# Supplementary material for: Global Gene Expression Analysis of the Zoonotic Parasite Trichinella spiralis Revealed Novel Genes in Host Parasite Interaction
Source: PLoS Negl Trop Dis. 2012 Aug 28;6(8):e1794. doi: 10.1371/journal.pntd.0001794 (PMC3429391; doi:10.1371/journal.pntd.0001794)
Supplement: File S1 — Primers used in qRT-PCR for validation of differentially expressed genes. (XLS) [file pntd.0001794.s001.xls]

## Sheet: Sheet1
Supplementary Table 1: Primers used in qRT-PCR for validation of differentially expressed genes.
Primer	Sequences (5'to3')
GAPDH-F	GTGCTGATTACGCTGTTG
GAPDH-R	CTAAGCCATTGGTAGTGC
TSP 11476-F	AGTCGGCAGATGGAGCA
TSP 11476-R	GTTGGCAGCAAGTTTATTTT
TSP 12138-F	GCAGTGGAGCGGATGAA
TSP 12138-R	ATGCCCTTTAGGCGTTT
TSP 06568-F	GCCGCCCAGCCATTCTA
TSP 06568-R	TCGCTACGCCATCACCA
TSP 00874-F	GCCAACAATAACACCACC
TSP 00874-R	CCATAACTTTAGCGAGGAA
TSP 00875-F	AAACGGTGTAGGATGGG
TSP 00875-R	TGTTGATATGAAAGGGATGT
TSP 00436-F	TTCCATACGAACAGTAGCCATTA
TSP 00436-R	ACCGCATTCAAACTCCC
TSP 14046-F	CGTGAAAGATACTCCCAATA
TSP 14046-R	CCAGCACCAGGCGACAT
TSP 07356-F	TACAGACGCAGTCCTCACA
TSP 07356-R	CTTTATCCACGGGCACA
TSP 07750-F	AATCGTATTGTAGGCGGTAG
TSP 07750-R	CCTGGGAGCCTTGTTGT
TSP 15812-F	CTCCTGGCGATTACAAAG
TSP 15812-R	GCTCATGCCTCCACTACC
TSP 01806-F	CCGTTGGCATAATACAGG
TSP 01806-R	GAATATCATGCGTTGGTAGA
TSP 05189-F	CATGGTCAGTTTACGGATTT
TSP 05189-R	CGTCACTATGCTGCTTTAT
TSP 11249-F	CTGCATGTTAGTGGTCCTT
TSP 11249-R	TCTTGTTCCCTCGATACG
TAB 11467-F	CGTTCAAAGGACCAAACTCAG
TAB 11467-R	GACGAAACCCGCCACAA
TSP 06317-F	TCCAGTAATAGGCGGTCAT
TSP 06317-R	TGCTTCGCTTCTTCTTCA
TSP 06335-F	ATGTTCCGTCGGACTTT
TSP 06335-R	ATGCAGCAGGATTTGTACTT
