# Supplementary material for: Global Gene Expression Analysis of the Zoonotic Parasite Trichinella spiralis Revealed Novel Genes in Host Parasite Interaction
Source: PLoS Negl Trop Dis. 2012 Aug 28;6(8):e1794. doi: 10.1371/journal.pntd.0001794 (PMC3429391; doi:10.1371/journal.pntd.0001794)
Supplement: File S3 — List of all genes identified by DGE. The first column represents names of the identified genes. TS-Ad_raw, TS-ML_raw and TS-NBL_raw mean the number of tags detected by sequencing in the three developmental stages, respectively. TS-Ad_norm, TS-Ad_norm and TS-Ad norm mean total times of detected tags per million in three developmental stages, respectively. GO Component, GO Function and GO Process mean the three main categories (cellular component, molecular function and biological process) in the GO classification, respectively. (XLS) [file pntd.0001794.s003.xls]

Supplementary file 3: List of all genes identified by DGE.
#gene identifier	TS-Ad_raw(5003105)	TS-Ad_norm(TPM)	TS-ML_raw(5077645)	TS-ML_norm(TPM)	TS-NBL_raw(4849883)	TS-NBL_norm(TPM)	GO Component	GO Function	GO Process	blast nr
Tsp_04311	83	16.59	25	4.92	6	1.24	-	GO:0003824//catalytic activity	GO:0008152//metabolic process	gi|126323104|ref|XP_001372888.1|/6.6636e-96/PREDICTED: similar to FX [Monodelphis domestica]
Tsp_15885	42	8.39	56	11.03	39	8.04	-	GO:0005488//binding	-	gi|126337175|ref|XP_001363639.1|/8.13271e-30/PREDICTED: similar to ATP binding protein [Monodelphis domestica]
Tsp_02086	0	0	3	0.59	0	0	-	-	-	gi|308494649|ref|XP_003109513.1|/1.52928e-29/CRE-LPR-3 protein [Caenorhabditis remanei]
Tsp_02850	67	13.39	104	20.48	111	22.89	GO:0005759//mitochondrial matrix	GO:0004386//helicase activity;GO:0003676//nucleic acid binding;GO:0000166//nucleotide binding	GO:0032392//DNA geometric change	gi|73952813|ref|XP_546136.2|/0/PREDICTED: similar to suppressor of var1, 3-like 1 isoform 1 [Canis familiaris]
Tsp_00333	13	2.6	14	2.76	20	4.12	-	-	-	-
Tsp_11538	2	0.4	0	0	0	0	-	GO:0003676//nucleic acid binding;GO:0003824//catalytic activity	GO:0009790//embryo development;GO:0040009//regulation of growth rate;GO:0048806//genitalia development;GO:0002164//larval development	gi|196010760|ref|XP_002115244.1|/9.25942e-117/hypothetical protein TRIADDRAFT_59226 [Trichoplax adhaerens]
Tsp_10376	0	0	0	0	2	0.41	-	GO:0004888//transmembrane receptor activity	GO:0007166//cell surface receptor linked signaling pathway	gi|240978523|ref|XP_002402968.1|/4.68092e-29/transmembrane receptor, putative [Ixodes scapularis]
Tsp_08863	2	0.4	0	0	0	0	-	-	-	-
Tsp_01431	0	0	10	1.97	7	1.44	-	-	-	-
Tsp_03080	18	3.6	3	0.59	0	0	-	-	-	-
Tsp_00262	1423	284.42	130	25.6	442	91.14	GO:0016021//integral to membrane;GO:0005790//smooth endoplasmic reticulum	GO:0046872//metal ion binding;GO:0005543//phospholipid binding;GO:0005548//phospholipid transporter activity	GO:0007606//sensory perception of chemical stimulus;GO:0009586//rhodopsin mediated phototransduction;GO:0007186//G-protein coupled receptor protein signaling pathway	gi|195165477|ref|XP_002023565.1|/1.70589e-112/GL19870 [Drosophila persimilis]
Tsp_08178	3	0.6	0	0	0	0	-	-	-	-
Tsp_05631	7	1.4	0	0	0	0	-	-	-	-
Tsp_13398	9	1.8	2	0.39	62	12.78	-	-	-	gi|260826117|ref|XP_002608012.1|/4.51695e-08/hypothetical protein BRAFLDRAFT_213445 [Branchiostoma floridae]
Tsp_05932	0	0	6	1.18	0	0	-	-	-	-
Tsp_07070	7	1.4	4	0.79	10	2.06	-	-	-	-
Tsp_07420	14	2.8	26	5.12	52	10.72	GO:0043231//intracellular membrane-bounded organelle;GO:0044444//cytoplasmic part	GO:0004672//protein kinase activity;GO:0046872//metal ion binding;GO:0019904//protein domain specific binding;GO:0032559	GO:0015980//energy derivation by oxidation of organic compounds;GO:0051640//organelle localization;GO:0007179//transforming growth factor beta receptor signaling pathway;GO:0016055//Wnt receptor signaling pathway;GO:0010033//response to organic substance;GO:0031346//positive regulation of cell projection organization;GO:0010627//regulation of intracellular protein kinase cascade;GO:0006633//fatty…	gi|291224185|ref|XP_002732086.1|/1.65812e-105/PREDICTED: serine/threonine-protein kinase 11-like [Saccoglossus kowalevskii]
Tsp_04964	0	0	0	0	135	27.84	-	-	-	-
Tsp_11375	49	9.79	38	7.48	29	5.98	-	-	GO:0009987//cellular process	gi|88930443|sp|Q6P3H7.3|RBBP4_DANRE/1.98721e-07/RecName: Full=Histone-binding protein RBBP4; AltName: Full=Retinoblastoma-binding protein 4; Short=RBBP-4
Tsp_08717	16	3.2	78	15.36	62	12.78	-	-	-	-
Tsp_11545	38	7.6	41	8.07	29	5.98	-	-	-	gi|170597027|ref|XP_001902984.1|/9.91665e-20/retinoblastoma-binding protein. [Brugia malayi]
Tsp_12424	0	0	4	0.79	0	0	-	-	-	gi|291230224|ref|XP_002735068.1|/2.46147e-08/PREDICTED: Pao retrotransposon peptidase family protein-like [Saccoglossus kowalevskii]
Tsp_05223	3	0.6	3	0.59	17	3.51	-	-	GO:0009987//cellular process	gi|309360109|emb|CAP31456.2|/1.46316e-17/hypothetical protein CBG_12481 [Caenorhabditis briggsae AF16]
Tsp_04327	5	1	7	1.38	2	0.41	-	GO:0005488//binding	GO:0040025//vulval development;GO:0040009//regulation of growth rate;GO:0009790//embryo development	gi|170586506|ref|XP_001898020.1|/1.4015e-35/Ligand-binding domain of nuclear hormone receptor family protein [Brugia malayi]
Tsp_05947	119	23.79	101	19.89	192	39.59	-	-	-	gi|72007807|ref|XP_784191.1|/8.80319e-33/PREDICTED: similar to MGC80358 protein [Strongylocentrotus purpuratus]
Tsp_10490	6	1.2	5	0.98	19	3.92	-	-	-	gi|260816251|ref|XP_002602885.1|/1.71531e-61/hypothetical protein BRAFLDRAFT_98113 [Branchiostoma floridae]
Tsp_12522	15	3	26	5.12	61	12.58	-	GO:0016791//phosphatase activity	-	gi|170585344|ref|XP_001897444.1|/1.47274e-108/Protein-tyrosine phosphatase 1 [Brugia malayi]
Tsp_09675	119	23.79	194	38.21	71	14.64	-	-	-	gi|241857695|ref|XP_002416111.1|/4.76927e-30/folate carrier protein, putative [Ixodes scapularis]
Tsp_04925	0	0	0	0	2	0.41	-	-	-	-
Tsp_10703	5	1	0	0	15	3.09	-	-	-	-
Tsp_10098	62	12.39	19	3.74	15	3.09	-	-	-	-
Tsp_09968	20	4	7	1.38	0	0	-	-	-	gi|209489473|gb|ACI49232.1|/1.41437e-33/hypothetical protein Csp3_JD05.017 [Caenorhabditis sp. PS1010]
Tsp_00814	98	19.59	52	10.24	188	38.76	GO:0016020//membrane	-	-	gi|307194500|gb|EFN76792.1|/1.73143e-28/Glutamate receptor, ionotropic kainate 3 [Harpegnathos saltator]
Tsp_05124	10	2	13	2.56	48	9.9	-	-	-	gi|47207781|emb|CAF88338.1|/2.97684e-22/unnamed protein product [Tetraodon nigroviridis]
Tsp_13823	0	0	0	0	2	0.41	-	-	-	gi|170593953|ref|XP_001901728.1|/1.20797e-34/Kunitz/Bovine pancreatic trypsin inhibitor domain containing protein [Brugia malayi]
Tsp_08449	742	148.31	561	110.48	354	72.99	-	-	-	gi|156548348|ref|XP_001603498.1|/2.02768e-23/PREDICTED: similar to HRB protein [Nasonia vitripennis]
Tsp_07658	7	1.4	14	2.76	28	5.77	-	-	-	-
Tsp_06277	279	55.77	549	108.12	282	58.15	-	-	-	gi|170587366|ref|XP_001898447.1|/1.40192e-27/HT034 [Brugia malayi]
Tsp_10587	64	12.79	133	26.19	1171	241.45	-	-	-	-
Tsp_00826	142	28.38	216	42.54	205	42.27	-	-	-	-
Tsp_10978	169	33.78	33	6.5	83	17.11	GO:0005634//nucleus	-	GO:0009987//cellular process;GO:0048513//organ development	gi|312078614|ref|XP_003141815.1|/6.09264e-20/hypothetical protein LOAG_06231 [Loa loa]
Tsp_02082	0	0	0	0	4	0.82	-	-	-	-
Tsp_00200	0	0	3	0.59	0	0	-	-	-	-
Tsp_00414	7	1.4	18	3.54	12	2.47	-	GO:0008168//methyltransferase activity	GO:0044237//cellular metabolic process	gi|57525891|ref|NP_001003556.1|/6.40065e-70/probable dimethyladenosine transferase [Danio rerio]
Tsp_01280	188	37.58	0	0	3	0.62	-	-	-	-
Tsp_08624	12	2.4	3	0.59	8	1.65	-	-	-	gi|170588965|ref|XP_001899244.1|/2.06693e-21/Twik (KCNK-like) family of potassium channels, alpha subunit 28 [Brugia malayi]
Tsp_07620	21	4.2	34	6.7	61	12.58	-	GO:0005488//binding;GO:0004674//protein serine/threonine kinase activity	-	gi|72082859|ref|XP_788087.1|/1.37309e-122/PREDICTED: hypothetical protein [Strongylocentrotus purpuratus]
Tsp_03877	21	4.2	52	10.24	109	22.47	GO:0005622//intracellular	-	-	gi|290976605|ref|XP_002671030.1|/6.18737e-14/predicted protein [Naegleria gruberi]
Tsp_02733	75	14.99	79	15.56	178	36.7	-	-	-	gi|170588683|ref|XP_001899103.1|/2.57575e-08/hypothetical protein Bm1_38250 [Brugia malayi]
Tsp_14380	11	2.2	0	0	0	0	-	-	-	-
Tsp_11769	19	3.8	41	8.07	22	4.54	-	-	-	-
Tsp_15465	0	0	3	0.59	0	0	-	-	-	gi|312086345|ref|XP_003145039.1|/1.42758e-14/hypothetical protein LOAG_09464 [Loa loa]
Tsp_15226	0	0	2	0.39	7	1.44	GO:0016020//membrane	GO:0005215//transporter activity	GO:0015711//organic anion transport	gi|312075352|ref|XP_003140379.1|/3.33434e-46/sodium-independent organic anion transporter [Loa loa]
Tsp_09957	1844	368.57	1085	213.68	476	98.15	GO:0030529//ribonucleoprotein complex	-	GO:0007049//cell cycle	gi|22758864|gb|AAN05591.1|/5.18107e-44/ribosomal protein L7 [Argopecten irradians]
Tsp_12039	46	9.19	8	1.58	6	1.24	-	-	-	-
Tsp_05997	76	15.19	54	10.63	413	85.16	-	-	-	-
Tsp_06096	0	0	0	0	34	7.01	-	GO:0030528//transcription regulator activity;GO:0001071//nucleic acid binding transcription factor activity;GO:0043566//structure-specific DNA binding	GO:0016477//cell migration;GO:0007411//axon guidance;GO:0014037//Schwann cell differentiation;GO:0021515//cell differentiation in spinal cord;GO:0021915//neural tube development;GO:0031016//pancreas development;GO:0007418//ventral midline development;GO:0016477//cell migration;GO:0007411//axon guidance;GO:0030323//respiratory tube development;GO:0014037//Schwann cell differentiation;GO:0021515//c…	gi|157125974|ref|XP_001654474.1|/9.60165e-17/homeobox protein nk-2 [Aedes aegypti]
Tsp_03396	102	20.39	190	37.42	352	72.58	-	-	-	gi|17550208|ref|NP_510689.1|/2.23623e-32/hypothetical protein C06G1.1 [Caenorhabditis elegans]
Tsp_11810	16	3.2	0	0	18	3.71	-	-	-	-
Tsp_01854	654	130.72	627	123.48	301	62.06	GO:0030532//small nuclear ribonucleoprotein complex;GO:0005681//spliceosomal complex	GO:0003727//single-stranded RNA binding;GO:0046983//protein dimerization activity	GO:0000278//mitotic cell cycle;GO:0000380//alternative nuclear mRNA splicing, via spliceosome;GO:0006913//nucleocytoplasmic transport	gi|157132061|ref|XP_001662443.1|/1.15465e-150/splicing factor u2af large subunit [Aedes aegypti]
Tsp_00721	2	0.4	0	0	0	0	-	-	-	-
Tsp_08549	0	0	0	0	3	0.62	-	-	-	gi|241239031|ref|XP_002401461.1|/1.82498e-09/cell death specification protein, putative [Ixodes scapularis]
Tsp_06417	0	0	0	0	2	0.41	-	-	-	-
Tsp_03515	0	0	4	0.79	45	9.28	-	-	-	-
Tsp_07874	0	0	0	0	21	4.33	GO:0016020//membrane;GO:0044424//intracellular part	GO:0019904//protein domain specific binding;GO:0019900//kinase binding;GO:0004888//transmembrane receptor activity	GO:0030217//T cell differentiation;GO:0048568//embryonic organ development;GO:0007417//central nervous system development;GO:0006357//regulation of transcription from RNA polymerase II promoter;GO:0016055//Wnt receptor signaling pathway;GO:0043010//camera-type eye development;GO:0008283//cell proliferation;GO:0045137//development of primary sexual characteristics;GO:0009791//post-embryonic develo…	gi|115924172|ref|XP_001188449.1|/0/PREDICTED: similar to putative frizzled receptor precursor [Strongylocentrotus purpuratus]
Tsp_10342	0	0	0	0	6	1.24	-	-	-	-
Tsp_08389	123	24.58	419	82.52	443	91.34	-	GO:0003676//nucleic acid binding	GO:0009790//embryo development;GO:0048870//cell motility;GO:0008283//cell proliferation;GO:0007126//meiosis;GO:0002164//larval development;GO:0045137//development of primary sexual characteristics	gi|312072049|ref|XP_003138888.1|/2.0103e-45/hypothetical protein LOAG_03303 [Loa loa]
Tsp_03077	0	0	12	2.36	17	3.51	GO:0043231//intracellular membrane-bounded organelle;GO:0043234//protein complex	GO:0061135;GO:0032403//protein complex binding;GO:0019899//enzyme binding	GO:0010952//positive regulation of peptidase activity;GO:0009888//tissue development;GO:0001541//ovarian follicle development;GO:0009967//positive regulation of signal transduction;GO:0033077//T cell differentiation in thymus;GO:0006354//transcription elongation, DNA-dependent;GO:0007281//germ cell development;GO:0043623//cellular protein complex assembly;GO:0007292//female gamete generation	gi|45382833|ref|NP_989982.1|/1.04651e-29/proteasomal ubiquitin receptor ADRM1 [Gallus gallus]
Tsp_07463	2	0.4	0	0	6	1.24	-	-	-	gi|115733127|ref|XP_001182788.1|/5.55059e-09/PREDICTED: similar to KIAA1861 protein, partial [Strongylocentrotus purpuratus]
Tsp_00403	17	3.4	3	0.59	19	3.92	-	GO:0046872//metal ion binding;GO:0032559;GO:0004702//receptor signaling protein serine/threonine kinase activity	GO:0000187//activation of MAPK activity	gi|300794675|ref|NP_001180165.1|/1.48826e-07/mitogen-activated protein kinase kinase kinase 6 [Bos taurus]
Tsp_03380	28	5.6	40	7.88	55	11.34	GO:0016020//membrane	-	GO:0032502//developmental process	gi|157108993|ref|XP_001650474.1|/1.31679e-43/aspartyl/asparaginyl beta-hydroxylase [Aedes aegypti]
Tsp_02585	0	0	0	0	5	1.03	-	-	-	gi|270005291|gb|EFA01739.1|/2.37278e-16/hypothetical protein TcasGA2_TC007335 [Tribolium castaneum]
Tsp_08377	0	0	35	6.89	6	1.24	-	-	-	-
Tsp_00865	6	1.2	22	4.33	41	8.45	GO:0031981//nuclear lumen	GO:0003824//catalytic activity	GO:0009451//RNA modification;GO:0042254//ribosome biogenesis;GO:0007444//imaginal disc development;GO:0003006//developmental process involved in reproduction	gi|312082773|ref|XP_003143583.1|/5.14689e-50/nucleolar protein [Loa loa]
Tsp_11001	3	0.6	0	0	0	0	GO:0043296//apical junction complex	-	GO:0009954//proximal/distal pattern formation;GO:0007043//cell-cell junction assembly;GO:0001885//endothelial cell development;GO:0007143//female meiosis;GO:0040009//regulation of growth rate;GO:0035150//regulation of tube size	gi|170573362|ref|XP_001892439.1|/1.58649e-45/Carboxylesterase family protein [Brugia malayi]
Tsp_02354	4	0.8	8	1.58	5	1.03	-	GO:0016616//oxidoreductase activity, acting on the CH-OH group of donors, NAD or NADP as acceptor	GO:0044249//cellular biosynthetic process;GO:0046483//heterocycle metabolic process;GO:0044106;GO:0006732//coenzyme metabolic process;GO:0006725//cellular aromatic compound metabolic process	gi|312080715|ref|XP_003142719.1|/1.25882e-32/oxidoreductase [Loa loa]
Tsp_04984	0	0	0	0	4	0.82	GO:0043231//intracellular membrane-bounded organelle	-	-	gi|193685887|ref|XP_001952024.1|/8.79764e-59/PREDICTED: similar to Tigger transposable element-derived protein 6 [Acyrthosiphon pisum]
Tsp_05943	121	24.18	64	12.6	51	10.52	-	-	-	gi|56605874|ref|NP_001008436.1|/5.04617e-148/SMAD family member 3 [Xenopus (Silurana) tropicalis]
Tsp_09057	9	1.8	6	1.18	0	0	-	-	-	gi|111183175|gb|ABH07907.1|/2.75251e-35/multi cystatin-like domain protein precursor [Trichinella spiralis]
Tsp_12047	0	0	11	2.17	9	1.86	-	-	-	-
Tsp_13991	0	0	3	0.59	0	0	-	-	-	-
Tsp_12519	65	12.99	99	19.5	123	25.36	GO:0031981//nuclear lumen	GO:0008171//O-methyltransferase activity	GO:0001510//RNA methylation;GO:0006397//mRNA processing	gi|291236302|ref|XP_002738079.1|/1.05148e-55/PREDICTED: FtsJ methyltransferase domain containing 2-like [Saccoglossus kowalevskii]
Tsp_12630	13	2.6	41	8.07	12	2.47	-	GO:0016787//hydrolase activity	-	gi|308481215|ref|XP_003102813.1|/1.4778e-16/CRE-GON-1 protein [Caenorhabditis remanei]
Tsp_06315	0	0	2	0.39	30	6.19	-	-	-	gi|193631905|ref|XP_001950245.1|/1.82107e-112/PREDICTED: similar to AGAP003204-PA [Acyrthosiphon pisum]
Tsp_09527	0	0	8	1.58	3	0.62	-	-	-	-
Tsp_09402	0	0	12	2.36	24	4.95	GO:0044424//intracellular part	GO:0005488//binding	GO:0040008//regulation of growth;GO:0048856//anatomical structure development;GO:0000003//reproduction;GO:0050794//regulation of cellular process;GO:0007275//multicellular organismal development;GO:0016043//cellular component organization	gi|308494410|ref|XP_003109394.1|/1.41236e-66/hypothetical protein CRE_08036 [Caenorhabditis remanei]
Tsp_01025	343	68.56	1007	198.32	809	166.81	GO:0005622//intracellular	GO:0005488//binding;GO:0004518//nuclease activity	GO:0007592//protein-based cuticle development;GO:0007369//gastrulation;GO:0070193//synaptonemal complex organization;GO:0006357//regulation of transcription from RNA polymerase II promoter;GO:0006259//DNA metabolic process;GO:0033554//cellular response to stress;GO:0033365//protein localization to organelle;GO:0040025//vulval development;GO:0040009//regulation of growth rate;GO:0048806//genitalia…	gi|146446849|gb|ABQ41279.1|/1.76052e-15/SUMO-1-like protein [Artemia franciscana]
Tsp_05937	11	2.2	2	0.39	0	0	-	-	-	gi|126272705|ref|XP_001375711.1|/3.02397e-17/PREDICTED: similar to inositol polyphosphate multikinase [Monodelphis domestica]
Tsp_05199	11	2.2	72	14.18	35	7.22	-	GO:0016863//intramolecular oxidoreductase activity, transposing C=C bonds;GO:0005488//binding	GO:0008152//metabolic process	gi|308477535|ref|XP_003100981.1|/3.12039e-54/hypothetical protein CRE_16884 [Caenorhabditis remanei]
Tsp_09973	0	0	0	0	2	0.41	-	-	-	gi|33327733|gb|AAQ09229.1|/3.62513e-111/polyprotein [Antheraea mylitta]
Tsp_06111	21	4.2	14	2.76	133	27.42	GO:0031224//intrinsic to membrane	GO:0001591//dopamine receptor activity, coupled via Gi/Go	GO:0031667//response to nutrient levels;GO:0007186//G-protein coupled receptor protein signaling pathway	gi|71999927|ref|NP_001024048.1|/1.31445e-23/DOPamine receptor family member (dop-2) [Caenorhabditis elegans]
Tsp_11817	0	0	0	0	7	1.44	GO:0043231//intracellular membrane-bounded organelle	GO:0003723//RNA binding	GO:0000380//alternative nuclear mRNA splicing, via spliceosome;GO:0000245//spliceosome assembly	gi|71980775|ref|NP_492958.3|/5.88596e-37/UNCoordinated family member (unc-75) [Caenorhabditis elegans]
Tsp_06346	1768	353.38	134	26.39	260	53.61	-	-	-	gi|311265022|ref|XP_003130450.1|/2.44029e-38/PREDICTED: protein angel homolog 2-like [Sus scrofa]
Tsp_04433	14	2.8	37	7.29	144	29.69	GO:0043005//neuron projection;GO:0016020//membrane	-	GO:0007411//axon guidance;GO:0009887//organ morphogenesis;GO:0050794//regulation of cellular process;GO:0016477//cell migration	gi|268578797|ref|XP_002644381.1|/6.84389e-166/C. briggsae CBR-SAX-3 protein [Caenorhabditis briggsae]
Tsp_10896	8	1.6	5	0.98	11	2.27	-	-	-	gi|308457669|ref|XP_003091204.1|/6.6859e-43/hypothetical protein CRE_12340 [Caenorhabditis remanei]
Tsp_07748	16	3.2	43	8.47	24	4.95	GO:0005739//mitochondrion	GO:0004030//aldehyde dehydrogenase [NAD(P)+] activity	GO:0006066//alcohol metabolic process;GO:0007268//synaptic transmission;GO:0044237//cellular metabolic process;GO:0010033//response to organic substance	gi|160332357|sp|P48644.3|AL1A1_BOVIN/1.52183e-89/RecName: Full=Retinal dehydrogenase 1; Short=RALDH 1; Short=RalDH1; AltName: Full=ALDH-E1; AltName: Full=ALHDII; AltName: Full=Aldehyde dehydrogenase family 1 member A1; AltName: Full=Aldehyde dehydrogenase, cytosolic
Tsp_14718	3	0.6	6	1.18	13	2.68	-	-	-	-
Tsp_12379	46	9.19	23	4.53	13	2.68	-	-	-	-
Tsp_03308	6	1.2	4	0.79	13	2.68	-	-	-	-
Tsp_13366	0	0	4	0.79	5	1.03	-	-	-	-
Tsp_09368	192	38.38	137	26.98	112	23.09	-	-	-	gi|170585854|ref|XP_001897697.1|/2.10261e-19/U6 snRNA-associated Sm-like protein LSm8 [Brugia malayi]
Tsp_09889	157	31.38	105	20.68	61	12.58	-	-	-	-
Tsp_05293	14	2.8	41	8.07	22	4.54	-	-	-	gi|281183413|gb|ADA53575.1|/3.60228e-97/RE05962p [Drosophila melanogaster]
Tsp_02402	13	2.6	18	3.54	46	9.48	GO:0044464//cell part	GO:0005488//binding	GO:0006487//protein N-linked glycosylation	gi|45361411|ref|NP_989283.1|/3.04555e-87/asparagine-linked glycosylation protein 11 homolog [Xenopus (Silurana) tropicalis]
Tsp_08130	0	0	0	0	7	1.44	-	-	-	gi|115911548|ref|XP_784825.2|/2.22707e-10/PREDICTED: hypothetical protein [Strongylocentrotus purpuratus]
Tsp_14147	7	1.4	6	1.18	20	4.12	-	-	-	gi|60544815|gb|AAX22750.1|/4.5229e-08/newborn larvae-specific DNase II-10 [Trichinella spiralis]
Tsp_05465	284	56.76	219	43.13	505	104.13	-	GO:0016787//hydrolase activity;GO:0005488//binding	-	gi|170034696|ref|XP_001845209.1|/1.41823e-154/intron-binding protein aquarius [Culex quinquefasciatus]
Tsp_00914	196	39.18	147	28.95	90	18.56	-	-	-	gi|260796635|ref|XP_002593310.1|/3.16895e-09/hypothetical protein BRAFLDRAFT_123647 [Branchiostoma floridae]
Tsp_15438	40	8	7	1.38	3	0.62	GO:0016020//membrane	GO:0004872//receptor activity	GO:0048731;GO:0061138	gi|307204023|gb|EFN82927.1|/5.30062e-24/Plexin-B [Harpegnathos saltator]
Tsp_10969	2	0.4	9	1.77	23	4.74	-	-	-	-
Tsp_09392	19	3.8	9	1.77	11	2.27	-	-	GO:0032502//developmental process	gi|170593791|ref|XP_001901647.1|/4.01499e-16/cuticle collagen 1 precursor [Brugia malayi]
Tsp_09050	35	7	11	2.17	5	1.03	-	-	-	gi|60544819|gb|AAX22752.1|/5.42359e-14/newborn larvae-specific DNase II-12 [Trichinella spiralis]
Tsp_08458	2	0.4	4	0.79	0	0	-	-	-	-
Tsp_10425	10	2	30	5.91	11	2.27	GO:0043231//intracellular membrane-bounded organelle	-	-	gi|242117896|ref|NP_001155980.1|/1.12167e-09/growth arrest and DNA-damage-inducible, gamma interacting protein 1 [Acyrthosiphon pisum]
Tsp_09511	40	8	19	3.74	133	27.42	GO:0016020//membrane	-	GO:0009790//embryo development	gi|157713476|gb|ABV68896.1|/6.8608e-52/glutamate gated chloride channel alpha 3A subunit variant [Cooperia oncophora]
Tsp_04392	0	0	0	0	2	0.41	-	-	-	-
Tsp_09578	0	0	0	0	4	0.82	-	-	-	-
Tsp_04636	4	0.8	9	1.77	4	0.82	-	-	-	gi|198414690|ref|XP_002123822.1|/1.33302e-12/PREDICTED: similar to pol polyprotein, partial [Ciona intestinalis]
Tsp_04168	86	17.19	45	8.86	25	5.15	-	GO:0003909//DNA ligase activity;GO:0000166//nucleotide binding	GO:0006259//DNA metabolic process;GO:0033554//cellular response to stress	gi|115660756|ref|XP_001180844.1|/3.61569e-175/PREDICTED: similar to ligase I [Strongylocentrotus purpuratus]
Tsp_03316	3	0.6	2	0.39	0	0	GO:0005681//spliceosomal complex	GO:0016859//cis-trans isomerase activity;GO:0005488//binding	GO:0000377;GO:0044267//cellular protein metabolic process	gi|157107329|ref|XP_001649729.1|/7.92564e-63/cyclophilin-10 [Aedes aegypti]
Tsp_11194	3	0.6	0	0	36	7.42	-	-	-	gi|301610412|ref|XP_002934749.1|/7.61269e-45/PREDICTED: protein angel homolog 2 [Xenopus (Silurana) tropicalis]
Tsp_02629	50	9.99	51	10.04	1040	214.44	GO:0016020//membrane	-	-	gi|312073453|ref|XP_003139527.1|/2.71003e-20/tetraspanin family protein [Loa loa]
Tsp_07984	142	28.38	89	17.53	171	35.26	-	-	-	-
Tsp_01994	471	94.14	441	86.85	193	39.79	-	GO:0000166//nucleotide binding	-	gi|193618024|ref|XP_001950544.1|/3.5561e-131/PREDICTED: similar to elongation factor 2 [Acyrthosiphon pisum]
Tsp_06721	7	1.4	0	0	0	0	-	-	-	gi|170588111|ref|XP_001898817.1|/5.38225e-19/hypothetical protein Bm1_36850 [Brugia malayi]
Tsp_15792	287	57.36	237	46.68	0	0	GO:0043231//intracellular membrane-bounded organelle	GO:0046872//metal ion binding;GO:0016671//oxidoreductase activity, acting on a sulfur group of donors, disulfide as acceptor	GO:0008152//metabolic process	gi|156346056|ref|XP_001621425.1|/2.80147e-17/hypothetical protein NEMVEDRAFT_v1g144955 [Nematostella vectensis]
Tsp_11150	21	4.2	11	2.17	223	45.98	-	-	-	-
Tsp_02371	246	49.17	294	57.9	382	78.76	-	-	GO:0006351//transcription, DNA-dependent	gi|1401057|gb|AAB18950.1|/3.41839e-147/Supt6h [Mus musculus]
Tsp_06817	0	0	0	0	3	0.62	-	GO:0005488//binding	GO:0009117//nucleotide metabolic process;GO:0048232//male gamete generation	gi|209735268|gb|ACI68503.1|/4.65288e-15/Nucleoside diphosphate kinase homolog 5 [Salmo salar]
Tsp_07010	0	0	0	0	11	2.27	-	-	-	-
Tsp_12112	192	38.38	175	34.46	417	85.98	-	GO:0005488//binding	-	gi|47219209|emb|CAG11227.1|/4.5492e-50/unnamed protein product [Tetraodon nigroviridis]
Tsp_06395	105	20.99	73	14.38	25	5.15	GO:0005819//spindle	-	GO:0045596//negative regulation of cell differentiation;GO:0009786//regulation of asymmetric cell division;GO:0021872//forebrain generation of neurons;GO:0051657	gi|307179419|gb|EFN67743.1|/1.42646e-16/Protein abnormal spindle [Camponotus floridanus]
Tsp_00148	3	0.6	6	1.18	14	2.89	-	-	-	gi|170587525|ref|XP_001898526.1|/1.13688e-43/Acyltransferase family protein [Brugia malayi]
Tsp_11516	4	0.8	0	0	2	0.41	-	-	-	-
Tsp_07286	3	0.6	4	0.79	0	0	-	-	-	-
Tsp_00108	0	0	0	0	3	0.62	-	-	-	-
Tsp_02893	115	22.99	95	18.71	64	13.2	-	GO:0016772//transferase activity, transferring phosphorus-containing groups	-	gi|3879009|emb|CAB03230.1|/3.38966e-61/C. elegans protein R07H5.8, confirmed by transcript evidence [Caenorhabditis elegans]
Tsp_04656	0	0	9	1.77	22	4.54	-	-	-	gi|193610713|ref|XP_001950720.1|/4.0297e-24/PREDICTED: similar to protein kinase c-binding protein nell1, partial [Acyrthosiphon pisum]
Tsp_06403	19	3.8	4	0.79	10	2.06	-	-	-	gi|308496599|ref|XP_003110487.1|/8.65793e-12/hypothetical protein CRE_05801 [Caenorhabditis remanei]
Tsp_11462	3	0.6	47	9.26	11	2.27	-	-	-	-
Tsp_04244	7	1.4	44	8.67	67	13.81	-	-	GO:0046578//regulation of Ras protein signal transduction	gi|17568369|ref|NP_509596.1|/8.29195e-77/GTPase Activating Protein family member (gap-2) [Caenorhabditis elegans]
Tsp_11531	251	50.17	203	39.98	122	25.16	-	-	GO:0009987//cellular process;GO:0043170	gi|308501863|ref|XP_003113116.1|/6.3658e-89/hypothetical protein CRE_25241 [Caenorhabditis remanei]
Tsp_00057	4	0.8	42	8.27	32	6.6	-	-	-	-
Tsp_02092	0	0	2	0.39	2	0.41	-	-	-	gi|312067327|ref|XP_003136690.1|/5.88569e-47/hypothetical protein LOAG_01102 [Loa loa]
Tsp_12108	19	3.8	56	11.03	36	7.42	-	-	-	-
Tsp_06808	756	151.11	99	19.5	46	9.48	-	-	GO:0040009//regulation of growth rate;GO:0035264//multicellular organism growth;GO:0018988;GO:0007369//gastrulation;GO:0009987//cellular process;GO:0035121//tail morphogenesis;GO:0002164//larval development	gi|308485294|ref|XP_003104846.1|/2.69664e-90/CRE-PTR-2 protein [Caenorhabditis remanei]
Tsp_03570	387	77.35	236	46.48	319	65.77	-	-	-	gi|241260150|ref|XP_002404929.1|/1.0325e-77/phosphatidylserine synthase I, putative [Ixodes scapularis]
Tsp_03832	0	0	0	0	4	0.82	-	-	-	-
Tsp_05638	2	0.4	11	2.17	7	1.44	GO:0016020//membrane	GO:0015002//heme-copper terminal oxidase activity	GO:0043623//cellular protein complex assembly;GO:0032501//multicellular organismal process	gi|268552503|ref|XP_002634234.1|/4.83872e-38/Hypothetical protein CBG01804 [Caenorhabditis briggsae]
Tsp_03264	34	6.8	181	35.65	57	11.75	-	-	-	gi|239793006|dbj|BAH72771.1|/6.2452e-11/ACYPI002071 [Acyrthosiphon pisum]
Tsp_13819	46	9.19	34	6.7	25	5.15	-	-	-	gi|193210483|ref|NP_508805.3|/4.64734e-29/hypothetical protein K02G10.1 [Caenorhabditis elegans]
Tsp_06377	24	4.8	104	20.48	83	17.11	GO:0043231//intracellular membrane-bounded organelle	GO:0001071//nucleic acid binding transcription factor activity;GO:0003677//DNA binding	GO:0003002//regionalization;GO:0048562//embryonic organ morphogenesis;GO:0006351//transcription, DNA-dependent	gi|297522138|gb|ADI44338.1|/2.49376e-24/deformed protein [Euperipatoides kanangrensis]
Tsp_02695	0	0	0	0	18	3.71	-	-	-	-
Tsp_01532	0	0	6	1.18	54	11.13	GO:0005626//insoluble fraction;GO:0044424//intracellular part;GO:0016020//membrane	GO:0030695//GTPase regulator activity;GO:0000166//nucleotide binding	GO:0035556//intracellular signal transduction;GO:0030073//insulin secretion;GO:0015980//energy derivation by oxidation of organic compounds;GO:0007599//hemostasis;GO:0007166//cell surface receptor linked signaling pathway	gi|291238584|ref|XP_002739213.1|/3.71246e-98/PREDICTED: cAMP-regulated guanine nucleotide exchange factor II-like [Saccoglossus kowalevskii]
Tsp_07431	13	2.6	10	1.97	14	2.89	GO:0008287//protein serine/threonine phosphatase complex;GO:0031966//mitochondrial membrane	GO:0005488//binding;GO:0019888//protein phosphatase regulator activity	GO:0008219//cell death;GO:0000087//M phase of mitotic cell cycle	gi|57529818|ref|NP_001006507.1|/3.10881e-131/serine/threonine-protein phosphatase 2A 55 kDa regulatory subunit B delta isoform [Gallus gallus]
Tsp_06372	2	0.4	12	2.36	0	0	-	-	-	-
Tsp_11835	0	0	0	0	3	0.62	-	GO:0003824//catalytic activity;GO:0005216//ion channel activity	GO:0050954//sensory perception of mechanical stimulus;GO:0006811//ion transport	gi|268569298|ref|XP_002640483.1|/6.96385e-125/C. briggsae CBR-TRP-4 protein [Caenorhabditis briggsae]
Tsp_09519	94	18.79	117	23.04	95	19.59	-	-	-	-
Tsp_01384	17	3.4	2	0.39	11	2.27	-	GO:0004872//receptor activity	-	gi|307205015|gb|EFN83538.1|/2.87183e-21/Secretin receptor [Harpegnathos saltator]
Tsp_03113	425	84.95	698	137.47	509	104.95	GO:0043205//fibril	-	-	gi|241174232|ref|XP_002410983.1|/1.62905e-42/microfibril-associated protein, putative [Ixodes scapularis]
Tsp_06952	69	13.79	29	5.71	51	10.52	-	-	-	gi|296040398|dbj|BAJ07611.1|/4.55194e-34/argonaute [Ephydatia fluviatilis]
Tsp_07861	17	3.4	7	1.38	9	1.86	-	-	-	gi|170575805|ref|XP_001893391.1|/3.34838e-09/PH domain containing protein [Brugia malayi]
Tsp_08313	149	29.78	72	14.18	115	23.71	-	-	-	-
Tsp_06333	11	2.2	37	7.29	14	2.89	GO:0044425//membrane part	-	GO:0006886//intracellular protein transport	gi|312071485|ref|XP_003138630.1|/3.62556e-131/srpr protein [Loa loa]
Tsp_04337	28	5.6	66	13	243	50.1	GO:0005759//mitochondrial matrix	GO:0003678//DNA helicase activity;GO:0043566//structure-specific DNA binding	GO:0006261//DNA-dependent DNA replication	gi|242002238|ref|XP_002435762.1|/5.04613e-19/twinkle protein, putative [Ixodes scapularis]
Tsp_07009	5	1	29	5.71	6	1.24	-	-	-	gi|308499955|ref|XP_003112163.1|/6.29098e-36/CRE-DHS-2 protein [Caenorhabditis remanei]
Tsp_03816	1086	217.07	218	42.93	13	2.68	-	-	-	-
Tsp_07038	25	5	36	7.09	88	18.14	-	-	-	gi|309357633|emb|CAP35299.2|/2.09484e-134/CBR-NCX-3 protein [Caenorhabditis briggsae AF16]
Tsp_12241	0	0	7	1.38	2	0.41	-	-	-	gi|157106903|ref|XP_001649537.1|/4.66459e-14/hypothetical protein AaeL_AAEL014751 [Aedes aegypti]
Tsp_06530	0	0	3	0.59	0	0	-	-	-	gi|221105630|ref|XP_002167676.1|/2.44136e-18/PREDICTED: hypothetical protein [Hydra magnipapillata]
Tsp_08837	33	6.6	36	7.09	35	7.22	GO:0043231//intracellular membrane-bounded organelle	GO:0032135//DNA insertion or deletion binding;GO:0032404;GO:0016787//hydrolase activity	GO:0006281//DNA repair	gi|115744121|ref|XP_786592.2|/6.1389e-24/PREDICTED: similar to PMS2 protein [Strongylocentrotus purpuratus]
Tsp_09933	0	0	34	6.7	10	2.06	-	-	-	-
Tsp_12921	328	65.56	227	44.71	94	19.38	GO:0043231//intracellular membrane-bounded organelle	-	-	gi|157823503|ref|NP_001100790.1|/5.88469e-24/proline synthase co-transcribed bacterial homolog protein [Rattus norvegicus]
Tsp_13241	0	0	0	0	4	0.82	-	-	-	-
Tsp_02692	0	0	2	0.39	2	0.41	-	-	-	-
Tsp_07066	206	41.17	439	86.46	184	37.94	-	-	-	gi|312069885|ref|XP_003137890.1|/4.95266e-63/CRAL/TRIO domain-containing protein [Loa loa]
Tsp_08931	61	12.19	36	7.09	305	62.89	-	-	-	gi|170571936|ref|XP_001891924.1|/1.37766e-06/hypothetical protein Bm1_02085 [Brugia malayi]
Tsp_09760	21	4.2	65	12.8	1067	220.01	GO:0044464//cell part	GO:0008047//enzyme activator activity	GO:0044248//cellular catabolic process;GO:0007165//signal transduction	gi|47215929|emb|CAF96331.1|/1.5811e-40/unnamed protein product [Tetraodon nigroviridis]
Tsp_00845	313	62.56	218	42.93	94	19.38	GO:0005739//mitochondrion	GO:0005488//binding	GO:0040009//regulation of growth rate;GO:0048729//tissue morphogenesis	gi|125809618|ref|XP_001361194.1|/7.24264e-13/GA19611 [Drosophila pseudoobscura pseudoobscura]
Tsp_02206	154	30.78	125	24.62	88	18.14	GO:0044444//cytoplasmic part	GO:0000166//nucleotide binding;GO:0004672//protein kinase activity	GO:0006941//striated muscle contraction;GO:0033057;GO:0042221//response to chemical stimulus;GO:0045597//positive regulation of cell differentiation;GO:0042742//defense response to bacterium;GO:0002224//toll-like receptor signaling pathway;GO:0006915//apoptosis;GO:0006464//protein modification process;GO:0000165//MAPKKK cascade	gi|312069732|ref|XP_003137819.1|/3.21514e-49/STE/STE7/MEK3 protein kinase [Loa loa]
Tsp_11979	36	7.2	47	9.26	30	6.19	-	-	-	gi|241999926|ref|XP_002434606.1|/2.23446e-55/DNA-damage-repair/toleration protein DRT111, putative [Ixodes scapularis]
Tsp_07629	43	8.59	44	8.67	58	11.96	GO:0043234//protein complex;GO:0031981//nuclear lumen;GO:0012505//endomembrane system	GO:0016763//transferase activity, transferring pentosyl groups;GO:0005515//protein binding	GO:0006259//DNA metabolic process;GO:0032868//response to insulin stimulus;GO:0010467//gene expression;GO:0051716//cellular response to stimulus;GO:0006464//protein modification process	gi|113677594|ref|NP_001038407.1|/2.77026e-47/poly [ADP-ribose] polymerase 1 [Danio rerio]
Tsp_06788	61	12.19	34	6.7	58	11.96	GO:0031672//A band	GO:0005488//binding	GO:0006941//striated muscle contraction;GO:0002164//larval development;GO:0010927;GO:0009790//embryo development	gi|312066553|ref|XP_003136325.1|/2.93325e-102/beta-parvin [Loa loa]
Tsp_04931	0	0	0	0	4	0.82	-	-	-	gi|307179362|gb|EFN67714.1|/7.20495e-15/hypothetical protein EAG_00508 [Camponotus floridanus]
Tsp_05441	27	5.4	8	1.58	2	0.41	-	-	-	-
Tsp_06701	16	3.2	47	9.26	34	7.01	GO:0043231//intracellular membrane-bounded organelle;GO:0043234//protein complex;GO:0042598//vesicular fraction;GO:0016020//membrane	GO:0008415//acyltransferase activity;GO:0005515//protein binding	GO:0043648//dicarboxylic acid metabolic process;GO:0019674//NAD metabolic process;GO:0009060//aerobic respiration	gi|309371237|emb|CBX33002.1|/1.6043e-67/hypothetical protein CBG_19001 [Caenorhabditis briggsae AF16]
Tsp_03129	0	0	0	0	8	1.65	-	-	-	-
Tsp_14637	21	4.2	7	1.38	0	0	-	-	-	-
Tsp_05526	136	27.18	52	10.24	13	2.68	-	-	-	gi|307195652|gb|EFN77494.1|/2.08608e-20/Chloride channel protein 2 [Harpegnathos saltator]
Tsp_10086	432	86.35	845	166.42	638	131.55	-	-	-	gi|115292054|gb|AAI22014.1|/2.9621e-12/deleted in polyposis 1-like 1 [Xenopus (Silurana) tropicalis]
Tsp_02719	0	0	2	0.39	4	0.82	-	-	-	-
Tsp_06410	412	82.35	419	82.52	339	69.9	-	GO:0005488//binding	-	gi|308472350|ref|XP_003098403.1|/1.7793e-19/hypothetical protein CRE_06839 [Caenorhabditis remanei]
Tsp_10211	17	3.4	17	3.35	0	0	-	-	-	-
Tsp_03934	0	0	2	0.39	2	0.41	-	-	-	-
Tsp_03089	351	70.16	361	71.1	228	47.01	-	-	-	-
Tsp_07768	2	0.4	18	3.54	3	0.62	-	-	-	-
Tsp_13102	2056	410.94	1117	219.98	8841	1822.93	GO:0015629//actin cytoskeleton	GO:0003779//actin binding	GO:0018988;GO:0002164//larval development;GO:0008064//regulation of actin polymerization or depolymerization;GO:0060179//male mating behavior;GO:0040011//locomotion;GO:0051098//regulation of binding;GO:0009653//anatomical structure morphogenesis;GO:0048806//genitalia development;GO:0009790//embryo development	gi|42559676|sp|Q95VA8.1|TPM_TRISP/3.21924e-36/RecName: Full=Tropomyosin
Tsp_02427	41	8.19	156	30.72	131	27.01	-	GO:0016740//transferase activity	-	gi|72160374|ref|XP_780046.1|/4.44762e-38/PREDICTED: similar to tumor suppressing STF cDNA 1 isoform 1 [Strongylocentrotus purpuratus]
Tsp_11180	41	8.19	5	0.98	3	0.62	-	-	-	-
Tsp_01156	0	0	3	0.59	2	0.41	-	-	-	gi|94470475|gb|ABF20548.1|/9.71767e-69/transposase [Ciona savignyi]
Tsp_14949	13	2.6	16	3.15	191	39.38	-	-	-	gi|312091111|ref|XP_003146864.1|/2.7228e-12/hypothetical protein LOAG_11295 [Loa loa]
Tsp_11033	0	0	0	0	2	0.41	-	-	-	gi|156364788|ref|XP_001626527.1|/5.69318e-66/predicted protein [Nematostella vectensis]
Tsp_01621	9	1.8	21	4.14	43	8.87	-	-	-	gi|170592180|ref|XP_001900847.1|/1.7258e-27/hypothetical protein Bm1_46930 [Brugia malayi]
Tsp_05362	0	0	2	0.39	0	0	-	-	-	-
Tsp_05959	89	17.79	17	3.35	10	2.06	-	-	-	gi|170581489|ref|XP_001895704.1|/8.37081e-18/Chitin binding Peritrophin-A domain containing protein [Brugia malayi]
Tsp_00500	6	1.2	0	0	3	0.62	-	-	-	-
Tsp_07922	4	0.8	6	1.18	12	2.47	-	-	-	gi|22653744|sp|Q9NFN6.2|GSH1_ONCVO/1.37456e-143/RecName: Full=Glutamate--cysteine ligase; AltName: Full=Gamma-ECS; Short=GCS; AltName: Full=Gamma-glutamylcysteine synthetase
Tsp_08631	9	1.8	7	1.38	6	1.24	GO:0005681//spliceosomal complex;GO:0016604//nuclear body;GO:0005737//cytoplasm	-	GO:0000278//mitotic cell cycle;GO:0000377;GO:0040025//vulval development;GO:0006897//endocytosis;GO:0045137//development of primary sexual characteristics;GO:0009790//embryo development	gi|194761826|ref|XP_001963124.1|/5.72255e-26/GF14098 [Drosophila ananassae]
Tsp_16085	405	80.95	217	42.74	941	194.03	-	-	-	-
Tsp_05115	0	0	0	0	3	0.62	-	-	-	-
Tsp_02376	0	0	5	0.98	0	0	GO:0005634//nucleus	GO:0005488//binding	GO:0006289//nucleotide-excision repair;GO:0000723//telomere maintenance;GO:0006261//DNA-dependent DNA replication	gi|54262198|ref|NP_001005794.1|/1.03823e-64/DNA-directed DNA polymerase delta 2 [Xenopus (Silurana) tropicalis]
Tsp_03970	25	5	29	5.71	6	1.24	-	-	-	gi|170586566|ref|XP_001898050.1|/1.82283e-21/PPP4R2-related protein [Brugia malayi]
Tsp_02562	0	0	6	1.18	0	0	-	-	-	gi|312074621|ref|XP_003140052.1|/2.90173e-12/hypothetical protein LOAG_04467 [Loa loa]
Tsp_15021	2	0.4	0	0	5	1.03	GO:0016020//membrane;GO:0043231//intracellular membrane-bounded organelle;GO:0031410//cytoplasmic vesicle	GO:0019901//protein kinase binding;GO:0035184//histone threonine kinase activity;GO:0003713//transcription coactivator activity;GO:0032559;GO:0035258//steroid hormone receptor binding;GO:0017048//Rho GTPase binding	GO:0006970//response to osmotic stress;GO:0010551//regulation of gene-specific transcription from RNA polymerase II promoter;GO:0000187//activation of MAPK activity;GO:0035405	gi|189514957|ref|XP_689331.3|/1.05068e-68/PREDICTED: hypothetical LOC560840 [Danio rerio]
Tsp_02441	182	36.38	171	33.68	62	12.78	-	-	-	-
Tsp_00810	27	5.4	7	1.38	18	3.71	-	-	-	gi|209734438|gb|ACI68088.1|/2.04931e-49/Uracil phosphoribosyltransferase [Salmo salar]
Tsp_11439	6	1.2	4	0.79	21	4.33	-	-	-	gi|126337834|ref|XP_001365238.1|/2.18446e-08/PREDICTED: similar to ubiquitin specific peptidase 37, [Monodelphis domestica]
Tsp_11550	14	2.8	47	9.26	257	52.99	GO:0016020//membrane	-	GO:0006810//transport	gi|196013669|ref|XP_002116695.1|/1.47446e-35/hypothetical protein TRIADDRAFT_31298 [Trichoplax adhaerens]
Tsp_10826	3899	779.32	1404	276.51	47	9.69	GO:0005681//spliceosomal complex;GO:0031981//nuclear lumen	GO:0030528//transcription regulator activity;GO:0005102//receptor binding	GO:0000377;GO:0006355//regulation of transcription, DNA-dependent	gi|260837069|ref|XP_002613528.1|/4.68603e-85/hypothetical protein BRAFLDRAFT_277402 [Branchiostoma floridae]
Tsp_02915	6	1.2	8	1.58	40	8.25	-	-	-	gi|312067492|ref|XP_003136768.1|/2.87898e-15/hypothetical protein LOAG_01180 [Loa loa]
Tsp_01466	0	0	0	0	2	0.41	-	-	-	-
Tsp_08490	327	65.36	5	0.98	5	1.03	-	-	-	-
Tsp_10053	0	0	11	2.17	22	4.54	-	-	-	gi|170592449|ref|XP_001900977.1|/4.57783e-59/Tropomodulin family protein [Brugia malayi]
Tsp_12809	557	111.33	5	0.98	43	8.87	-	-	-	gi|115640982|ref|XP_001203045.1|/3.99e-06/PREDICTED: similar to EGF-like protein, partial [Strongylocentrotus purpuratus]
Tsp_08877	0	0	2	0.39	5	1.03	-	-	GO:0043050//pharyngeal pumping;GO:0007267//cell-cell signaling	gi|268569842|ref|XP_002640628.1|/1.27523e-66/C. briggsae CBR-EAT-18 protein [Caenorhabditis briggsae]
Tsp_02817	107	21.39	40	7.88	46	9.48	-	-	-	-
Tsp_09198	331	66.16	73	14.38	10	2.06	-	-	-	-
Tsp_14408	3	0.6	52	10.24	7	1.44	-	-	-	-
Tsp_01571	1153	230.46	2598	511.65	6043	1246.01	-	-	-	-
Tsp_09218	0	0	4	0.79	0	0	-	-	-	gi|254587288|emb|CAX83701.1|/1.56142e-08/pol polyprotei [Schistosoma japonicum]
Tsp_00232	1043	208.47	622	122.5	9	1.86	-	-	-	-
Tsp_11271	0	0	6	1.18	0	0	-	-	-	gi|301619987|ref|XP_002939372.1|/2.745e-09/PREDICTED: copia protein-like [Xenopus (Silurana) tropicalis]
Tsp_06612	13	2.6	18	3.54	13	2.68	-	-	-	-
Tsp_05955	5	1	9	1.77	7	1.44	-	-	-	-
Tsp_00064	11	2.2	17	3.35	20	4.12	-	-	-	gi|312095359|ref|XP_003148329.1|/1.93795e-10/mlp/crp family protein 1 [Loa loa]
Tsp_07847	39	7.8	53	10.44	8	1.65	GO:0043232	GO:0004674//protein serine/threonine kinase activity;GO:0032559	GO:0065008;GO:0007265//Ras protein signal transduction;GO:0000165//MAPKKK cascade;GO:0006935//chemotaxis;GO:0001700//embryonic development via the syncytial blastoderm;GO:0010769//regulation of cell morphogenesis involved in differentiation;GO:0006464//protein modification process	gi|309359523|emb|CAP33240.2|/5.10649e-66/CBR-PAK-1 protein [Caenorhabditis briggsae AF16]
Tsp_13743	2	0.4	4	0.79	0	0	-	-	-	-
Tsp_08287	8	1.6	2	0.39	24	4.95	GO:0043231//intracellular membrane-bounded organelle;GO:0005924//cell-substrate adherens junction;GO:0015629//actin cytoskeleton;GO:0044444//cytoplasmic part;GO:0012505//endomembrane system	GO:0017111//nucleoside-triphosphatase activity;GO:0043169//cation binding;GO:0032561	GO:0065008;GO:0007265//Ras protein signal transduction;GO:0022402//cell cycle process;GO:0007010//cytoskeleton organization;GO:0009966//regulation of signal transduction	gi|312101293|ref|XP_003149603.1|/7.75788e-14/hypothetical protein LOAG_14053 [Loa loa]
Tsp_08115	76	15.19	58	11.42	39	8.04	-	-	-	-
Tsp_10381	5	1	6	1.18	57	11.75	GO:0016021//integral to membrane	GO:0016772//transferase activity, transferring phosphorus-containing groups;GO:0001653//peptide receptor activity;GO:0032555;GO:0016829//lyase activity;GO:0009975//cyclase activity	GO:0001525//angiogenesis;GO:0003014//renal system process;GO:0007167//enzyme linked receptor protein signaling pathway;GO:0006182//cGMP biosynthetic process;GO:0048523//negative regulation of cellular process;GO:0050880//regulation of blood vessel size;GO:0046903//secretion	gi|309358989|emb|CAP33278.2|/3.92396e-62/CBR-GCY-28 protein [Caenorhabditis briggsae AF16]
Tsp_08183	42	8.39	0	0	2	0.41	-	-	-	-
Tsp_10717	30	6	625	123.09	67	13.81	-	-	-	gi|291229955|ref|XP_002734936.1|/5.89449e-14/PREDICTED: tigger transposable element derived 6-like [Saccoglossus kowalevskii]
Tsp_05450	0	0	2	0.39	2	0.41	GO:0044464//cell part	GO:0005488//binding	GO:0007178//transmembrane receptor protein serine/threonine kinase signaling pathway	gi|47213890|emb|CAF95832.1|/1.10524e-13/unnamed protein product [Tetraodon nigroviridis]
Tsp_12087	174	34.78	59	11.62	26	5.36	GO:0032991//macromolecular complex;GO:0005815//microtubule organizing center	GO:0005515//protein binding	GO:0000278//mitotic cell cycle;GO:0051438//regulation of ubiquitin-protein ligase activity;GO:0008283//cell proliferation;GO:0010975//regulation of neuron projection development;GO:0022402//cell cycle process;GO:0048522	gi|91078224|ref|XP_969612.1|/1.85115e-51/PREDICTED: similar to WD repeat-containing protein slp1 [Tribolium castaneum]
Tsp_01001	0	0	2	0.39	6	1.24	-	-	-	-
Tsp_06895	16	3.2	25	4.92	28	5.77	-	-	-	gi|47213175|emb|CAF92184.1|/8.22172e-72/unnamed protein product [Tetraodon nigroviridis]
Tsp_12161	3	0.6	5	0.98	25	5.15	-	-	-	-
Tsp_00904	35	7	4	0.79	2	0.41	-	-	-	gi|268570485|ref|XP_002640756.1|/1.32648e-17/Hypothetical protein CBG24193 [Caenorhabditis briggsae]
Tsp_08926	124	24.78	159	31.31	1103	227.43	GO:0044444//cytoplasmic part	GO:0005488//binding;GO:0016763//transferase activity, transferring pentosyl groups	GO:0006915//apoptosis;GO:0046102;GO:0001912//positive regulation of leukocyte mediated cytotoxicity;GO:0009215;GO:0042453;GO:0045582//positive regulation of T cell differentiation;GO:0008617//guanosine metabolic process;GO:0010212//response to ionizing radiation;GO:0045577//regulation of B cell differentiation;GO:0009206;GO:0006282//regulation of DNA repair;GO:0046094;GO:0042098//T cell prolifera…	gi|221129141|ref|XP_002160622.1|/6.53535e-55/PREDICTED: similar to nucleoside phosphorylase [Hydra magnipapillata]
Tsp_03865	164	32.78	326	64.2	113	23.3	GO:0005681//spliceosomal complex	-	GO:0008380//RNA splicing	gi|20137928|sp|Q9BKQ8.1|DHX35_CAEEL/7.46265e-113/RecName: Full=Probable ATP-dependent RNA helicase DHX35 homolog
Tsp_04066	67	13.39	19	3.74	66	13.61	-	-	-	gi|312073402|ref|XP_003139504.1|/9.38161e-91/procollagen [Loa loa]
Tsp_01747	23	4.6	27	5.32	68	14.02	-	-	-	gi|291229008|ref|XP_002734469.1|/1.63403e-60/PREDICTED: kelch-like 18-like [Saccoglossus kowalevskii]
Tsp_03650	2	0.4	2	0.39	6	1.24	-	-	-	gi|268562058|ref|XP_002638488.1|/1.29381e-70/C. briggsae CBR-SEC-23 protein [Caenorhabditis briggsae]
Tsp_02640	48	9.59	161	31.71	96	19.79	-	-	-	gi|118099263|ref|XP_415503.2|/2.73173e-15/PREDICTED: similar to Coenzyme Q4 homolog (yeast) [Gallus gallus]
Tsp_06077	32	6.4	46	9.06	43	8.87	GO:0043231//intracellular membrane-bounded organelle	GO:0016787//hydrolase activity	-	gi|291243112|ref|XP_002741451.1|/2.86567e-22/PREDICTED: predicted protein-like [Saccoglossus kowalevskii]
Tsp_03905	62	12.39	69	13.59	42	8.66	-	-	GO:0050789//regulation of biological process;GO:0007049//cell cycle;GO:0043170	gi|189233758|ref|XP_001814199.1|/4.04304e-82/PREDICTED: similar to cullin [Tribolium castaneum]
Tsp_11961	10	2	13	2.56	59	12.17	-	-	-	gi|170587686|ref|XP_001898605.1|/2.12203e-86/Prion-like- [Brugia malayi]
Tsp_06765	38	7.6	12	2.36	13	2.68	-	-	-	gi|270010344|gb|EFA06792.1|/5.13092e-45/hypothetical protein TcasGA2_TC009729 [Tribolium castaneum]
Tsp_05804	432	86.35	253	49.83	735	151.55	-	-	-	gi|156545732|ref|XP_001605107.1|/9.29261e-97/PREDICTED: similar to CG2845-PA [Nasonia vitripennis]
Tsp_11632	0	0	0	0	2	0.41	-	-	-	-
Tsp_06999	519	103.74	22	4.33	246	50.72	-	-	-	-
Tsp_01418	2	0.4	15	2.95	9	1.86	-	-	GO:0044249//cellular biosynthetic process;GO:0044238//primary metabolic process	gi|307179331|gb|EFN67695.1|/1.22882e-140/Glycyl-tRNA synthetase [Camponotus floridanus]
Tsp_07016	12	2.4	55	10.83	22	4.54	-	GO:0042802//identical protein binding;GO:0004709//MAP kinase kinase kinase activity;GO:0000166//nucleotide binding	GO:0012502//induction of programmed cell death;GO:0000187//activation of MAPK activity	gi|291223185|ref|XP_002731591.1|/7.4247e-62/PREDICTED: mitogen-activated protein kinase kinase kinase 10-like [Saccoglossus kowalevskii]
Tsp_09279	5	1	0	0	22	4.54	-	-	-	gi|260816295|ref|XP_002602907.1|/1.55941e-39/hypothetical protein BRAFLDRAFT_174159 [Branchiostoma floridae]
Tsp_12261	0	0	5	0.98	0	0	-	-	-	-
Tsp_02070	2	0.4	6	1.18	8	1.65	GO:0044464//cell part	-	GO:0032502//developmental process;GO:0018996//molting cycle, collagen and cuticulin-based cuticle;GO:0040011//locomotion;GO:0040007//growth	gi|312077832|ref|XP_003141475.1|/1.71796e-39/hypothetical protein LOAG_05890 [Loa loa]
Tsp_10617	5	1	33	6.5	22	4.54	-	-	-	-
Tsp_00013	22	4.4	0	0	32	6.6	-	-	-	gi|309363153|emb|CAP27162.2|/6.68879e-90/hypothetical protein CBG_06944 [Caenorhabditis briggsae AF16]
Tsp_03472	18	3.6	27	5.32	17	3.51	-	-	-	gi|307212509|gb|EFN88240.1|/3.94108e-20/39S ribosomal protein L39, mitochondrial [Harpegnathos saltator]
Tsp_05477	245	48.97	692	136.28	675	139.18	GO:0032991//macromolecular complex;GO:0031981//nuclear lumen	GO:0003729//mRNA binding	GO:0019056//modulation by virus of host transcription;GO:0000377;GO:0003012//muscle system process;GO:0031124//mRNA 3'-end processing;GO:0006406//mRNA export from nucleus;GO:0006353//transcription termination, DNA-dependent	gi|47575772|ref|NP_001001230.1|/1.7442e-20/polyadenylate-binding protein 2 [Xenopus (Silurana) tropicalis]
Tsp_02215	0	0	6	1.18	16	3.3	GO:0043005//neuron projection;GO:0030176//integral to endoplasmic reticulum membrane;GO:0031410//cytoplasmic vesicle;GO:0042598//vesicular fraction	GO:0005515//protein binding;GO:0001071//nucleic acid binding transcription factor activity;GO:0003702//RNA polymerase II transcription factor activity;GO:0003677//DNA binding;GO:0016863//intramolecular oxidoreductase activity, transposing C=C bonds	GO:0008202//steroid metabolic process;GO:0010033//response to organic substance;GO:0010552//positive regulation of gene-specific transcription from RNA polymerase II promoter;GO:0010038//response to metal ion;GO:0048232//male gamete generation;GO:0009719;GO:0032502//developmental process	gi|194226900|ref|XP_001916701.1|/2.52018e-07/PREDICTED: sterol regulatory element binding transcription factor 2 [Equus caballus]
Tsp_01612	59	11.79	85	16.74	143	29.49	GO:0043231//intracellular membrane-bounded organelle;GO:0016020//membrane	GO:0005216//ion channel activity	GO:0009987//cellular process;GO:0006820//anion transport	gi|158294756|ref|XP_001688728.1|/3.40724e-119/AGAP005777-PA [Anopheles gambiae str. PEST]
Tsp_03980	0	0	0	0	19	3.92	-	-	-	gi|297206984|gb|ADI24637.1|/7.5909e-82/Lin-12 and glp-1 x-hybridizing protein 1, isoform a, partially confirmed by transcript evidence [Caenorhabditis elegans]
Tsp_09688	6	1.2	6	1.18	0	0	-	-	-	-
Tsp_09631	14	2.8	0	0	28	5.77	-	-	-	gi|195032184|ref|XP_001988453.1|/3.99718e-07/GH11174 [Drosophila grimshawi]
Tsp_11257	20	4	22	4.33	189	38.97	GO:0033176	GO:0019829//cation-transporting ATPase activity;GO:0015078//hydrogen ion transmembrane transporter activity;GO:0032559	GO:0002164//larval development;GO:0015988//energy coupled proton transport, against electrochemical gradient;GO:0009268//response to pH;GO:0040009//regulation of growth rate;GO:0006970//response to osmotic stress;GO:0009790//embryo development;GO:0015986//ATP synthesis coupled proton transport;GO:0006897//endocytosis;GO:0006875//cellular metal ion homeostasis	gi|260831494|ref|XP_002610694.1|/0/hypothetical protein BRAFLDRAFT_202247 [Branchiostoma floridae]
Tsp_15273	2	0.4	6	1.18	0	0	-	-	-	-
Tsp_05238	15	3	9	1.77	5	1.03	-	-	-	-
Tsp_06201	21	4.2	13	2.56	43	8.87	-	-	-	-
Tsp_06833	154	30.78	31	6.11	32	6.6	-	-	-	gi|308322687|gb|ADO28481.1|/5.16064e-27/retinol dehydrogenase 13 [Ictalurus punctatus]
Tsp_11157	84	16.79	46	9.06	305	62.89	-	-	-	gi|194767994|ref|XP_001966099.1|/2.95437e-06/GF19404 [Drosophila ananassae]
Tsp_10623	84	16.79	43	8.47	157	32.37	-	-	-	-
Tsp_04680	10	2	20	3.94	0	0	-	-	-	gi|404638|gb|AAA20539.1|/3.28455e-142/antigen targeted by protective antibodies [Trichinella spiralis]
Tsp_00652	338	67.56	228	44.9	318	65.57	GO:0030529//ribonucleoprotein complex	GO:0005198//structural molecule activity	GO:0010467//gene expression	gi|195998634|ref|XP_002109185.1|/1.07974e-19/expressed hypothetical protein [Trichoplax adhaerens]
Tsp_03550	1081	216.07	1976	389.16	1311	270.32	-	-	-	gi|241613226|ref|XP_002407362.1|/1.58204e-103/Paxillin, putative [Ixodes scapularis]
Tsp_09833	5	1	2	0.39	0	0	-	-	-	gi|94470465|gb|ABF20543.1|/2.84366e-166/transposase [Aedes aegypti]
Tsp_04546	168	33.58	134	26.39	104	21.44	-	-	-	gi|239977639|sp|A4QNN3.1|UBP30_XENTR/7.51579e-16/RecName: Full=Ubiquitin carboxyl-terminal hydrolase 30; AltName: Full=Deubiquitinating enzyme 30; AltName: Full=Ubiquitin thiolesterase 30; AltName: Full=Ubiquitin-specific-processing protease 30; Short=Ub-specific protease 30
Tsp_12311	0	0	6	1.18	0	0	-	-	-	-
Tsp_10365	57	11.39	77	15.16	39	8.04	-	-	-	-
Tsp_15200	0	0	0	0	2	0.41	-	-	-	-
Tsp_03765	0	0	13	2.56	15	3.09	-	-	-	-
Tsp_05736	285	56.96	233	45.89	116	23.92	-	-	-	gi|158187724|gb|ABW23151.1|/1.91885e-62/ribosomal protein rps23 [Arenicola marina]
Tsp_00933	6	1.2	21	4.14	15	3.09	-	-	-	gi|156355406|ref|XP_001623659.1|/6.50763e-14/predicted protein [Nematostella vectensis]
Tsp_01880	0	0	2	0.39	5	1.03	-	-	-	-
Tsp_01102	22	4.4	15	2.95	42	8.66	GO:0043231//intracellular membrane-bounded organelle;GO:0005884//actin filament;GO:0016020//membrane	GO:0005488//binding	GO:0016477//cell migration;GO:0033057;GO:0002119//nematode larval development;GO:0007409//axonogenesis;GO:0040009//regulation of growth rate;GO:0007509//mesoderm migration involved in gastrulation	gi|241835076|ref|XP_002415024.1|/1.50782e-37/amyloid beta protein-binding member 1interacting protein, putative [Ixodes scapularis]
Tsp_00496	0	0	7	1.38	18	3.71	-	-	-	gi|309358847|emb|CAP33509.2|/2.5268e-27/CBR-GRK-2 protein [Caenorhabditis briggsae AF16]
Tsp_09748	414	82.75	92	18.12	27	5.57	-	-	-	-
Tsp_14673	0	0	2	0.39	25	5.15	-	-	-	gi|196007874|ref|XP_002113803.1|/1.33539e-22/hypothetical protein TRIADDRAFT_26146 [Trichoplax adhaerens]
Tsp_07989	35	7	50	9.85	262	54.02	-	-	-	gi|464437|sp|Q05893.1|PPCK_ASCSU/0/RecName: Full=Phosphoenolpyruvate carboxykinase [GTP]; Short=PEPCK; AltName: Full=Phosphoenolpyruvate carboxylase
Tsp_07358	5	1	9	1.77	112	23.09	-	-	-	gi|268574252|ref|XP_002642103.1|/1.10643e-07/Hypothetical protein CBG18044 [Caenorhabditis briggsae]
Tsp_06889	45	8.99	11	2.17	32	6.6	-	GO:0016757//transferase activity, transferring glycosyl groups	-	gi|312085066|ref|XP_003144530.1|/2.07288e-86/ITM1 protein [Loa loa]
Tsp_11079	25	5	0	0	0	0	-	-	-	gi|170589445|ref|XP_001899484.1|/9.51231e-36/Leucine Rich Repeat family protein [Brugia malayi]
Tsp_14685	70	13.99	92	18.12	240	49.49	-	-	-	-
Tsp_13775	2	0.4	13	2.56	38	7.84	-	-	-	gi|221117434|ref|XP_002163940.1|/8.96743e-16/PREDICTED: similar to hCG32740, partial [Hydra magnipapillata]
Tsp_04516	125	24.98	123	24.22	74	15.26	GO:0043231//intracellular membrane-bounded organelle	-	-	gi|126308640|ref|XP_001376698.1|/2.41619e-16/PREDICTED: similar to Coiled-coil domain containing 44 [Monodelphis domestica]
Tsp_03179	23	4.6	558	109.89	14	2.89	-	-	-	gi|210076773|gb|ACJ06740.1|/9.1393e-117/secreted from muscle stage larvae 1 [Trichinella spiralis]
Tsp_06061	2	0.4	0	0	43	8.87	GO:0044464//cell part	-	-	gi|193596589|ref|XP_001948647.1|/1.24907e-121/PREDICTED: similar to GA14409-PA [Acyrthosiphon pisum]
Tsp_05540	6	1.2	45	8.86	13	2.68	-	-	-	gi|156540696|ref|XP_001601605.1|/4.02028e-16/PREDICTED: similar to conserved hypothetical protein [Nasonia vitripennis]
Tsp_00834	339	67.76	457	90	310	63.92	GO:0005634//nucleus	GO:0005488//binding	-	gi|183985544|gb|AAI66045.1|/8.73107e-43/LOC100158444 protein [Xenopus laevis]
Tsp_09023	0	0	0	0	61	12.58	-	-	-	gi|72012476|ref|XP_786277.1|/0/PREDICTED: similar to OSJNBa0059D20.6 [Strongylocentrotus purpuratus]
Tsp_04263	41	8.19	82	16.15	33	6.8	GO:0005634//nucleus	GO:0016788//hydrolase activity, acting on ester bonds;GO:0016620//oxidoreductase activity, acting on the aldehyde or oxo group of donors, NAD or NADP as acceptor	GO:0006573//valine metabolic process;GO:0009063//cellular amino acid catabolic process;GO:0006208//pyrimidine base catabolic process;GO:0045444//fat cell differentiation	gi|71986308|ref|NP_001022078.1|/6.94316e-77/ALdehyde deHydrogenase family member (alh-8) [Caenorhabditis elegans]
Tsp_06726	630	125.92	922	181.58	1148	236.71	-	GO:0005488//binding	GO:0019538//protein metabolic process;GO:0009987//cellular process	gi|312103750|ref|XP_003150231.1|/2.6322e-25/hypothetical protein LOAG_14688 [Loa loa]
Tsp_09226	600	119.93	28360	5585.27	2	0.41	-	-	-	gi|1857756|gb|AAB48489.1|/3.63766e-69/hypothetical ORF 17.20 [Trichinella spiralis]
Tsp_08139	5	1	0	0	0	0	-	-	-	-
Tsp_01684	704	140.71	1852	364.74	444	91.55	GO:0031981//nuclear lumen	GO:0005488//binding	GO:0000377;GO:0006405//RNA export from nucleus;GO:0006397//mRNA processing;GO:0006353//transcription termination, DNA-dependent	gi|242002226|ref|XP_002435756.1|/8.94095e-14/RSZp22 protein, putative [Ixodes scapularis]
Tsp_03412	22	4.4	46	9.06	7	1.44	-	-	-	gi|170593717|ref|XP_001901610.1|/1.13203e-11/hypothetical protein Bm1_50710 [Brugia malayi]
Tsp_07688	0	0	0	0	2	0.41	GO:0043231//intracellular membrane-bounded organelle;GO:0032589//neuron projection membrane;GO:0031224//intrinsic to membrane;GO:0043025//neuronal cell body	GO:0004672//protein kinase activity;GO:0008188//neuropeptide receptor activity	GO:0002027//regulation of heart rate;GO:0050795//regulation of behavior;GO:0014073;GO:0042069//regulation of catecholamine metabolic process;GO:0014072;GO:0043627//response to estrogen stimulus;GO:0006972//hyperosmotic response;GO:0045987//positive regulation of smooth muscle contraction;GO:0007186//G-protein coupled receptor protein signaling pathway;GO:0008217//regulation of blood pressure;GO:0…	gi|62148940|dbj|BAD93354.1|/2.23598e-23/tachykinin related-peptide receptor [Octopus vulgaris]
Tsp_02938	0	0	2	0.39	0	0	GO:0043231//intracellular membrane-bounded organelle;GO:0044421//extracellular region part;GO:0044444//cytoplasmic part	GO:0005515//protein binding	GO:0042403//thyroid hormone metabolic process;GO:0016192//vesicle-mediated transport;GO:0009628//response to abiotic stimulus;GO:0002237//response to molecule of bacterial origin	gi|149066279|gb|EDM16152.1|/2.80341e-11/thyroglobulin, isoform CRA_a [Rattus norvegicus]
Tsp_04010	2	0.4	155	30.53	171	35.26	-	GO:0017136//NAD-dependent histone deacetylase activity	-	gi|312095682|ref|XP_003148434.1|/7.81416e-103/histone deacetylase 7A [Loa loa]
Tsp_07190	27	5.4	33	6.5	140	28.87	-	GO:0003824//catalytic activity	-	gi|170580175|ref|XP_001895148.1|/1.7787e-58/Phosphoglucomutase/phosphomannomutase, alpha/beta/alpha domain I family protein [Brugia malayi]
Tsp_07630	12	2.4	2	0.39	6	1.24	GO:0016021//integral to membrane	-	GO:0019094//pole plasm mRNA localization;GO:0048193//Golgi vesicle transport;GO:0007173//epidermal growth factor receptor signaling pathway	gi|170594183|ref|XP_001901843.1|/3.61884e-32/Cornichon protein [Brugia malayi]
Tsp_06637	3	0.6	0	0	7	1.44	-	-	-	-
Tsp_12029	0	0	0	0	4	0.82	-	-	-	-
Tsp_14620	0	0	3	0.59	0	0	-	-	-	gi|170588181|ref|XP_001898852.1|/3.68665e-12/hypothetical protein [Brugia malayi]
Tsp_02668	33	6.6	29	5.71	26	5.36	GO:0043234//protein complex;GO:0044430//cytoskeletal part;GO:0015630//microtubule cytoskeleton	GO:0003774//motor activity;GO:0000166//nucleotide binding	GO:0008104//protein localization;GO:0006810//transport;GO:0007017//microtubule-based process	gi|149024372|gb|EDL80869.1|/3.85628e-86/rCG30623 [Rattus norvegicus]
Tsp_11393	0	0	5	0.98	3	0.62	-	-	-	-
Tsp_09715	4	0.8	2	0.39	40	8.25	GO:0005622//intracellular	-	GO:0031033//myosin filament assembly or disassembly;GO:0030239//myofibril assembly	gi|170577352|ref|XP_001893973.1|/9.95555e-156/Immunoglobulin I-set domain containing protein [Brugia malayi]
Tsp_04719	232	46.37	546	107.53	82	16.91	-	-	-	gi|170580121|ref|XP_001895125.1|/5.31967e-08/LIN-7 [Brugia malayi]
Tsp_01974	0	0	5	0.98	0	0	-	-	-	gi|189239753|ref|XP_969432.2|/4.34422e-66/PREDICTED: similar to Copia protein (Gag-int-pol protein) [Tribolium castaneum]
Tsp_06076	68	13.59	74	14.57	26	5.36	GO:0043231//intracellular membrane-bounded organelle;GO:0044446//intracellular organelle part	GO:0005488//binding;GO:0016491//oxidoreductase activity	GO:0055114//oxidation-reduction process	gi|156395085|ref|XP_001636942.1|/4.11205e-52/predicted protein [Nematostella vectensis]
Tsp_10949	15	3	0	0	2	0.41	-	-	-	gi|308482777|ref|XP_003103591.1|/1.31605e-11/hypothetical protein CRE_19138 [Caenorhabditis remanei]
Tsp_08225	42	8.39	47	9.26	78	16.08	GO:0000323//lytic vacuole;GO:0000267//cell fraction	GO:0004553//hydrolase activity, hydrolyzing O-glycosyl compounds;GO:0030246//carbohydrate binding	GO:0005975//carbohydrate metabolic process	gi|241691736|ref|XP_002412933.1|/7.62602e-58/alpha-L-fucosidase, putative [Ixodes scapularis]
Tsp_12742	0	0	2	0.39	7	1.44	-	-	-	-
Tsp_13553	19	3.8	11	2.17	16	3.3	-	-	-	gi|156717662|ref|NP_001096371.1|/5.49143e-11/activating signal cointegrator 1 complex subunit 1 [Xenopus (Silurana) tropicalis]
Tsp_03186	0	0	4	0.79	5	1.03	-	-	-	gi|170577406|ref|XP_001893992.1|/8.28568e-17/ChaC-like protein [Brugia malayi]
Tsp_07113	0	0	2	0.39	0	0	-	-	-	gi|291244080|ref|XP_002741927.1|/2.12923e-33/PREDICTED: hypothetical protein [Saccoglossus kowalevskii]
Tsp_11166	1330	265.83	35	6.89	35	7.22	-	-	-	gi|312083738|ref|XP_003143987.1|/4.72796e-50/hypothetical protein LOAG_08407 [Loa loa]
Tsp_02643	2	0.4	3	0.59	4	0.82	-	-	-	-
Tsp_15594	0	0	0	0	6	1.24	-	-	-	-
Tsp_08055	3	0.6	2	0.39	12	2.47	-	-	-	gi|170585486|ref|XP_001897514.1|/4.64318e-80/hypothetical protein Bm1_30380 [Brugia malayi]
Tsp_10023	16	3.2	0	0	9	1.86	-	-	-	gi|156327283|ref|XP_001618682.1|/1.62728e-17/hypothetical protein NEMVEDRAFT_v1g9531 [Nematostella vectensis]
Tsp_12613	4	0.8	15	2.95	11	2.27	-	GO:0008138//protein tyrosine/serine/threonine phosphatase activity	GO:0006796//phosphate metabolic process;GO:0006464//protein modification process	gi|47229874|emb|CAG07070.1|/6.4629e-51/unnamed protein product [Tetraodon nigroviridis]
Tsp_11942	61	12.19	0	0	20	4.12	GO:0005578//proteinaceous extracellular matrix	-	GO:0009653//anatomical structure morphogenesis	gi|312089029|ref|XP_003146091.1|/1.5633e-22/hypothetical protein LOAG_10520 [Loa loa]
Tsp_11803	930	185.88	878	172.91	206	42.48	GO:0043231//intracellular membrane-bounded organelle	GO:0003824//catalytic activity;GO:0005488//binding	GO:0006810//transport;GO:0065009;GO:0065008;GO:0010941//regulation of cell death;GO:0048583;GO:0008152//metabolic process;GO:0034599//cellular response to oxidative stress	gi|170574881|ref|XP_001893007.1|/2.95518e-23/DJ-1 family protein [Brugia malayi]
Tsp_01309	173	34.58	99	19.5	2	0.41	-	-	-	-
Tsp_02369	3	0.6	4	0.79	44	9.07	-	-	-	gi|268564023|ref|XP_002647070.1|/1.0885e-07/Hypothetical protein CBG03596 [Caenorhabditis briggsae]
Tsp_06043	6	1.2	33	6.5	57	11.75	-	-	-	gi|195384653|ref|XP_002051029.1|/4.54304e-08/GJ22474 [Drosophila virilis]
Tsp_06543	7	1.4	6	1.18	0	0	-	-	-	-
Tsp_04821	0	0	0	0	3	0.62	-	-	-	gi|118639517|gb|ABL09502.1|/4.60929e-18/putative nudix hydrolyase [Trichinella pseudospiralis]
Tsp_11282	4131	825.69	5036	991.8	45	9.28	-	-	-	-
Tsp_06356	10	2	6	1.18	8	1.65	GO:0043231//intracellular membrane-bounded organelle	-	-	gi|238650179|ref|NP_001013464.2|/3.26556e-26/glutamyl-tRNA(Gln) amidotransferase subunit B, mitochondrial-like [Danio rerio]
Tsp_04920	8	1.6	8	1.58	10	2.06	-	GO:0005488//binding	GO:0051707//response to other organism	gi|158297353|ref|XP_555619.3|/4.9389e-74/AGAP007890-PA [Anopheles gambiae str. PEST]
Tsp_00664	0	0	0	0	25	5.15	-	-	-	gi|196015811|ref|XP_002117761.1|/2.1973e-08/hypothetical protein TRIADDRAFT_33096 [Trichoplax adhaerens]
Tsp_02790	92	18.39	44	8.67	56	11.55	-	-	-	gi|115666416|ref|XP_799077.2|/7.54279e-88/PREDICTED: similar to Si:ch211-272f15.2 [Strongylocentrotus purpuratus]
Tsp_07903	108	21.59	178	35.06	719	148.25	GO:0016020//membrane	GO:0019001//guanyl nucleotide binding	GO:0007417//central nervous system development;GO:0007043//cell-cell junction assembly;GO:0050909//sensory perception of taste;GO:0051301//cell division;GO:0030036//actin cytoskeleton organization;GO:0021782//glial cell development;GO:0048513//organ development;GO:0007166//cell surface receptor linked signaling pathway;GO:0001736//establishment of planar polarity	gi|170589611|ref|XP_001899567.1|/1.57849e-40/guanine nucleotide-binding protein alpha-7 subunit [Brugia malayi]
Tsp_13255	2	0.4	0	0	3	0.62	-	-	-	-
Tsp_04380	23	4.6	6	1.18	9	1.86	GO:0016020//membrane	-	-	gi|312092697|ref|XP_003147428.1|/1.12813e-25/low-density lipoprotein receptor domain class A containing protein [Loa loa]
Tsp_09593	3	0.6	13	2.56	25	5.15	-	GO:0005488//binding;GO:0016616//oxidoreductase activity, acting on the CH-OH group of donors, NAD or NADP as acceptor	GO:0044249//cellular biosynthetic process;GO:0006576//cellular biogenic amine metabolic process;GO:0042558//pteridine-containing compound metabolic process;GO:0032501//multicellular organismal process;GO:0006732//coenzyme metabolic process;GO:0044281//small molecule metabolic process	gi|260788032|ref|XP_002589055.1|/6.52377e-27/hypothetical protein BRAFLDRAFT_87528 [Branchiostoma floridae]
Tsp_00187	19	3.8	23	4.53	7	1.44	-	-	-	gi|312068108|ref|XP_003137059.1|/2.06089e-28/UDP-Galactose transporter member [Loa loa]
Tsp_00427	0	0	0	0	14	2.89	-	-	-	-
Tsp_10755	0	0	6	1.18	2	0.41	GO:0030532//small nuclear ribonucleoprotein complex;GO:0005681//spliceosomal complex;GO:0016604//nuclear body;GO:0005737//cytoplasm	-	GO:0000278//mitotic cell cycle;GO:0006396//RNA processing;GO:0040025//vulval development;GO:0006897//endocytosis;GO:0045137//development of primary sexual characteristics;GO:0009790//embryo development	gi|158294309|ref|XP_315523.4|/7.6397e-25/AGAP005523-PA [Anopheles gambiae str. PEST]
Tsp_12846	224	44.77	382	75.23	171	35.26	GO:0043234//protein complex;GO:0044424//intracellular part	GO:0042623//ATPase activity, coupled;GO:0032559	GO:0009057//macromolecule catabolic process	gi|226469390|emb|CAX70174.1|/4.87221e-55/26S proteasome regulatory subunit T4 [Schistosoma japonicum]
Tsp_07895	19	3.8	4	0.79	26	5.36	-	-	-	-
Tsp_09354	102	20.39	123	24.22	51	10.52	-	-	-	gi|114306812|dbj|BAF31287.1|/6.35831e-82/BAT1 protein [Homo sapiens]
Tsp_11865	68	13.59	60	11.82	45	9.28	-	GO:0046914//transition metal ion binding	GO:0008306//associative learning	gi|28573149|ref|NP_731367.2|/2.98741e-14/murashka, isoform C [Drosophila melanogaster]
Tsp_01367	68	13.59	173	34.07	244	50.31	-	-	-	gi|197102882|ref|NP_001124674.1|/2.54553e-11/p53 and DNA damage-regulated protein 1 [Pongo abelii]
Tsp_00394	3	0.6	16	3.15	0	0	-	-	-	-
Tsp_13097	76	15.19	2	0.39	0	0	-	-	GO:0048513//organ development;GO:0006351//transcription, DNA-dependent	gi|242046476|ref|XP_002399444.1|/1.68546e-08/Pituitary homeobox, putative [Ixodes scapularis]
Tsp_06539	33	6.6	55	10.83	77	15.88	GO:0044464//cell part	GO:0016787//hydrolase activity	GO:0051239;GO:0050896//response to stimulus;GO:0048523//negative regulation of cellular process;GO:0002682//regulation of immune system process	gi|158293194|ref|XP_558090.3|/3.53198e-10/AGAP010556-PA [Anopheles gambiae str. PEST]
Tsp_11468	5	1	0	0	0	0	-	-	-	-
Tsp_03483	852	170.29	862	169.76	183	37.73	-	-	-	-
Tsp_08048	235	46.97	399	78.58	150	30.93	-	-	-	-
Tsp_03965	17	3.4	2	0.39	7	1.44	-	-	-	-
Tsp_09627	0	0	4	0.79	0	0	-	-	-	-
Tsp_08884	2	0.4	0	0	2	0.41	-	-	-	-
Tsp_02349	0	0	0	0	93	19.18	-	-	-	-
Tsp_09066	0	0	0	0	2	0.41	-	-	-	gi|60544817|gb|AAX22751.1|/4.34751e-14/newborn larvae-specific DNase II-11 [Trichinella spiralis]
Tsp_10580	33	6.6	402	79.17	92	18.97	-	-	-	gi|312096926|ref|XP_003148820.1|/2.27975e-24/hypothetical protein LOAG_13262 [Loa loa]
Tsp_06708	41	8.19	7	1.38	8	1.65	-	-	-	gi|307178356|gb|EFN67105.1|/2.55703e-168/Long-chain-fatty-acid--CoA ligase 1 [Camponotus floridanus]
Tsp_03952	53	10.59	62	12.21	111	22.89	-	-	-	-
Tsp_04493	10	2	76	14.97	25	5.15	-	-	-	gi|189242080|ref|XP_001809908.1|/4.28239e-40/PREDICTED: similar to BEL12_AG transposon polyprotein [Tribolium castaneum]
Tsp_10049	10	2	62	12.21	5	1.03	-	-	-	gi|195379746|ref|XP_002048637.1|/2.10509e-99/GJ11248 [Drosophila virilis]
Tsp_02456	0	0	21	4.14	67	13.81	GO:0030529//ribonucleoprotein complex	-	-	gi|291238055|ref|XP_002738940.1|/6.39607e-34/PREDICTED: ribosomal protein S10-like [Saccoglossus kowalevskii]
Tsp_01542	3	0.6	5	0.98	4	0.82	-	GO:0005488//binding	-	gi|297288187|ref|XP_001091335.2|/6.24212e-20/PREDICTED: tRNA wybutosine-synthesizing protein 1 homolog [Macaca mulatta]
Tsp_00355	17	3.4	101	19.89	29	5.98	GO:0005626//insoluble fraction;GO:0043231//intracellular membrane-bounded organelle;GO:0044444//cytoplasmic part;GO:0031090//organelle membrane	GO:0046983//protein dimerization activity;GO:0000030//mannosyltransferase activity	GO:0010038//response to metal ion;GO:0006487//protein N-linked glycosylation	gi|307184501|gb|EFN70890.1|/6.40775e-24/Alpha-1,3-mannosyltransferase ALG2 [Camponotus floridanus]
Tsp_04710	152	30.38	196	38.6	271	55.88	GO:0044459//plasma membrane part;GO:0031410//cytoplasmic vesicle;GO:0012505//endomembrane system	GO:0005488//binding	GO:0002164//larval development;GO:0010259//multicellular organismal aging;GO:0006897//endocytosis;GO:0009057//macromolecule catabolic process;GO:0008104//protein localization;GO:0009790//embryo development	gi|309361535|emb|CAP29357.2|/0/CBR-CHC-1 protein [Caenorhabditis briggsae AF16]
Tsp_10279	2	0.4	2	0.39	0	0	-	-	-	gi|291243854|ref|XP_002741815.1|/4.38024e-14/PREDICTED: predicted protein-like [Saccoglossus kowalevskii]
Tsp_02268	40	8	121	23.83	90	18.56	-	GO:0003824//catalytic activity	-	gi|256081811|ref|XP_002577161.1|/4.34563e-31/glutathione peroxidase [Schistosoma mansoni]
Tsp_11202	47	9.39	38	7.48	27	5.57	-	GO:0000339//RNA cap binding	GO:0000087//M phase of mitotic cell cycle;GO:0007052//mitotic spindle organization;GO:0031572//G2/M transition DNA damage checkpoint	gi|292621806|ref|XP_002664770.1|/2.36326e-12/PREDICTED: eukaryotic translation initiation factor 4 gamma, 1-like, partial [Danio rerio]
Tsp_11605	4	0.8	0	0	0	0	-	-	-	-
Tsp_11968	26	5.2	25	4.92	2	0.41	-	-	-	gi|170591002|ref|XP_001900260.1|/2.51219e-21/Latrophilin receptor protein 2 [Brugia malayi]
Tsp_13508	0	0	0	0	2	0.41	-	-	-	-
Tsp_03014	0	0	3	0.59	0	0	-	GO:0016787//hydrolase activity	-	gi|119617002|gb|EAW96596.1|/4.77162e-12/ovochymase 1, isoform CRA_b [Homo sapiens]
Tsp_02742	378	75.55	336	66.17	1949	401.87	-	GO:0016667//oxidoreductase activity, acting on a sulfur group of donors	-	gi|170587935|ref|XP_001898729.1|/2.62364e-78/Thioredoxin reductase [Brugia malayi]
Tsp_06000	0	0	0	0	4	0.82	-	-	-	-
Tsp_11245	3	0.6	0	0	0	0	-	-	-	gi|189242082|ref|XP_001809963.1|/4.81344e-69/PREDICTED: similar to BEL12_AG transposon polyprotein [Tribolium castaneum]
Tsp_01336	240	47.97	272	53.57	87	17.94	-	-	-	-
Tsp_00275	6	1.2	2	0.39	8	1.65	-	-	GO:0009790//embryo development;GO:0009653//anatomical structure morphogenesis;GO:0006810//transport	gi|170593701|ref|XP_001901602.1|/1.99711e-35/Twik (KCNK-like) family of potassium channels, alpha subunit 35 [Brugia malayi]
Tsp_06120	101	20.19	130	25.6	1206	248.67	-	-	-	gi|260815807|ref|XP_002602664.1|/3.91402e-06/hypothetical protein BRAFLDRAFT_72968 [Branchiostoma floridae]
Tsp_07315	74	14.79	57	11.23	67	13.81	GO:0043231//intracellular membrane-bounded organelle	-	GO:0006396//RNA processing	gi|241695324|ref|XP_002413055.1|/4.09393e-20/pre-mRNA-splicing factor 38A, putative [Ixodes scapularis]
Tsp_06486	2	0.4	0	0	0	0	-	-	-	-
Tsp_03589	0	0	2	0.39	5	1.03	-	-	-	gi|170579604|ref|XP_001894903.1|/3.92864e-09/Ubiquitin carboxyl-terminal hydrolase family protein [Brugia malayi]
Tsp_03435	11	2.2	16	3.15	39	8.04	-	-	-	-
Tsp_08524	0	0	0	0	2	0.41	-	-	-	-
Tsp_12318	282	56.36	362	71.29	192	39.59	GO:0044424//intracellular part	-	-	gi|189233758|ref|XP_001814199.1|/2.91051e-81/PREDICTED: similar to cullin [Tribolium castaneum]
Tsp_01870	13	2.6	8	1.58	11	2.27	-	-	-	-
Tsp_09327	15	3	26	5.12	39	8.04	-	-	-	gi|91094535|ref|XP_972454.1|/0/PREDICTED: similar to AGAP001879-PA [Tribolium castaneum]
Tsp_01985	2	0.4	0	0	42	8.66	GO:0016020//membrane	GO:0005216//ion channel activity	GO:0030001//metal ion transport	gi|33300325|emb|CAE17863.1|/3.55674e-35/C. elegans protein K11H3.7, confirmed by transcript evidence [Caenorhabditis elegans]
Tsp_01566	5	1	37	7.29	68	14.02	GO:0044428//nuclear part;GO:0034708	GO:0018024//histone-lysine N-methyltransferase activity;GO:0005488//binding	GO:0048812//neuron projection morphogenesis;GO:0009058//biosynthetic process;GO:0034968//histone lysine methylation	gi|307181350|gb|EFN68978.1|/5.77915e-42/Polycomb protein EZH2 [Camponotus floridanus]
Tsp_10271	37	7.4	36	7.09	3	0.62	GO:0019866//organelle inner membrane;GO:0005759//mitochondrial matrix	GO:0017111//nucleoside-triphosphatase activity;GO:0008047//enzyme activator activity;GO:0005515//protein binding;GO:0032559	GO:0044267//cellular protein metabolic process;GO:0006508//proteolysis;GO:0051345//positive regulation of hydrolase activity	gi|242016280|ref|XP_002428757.1|/1.22663e-121/ATP-dependent Clp protease ATP-binding subunit Clpx, putative [Pediculus humanus corporis]
Tsp_14163	0	0	12	2.36	2	0.41	-	-	-	-
Tsp_12746	3	0.6	3	0.59	3	0.62	GO:0043234//protein complex;GO:0031981//nuclear lumen	GO:0005488//binding	GO:0016070//RNA metabolic process;GO:0010467//gene expression;GO:0051028//mRNA transport	gi|52139086|gb|AAH82664.1|/1.59175e-33/LOC398505 protein [Xenopus laevis]
Tsp_07582	0	0	3	0.59	0	0	-	-	-	gi|193678795|ref|XP_001947861.1|/2.62951e-07/PREDICTED: similar to p20-CGGBP [Acyrthosiphon pisum]
Tsp_01794	501	100.14	437	86.06	241	49.69	-	GO:0004175//endopeptidase activity;GO:0043169//cation binding	GO:0019538//protein metabolic process	gi|196004346|ref|XP_002112040.1|/2.53871e-132/hypothetical protein TRIADDRAFT_23779 [Trichoplax adhaerens]
Tsp_12092	223	44.57	532	104.77	438	90.31	-	-	-	gi|70887727|ref|NP_001020709.1|/3.40619e-10/tetraspanin 3 [Danio rerio]
Tsp_10926	19	3.8	54	10.63	36	7.42	-	GO:0032561;GO:0004620//phospholipase activity	GO:0035556//intracellular signal transduction;GO:0006810//transport	gi|115661686|ref|XP_001202086.1|/4.3028e-41/PREDICTED: similar to RAB14, member RAS oncogene family [Strongylocentrotus purpuratus]
Tsp_11790	8	1.6	5	0.98	13	2.68	-	GO:0005488//binding	GO:0003002//regionalization;GO:0002009//morphogenesis of an epithelium;GO:0009887//organ morphogenesis;GO:0007368//determination of left/right symmetry;GO:0050794//regulation of cellular process;GO:0048598//embryonic morphogenesis	gi|241166070|ref|XP_002409800.1|/1.73881e-20/chordin, putative [Ixodes scapularis]
Tsp_00636	8	1.6	59	11.62	45	9.28	-	-	-	gi|166795909|ref|NP_001107682.1|/1.75431e-24/transmembrane protein 120A [Xenopus (Silurana) tropicalis]
Tsp_12443	3	0.6	2	0.39	0	0	-	-	-	-
Tsp_12063	7	1.4	24	4.73	2	0.41	-	-	-	gi|301620024|ref|XP_002939392.1|/8.67491e-24/PREDICTED: uncharacterized protein K02A2.6-like [Xenopus (Silurana) tropicalis]
Tsp_04453	0	0	2	0.39	0	0	-	-	-	gi|291224795|ref|XP_002732388.1|/1.62692e-32/PREDICTED: hypothetical protein [Saccoglossus kowalevskii]
Tsp_05602	159	31.78	190	37.42	150	30.93	-	-	-	-
Tsp_04155	0	0	7	1.38	2	0.41	GO:0031513//nonmotile primary cilium;GO:0016461//unconventional myosin complex;GO:0005902//microvillus;GO:0048770;GO:0044459//plasma membrane part	GO:0008092//cytoskeletal protein binding;GO:0042802//identical protein binding;GO:0032559;GO:0042623//ATPase activity, coupled	GO:0051648//vesicle localization;GO:0030029//actin filament-based process;GO:0050953//sensory perception of light stimulus;GO:0006906//vesicle fusion;GO:0023052//signaling;GO:0050954//sensory perception of mechanical stimulus;GO:0060122//inner ear receptor stereocilium organization;GO:0006897//endocytosis;GO:0042471//ear morphogenesis	gi|268577813|ref|XP_002643889.1|/1.52301e-155/C. briggsae CBR-HUM-6 protein [Caenorhabditis briggsae]
Tsp_03153	16	3.2	47	9.26	17	3.51	-	-	-	gi|118090248|ref|XP_420605.2|/2.81184e-122/PREDICTED: similar to ankyrin repeat domain protein 17 [Gallus gallus]
Tsp_12449	0	0	2	0.39	2	0.41	-	-	-	gi|115841611|ref|XP_796832.2|/1.72792e-06/PREDICTED: similar to cellular senescence inhibited gene protein [Strongylocentrotus purpuratus]
Tsp_01879	21	4.2	9	1.77	46	9.48	-	-	-	-
Tsp_06685	13	2.6	52	10.24	20	4.12	GO:0005634//nucleus	-	-	gi|8118221|gb|AAF72943.1|/1.92165e-54/C21orf108 [Homo sapiens]
Tsp_04887	5	1	14	2.76	31	6.39	-	-	-	-
Tsp_04586	25	5	25	4.92	9	1.86	-	-	-	-
Tsp_00638	44	8.79	0	0	13	2.68	GO:0043231//intracellular membrane-bounded organelle	GO:0070011	-	gi|194767261|ref|XP_001965737.1|/5.84105e-54/GF22654 [Drosophila ananassae]
Tsp_05470	7	1.4	6	1.18	28	5.77	-	-	-	-
Tsp_01810	705	140.91	319	62.82	119	24.54	GO:0031981//nuclear lumen;GO:0032991//macromolecular complex	GO:0003729//mRNA binding	GO:0006261//DNA-dependent DNA replication;GO:0048729//tissue morphogenesis;GO:0050658//RNA transport;GO:0012501//programmed cell death;GO:0035194//posttranscriptional gene silencing by RNA;GO:0048806//genitalia development;GO:0040009//regulation of growth rate;GO:0010564//regulation of cell cycle process;GO:0000070//mitotic sister chromatid segregation	gi|308509386|ref|XP_003116876.1|/2.57838e-15/CRE-CDL-1 protein [Caenorhabditis remanei]
Tsp_02780	0	0	3	0.59	4	0.82	-	-	-	-
Tsp_10064	2	0.4	33	6.5	4	0.82	-	-	-	gi|225714438|gb|ACO13065.1|/2.79272e-52/Sulfide:quinone oxidoreductase, mitochondrial precursor [Lepeophtheirus salmonis]
Tsp_10882	2	0.4	9	1.77	14	2.89	GO:0044297//cell body;GO:0042995//cell projection;GO:0016020//membrane	GO:0005488//binding;GO:0005227//calcium activated cation channel activity	GO:0008049//male courtship behavior;GO:0042221//response to chemical stimulus;GO:0030001//metal ion transport;GO:0007622//rhythmic behavior	gi|242010124|ref|XP_002425826.1|/8.31221e-115/calcium-activated potassium channel alpha subunit, putative [Pediculus humanus corporis]
Tsp_09764	95	18.99	35	6.89	52	10.72	-	GO:0015631//tubulin binding	-	gi|270010337|gb|EFA06785.1|/8.12619e-46/hypothetical protein TcasGA2_TC009721 [Tribolium castaneum]
Tsp_03894	29	5.8	16	3.15	17	3.51	-	GO:0005488//binding	-	gi|157137020|ref|XP_001656979.1|/6.03027e-84/hypothetical protein AaeL_AAEL000475 [Aedes aegypti]
Tsp_10008	147	29.38	64	12.6	307	63.3	-	-	-	gi|260816175|ref|XP_002602847.1|/2.13551e-15/hypothetical protein BRAFLDRAFT_236516 [Branchiostoma floridae]
Tsp_10723	116	23.19	101	19.89	37	7.63	GO:0031981//nuclear lumen;GO:0000153//cytoplasmic ubiquitin ligase complex	GO:0030528//transcription regulator activity;GO:0005515//protein binding;GO:0008135//translation factor activity, nucleic acid binding;GO:0019787//small conjugating protein ligase activity	GO:0048812//neuron projection morphogenesis;GO:0006412//translation;GO:0006355//regulation of transcription, DNA-dependent;GO:0006354//transcription elongation, DNA-dependent;GO:0032446//protein modification by small protein conjugation;GO:0051704;GO:0019941//modification-dependent protein catabolic process;GO:0045935	gi|72051543|ref|XP_788561.1|/4.67826e-42/PREDICTED: similar to CG9291-PA [Strongylocentrotus purpuratus]
Tsp_09699	2	0.4	0	0	0	0	-	GO:0003676//nucleic acid binding	-	gi|270012238|gb|EFA08686.1|/7.97402e-07/hypothetical protein TcasGA2_TC006356 [Tribolium castaneum]
Tsp_05171	141	28.18	62	12.21	157	32.37	-	-	-	gi|307214979|gb|EFN89824.1|/2.34631e-39/Nucleosome assembly protein 1-like 1 [Harpegnathos saltator]
Tsp_02639	121	24.18	214	42.15	180	37.11	GO:0015935//small ribosomal subunit;GO:0031981//nuclear lumen	GO:0003723//RNA binding;GO:0005198//structural molecule activity	GO:0006412//translation;GO:0019080;GO:0031016//pancreas development;GO:0008380//RNA splicing	gi|312070992|ref|XP_003138402.1|/1.09441e-69/ribosomal protein S13 [Loa loa]
Tsp_06852	18	3.6	19	3.74	247	50.93	-	GO:0046872//metal ion binding;GO:0004872//receptor activity;GO:0003677//DNA binding	GO:0006351//transcription, DNA-dependent	gi|3644028|gb|AAC43032.1|/4.16922e-32/nuclear hormone receptor DNA binding protein [Brugia pahangi]
Tsp_05762	32	6.4	30	5.91	32	6.6	-	-	-	gi|291236051|ref|XP_002737952.1|/1.00867e-19/PREDICTED: RAB interacting factor-like [Saccoglossus kowalevskii]
Tsp_02099	360	71.96	124	24.42	59	12.17	GO:0043231//intracellular membrane-bounded organelle	GO:0032561;GO:0016787//hydrolase activity	GO:0035556//intracellular signal transduction;GO:0046907//intracellular transport;GO:0015031//protein transport	gi|170584890|ref|XP_001897224.1|/1.20173e-40/RAS-related protein F43D9.2 [Brugia malayi]
Tsp_07101	6	1.2	16	3.15	10	2.06	-	GO:0017111//nucleoside-triphosphatase activity;GO:0000166//nucleotide binding	-	gi|307204462|gb|EFN83169.1|/1.83914e-139/ATP-dependent RNA helicase DDX42 [Harpegnathos saltator]
Tsp_03284	13	2.6	3	0.59	6	1.24	-	-	-	gi|196014528|ref|XP_002117123.1|/3.52154e-10/hypothetical protein TRIADDRAFT_61093 [Trichoplax adhaerens]
Tsp_09922	5	1	20	3.94	14	2.89	GO:0043231//intracellular membrane-bounded organelle;GO:0044444//cytoplasmic part	GO:0004708//MAP kinase kinase activity;GO:0019901//protein kinase binding;GO:0046872//metal ion binding;GO:0032559	GO:0002224//toll-like receptor signaling pathway;GO:0000187//activation of MAPK activity;GO:0043065//positive regulation of apoptosis	gi|73986910|ref|XP_868281.1|/7.51974e-29/PREDICTED: similar to mitogen activated protein kinase kinase 7 isoform 2 [Canis familiaris]
Tsp_08766	14	2.8	91	17.92	3	0.62	-	-	-	gi|170594714|ref|XP_001902103.1|/3.11813e-26/LD13050p [Brugia malayi]
Tsp_00132	2	0.4	2	0.39	3	0.62	-	-	-	-
Tsp_10533	0	0	10	1.97	30	6.19	-	-	-	-
Tsp_10388	30	6	109	21.47	12	2.47	-	-	-	gi|7511879|pir||T13250/4.81663e-08/hypothetical protein - fruit fly (Drosophila melanogaster) transposon BEL
Tsp_08243	18	3.6	17	3.35	7	1.44	-	-	-	gi|307191834|gb|EFN75260.1|/3.17193e-10/Carboxypeptidase B [Harpegnathos saltator]
Tsp_08067	32	6.4	46	9.06	92	18.97	GO:0016020//membrane;GO:0005626//insoluble fraction;GO:0044424//intracellular part;GO:0042995//cell projection	GO:0060089;GO:0008047//enzyme activator activity;GO:0005488//binding	GO:0007200//activation of phospholipase C activity by G-protein coupled receptor protein signaling pathway coupled to IP3 second messenger;GO:0050795//regulation of behavior;GO:0002164//larval development;GO:0040011//locomotion;GO:0033124//regulation of GTP catabolic process;GO:0043050//pharyngeal pumping;GO:0051969;GO:0031667//response to nutrient levels	gi|25145848|ref|NP_740904.1|/8.23823e-51/EATing: abnormal pharyngeal pumping family member (eat-16) [Caenorhabditis elegans]
Tsp_05423	2	0.4	0	0	0	0	-	GO:0004672//protein kinase activity;GO:0032559	GO:0006464//protein modification process	gi|309360444|emb|CAP31214.2|/1.58972e-62/CBR-CSNK-1 protein [Caenorhabditis briggsae AF16]
Tsp_06574	11	2.2	58	11.42	33	6.8	GO:0044464//cell part	-	-	gi|156378239|ref|XP_001631051.1|/1.7509e-28/predicted protein [Nematostella vectensis]
Tsp_06623	33	6.6	35	6.89	495	102.06	GO:0016020//membrane;GO:0043229//intracellular organelle	-	GO:0007155//cell adhesion;GO:0007424//open tracheal system development;GO:0065008;GO:0007409//axonogenesis;GO:0040011//locomotion;GO:0050896//response to stimulus;GO:0051179//localization;GO:0050877//neurological system process;GO:0007431//salivary gland development;GO:0007472//wing disc morphogenesis	gi|281360997|ref|NP_728021.2|/1.27998e-45/inflated, isoform C [Drosophila melanogaster]
Tsp_09690	88	17.59	196	38.6	140	28.87	GO:0043231//intracellular membrane-bounded organelle	GO:0005488//binding;GO:0016787//hydrolase activity	GO:0016477//cell migration;GO:0009954//proximal/distal pattern formation;GO:0001709//cell fate determination;GO:0006935//chemotaxis;GO:0007476//imaginal disc-derived wing morphogenesis;GO:0007169//transmembrane receptor protein tyrosine kinase signaling pathway;GO:0007399//nervous system development;GO:0048104//establishment of body hair or bristle planar orientation	gi|110755460|ref|XP_395705.3|/5.71094e-40/PREDICTED: similar to CG18497-PA, isoform A, partial [Apis mellifera]
Tsp_06430	12	2.4	16	3.15	9	1.86	-	-	-	-
Tsp_01916	0	0	0	0	25	5.15	GO:0043231//intracellular membrane-bounded organelle	GO:0003677//DNA binding;GO:0001071//nucleic acid binding transcription factor activity	GO:0006351//transcription, DNA-dependent	gi|221110268|ref|XP_002158111.1|/6.25603e-19/PREDICTED: similar to isopentenyl pyrophosphate:dimethyllallyl pyrophosphate isomerase, partial [Hydra magnipapillata]
Tsp_13439	0	0	3	0.59	55	11.34	GO:0044459//plasma membrane part	-	GO:0007409//axonogenesis;GO:0050896//response to stimulus;GO:0065007//biological regulation	gi|170589239|ref|XP_001899381.1|/1.74564e-83/Immunoglobulin I-set domain containing protein [Brugia malayi]
Tsp_12154	2	0.4	12	2.36	11	2.27	-	-	-	-
Tsp_10942	0	0	8	1.58	33	6.8	-	-	-	gi|72016748|ref|XP_781480.1|/1.01492e-44/PREDICTED: similar to differentially expressed in FDCP 8 [Strongylocentrotus purpuratus]
Tsp_09261	2	0.4	3	0.59	2	0.41	-	-	-	-
Tsp_04376	0	0	0	0	4	0.82	-	-	-	-
Tsp_08929	1480	295.82	306	60.26	1514	312.17	-	-	-	-
Tsp_08653	10	2	5	0.98	12	2.47	-	-	-	-
Tsp_07998	10	2	16	3.15	51	10.52	-	-	-	gi|125985293|ref|XP_001356410.1|/3.43092e-22/GA21362 [Drosophila pseudoobscura pseudoobscura]
Tsp_13850	3	0.6	3	0.59	4	0.82	GO:0043234//protein complex;GO:0031981//nuclear lumen;GO:0012505//endomembrane system	GO:0016763//transferase activity, transferring pentosyl groups;GO:0005515//protein binding	GO:0006259//DNA metabolic process;GO:0032868//response to insulin stimulus;GO:0006351//transcription, DNA-dependent;GO:0006974//response to DNA damage stimulus;GO:0006464//protein modification process	gi|22902366|gb|AAH37545.1|/2.85473e-28/Poly (ADP-ribose) polymerase 1 [Homo sapiens]
Tsp_05876	173	34.58	256	50.42	471	97.12	-	-	-	gi|242009028|ref|XP_002425295.1|/2.12022e-38/discs large protein, putative [Pediculus humanus corporis]
Tsp_08618	2	0.4	0	0	0	0	-	GO:0003824//catalytic activity	-	gi|195484591|ref|XP_002090753.1|/5.19007e-34/GE12625 [Drosophila yakuba]
Tsp_07393	210	41.97	69	13.59	77	15.88	GO:0005746//mitochondrial respiratory chain	GO:0005515//protein binding	GO:0022900//electron transport chain;GO:0051259//protein oligomerization;GO:0045333//cellular respiration	gi|242010883|ref|XP_002426187.1|/1.87086e-10/ubiquinol-cytochrome c reductase complex 11 kDa protein, putative [Pediculus humanus corporis]
Tsp_11778	9	1.8	30	5.91	87	17.94	GO:0044464//cell part	GO:0004114//3',5'-cyclic-nucleotide phosphodiesterase activity;GO:0005488//binding	GO:0065008;GO:0023052//signaling;GO:0050794//regulation of cellular process;GO:0008152//metabolic process	gi|309356140|emb|CAP37823.2|/9.22443e-72/CBR-PDE-3 protein [Caenorhabditis briggsae AF16]
Tsp_07930	251	50.17	178	35.06	32	6.6	-	-	-	-
Tsp_11746	4	0.8	21	4.14	5	1.03	-	-	-	gi|164521916|gb|ABY60746.1|/1.75317e-89/hypothetical protein [Trichinella spiralis]
Tsp_10132	0	0	5	0.98	0	0	-	-	-	-
Tsp_10343	63	12.59	22	4.33	54	11.13	GO:0012505//endomembrane system;GO:0031090//organelle membrane	GO:0035251//UDP-glucosyltransferase activity	GO:0006915//apoptosis	gi|240977039|ref|XP_002402583.1|/6.25057e-49/ceramide glucosyltransferase, putative [Ixodes scapularis]
Tsp_07641	36	7.2	22	4.33	49	10.1	GO:0044421//extracellular region part;GO:0031090//organelle membrane;GO:0043231//intracellular membrane-bounded organelle	GO:0016616//oxidoreductase activity, acting on the CH-OH group of donors, NAD or NADP as acceptor	GO:0006665//sphingolipid metabolic process;GO:0009308//amine metabolic process	gi|58801522|ref|NP_957433.1|/2.20521e-63/3-ketodihydrosphingosine reductase [Danio rerio]
Tsp_10034	32	6.4	19	3.74	35	7.22	-	-	-	-
Tsp_11279	0	0	9	1.77	0	0	-	-	-	-
Tsp_08530	96	19.19	27	5.32	69	14.23	-	-	-	gi|170588571|ref|XP_001899047.1|/1.26744e-29/hypothetical protein [Brugia malayi]
Tsp_07043	5	1	17	3.35	17	3.51	-	-	GO:0043087//regulation of GTPase activity	gi|158296677|ref|XP_317029.4|/2.23187e-59/AGAP008418-PA [Anopheles gambiae str. PEST]
Tsp_16020	0	0	2	0.39	0	0	-	-	-	gi|309358860|emb|CAP33531.2|/4.56542e-28/hypothetical protein CBG_15221 [Caenorhabditis briggsae AF16]
Tsp_13404	3	0.6	7	1.38	64	13.2	-	-	-	-
Tsp_05249	63	12.59	2	0.39	37	7.63	-	-	-	-
Tsp_07890	13	2.6	37	7.29	62	12.78	-	-	GO:0006811//ion transport	gi|24528452|gb|AAN62847.1|/2.65909e-57/tandem pore domain potassium channel [Aplysia californica]
Tsp_00401	217	43.37	96	18.91	237	48.87	GO:0043231//intracellular membrane-bounded organelle;GO:0000307//cyclin-dependent protein kinase holoenzyme complex;GO:0016020//membrane	GO:0005488//binding;GO:0019887//protein kinase regulator activity	GO:0022402//cell cycle process;GO:0030111//regulation of Wnt receptor signaling pathway;GO:0000079//regulation of cyclin-dependent protein kinase activity	gi|291190690|ref|NP_001167170.1|/3.30652e-62/Cyclin-Y [Salmo salar]
Tsp_06710	37	7.4	107	21.07	78	16.08	-	GO:0016740//transferase activity	GO:0044237//cellular metabolic process	gi|301620570|ref|XP_002939642.1|/2.71607e-86/PREDICTED: 6-phosphofructo-2-kinase/fructose-2,6-biphosphatase-like isoform 2 [Xenopus (Silurana) tropicalis]
Tsp_04212	7	1.4	3	0.59	11	2.27	-	-	-	-
Tsp_11149	0	0	0	0	3	0.62	-	-	-	-
Tsp_07765	200	39.98	503	99.06	599	123.51	GO:0043231//intracellular membrane-bounded organelle;GO:0000785//chromatin	GO:0030528//transcription regulator activity;GO:0003677//DNA binding	GO:0046903//secretion;GO:0002164//larval development;GO:0010927;GO:0010876;GO:0040009//regulation of growth rate;GO:0006897//endocytosis;GO:0006351//transcription, DNA-dependent;GO:0034728;GO:0006950//response to stress;GO:0048806//genitalia development;GO:0009790//embryo development	gi|170588045|ref|XP_001898784.1|/8.57511e-37/histone H4 [Brugia malayi]
Tsp_00025	3	0.6	12	2.36	23	4.74	GO:0043234//protein complex;GO:0005768//endosome	GO:0016491//oxidoreductase activity;GO:0016209//antioxidant activity;GO:0004869//cysteine-type endopeptidase inhibitor activity;GO:0019900//kinase binding	GO:0030097//hemopoiesis;GO:0043086//negative regulation of catalytic activity;GO:0043549//regulation of kinase activity;GO:0042743//hydrogen peroxide metabolic process;GO:0008283//cell proliferation;GO:0051091//positive regulation of transcription factor activity;GO:0001890//placenta development;GO:0000302//response to reactive oxygen species;GO:0006996//organelle organization;GO:0052547//regulat…	gi|291228076|ref|XP_002733995.1|/3.64811e-51/PREDICTED: thioredoxin-dependent peroxide reductase-like [Saccoglossus kowalevskii]
Tsp_06353	366	73.15	795	156.57	515	106.19	-	GO:0016307//phosphatidylinositol phosphate kinase activity	GO:0006796//phosphate metabolic process	gi|190338974|gb|AAI63372.1|/7.63876e-27/Similar to type II phosphatidylinositolphosphate kinase-alpha [Danio rerio]
Tsp_06670	0	0	0	0	3	0.62	-	GO:0003824//catalytic activity	-	gi|213399743|gb|ACJ46647.1|/1.38191e-19/reverse transcriptase [Triops cancriformis]
Tsp_00033	337	67.36	267	52.58	306	63.09	GO:0005768//endosome	GO:0005515//protein binding	GO:0016192//vesicle-mediated transport	gi|213624669|gb|AAI71414.1|/7.83881e-68/Bc2 protein [Danio rerio]
Tsp_10833	5	1	10	1.97	7	1.44	-	-	-	-
Tsp_02712	0	0	0	0	2	0.41	-	-	-	gi|195379716|ref|XP_002048623.1|/1.27927e-13/GJ11255 [Drosophila virilis]
Tsp_04084	21	4.2	14	2.76	102	21.03	-	-	-	gi|312072500|ref|XP_003139094.1|/6.56382e-57/hypothetical protein LOAG_03509 [Loa loa]
Tsp_00253	43	8.59	95	18.71	37	7.63	GO:0000781//chromosome, telomeric region;GO:0000228//nuclear chromosome	GO:0005515//protein binding;GO:0004518//nuclease activity	GO:0080090//regulation of primary metabolic process;GO:0006310//DNA recombination;GO:0042325//regulation of phosphorylation;GO:0016043//cellular component organization;GO:0060255;GO:0007049//cell cycle;GO:0006281//DNA repair	gi|238637251|ref|NP_001154855.1|/9.08251e-58/RAD50 homolog [Xenopus laevis]
Tsp_00077	80	15.99	31	6.11	44	9.07	GO:0043231//intracellular membrane-bounded organelle	-	-	gi|170591272|ref|XP_001900394.1|/2.15331e-36/Fukutin [Brugia malayi]
Tsp_02534	0	0	0	0	13	2.68	-	-	-	-
Tsp_07615	0	0	3	0.59	16	3.3	-	GO:0008757//S-adenosylmethionine-dependent methyltransferase activity;GO:0005515//protein binding	GO:0006790//sulfur compound metabolic process;GO:0008213;GO:0006730//one-carbon metabolic process;GO:0006575//cellular modified amino acid metabolic process	gi|242014348|ref|XP_002427853.1|/2.54846e-60/protein-L-isoaspartate O-methyltransferase, putative [Pediculus humanus corporis]
Tsp_11052	16	3.2	4	0.79	5	1.03	-	-	GO:0030186//melatonin metabolic process	gi|291230352|ref|XP_002735117.1|/2.95225e-08/PREDICTED: acetylserotonin O-methyltransferase-like [Saccoglossus kowalevskii]
Tsp_07028	128	25.58	88	17.33	151	31.13	GO:0015935//small ribosomal subunit	-	GO:0006412//translation;GO:0019080;GO:0031016//pancreas development	gi|56605872|ref|NP_001008435.1|/1.15261e-31/ribosomal protein S12 [Xenopus (Silurana) tropicalis]
Tsp_04027	8	1.6	2	0.39	13	2.68	-	GO:0005488//binding	-	gi|21358005|ref|NP_651654.1|/5.12219e-14/eIF4E-6, isoform A [Drosophila melanogaster]
Tsp_10986	16	3.2	59	11.62	55	11.34	GO:0031981//nuclear lumen;GO:0043234//protein complex;GO:0043232;GO:0005886//plasma membrane	GO:0005515//protein binding;GO:0003909//DNA ligase activity	GO:0002562;GO:0006266//DNA ligation;GO:0030154//cell differentiation;GO:0022415;GO:0050794//regulation of cellular process;GO:0010212//response to ionizing radiation;GO:0006281//DNA repair	gi|115924164|ref|XP_001188102.1|/8.25673e-37/PREDICTED: similar to Lig4-A protein [Strongylocentrotus purpuratus]
Tsp_10964	24	4.8	83	16.35	44	9.07	-	-	-	-
Tsp_12122	0	0	10	1.97	10	2.06	-	-	-	-
Tsp_10161	124	24.78	113	22.25	83	17.11	-	-	-	gi|262091811|gb|ACY25398.1|/5.5477e-11/LOC445850 protein-like protein [Plutella xylostella]
Tsp_12906	5	1	0	0	2	0.41	-	-	-	-
Tsp_05973	718	143.51	584	115.01	445	91.75	-	-	-	gi|256076800|ref|XP_002574697.1|/1.31833e-40/subfamily T1A non-peptidase homologue (T01 family) [Schistosoma mansoni]
Tsp_04670	6	1.2	18	3.54	14	2.89	GO:0005815//microtubule organizing center;GO:0043234//protein complex	GO:0008017//microtubule binding	GO:0007126//meiosis;GO:0000226//microtubule cytoskeleton organization	gi|91083351|ref|XP_975052.1|/8.79695e-14/PREDICTED: similar to Gamma-tubulin complex component 3 (GCP-3) (Spindle pole body protein Spc98 homolog) (hSpc98) (hGCP3) (h104p) [Tribolium castaneum]
Tsp_11426	6	1.2	30	5.91	13	2.68	GO:0031224//intrinsic to membrane	-	-	gi|125980500|ref|XP_001354274.1|/9.78421e-14/GA10485 [Drosophila pseudoobscura pseudoobscura]
Tsp_07236	17	3.4	17	3.35	60	12.37	-	-	-	gi|170596069|ref|XP_001902629.1|/6.70155e-106/Zinc finger, C2H2 type family protein [Brugia malayi]
Tsp_02859	12	2.4	20	3.94	28	5.77	-	-	-	-
Tsp_01578	120	23.99	191	37.62	129	26.6	-	-	-	gi|170579054|ref|XP_001894655.1|/1.77334e-26/RE06140p [Brugia malayi]
Tsp_04494	3	0.6	14	2.76	17	3.51	-	-	-	-
Tsp_02571	57	11.39	65	12.8	34	7.01	GO:0044464//cell part	-	GO:0007275//multicellular organismal development;GO:0071842	gi|307182233|gb|EFN69564.1|/2.90791e-16/Tubulin-specific chaperone E [Camponotus floridanus]
Tsp_11595	21	4.2	26	5.12	32	6.6	-	-	-	gi|260792681|ref|XP_002591343.1|/1.07495e-08/hypothetical protein BRAFLDRAFT_216514 [Branchiostoma floridae]
Tsp_08726	0	0	0	0	12	2.47	-	-	-	-
Tsp_13355	0	0	0	0	3	0.62	-	-	-	-
Tsp_00366	0	0	0	0	10	2.06	-	GO:0005488//binding	-	gi|270011296|gb|EFA07744.1|/1.77722e-12/hypothetical protein TcasGA2_TC002224 [Tribolium castaneum]
Tsp_06329	25	5	2	0.39	4	0.82	-	-	-	-
Tsp_00115	48	9.59	62	12.21	57	11.75	GO:0031672//A band	GO:0046914//transition metal ion binding	-	gi|308501889|ref|XP_003113129.1|/6.63327e-20/CRE-LIM-8 protein [Caenorhabditis remanei]
Tsp_03564	9	1.8	22	4.33	60	12.37	-	-	-	gi|170586684|ref|XP_001898109.1|/1.35602e-48/Homeobox protein ceh-14 [Brugia malayi]
Tsp_00852	3	0.6	8	1.58	12	2.47	-	GO:0005488//binding;GO:0016772//transferase activity, transferring phosphorus-containing groups	GO:0009987//cellular process	gi|189521540|ref|XP_001919588.1|/1.48743e-32/PREDICTED: wu:fa96e12 [Danio rerio]
Tsp_13307	0	0	5	0.98	7	1.44	GO:0043231//intracellular membrane-bounded organelle	GO:0032453//histone demethylase activity (H3-K4 specific);GO:0046914//transition metal ion binding;GO:0050662//coenzyme binding	GO:0070076//histone lysine demethylation;GO:0051052;GO:0006306//DNA methylation	gi|312088684|ref|XP_003145956.1|/7.11985e-28/hypothetical protein LOAG_10384 [Loa loa]
Tsp_03344	2	0.4	9	1.77	22	4.54	-	-	-	gi|308477533|ref|XP_003100980.1|/4.23309e-09/hypothetical protein CRE_16894 [Caenorhabditis remanei]
Tsp_01038	0	0	2	0.39	43	8.87	-	-	-	gi|110764504|ref|XP_001122300.1|/1.7065e-31/PREDICTED: similar to CG1504-PA [Apis mellifera]
Tsp_08440	15	3	31	6.11	35	7.22	GO:0005769//early endosome	GO:0046872//metal ion binding;GO:0035091//phosphatidylinositol binding	GO:0007176//regulation of epidermal growth factor receptor activity	gi|312086861|ref|XP_003145244.1|/3.67954e-101/hypothetical protein LOAG_09669 [Loa loa]
Tsp_01765	0	0	0	0	9	1.86	-	-	-	-
Tsp_09043	17	3.4	74	14.57	91	18.76	-	-	-	gi|221109725|ref|XP_002170731.1|/2.31572e-43/PREDICTED: similar to hCG32740, partial [Hydra magnipapillata]
Tsp_13185	2	0.4	7	1.38	5	1.03	-	-	-	gi|170586066|ref|XP_001897802.1|/1.26885e-19/Clc-4 protein. [Brugia malayi]
Tsp_03790	0	0	0	0	9	1.86	-	-	-	gi|312069792|ref|XP_003137847.1|/5.86271e-21/hypothetical protein LOAG_02261 [Loa loa]
Tsp_09340	10	2	26	5.12	13	2.68	-	-	-	gi|270004044|gb|EFA00492.1|/8.97709e-15/hypothetical protein TcasGA2_TC003352 [Tribolium castaneum]
Tsp_10018	6	1.2	46	9.06	8	1.65	-	-	-	gi|312080196|ref|XP_003142497.1|/4.50067e-18/Ras family protein [Loa loa]
Tsp_03716	36	7.2	70	13.79	78	16.08	-	-	GO:0010876	gi|309359141|emb|CAP32771.2|/5.93635e-08/hypothetical protein CBG_14145 [Caenorhabditis briggsae AF16]
Tsp_06944	0	0	5	0.98	0	0	-	-	-	-
Tsp_09095	3	0.6	4	0.79	0	0	-	-	-	-
Tsp_01756	4	0.8	174	34.27	44	9.07	-	-	-	-
Tsp_09614	10	2	0	0	0	0	GO:0044464//cell part	-	GO:0044238//primary metabolic process;GO:0048856//anatomical structure development;GO:0065007//biological regulation;GO:0007275//multicellular organismal development;GO:0010467//gene expression;GO:0044237//cellular metabolic process	gi|170587168|ref|XP_001898350.1|/1.54535e-10/Temporarily assigned gene name protein 44, isoform c [Brugia malayi]
Tsp_06772	0	0	0	0	6	1.24	-	-	-	-
Tsp_00163	4	0.8	0	0	0	0	-	-	-	gi|308481809|ref|XP_003103109.1|/3.59689e-16/hypothetical protein CRE_25704 [Caenorhabditis remanei]
Tsp_04043	0	0	0	0	3	0.62	-	-	-	-
Tsp_07664	21	4.2	23	4.53	6	1.24	GO:0043231//intracellular membrane-bounded organelle	GO:0030528//transcription regulator activity;GO:0046872//metal ion binding	GO:0035567//non-canonical Wnt receptor signaling pathway;GO:0060560//developmental growth involved in morphogenesis;GO:0048812//neuron projection morphogenesis;GO:0010467//gene expression;GO:0007560//imaginal disc morphogenesis;GO:0022408//negative regulation of cell-cell adhesion;GO:0009790//embryo development	gi|270014625|gb|EFA11073.1|/6.57302e-31/hypothetical protein TcasGA2_TC004669 [Tribolium castaneum]
Tsp_05095	0	0	0	0	4	0.82	-	-	-	-
Tsp_10745	394	78.75	369	72.67	435	89.69	GO:0012505//endomembrane system	GO:0043169//cation binding;GO:0015923//mannosidase activity	GO:0007275//multicellular organismal development;GO:0006487//protein N-linked glycosylation	gi|268557274|ref|XP_002636626.1|/4.44453e-115/C. briggsae CBR-AMAN-2 protein [Caenorhabditis briggsae]
Tsp_01165	0	0	0	0	21	4.33	-	-	-	-
Tsp_00518	3	0.6	9	1.77	16	3.3	-	-	-	gi|312087999|ref|XP_003145690.1|/4.08785e-23/hypothetical protein LOAG_10112 [Loa loa]
Tsp_05485	0	0	0	0	2	0.41	GO:0044430//cytoskeletal part;GO:0015630//microtubule cytoskeleton;GO:0043234//protein complex	GO:0005515//protein binding	GO:0006886//intracellular protein transport;GO:0006996//organelle organization;GO:0048856//anatomical structure development;GO:0009966//regulation of signal transduction;GO:0048869	gi|260835212|ref|XP_002612603.1|/1.60199e-08/hypothetical protein BRAFLDRAFT_78772 [Branchiostoma floridae]
Tsp_11589	30	6	22	4.33	0	0	-	-	-	-
Tsp_03504	4	0.8	6	1.18	40	8.25	-	-	-	gi|194770468|ref|XP_001967315.1|/1.43955e-32/GF20618 [Drosophila ananassae]
Tsp_08468	3	0.6	10	1.97	13	2.68	-	-	-	-
Tsp_15315	0	0	0	0	11	2.27	-	-	-	gi|193664358|ref|XP_001952441.1|/1.06804e-23/PREDICTED: similar to putative GABA-B receptor 1 (AGAP010281-PA) [Acyrthosiphon pisum]
Tsp_01088	21	4.2	113	22.25	35	7.22	GO:0043231//intracellular membrane-bounded organelle	GO:0046914//transition metal ion binding;GO:0003824//catalytic activity;GO:0060089	GO:0007165//signal transduction	gi|242015997|ref|XP_002428625.1|/4.67733e-88/E3 ubiquitin-protein ligase CBL, putative [Pediculus humanus corporis]
Tsp_10028	30	6	41	8.07	29	5.98	-	-	-	gi|225712112|gb|ACO11902.1|/5.17161e-18/Acyl carrier protein, mitochondrial precursor [Lepeophtheirus salmonis]
Tsp_06748	0	0	9	1.77	17	3.51	-	-	-	gi|7505248|pir||T33465/6.32644e-36/hypothetical protein K03E6.3 - Caenorhabditis elegans
Tsp_11581	43	8.59	60	11.82	21	4.33	-	-	-	-
Tsp_01897	204	40.77	231	45.49	235	48.45	-	-	-	gi|312076185|ref|XP_003140748.1|/2.4314e-21/hypothetical protein LOAG_05163 [Loa loa]
Tsp_11697	262	52.37	116	22.85	166	34.23	-	-	-	gi|270001421|gb|EEZ97868.1|/1.04691e-12/hypothetical protein TcasGA2_TC000243 [Tribolium castaneum]
Tsp_08592	60	11.99	24	4.73	27	5.57	-	-	-	gi|21685402|emb|CAD37173.1|/2.84729e-32/Wnta protein [Patella vulgata]
Tsp_00268	40	8	60	11.82	101	20.83	-	-	-	-
Tsp_00534	5	1	0	0	0	0	GO:0015629//actin cytoskeleton	GO:0000166//nucleotide binding	GO:0006909//phagocytosis;GO:0030239//myofibril assembly	gi|728796|sp|P41339.1|ACTA_LIMPO/3.07348e-152/RecName: Full=Actin, acrosomal process isoform; AltName: Full=Actin-5
Tsp_12377	0	0	0	0	2	0.41	-	-	-	-
Tsp_11340	7	1.4	6	1.18	15	3.09	-	-	-	gi|7511879|pir||T13250/0/hypothetical protein - fruit fly (Drosophila melanogaster) transposon BEL
Tsp_02214	26	5.2	45	8.86	120	24.74	-	GO:0005488//binding;GO:0016740//transferase activity	GO:0009987//cellular process	gi|117581982|gb|ABK41435.1|/7.10768e-82/unknown [Trichinella spiralis]
Tsp_03610	31	6.2	64	12.6	224	46.19	-	-	-	gi|312075352|ref|XP_003140379.1|/3.04912e-53/sodium-independent organic anion transporter [Loa loa]
Tsp_11879	4	0.8	0	0	31	6.39	-	-	-	-
Tsp_10846	0	0	0	0	14	2.89	GO:0016020//membrane;GO:0044424//intracellular part	GO:0005515//protein binding;GO:0000166//nucleotide binding;GO:0008047//enzyme activator activity	GO:0006457//protein folding;GO:0018130;GO:0009201;GO:0046039	gi|198431027|ref|XP_002121234.1|/1.87421e-18/PREDICTED: similar to XRP2 protein [Ciona intestinalis]
Tsp_08090	0	0	8	1.58	14	2.89	-	-	-	gi|158297580|ref|XP_317795.4|/2.88917e-11/AGAP011504-PA [Anopheles gambiae str. PEST]
Tsp_03870	109	21.79	99	19.5	161	33.2	GO:0031981//nuclear lumen	-	GO:0006810//transport	gi|89886075|ref|NP_989367.2|/3.47522e-49/60S ribosomal export protein NMD3 [Xenopus (Silurana) tropicalis]
Tsp_03562	4	0.8	2	0.39	7	1.44	-	-	-	-
Tsp_09850	5	1	50	9.85	32	6.6	GO:0000139//Golgi membrane	GO:0005488//binding;GO:0016740//transferase activity	GO:0009987//cellular process;GO:0023052//signaling	gi|194913322|ref|XP_001982675.1|/8.65094e-165/GG12942 [Drosophila erecta]
Tsp_13558	0	0	2	0.39	0	0	-	-	-	-
Tsp_08568	2	0.4	9	1.77	3	0.62	-	-	GO:0043583//ear development;GO:0007417//central nervous system development	gi|260841685|ref|XP_002614041.1|/2.17381e-06/hypothetical protein BRAFLDRAFT_113731 [Branchiostoma floridae]
Tsp_04288	88	17.59	190	37.42	186	38.35	GO:0043232;GO:0044428//nuclear part;GO:0005737//cytoplasm	GO:0005488//binding	GO:0006915//apoptosis;GO:0048644//muscle organ morphogenesis;GO:0050794//regulation of cellular process;GO:0006351//transcription, DNA-dependent	gi|54020946|ref|NP_001005717.1|/8.09828e-31/D4, zinc and double PHD fingers family 2 [Xenopus (Silurana) tropicalis]
Tsp_00895	662	132.32	3	0.59	0	0	-	-	-	-
Tsp_10899	56	11.19	35	6.89	160	32.99	-	GO:0016787//hydrolase activity	-	gi|260830856|ref|XP_002610376.1|/9.418e-33/hypothetical protein BRAFLDRAFT_277744 [Branchiostoma floridae]
Tsp_00688	36	7.2	15	2.95	31	6.39	GO:0044464//cell part	-	GO:0006810//transport	gi|45361681|ref|NP_989418.1|/9.68502e-74/solute carrier family 35 member B1 [Xenopus (Silurana) tropicalis]
Tsp_08085	323	64.56	217	42.74	140	28.87	-	GO:0016740//transferase activity	-	gi|170031641|ref|XP_001843693.1|/4.43041e-36/arginine N-methyltransferase skb1 [Culex quinquefasciatus]
Tsp_02982	4	0.8	3	0.59	0	0	-	-	-	-
Tsp_06114	91	18.19	41	8.07	5	1.03	-	-	-	-
Tsp_07322	0	0	0	0	6	1.24	-	-	-	-
Tsp_02495	30	6	23	4.53	15	3.09	-	GO:0008483//transaminase activity	GO:0005975//carbohydrate metabolic process	gi|195391704|ref|XP_002054500.1|/1.54954e-133/GJ22773 [Drosophila virilis]
Tsp_02252	15	3	95	18.71	88	18.14	-	-	-	gi|41016738|dbj|BAD07480.1|/1.61761e-30/putative transposase yabusame-W [Bombyx mori]
Tsp_07045	509	101.74	271	53.37	543	111.96	-	-	GO:0009653//anatomical structure morphogenesis;GO:0007389//pattern specification process;GO:0050896//response to stimulus;GO:0048513//organ development;GO:0023052//signaling;GO:0050794//regulation of cellular process	gi|47086441|ref|NP_997965.1|/4.93032e-64/protein dispatched homolog 1 [Danio rerio]
Tsp_03720	13	2.6	14	2.76	162	33.4	-	-	-	-
Tsp_09432	0	0	0	0	6	1.24	-	-	-	-
Tsp_11322	2	0.4	15	2.95	20	4.12	-	-	-	gi|60544819|gb|AAX22752.1|/4.04108e-15/newborn larvae-specific DNase II-12 [Trichinella spiralis]
Tsp_08279	7	1.4	13	2.56	7	1.44	-	-	-	-
Tsp_07517	2	0.4	0	0	5	1.03	-	-	-	gi|157106877|ref|XP_001649525.1|/8.28756e-06/hypothetical protein AaeL_AAEL004647 [Aedes aegypti]
Tsp_03240	27	5.4	32	6.3	21	4.33	-	-	-	-
Tsp_06577	3	0.6	4	0.79	10	2.06	-	-	-	-
Tsp_11233	3	0.6	9	1.77	0	0	-	-	-	-
Tsp_09246	3	0.6	7	1.38	9	1.86	-	-	-	gi|52345686|ref|NP_001004890.1|/2.3362e-12/RNA binding motif protein 34 [Xenopus (Silurana) tropicalis]
Tsp_05180	19	3.8	45	8.86	141	29.07	GO:0016585//chromatin remodeling complex;GO:0005678//chromatin assembly complex;GO:0005694//chromosome;GO:0034708;GO:0044451//nucleoplasm part	GO:0042054//histone methyltransferase activity;GO:0019899//enzyme binding	GO:0048666//neuron development;GO:0032989;GO:0016570//histone modification;GO:0010629//negative regulation of gene expression;GO:0006355//regulation of transcription, DNA-dependent;GO:0034728	gi|188036234|pdb|3C99|A/5.17177e-112/Chain A, Structural Basis Of Histone H4 Recognition By P55
Tsp_10437	177	35.38	68	13.39	100	20.62	-	-	-	gi|308485936|ref|XP_003105166.1|/4.4056e-25/hypothetical protein CRE_20792 [Caenorhabditis remanei]
Tsp_08290	159	31.78	212	41.75	159	32.78	-	-	-	gi|260789526|ref|XP_002589797.1|/1.10483e-19/hypothetical protein BRAFLDRAFT_115262 [Branchiostoma floridae]
Tsp_05756	0	0	4	0.79	14	2.89	-	-	-	-
Tsp_05254	6	1.2	2	0.39	2	0.41	-	GO:0005488//binding	-	gi|309364882|emb|CAP23461.2|/4.27349e-08/hypothetical protein CBG_03200 [Caenorhabditis briggsae AF16]
Tsp_01044	0	0	0	0	34	7.01	GO:0000267//cell fraction;GO:0043234//protein complex;GO:0044444//cytoplasmic part;GO:0045202//synapse	GO:0016208//AMP binding;GO:0051018//protein kinase A binding;GO:0019887//protein kinase regulator activity	GO:0002164//larval development;GO:0033762//response to glucagon stimulus;GO:0040011//locomotion;GO:0032147//activation of protein kinase activity;GO:0007126//meiosis;GO:0010948;GO:0018988;GO:0046903//secretion;GO:0001704//formation of primary germ layer	gi|400119|sp|P31319.2|KAPR_APLCA/9.25808e-79/RecName: Full=cAMP-dependent protein kinase regulatory subunit; AltName: Full=N4 subunit of protein kinase A
Tsp_05855	20	4	0	0	13	2.68	-	-	-	-
Tsp_05589	0	0	2	0.39	0	0	-	-	-	-
Tsp_00196	229	45.77	1060	208.76	343	70.72	GO:0016020//membrane	GO:0032555	GO:0006810//transport;GO:0007126//meiosis;GO:0007165//signal transduction;GO:0008283//cell proliferation;GO:0009790//embryo development;GO:0040021//hermaphrodite germ-line sex determination	gi|239789319|dbj|BAH71290.1|/3.74746e-14/ACYPI007125 [Acyrthosiphon pisum]
Tsp_05833	162	32.38	316	62.23	490	101.03	-	-	-	gi|312081077|ref|XP_003142873.1|/5.80343e-41/hypothetical protein LOAG_07292 [Loa loa]
Tsp_01677	542	108.33	227	44.71	184	37.94	-	-	-	-
Tsp_12637	2	0.4	4	0.79	0	0	-	-	-	gi|291230936|ref|XP_002735421.1|/2.46688e-14/PREDICTED: tigger transposable element derived 6-like [Saccoglossus kowalevskii]
Tsp_07571	19	3.8	0	0	2	0.41	-	-	-	-
Tsp_06997	10	2	0	0	9	1.86	-	-	-	gi|71986908|ref|NP_504958.3|/3.08145e-06/hypothetical protein C50E3.6 [Caenorhabditis elegans]
Tsp_01510	57	11.39	180	35.45	142	29.28	-	-	-	gi|148235903|ref|NP_001089244.1|/1.34376e-13/dnaJ homolog subfamily B member 6-A [Xenopus laevis]
Tsp_14740	0	0	0	0	5	1.03	-	-	-	gi|193662287|ref|XP_001944580.1|/1.65141e-53/PREDICTED: similar to BEL12_AG transposon polyprotein [Acyrthosiphon pisum]
Tsp_09872	23	4.6	16	3.15	12635	2605.22	-	GO:0016787//hydrolase activity;GO:0016829//lyase activity	GO:0006281//DNA repair	gi|115910653|ref|XP_791369.2|/3.44678e-38/PREDICTED: hypothetical protein, partial [Strongylocentrotus purpuratus]
Tsp_08026	39	7.8	48	9.45	32	6.6	-	-	-	-
Tsp_10903	3	0.6	9	1.77	6	1.24	GO:0044464//cell part	-	GO:0009987//cellular process	gi|1916626|gb|AAB51198.1|/1.37929e-102/CELF35-1 [Caenorhabditis elegans]
Tsp_01834	0	0	2	0.39	0	0	-	-	-	gi|260791550|ref|XP_002590792.1|/1.88615e-06/hypothetical protein BRAFLDRAFT_218678 [Branchiostoma floridae]
Tsp_08392	227	45.37	339	66.76	171	35.26	-	GO:0005488//binding	-	gi|170580927|ref|XP_001895465.1|/4.33456e-33/EGF-like domain containing protein [Brugia malayi]
Tsp_01656	0	0	5	0.98	0	0	-	-	-	-
Tsp_06175	101	20.19	194	38.21	332	68.46	GO:0030529//ribonucleoprotein complex	GO:0005198//structural molecule activity	GO:0010467//gene expression	gi|209489407|gb|ACI49170.1|/5.35674e-24/hypothetical protein Csp3_JD01.002 [Caenorhabditis sp. PS1010]
Tsp_05966	452	90.34	1284	252.87	367	75.67	-	-	-	-
Tsp_04355	98	19.59	33	6.5	263	54.23	-	-	-	-
Tsp_01167	561	112.13	630	124.07	2572	530.32	-	GO:0046872//metal ion binding	-	gi|148744757|gb|AAI42905.1|/3.53295e-24/Zgc:165617 protein [Danio rerio]
Tsp_12133	0	0	0	0	2	0.41	-	-	-	-
Tsp_12470	34	6.8	56	11.03	95	19.59	GO:0043231//intracellular membrane-bounded organelle;GO:0044444//cytoplasmic part;GO:0032991//macromolecular complex	GO:0003676//nucleic acid binding;GO:0046983//protein dimerization activity	GO:0000291//nuclear-transcribed mRNA catabolic process, exonucleolytic;GO:0008283//cell proliferation;GO:0007126//meiosis;GO:0006396//RNA processing	gi|170593543|ref|XP_001901523.1|/5.35264e-29/U6 snRNA-associated Sm-like protein LSm5 [Brugia malayi]
Tsp_11474	27	5.4	35	6.89	36	7.42	GO:0030135//coated vesicle;GO:0012505//endomembrane system;GO:0044431//Golgi apparatus part;GO:0016020//membrane	GO:0005488//binding	GO:0016192//vesicle-mediated transport;GO:0050789//regulation of biological process;GO:0016043//cellular component organization	gi|242006398|ref|XP_002424037.1|/1.00747e-26/clathrin heavy chain, putative [Pediculus humanus corporis]
Tsp_07135	0	0	0	0	10	2.06	-	-	-	-
Tsp_04633	0	0	2	0.39	0	0	-	-	-	gi|291224795|ref|XP_002732388.1|/1.5683e-17/PREDICTED: hypothetical protein [Saccoglossus kowalevskii]
Tsp_00192	0	0	6	1.18	2	0.41	GO:0005634//nucleus	GO:0005488//binding	GO:0050896//response to stimulus;GO:0006351//transcription, DNA-dependent	gi|309363635|emb|CAP26536.2|/3.63874e-25/CBR-RPC-1 protein [Caenorhabditis briggsae AF16]
Tsp_06288	132	26.38	201	39.59	42	8.66	-	-	-	gi|157169424|ref|XP_001651510.1|/4.52737e-16/exosome complex exonuclease rrp42 (ribosomal RNA processing protein 42 [Aedes aegypti]
Tsp_07148	16	3.2	89	17.53	275	56.7	-	-	-	gi|193603544|ref|XP_001945714.1|/1.28767e-23/PREDICTED: hypothetical protein [Acyrthosiphon pisum]
Tsp_01699	2	0.4	4	0.79	3	0.62	GO:0005739//mitochondrion	GO:0008483//transaminase activity	GO:0006520//cellular amino acid metabolic process	gi|195354226|ref|XP_002043600.1|/1.06188e-62/GM16950 [Drosophila sechellia]
Tsp_11637	0	0	12	2.36	21	4.33	-	-	-	-
Tsp_03784	258	51.57	255	50.22	191	39.38	-	-	-	-
Tsp_11280	0	0	2	0.39	2	0.41	-	-	-	-
Tsp_07819	0	0	0	0	3	0.62	GO:0043231//intracellular membrane-bounded organelle	GO:0046914//transition metal ion binding;GO:0030528//transcription regulator activity;GO:0001071//nucleic acid binding transcription factor activity;GO:0003677//DNA binding	GO:0030307//positive regulation of cell growth;GO:0006355//regulation of transcription, DNA-dependent;GO:0006935//chemotaxis	gi|308446827|ref|XP_003087271.1|/8.1903e-33/hypothetical protein CRE_22276 [Caenorhabditis remanei]
Tsp_01670	121	24.18	214	42.15	538	110.93	GO:0016604//nuclear body;GO:0000307//cyclin-dependent protein kinase holoenzyme complex	GO:0030528//transcription regulator activity;GO:0004674//protein serine/threonine kinase activity;GO:0000166//nucleotide binding	GO:0006468//protein phosphorylation;GO:0006396//RNA processing;GO:0006357//regulation of transcription from RNA polymerase II promoter;GO:0009966//regulation of signal transduction	gi|19879560|gb|AAL69526.1|/4.39643e-86/protein kinase for splicing component [Mus musculus]
Tsp_05562	2	0.4	3	0.59	12	2.47	-	-	-	gi|242006954|ref|XP_002424307.1|/1.17348e-18/conserved hypothetical protein [Pediculus humanus corporis]
Tsp_02263	21	4.2	15	2.95	21	4.33	-	GO:0016740//transferase activity	GO:0044237//cellular metabolic process	gi|240995616|ref|XP_002404632.1|/2.80595e-54/ribosomal RNA methyltransferase, putative [Ixodes scapularis]
Tsp_10789	2	0.4	4	0.79	3	0.62	-	-	-	gi|156542395|ref|XP_001603568.1|/1.62965e-12/PREDICTED: similar to mitochondrial ribosomal protein, L9, putative [Nasonia vitripennis]
Tsp_01414	28	5.6	65	12.8	33	6.8	-	GO:0003677//DNA binding;GO:0016462//pyrophosphatase activity;GO:0000166//nucleotide binding	-	gi|195434144|ref|XP_002065063.1|/1.78465e-37/GK15259 [Drosophila willistoni]
Tsp_07520	0	0	7	1.38	10	2.06	-	-	-	-
Tsp_10070	5	1	10	1.97	31	6.39	-	-	-	gi|312084339|ref|XP_003144235.1|/2.08656e-07/ZIP Zinc transporter [Loa loa]
Tsp_08951	0	0	2	0.39	0	0	-	-	-	-
Tsp_10185	0	0	12	2.36	6	1.24	-	-	-	-
Tsp_01965	9	1.8	0	0	12	2.47	-	-	-	gi|170588629|ref|XP_001899076.1|/1.60027e-19/hypothetical protein Bm1_38115 [Brugia malayi]
Tsp_03753	11	2.2	21	4.14	21	4.33	-	-	-	-
Tsp_08368	47	9.39	69	13.59	92	18.97	-	-	-	gi|118776386|gb|ABL14210.1|/1.03561e-08/unknown protein [Trichinella spiralis]
Tsp_04693	242	48.37	125	24.62	274	56.5	GO:0043231//intracellular membrane-bounded organelle;GO:0031224//intrinsic to membrane	GO:0035250//UDP-galactosyltransferase activity	GO:0008285//negative regulation of cell proliferation;GO:0009100//glycoprotein metabolic process;GO:0006023;GO:0030198//extracellular matrix organization	gi|260831007|ref|XP_002610451.1|/6.22615e-70/hypothetical protein BRAFLDRAFT_124266 [Branchiostoma floridae]
Tsp_01451	61	12.19	31	6.11	18	3.71	GO:0005818//aster;GO:0032991//macromolecular complex;GO:0043005//neuron projection;GO:0005815//microtubule organizing center;GO:0044297//cell body;GO:0031224//intrinsic to membrane	GO:0032561;GO:0005198//structural molecule activity;GO:0017111//nucleoside-triphosphatase activity;GO:0015405;GO:0032559	GO:0006810//transport;GO:0007017//microtubule-based process;GO:0045841//negative regulation of mitotic metaphase/anaphase transition;GO:0009612//response to mechanical stimulus;GO:0006959//humoral immune response;GO:0042330//taxis;GO:0009207;GO:0043623//cellular protein complex assembly	gi|308474717|ref|XP_003099579.1|/0/CRE-MEC-12 protein [Caenorhabditis remanei]
Tsp_07208	0	0	19	3.74	0	0	-	-	-	gi|195926978|dbj|BAG68376.1|/1.38972e-63/polyprotein [Bombyx mori]
Tsp_04113	17	3.4	31	6.11	13	2.68	-	-	-	-
Tsp_00314	1047	209.27	263	51.8	227	46.81	GO:0005667//transcription factor complex;GO:0044444//cytoplasmic part	GO:0003712//transcription cofactor activity;GO:0004674//protein serine/threonine kinase activity;GO:0035258//steroid hormone receptor binding;GO:0042623//ATPase activity, coupled	GO:0006357//regulation of transcription from RNA polymerase II promoter;GO:0006397//mRNA processing;GO:0030518//steroid hormone receptor signaling pathway;GO:0006352//transcription initiation, DNA-dependent;GO:0006796//phosphate metabolic process;GO:0051320;GO:0006353//transcription termination, DNA-dependent;GO:0051318//G1 phase;GO:0006289//nucleotide-excision repair;GO:0051726//regulation of ce…	gi|224152266|ref|XP_002199171.1|/2.37344e-74/PREDICTED: similar to cyclin-dependent kinase 7 [Taeniopygia guttata]
Tsp_08024	0	0	3	0.59	2	0.41	-	-	-	-
Tsp_04758	0	0	3	0.59	0	0	-	-	-	gi|270011296|gb|EFA07744.1|/5.31517e-41/hypothetical protein TcasGA2_TC002224 [Tribolium castaneum]
Tsp_01018	0	0	2	0.39	2	0.41	-	-	-	-
Tsp_07365	311	62.16	213	41.95	111	22.89	GO:0000139//Golgi membrane;GO:0031224//intrinsic to membrane	GO:0016831//carboxy-lyase activity;GO:0048037//cofactor binding	GO:0030166//proteoglycan biosynthetic process;GO:0006024//glycosaminoglycan biosynthetic process	gi|73970009|ref|XP_538439.2|/1.06799e-102/PREDICTED: similar to UDP-glucuronate decarboxylase 1 [Canis familiaris]
Tsp_04695	0	0	14	2.76	26	5.36	GO:0044424//intracellular part	GO:0005515//protein binding	GO:0033036;GO:0001745//compound eye morphogenesis	gi|270005522|gb|EFA01970.1|/1.52375e-49/hypothetical protein TcasGA2_TC007591 [Tribolium castaneum]
Tsp_01403	7	1.4	4	0.79	9	1.86	-	-	-	gi|170589862|ref|XP_001899692.1|/3.97675e-64/WW domain containing protein [Brugia malayi]
Tsp_04374	0	0	9	1.77	67	13.81	GO:0044444//cytoplasmic part	-	-	gi|118096978|ref|XP_001233835.1|/8.16304e-137/PREDICTED: similar to mutant Ca2+-dependent secretion activator isoform 2 [Gallus gallus]
Tsp_10901	123	24.58	49	9.65	657	135.47	GO:0016020//membrane	-	-	gi|308461313|ref|XP_003092950.1|/4.21797e-145/CRE-SNF-11 protein [Caenorhabditis remanei]
Tsp_05840	19	3.8	14	2.76	16	3.3	-	-	-	gi|291232766|ref|XP_002736324.1|/2.62679e-67/PREDICTED: GH22788-like [Saccoglossus kowalevskii]
Tsp_13579	0	0	0	0	2	0.41	-	-	-	gi|193631905|ref|XP_001950245.1|/5.61512e-113/PREDICTED: similar to AGAP003204-PA [Acyrthosiphon pisum]
Tsp_10469	2	0.4	2	0.39	35	7.22	-	-	-	gi|312098189|ref|XP_003149051.1|/1.68018e-17/hypothetical protein LOAG_13497 [Loa loa]
Tsp_00693	6	1.2	4	0.79	2	0.41	-	-	-	-
Tsp_01763	7	1.4	64	12.6	0	0	-	-	-	-
Tsp_15068	0	0	2	0.39	20	4.12	GO:0016020//membrane;GO:0043231//intracellular membrane-bounded organelle;GO:0015629//actin cytoskeleton;GO:0044444//cytoplasmic part	GO:0046983//protein dimerization activity;GO:0003779//actin binding;GO:0042802//identical protein binding;GO:0043169//cation binding	GO:0032989;GO:0040007//growth;GO:0043393//regulation of protein binding;GO:0043009//chordate embryonic development;GO:0019725//cellular homeostasis;GO:0030099//myeloid cell differentiation;GO:0006915//apoptosis;GO:0051693//actin filament capping;GO:0043170;GO:0001894//tissue homeostasis	gi|170595424|ref|XP_001902377.1|/9.55306e-38/Adducin-related protein 1 [Brugia malayi]
Tsp_08257	3	0.6	10	1.97	28	5.77	GO:0070161;GO:0030175//filopodium	GO:0008092//cytoskeletal protein binding;GO:0019904//protein domain specific binding	GO:0048812//neuron projection morphogenesis;GO:0030832//regulation of actin filament length;GO:0031346//positive regulation of cell projection organization;GO:0007297//ovarian follicle cell migration;GO:0007391//dorsal closure;GO:0048667//cell morphogenesis involved in neuron differentiation;GO:0001654//eye development;GO:0006935//chemotaxis;GO:0007300//ovarian nurse cell to oocyte transport	gi|170037774|ref|XP_001846730.1|/5.94404e-11/vasodilator-stimulated phosphoprotein [Culex quinquefasciatus]
Tsp_14016	7	1.4	6	1.18	2	0.41	-	-	-	gi|170579899|ref|XP_001895031.1|/1.62866e-18/hypothetical protein Bm1_17870 [Brugia malayi]
Tsp_02757	0	0	16	3.15	14	2.89	-	-	-	-
Tsp_07711	4	0.8	6	1.18	7	1.44	-	GO:0046914//transition metal ion binding;GO:0016790//thiolester hydrolase activity	GO:0019941//modification-dependent protein catabolic process	gi|312073962|ref|XP_003139756.1|/0/ubiquitin specific peptidase 39 [Loa loa]
Tsp_00344	40	8	238	46.87	62	12.78	GO:0044424//intracellular part	GO:0005488//binding	-	gi|119611723|gb|EAW91317.1|/5.67307e-45/kinesin family member 14, isoform CRA_c [Homo sapiens]
Tsp_03595	223	44.57	278	54.75	95	19.59	-	-	-	gi|146231716|gb|ABQ12933.1|/3.1273e-19/acyl-Coenzyme A dehydrogenase family, member 9 [Bos taurus]
Tsp_02503	40	8	24	4.73	18	3.71	-	GO:0004674//protein serine/threonine kinase activity;GO:0000166//nucleotide binding	-	gi|115696683|ref|XP_787246.2|/8.43085e-114/PREDICTED: similar to serine/threonine protein kinase [Strongylocentrotus purpuratus]
Tsp_00216	0	0	3	0.59	2	0.41	-	-	-	-
Tsp_04125	0	0	2	0.39	6	1.24	-	-	-	gi|281211360|gb|EFA85525.1|/6.07074e-13/hypothetical protein PPL_01482 [Polysphondylium pallidum PN500]
Tsp_08030	9	1.8	14	2.76	149	30.72	-	-	-	gi|170587734|ref|XP_001898629.1|/2.90293e-89/Pyruvate kinase, M2 isozyme [Brugia malayi]
Tsp_05558	28	5.6	7	1.38	17	3.51	-	GO:0008168//methyltransferase activity	GO:0044237//cellular metabolic process	gi|110758998|ref|XP_001121968.1|/4.49859e-57/PREDICTED: similar to CG8545-PA [Apis mellifera]
Tsp_00380	146	29.18	72	14.18	101	20.83	GO:0016020//membrane	-	GO:0040009//regulation of growth rate;GO:0006810//transport	gi|308509164|ref|XP_003116765.1|/1.81958e-52/hypothetical protein CRE_01745 [Caenorhabditis remanei]
Tsp_07408	613	122.52	480	94.53	372	76.7	-	-	-	gi|260804609|ref|XP_002597180.1|/2.12931e-32/hypothetical protein BRAFLDRAFT_66308 [Branchiostoma floridae]
Tsp_00870	5	1	19	3.74	17	3.51	GO:0005681//spliceosomal complex	GO:0003676//nucleic acid binding	GO:0000380//alternative nuclear mRNA splicing, via spliceosome;GO:0007166//cell surface receptor linked signaling pathway	gi|91089683|ref|XP_974633.1|/3.89694e-07/PREDICTED: similar to survival motor neuron protein [Tribolium castaneum]
Tsp_03580	0	0	2	0.39	0	0	-	-	-	gi|308463783|ref|XP_003094163.1|/1.03793e-08/hypothetical protein CRE_13708 [Caenorhabditis remanei]
Tsp_02775	0	0	0	0	5	1.03	-	-	-	-
Tsp_08680	8	1.6	35	6.89	4	0.82	GO:0005884//actin filament	GO:0000166//nucleotide binding	GO:0016477//cell migration;GO:0002444;GO:0002283;GO:0030036//actin cytoskeleton organization;GO:0007155//cell adhesion;GO:0031347//regulation of defense response	gi|47230400|emb|CAF99593.1|/5.89846e-07/unnamed protein product [Tetraodon nigroviridis]
Tsp_06971	7	1.4	6	1.18	3	0.62	-	-	-	gi|193695146|ref|XP_001946372.1|/8.64653e-29/PREDICTED: similar to schnurri CG7734-PA [Acyrthosiphon pisum]
Tsp_04197	12	2.4	17	3.35	56	11.55	-	-	GO:0035264//multicellular organism growth	gi|307210402|gb|EFN86967.1|/2.00962e-27/Contactin [Harpegnathos saltator]
Tsp_08826	0	0	4	0.79	4	0.82	-	GO:0008796//bis(5'-nucleosyl)-tetraphosphatase activity	-	gi|50762201|ref|XP_424973.1|/3.0211e-15/PREDICTED: similar to Nudix (nucleoside diphosphate linked moiety X)-type motif 2 [Gallus gallus]
Tsp_12052	26	5.2	8	1.58	96	19.79	-	GO:0003824//catalytic activity	GO:0009987//cellular process;GO:0008152//metabolic process	gi|160333602|ref|NP_001103849.1|/1.28763e-92/CDK5 regulatory subunit-associated protein 1 [Danio rerio]
Tsp_09987	14	2.8	5	0.98	9	1.86	-	-	-	gi|308491857|ref|XP_003108119.1|/5.70313e-12/CRE-PQN-74 protein [Caenorhabditis remanei]
Tsp_03061	17	3.4	26	5.12	33	6.8	GO:0044425//membrane part;GO:0044424//intracellular part	GO:0005515//protein binding	GO:0034329//cell junction assembly;GO:0045216//cell-cell junction organization	gi|156545030|ref|XP_001600311.1|/1.45136e-82/PREDICTED: similar to CG32717-PH [Nasonia vitripennis]
Tsp_04308	0	0	3	0.59	0	0	-	-	-	-
Tsp_11360	0	0	0	0	2	0.41	-	-	-	-
Tsp_12242	9	1.8	0	0	59	12.17	-	-	-	gi|60544813|gb|AAX22749.1|/2.10734e-18/newborn larvae-specific DNase II-9 [Trichinella spiralis]
Tsp_12878	76	15.19	68	13.39	38	7.84	GO:0044297//cell body;GO:0016020//membrane;GO:0042995//cell projection	GO:0016787//hydrolase activity;GO:0005488//binding	-	gi|312065675|ref|XP_003135905.1|/9.65876e-51/manba-prov protein [Loa loa]
Tsp_10908	21	4.2	0	0	0	0	-	-	-	-
Tsp_06929	21	4.2	5	0.98	2	0.41	-	-	-	-
Tsp_07201	200	39.98	134	26.39	121	24.95	-	-	-	-
Tsp_06862	523	104.54	105	20.68	432	89.07	-	-	-	-
Tsp_01559	0	0	7	1.38	93	19.18	GO:0005622//intracellular	GO:0005488//binding	GO:0006259//DNA metabolic process;GO:0006974//response to DNA damage stimulus;GO:0009416//response to light stimulus	gi|242013851|ref|XP_002427614.1|/2.91142e-85/terminal deoxycytidyl transferase rev1, putative [Pediculus humanus corporis]
Tsp_08152	31	6.2	0	0	0	0	-	GO:0005488//binding	-	gi|156367081|ref|XP_001627248.1|/6.40619e-06/predicted protein [Nematostella vectensis]
Tsp_13989	1068	213.47	188	37.03	0	0	-	-	-	gi|164521934|gb|ABY60755.1|/1.08306e-08/hypothetical protein [Trichinella spiralis]
Tsp_08807	6	1.2	8	1.58	47	9.69	-	-	-	-
Tsp_07459	26	5.2	28	5.51	16	3.3	GO:0043232;GO:0044428//nuclear part	GO:0016740//transferase activity;GO:0005515//protein binding	GO:0006355//regulation of transcription, DNA-dependent	gi|270001380|gb|EEZ97827.1|/2.8252e-39/hypothetical protein TcasGA2_TC000195 [Tribolium castaneum]
Tsp_00294	73	14.59	94	18.51	124	25.57	-	GO:0005488//binding;GO:0005488//binding	GO:0050794//regulation of cellular process;GO:0022402//cell cycle process	gi|170591556|ref|XP_001900536.1|/1.60802e-15/Cullin family protein [Brugia malayi]
Tsp_06040	3	0.6	0	0	5	1.03	-	-	-	-
Tsp_05551	4	0.8	4	0.79	15	3.09	-	-	-	gi|193702213|ref|XP_001943843.1|/3.17709e-09/PREDICTED: similar to vacuolar protein sorting-associated protein [Acyrthosiphon pisum]
Tsp_09727	39	7.8	64	12.6	61	12.58	-	GO:0005488//binding	-	gi|62086807|dbj|BAD92010.1|/3.5344e-84/DNA polymerase alpha catalytic subunit [Caiman crocodilus]
Tsp_08583	103	20.59	74	14.57	20	4.12	-	-	-	-
Tsp_05134	266	53.17	394	77.6	780	160.83	-	-	-	gi|268577775|ref|XP_002643870.1|/4.27664e-07/C. briggsae CBR-FOX-1 protein [Caenorhabditis briggsae]
Tsp_05769	0	0	0	0	8	1.65	-	-	-	-
Tsp_00766	8	1.6	3	0.59	20	4.12	GO:0031981//nuclear lumen	GO:0016671//oxidoreductase activity, acting on a sulfur group of donors, disulfide as acceptor;GO:0005515//protein binding;GO:0015036//disulfide oxidoreductase activity	GO:0009987//cellular process;GO:0009746;GO:0009719;GO:0031667//response to nutrient levels;GO:0009611//response to wounding	gi|221221560|gb|ACM09441.1|/3.41009e-18/Thioredoxin, mitochondrial precursor [Salmo salar]
Tsp_12812	13	2.6	35	6.89	17	3.51	-	-	-	-
Tsp_10852	131	26.18	43	8.47	57	11.75	-	-	-	-
Tsp_08397	4	0.8	34	6.7	69	14.23	-	-	-	gi|270013391|gb|EFA09839.1|/9.28256e-15/hypothetical protein TcasGA2_TC011986 [Tribolium castaneum]
Tsp_01507	0	0	0	0	2	0.41	-	-	-	gi|194753253|ref|XP_001958931.1|/3.71375e-33/GF12312 [Drosophila ananassae]
Tsp_04547	2	0.4	0	0	0	0	GO:0031981//nuclear lumen;GO:0005813//centrosome	GO:0004672//protein kinase activity;GO:0000166//nucleotide binding	GO:0060706//cell differentiation involved in embryonic placenta development;GO:0046599//regulation of centriole replication	gi|148229749|ref|NP_001083146.1|/2.93778e-09/serine/threonine-protein kinase PLK4 [Xenopus laevis]
Tsp_04679	0	0	2	0.39	0	0	-	-	-	-
Tsp_02707	10	2	46	9.06	31	6.39	-	-	-	-
Tsp_05806	0	0	7	1.38	7	1.44	-	-	-	-
Tsp_14402	51	10.19	27	5.32	68	14.02	-	-	-	-
Tsp_01294	0	0	2	0.39	3	0.62	-	-	-	-
Tsp_04050	37	7.4	143	28.16	105	21.65	-	-	GO:0009790//embryo development;GO:0018988;GO:0040007//growth	gi|312079425|ref|XP_003142168.1|/8.1536e-160/patched family protein [Loa loa]
Tsp_08019	68	13.59	18	3.54	69	14.23	-	-	-	gi|312092870|ref|XP_003147487.1|/1.01235e-23/leucine Rich Repeat family protein [Loa loa]
Tsp_13180	28	5.6	58	11.42	57	11.75	GO:0043231//intracellular membrane-bounded organelle	-	GO:0043623//cellular protein complex assembly;GO:0006996//organelle organization	gi|62857605|ref|NP_001016865.1|/1.43138e-52/BCS1-like [Xenopus (Silurana) tropicalis]
Tsp_13442	0	0	2	0.39	0	0	-	-	-	-
Tsp_03092	46	9.19	34	6.7	30	6.19	-	-	-	-
Tsp_09173	5	1	12	2.36	0	0	-	-	-	gi|260830377|ref|XP_002610137.1|/1.07208e-63/hypothetical protein BRAFLDRAFT_77132 [Branchiostoma floridae]
Tsp_00173	64	12.79	64	12.6	333	68.66	-	GO:0004866//endopeptidase inhibitor activity	-	gi|7542480|gb|AAF63473.1|AF231948_1/5.73691e-174/serine proteinase inhibitor [Trichinella spiralis]
Tsp_03351	86	17.19	110	21.66	145	29.9	GO:0005622//intracellular	GO:0003824//catalytic activity	GO:0000956//nuclear-transcribed mRNA catabolic process	gi|260786342|ref|XP_002588217.1|/1.31232e-40/hypothetical protein BRAFLDRAFT_118897 [Branchiostoma floridae]
Tsp_04815	59	11.79	50	9.85	42	8.66	-	GO:0003824//catalytic activity;GO:0005488//binding	-	gi|312068018|ref|XP_003137016.1|/9.01572e-73/hypothetical protein LOAG_01429 [Loa loa]
Tsp_06770	0	0	0	0	8	1.65	-	-	-	-
Tsp_10215	3	0.6	4	0.79	0	0	-	-	-	-
Tsp_02953	2	0.4	6	1.18	3	0.62	-	-	-	-
Tsp_04231	0	0	8	1.58	18	3.71	-	-	-	-
Tsp_07450	9	1.8	0	0	5	1.03	-	-	-	gi|60544817|gb|AAX22751.1|/4.91432e-20/newborn larvae-specific DNase II-11 [Trichinella spiralis]
Tsp_05387	0	0	0	0	2	0.41	-	-	-	-
Tsp_09115	86	17.19	72	14.18	23	4.74	GO:0016020//membrane	-	GO:0006810//transport	gi|308323819|gb|ADO29045.1|/1.20383e-46/s-adenosylmethionine mitochondrial carrier protein [Ictalurus punctatus]
Tsp_11573	46	9.19	83	16.35	5	1.03	-	-	-	-
Tsp_07944	0	0	3	0.59	0	0	-	-	-	-
Tsp_05163	24	4.8	8	1.58	3	0.62	-	-	-	-
Tsp_07373	158	31.58	119	23.44	50	10.31	-	-	GO:0006810//transport;GO:0009987//cellular process	gi|156538465|ref|XP_001606586.1|/4.68605e-55/PREDICTED: hypothetical protein [Nasonia vitripennis]
Tsp_01584	7	1.4	5	0.98	18	3.71	-	-	-	gi|21542486|sp|Q09288.2|YQK4_CAEEL/3.71138e-09/RecName: Full=Uncharacterized protein C56G2.4; Flags: Precursor
Tsp_05264	2	0.4	5	0.98	5	1.03	-	-	-	-
Tsp_13236	43	8.59	11	2.17	8	1.65	-	-	-	-
Tsp_10448	140	27.98	153	30.13	222	45.77	GO:0043231//intracellular membrane-bounded organelle	GO:0004175//endopeptidase activity;GO:0042623//ATPase activity, coupled;GO:0032559	GO:0019538//protein metabolic process	gi|110749420|ref|XP_624548.2|/8.00361e-131/PREDICTED: similar to CG6512-PB, isoform B [Apis mellifera]
Tsp_14818	2	0.4	28	5.51	5	1.03	-	GO:0005488//binding	-	gi|242022508|ref|XP_002431682.1|/3.39659e-15/conserved hypothetical protein [Pediculus humanus corporis]
Tsp_09985	10	2	82	16.15	45	9.28	-	-	-	gi|221117434|ref|XP_002163940.1|/1.0615e-86/PREDICTED: similar to hCG32740, partial [Hydra magnipapillata]
Tsp_12901	0	0	3	0.59	0	0	GO:0016020//membrane	GO:0016972//thiol oxidase activity	GO:0009987//cellular process;GO:0008152//metabolic process	gi|149636374|ref|XP_001516346.1|/1.16227e-31/PREDICTED: similar to quiescin [Ornithorhynchus anatinus]
Tsp_01075	103	20.59	144	28.36	328	67.63	-	GO:0003677//DNA binding	GO:0006351//transcription, DNA-dependent	gi|63028387|gb|AAY27075.1|/3.0489e-56/Pax6 [Oikopleura dioica]
Tsp_04000	3	0.6	10	1.97	10	2.06	GO:0005770//late endosome;GO:0016020//membrane	GO:0016564//transcription repressor activity;GO:0005024//transforming growth factor beta receptor activity;GO:0019838//growth factor binding	GO:0007178//transmembrane receptor protein serine/threonine kinase signaling pathway;GO:0048592//eye morphogenesis;GO:0048870//cell motility;GO:0030703//eggshell formation;GO:0016337//cell-cell adhesion;GO:0051094//positive regulation of developmental process;GO:0008582//regulation of synaptic growth at neuromuscular junction;GO:0007448//anterior/posterior pattern formation, imaginal disc;GO:0060…	gi|157122986|ref|XP_001653798.1|/3.55912e-120/activin receptor type I, putative [Aedes aegypti]
Tsp_00627	0	0	5	0.98	10	2.06	GO:0000781//chromosome, telomeric region;GO:0005635//nuclear envelope;GO:0005813//centrosome;GO:0042598//vesicular fraction	GO:0046914//transition metal ion binding;GO:0016763//transferase activity, transferring pentosyl groups	GO:0000278//mitotic cell cycle;GO:0006275//regulation of DNA replication;GO:0007051//spindle organization;GO:0051100//negative regulation of binding;GO:0034502//protein localization to chromosome;GO:0006468//protein phosphorylation;GO:0007004//telomere maintenance via telomerase;GO:0006471//protein ADP-ribosylation	gi|125847900|ref|XP_687410.2|/4.41076e-110/PREDICTED: tankyrase, TRF1-interacting ankyrin-related ADP-ribose polymerase [Danio rerio]
Tsp_13139	3	0.6	4	0.79	0	0	GO:0031304//intrinsic to mitochondrial inner membrane	GO:0048038//quinone binding;GO:0051536//iron-sulfur cluster binding;GO:0016722//oxidoreductase activity, oxidizing metal ions;GO:0016649//oxidoreductase activity, acting on the CH-NH group of donors, quinone or similar compound as acceptor;GO:0050662//coenzyme binding	GO:0022900//electron transport chain;GO:0006635//fatty acid beta-oxidation;GO:0006950//response to stress	gi|25144720|ref|NP_498415.2|/4.45177e-123/LEThal family member (let-721) [Caenorhabditis elegans]
Tsp_00889	29	5.8	17	3.35	43	8.87	GO:0044444//cytoplasmic part	GO:0035004//phosphatidylinositol 3-kinase activity;GO:0005488//binding	GO:0051046//regulation of secretion;GO:0048017//inositol lipid-mediated signaling;GO:0007169//transmembrane receptor protein tyrosine kinase signaling pathway;GO:0006996//organelle organization;GO:0046488//phosphatidylinositol metabolic process;GO:0043200//response to amino acid stimulus;GO:0006464//protein modification process;GO:0006950//response to stress;GO:0006508//proteolysis	gi|260829773|ref|XP_002609836.1|/2.65259e-175/hypothetical protein BRAFLDRAFT_280369 [Branchiostoma floridae]
Tsp_06614	61	12.19	6	1.18	2	0.41	-	GO:0046872//metal ion binding	-	gi|72082842|ref|XP_787565.1|/4.39499e-17/PREDICTED: similar to CG33936-PA [Strongylocentrotus purpuratus]
Tsp_04751	0	0	0	0	3	0.62	-	-	-	-
Tsp_08643	16	3.2	26	5.12	0	0	GO:0043231//intracellular membrane-bounded organelle	GO:0016903//oxidoreductase activity, acting on the aldehyde or oxo group of donors	GO:0007292//female gamete generation;GO:0040009//regulation of growth rate;GO:0006897//endocytosis;GO:0008152//metabolic process;GO:0009790//embryo development	gi|308509166|ref|XP_003116766.1|/1.03962e-53/hypothetical protein CRE_02025 [Caenorhabditis remanei]
Tsp_01944	42	8.39	51	10.04	0	0	GO:0043234//protein complex;GO:0031966//mitochondrial membrane;GO:0044425//membrane part	GO:0016653//oxidoreductase activity, acting on NADH or NADPH, heme protein as acceptor;GO:0050662//coenzyme binding	GO:0006633//fatty acid biosynthetic process;GO:0006766//vitamin metabolic process;GO:0003013;GO:0006694//steroid biosynthetic process;GO:0008203//cholesterol metabolic process	gi|194332661|ref|NP_001123820.1|/1.39362e-39/cytochrome b5 reductase 3 [Xenopus (Silurana) tropicalis]
Tsp_08746	26	5.2	10	1.97	4	0.82	GO:0043229//intracellular organelle	-	GO:0007049//cell cycle	gi|291229754|ref|XP_002734837.1|/1.44388e-65/PREDICTED: kinesin family member 18A-like [Saccoglossus kowalevskii]
Tsp_00389	13	2.6	28	5.51	61	12.58	-	-	-	gi|170571644|ref|XP_001891806.1|/9.46237e-79/dnaK protein [Brugia malayi]
Tsp_15101	0	0	0	0	2	0.41	GO:0044464//cell part	-	-	gi|118096980|ref|XP_414412.2|/1.02819e-48/PREDICTED: similar to mutant Ca2+-dependent secretion activator isoform 6 [Gallus gallus]
Tsp_06279	3	0.6	0	0	16	3.3	-	-	-	gi|60544809|gb|AAX22747.1|/9.08951e-19/newborn larvae-specific DNase II-7 [Trichinella spiralis]
Tsp_07382	222	44.37	287	56.52	185	38.15	-	-	-	gi|194770796|ref|XP_001967474.1|/1.04629e-42/GF20743 [Drosophila ananassae]
Tsp_09776	12	2.4	4	0.79	13	2.68	-	-	-	gi|260783027|ref|XP_002586580.1|/3.34862e-08/hypothetical protein BRAFLDRAFT_248888 [Branchiostoma floridae]
Tsp_09352	3	0.6	3	0.59	0	0	-	-	-	gi|116635360|emb|CAL64002.1|/9.88768e-66/C. elegans protein T20D3.5b, partially confirmed by transcript evidence [Caenorhabditis elegans]
Tsp_06103	3	0.6	6	1.18	23	4.74	GO:0005737//cytoplasm	GO:0046872//metal ion binding;GO:0032561	GO:0035556//intracellular signal transduction;GO:0006810//transport	gi|156340609|ref|XP_001620499.1|/5.7562e-17/hypothetical protein NEMVEDRAFT_v1g147958 [Nematostella vectensis]
Tsp_08758	45	8.99	12	2.36	27	5.57	-	-	-	gi|260841441|ref|XP_002613924.1|/4.95244e-30/hypothetical protein BRAFLDRAFT_235438 [Branchiostoma floridae]
Tsp_03203	6	1.2	2	0.39	46	9.48	-	-	-	-
Tsp_07389	60	11.99	22	4.33	62	12.78	-	-	-	gi|242005407|ref|XP_002423560.1|/1.80702e-44/conserved hypothetical protein [Pediculus humanus corporis]
Tsp_01365	12	2.4	55	10.83	47	9.69	GO:0044424//intracellular part	-	-	gi|195143525|ref|XP_002012748.1|/1.91071e-08/GL23765 [Drosophila persimilis]
Tsp_00784	356	71.16	385	75.82	1049	216.29	-	GO:0000166//nucleotide binding	GO:0044267//cellular protein metabolic process	gi|196015839|ref|XP_002117775.1|/2.28103e-106/hypothetical protein TRIADDRAFT_51102 [Trichoplax adhaerens]
Tsp_12864	0	0	2	0.39	4	0.82	-	-	-	-
Tsp_02849	101	20.19	98	19.3	37	7.63	-	-	-	-
Tsp_01904	0	0	12	2.36	2	0.41	-	GO:0000166//nucleotide binding	-	gi|167533718|ref|XP_001748538.1|/3.30673e-55/hypothetical protein [Monosiga brevicollis MX1]
Tsp_03193	20	4	55	10.83	82	16.91	GO:0044424//intracellular part	GO:0005515//protein binding	GO:0016070//RNA metabolic process	gi|189230302|ref|NP_001121475.1|/1.20259e-157/UPF2 regulator of nonsense transcripts homolog [Xenopus (Silurana) tropicalis]
Tsp_12836	0	0	11	2.17	4	0.82	GO:0043227//membrane-bounded organelle	GO:0060089	GO:0006909//phagocytosis;GO:0023052//signaling	gi|170580206|ref|XP_001895162.1|/1.47319e-54/CED-6 protein [Brugia malayi]
Tsp_00185	851	170.09	105	20.68	12	2.47	-	-	-	gi|145220604|gb|ABP48077.1|/5.86953e-21/putative gag-pol protein [Drosophila ananassae]
Tsp_05848	2	0.4	2	0.39	10	2.06	-	-	-	-
Tsp_04835	10	2	10	1.97	0	0	GO:0044429//mitochondrial part;GO:0016020//membrane	GO:0005488//binding;GO:0008483//transaminase activity	GO:0043648//dicarboxylic acid metabolic process;GO:0009064//glutamine family amino acid metabolic process;GO:0006869//lipid transport;GO:0006006//glucose metabolic process;GO:0006531//aspartate metabolic process;GO:0010033//response to organic substance	gi|308512219|ref|XP_003118292.1|/2.10648e-76/hypothetical protein CRE_00653 [Caenorhabditis remanei]
Tsp_06797	0	0	0	0	5	1.03	-	-	-	-
Tsp_09418	6	1.2	8	1.58	6	1.24	-	-	-	gi|170591843|ref|XP_001900679.1|/1.88199e-23/Endonuclease/Exonuclease/phosphatase family protein [Brugia malayi]
Tsp_02666	9	1.8	3	0.59	3	0.62	GO:0044444//cytoplasmic part;GO:0016020//membrane	GO:0017111//nucleoside-triphosphatase activity;GO:0032561	GO:0007592//protein-based cuticle development;GO:0009888//tissue development;GO:0035556//intracellular signal transduction;GO:0009207;GO:0051169//nuclear transport;GO:0015031//protein transport	gi|17542026|ref|NP_501549.1|/2.19884e-43/RAP homolog (vertebrate Rap GTPase family) family member (rap-1) [Caenorhabditis elegans]
Tsp_04320	0	0	10	1.97	5	1.03	-	-	-	-
Tsp_09453	17	3.4	21	4.14	77	15.88	-	-	-	-
Tsp_05359	7	1.4	0	0	18	3.71	-	-	-	gi|309357686|emb|CAP35176.2|/3.93867e-57/hypothetical protein CBG_17547 [Caenorhabditis briggsae AF16]
Tsp_06037	0	0	3	0.59	8	1.65	-	-	-	-
Tsp_12707	35	7	27	5.32	74	15.26	-	-	-	-
Tsp_04588	14	2.8	19	3.74	21	4.33	-	-	-	-
Tsp_02723	50	9.99	40	7.88	57	11.75	-	-	-	-
Tsp_01386	0	0	2	0.39	0	0	-	-	-	-
Tsp_06484	18	3.6	19	3.74	42	8.66	GO:0009986//cell surface;GO:0043234//protein complex;GO:0044459//plasma membrane part;GO:0005737//cytoplasm;GO:0016021//integral to membrane	GO:0005160//transforming growth factor beta receptor binding;GO:0005024//transforming growth factor beta receptor activity	GO:2000026//regulation of multicellular organismal development;GO:0007178//transmembrane receptor protein serine/threonine kinase signaling pathway;GO:0008284//positive regulation of cell proliferation;GO:0002507//tolerance induction;GO:0022603//regulation of anatomical structure morphogenesis;GO:0007162//negative regulation of cell adhesion;GO:0043009//chordate embryonic development;GO:0001837//…	gi|312065074|ref|XP_003135613.1|/7.79569e-67/TKL/STKR/TYPE2 protein kinase [Loa loa]
Tsp_02048	0	0	4	0.79	5	1.03	-	-	-	gi|118404126|ref|NP_001016454.2|/1.10753e-71/exonuclease 3'-5' domain containing 2 [Xenopus (Silurana) tropicalis]
Tsp_10542	137	27.38	139	27.37	214	44.12	GO:0016020//membrane	-	-	gi|225706646|gb|ACO09169.1|/5.53184e-27/Probable Bax inhibitor-1 [Osmerus mordax]
Tsp_07391	75	14.99	15	2.95	6	1.24	-	-	-	-
Tsp_08731	0	0	0	0	3	0.62	-	-	-	-
Tsp_03967	203	40.57	55	10.83	13	2.68	GO:0043231//intracellular membrane-bounded organelle	GO:0005488//binding	GO:0050794//regulation of cellular process	gi|197099354|ref|NP_001125849.1|/6.07781e-60/WW domain-containing oxidoreductase [Pongo abelii]
Tsp_10012	27	5.4	29	5.71	211	43.51	-	-	-	gi|170587818|ref|XP_001898671.1|/6.72887e-80/Neuronal calcium sensor 2 [Brugia malayi]
Tsp_01545	0	0	2	0.39	0	0	-	-	-	-
Tsp_05407	32	6.4	13	2.56	98	20.21	-	-	-	-
Tsp_08641	152	30.38	47	9.26	13	2.68	-	-	-	gi|170580370|ref|XP_001895234.1|/6.38268e-10/hypothetical protein Bm1_18885 [Brugia malayi]
Tsp_12876	7	1.4	0	0	0	0	-	-	-	-
Tsp_07806	478	95.54	473	93.15	407	83.92	-	-	-	gi|297682068|ref|XP_002818753.1|/1.35628e-31/PREDICTED: PAX-interacting protein 1-like isoform 1 [Pongo abelii]
Tsp_05600	35	7	55	10.83	86	17.73	-	-	-	-
Tsp_01906	96	19.19	88	17.33	91	18.76	GO:0044424//intracellular part	GO:0016274//protein-arginine N-methyltransferase activity;GO:0042054//histone methyltransferase activity	GO:0016568//chromatin modification;GO:0006479//protein methylation	gi|158431050|pdb|2V74|B/1.58141e-49/Chain B, Crystal Structure Of Coactivator-Associated Arginine Methyltransferase 1 (Carm1), In Complex With S-Adenosyl- Homocysteine
Tsp_12704	0	0	3	0.59	0	0	-	-	-	gi|170575465|ref|XP_001893256.1|/3.42487e-06/Hypothetical zinc finger protein B0310.2 in chromosome X, putative [Brugia malayi]
Tsp_04132	57	11.39	65	12.8	96	19.79	-	-	-	gi|156362619|ref|XP_001625873.1|/1.76568e-14/predicted protein [Nematostella vectensis]
Tsp_01841	16	3.2	3	0.59	0	0	-	-	-	-
Tsp_06936	191	38.18	108	21.27	217	44.74	-	-	GO:0002164//larval development;GO:0010927;GO:0040009//regulation of growth rate;GO:0009790//embryo development	gi|291233977|ref|XP_002736929.1|/1.70981e-79/PREDICTED: nat10 protein-like [Saccoglossus kowalevskii]
Tsp_05031	0	0	3	0.59	0	0	-	-	-	-
Tsp_10203	31	6.2	33	6.5	58	11.96	-	-	-	gi|260807987|ref|XP_002598789.1|/2.08799e-37/hypothetical protein BRAFLDRAFT_120737 [Branchiostoma floridae]
Tsp_07965	10	2	14	2.76	15	3.09	-	-	-	gi|34364500|emb|CAB60420.3|/4.44273e-12/C. elegans protein Y48C3A.12, partially confirmed by transcript evidence [Caenorhabditis elegans]
Tsp_12274	118	23.59	26	5.12	31	6.39	GO:0016020//membrane	-	GO:0007155//cell adhesion;GO:0007444//imaginal disc development;GO:0001736//establishment of planar polarity;GO:0040008//regulation of growth;GO:0016043//cellular component organization;GO:0009887//organ morphogenesis;GO:0030154//cell differentiation;GO:0050794//regulation of cellular process	gi|156537095|ref|XP_001602595.1|/8.57242e-120/PREDICTED: similar to GA17399-PA [Nasonia vitripennis]
Tsp_06340	0	0	0	0	4	0.82	GO:0042995//cell projection	GO:0008289//lipid binding	-	gi|241735491|ref|XP_002413940.1|/3.73556e-07/conserved hypothetical protein [Ixodes scapularis]
Tsp_09373	112	22.39	299	58.89	1098	226.4	-	-	-	gi|170585852|ref|XP_001897696.1|/4.0858e-38/RNA recognition motif containing protein [Brugia malayi]
Tsp_02508	0	0	13	2.56	22	4.54	-	GO:0004553//hydrolase activity, hydrolyzing O-glycosyl compounds	GO:0005975//carbohydrate metabolic process;GO:0044237//cellular metabolic process	gi|196002335|ref|XP_002111035.1|/6.22866e-45/hypothetical protein TRIADDRAFT_23253 [Trichoplax adhaerens]
Tsp_06583	2	0.4	0	0	0	0	-	-	-	-
Tsp_05532	0	0	2	0.39	0	0	-	-	-	-
Tsp_04396	115	22.99	192	37.81	53	10.93	-	-	-	-
Tsp_00674	0	0	18	3.54	95	19.59	GO:0044459//plasma membrane part	GO:0005099//Ras GTPase activator activity	GO:0008104//protein localization;GO:0007369//gastrulation;GO:0007265//Ras protein signal transduction	gi|312094049|ref|XP_003147891.1|/1.8874e-45/RhoGAP domain-containing protein [Loa loa]
Tsp_07483	36	7.2	0	0	2	0.41	-	-	-	gi|195109202|ref|XP_001999176.1|/5.70233e-25/GI24368 [Drosophila mojavensis]
Tsp_02614	4	0.8	5	0.98	0	0	GO:0031981//nuclear lumen	GO:0034061	GO:0009411//response to UV;GO:0006281//DNA repair	gi|94158209|ref|NP_001035337.1|/9.73229e-55/DNA polymerase eta [Danio rerio]
Tsp_10310	2	0.4	22	4.33	33	6.8	-	-	-	gi|268556616|ref|XP_002636297.1|/1.68695e-06/Hypothetical protein CBG08588 [Caenorhabditis briggsae]
Tsp_08322	5	1	4	0.79	23	4.74	-	-	-	-
Tsp_10562	5	1	28	5.51	27	5.57	-	-	-	gi|260800367|ref|XP_002595105.1|/2.4383e-09/hypothetical protein BRAFLDRAFT_115231 [Branchiostoma floridae]
Tsp_00378	40	8	48	9.45	49	10.1	GO:0044424//intracellular part	GO:0005488//binding	-	gi|307172622|gb|EFN63981.1|/2.05768e-35/E3 SUMO-protein ligase RanBP2 [Camponotus floridanus]
Tsp_11500	0	0	0	0	113	23.3	-	-	-	gi|27549463|gb|AAO17050.1|/2.50432e-76/newborn larvae stage-specific DNase II [Trichinella spiralis]
Tsp_03577	15	3	22	4.33	69	14.23	-	-	-	-
Tsp_03423	158	31.58	135	26.59	113	23.3	GO:0043231//intracellular membrane-bounded organelle;GO:0015934//large ribosomal subunit	GO:0003723//RNA binding	GO:0006412//translation;GO:0019080;GO:0031016//pancreas development;GO:0042254//ribosome biogenesis	gi|291233933|ref|XP_002736904.1|/7.44683e-44/PREDICTED: 60S ribosomal protein L5-like [Saccoglossus kowalevskii]
Tsp_12559	0	0	0	0	3	0.62	-	-	-	gi|240973517|ref|XP_002401484.1|/7.20828e-12/conserved hypothetical protein [Ixodes scapularis]
Tsp_10410	50	9.99	87	17.13	73	15.05	-	-	-	gi|170593489|ref|XP_001901497.1|/2.17782e-13/Zinc finger, C2H2 type family protein [Brugia malayi]
Tsp_05076	0	0	0	0	2	0.41	-	-	-	gi|94470475|gb|ABF20548.1|/5.067e-49/transposase [Ciona savignyi]
Tsp_04007	22	4.4	20	3.94	39	8.04	GO:0005681//spliceosomal complex	GO:0003676//nucleic acid binding	GO:0007010//cytoskeleton organization;GO:0007097//nuclear migration;GO:0051236//establishment of RNA localization;GO:0007169//transmembrane receptor protein tyrosine kinase signaling pathway;GO:0044087;GO:0019094//pole plasm mRNA localization;GO:0006396//RNA processing	gi|290462697|gb|ADD24396.1|/2.63626e-16/RNA-binding protein 8A [Lepeophtheirus salmonis]
Tsp_13482	18	3.6	75	14.77	58	11.96	GO:0044464//cell part	GO:0005488//binding	GO:0010876	gi|309362080|emb|CAP28757.2|/5.17224e-37/hypothetical protein CBG_09025 [Caenorhabditis briggsae AF16]
Tsp_06312	94	18.79	48	9.45	56	11.55	-	-	-	gi|213982995|ref|NP_001135658.1|/3.92585e-74/protein arginine methyltransferase 10 (putative) [Xenopus (Silurana) tropicalis]
Tsp_10538	90	17.99	146	28.75	123	25.36	-	GO:0019783//small conjugating protein-specific protease activity	GO:0070646	gi|198455676|ref|XP_002138111.1|/2.79757e-14/GA24587 [Drosophila pseudoobscura pseudoobscura]
Tsp_09476	23	4.6	0	0	0	0	-	-	-	-
Tsp_08514	4	0.8	9	1.77	9	1.86	GO:0044464//cell part	GO:0005488//binding;GO:0004888//transmembrane receptor activity;GO:0004872//receptor activity	GO:0016198//axon choice point recognition;GO:0007411//axon guidance	gi|241598567|ref|XP_002404755.1|/5.54169e-87/plexin A, putative [Ixodes scapularis]
Tsp_04291	14	2.8	59	11.62	29	5.98	GO:0044464//cell part	GO:0008417//fucosyltransferase activity	GO:0044260;GO:0007166//cell surface receptor linked signaling pathway	gi|157118068|ref|XP_001658992.1|/4.16141e-90/alpha6-fucosyltransferase, putative [Aedes aegypti]
Tsp_13976	38	7.6	0	0	4	0.82	-	-	-	-
Tsp_01641	69	13.79	88	17.33	46	9.48	GO:0031981//nuclear lumen;GO:0000781//chromosome, telomeric region;GO:0043234//protein complex	GO:0005515//protein binding;GO:0004520//endodeoxyribonuclease activity;GO:0043566//structure-specific DNA binding	GO:0040007//growth;GO:0009791//post-embryonic development;GO:0008406//gonad development;GO:0007569//cell aging;GO:0009411//response to UV;GO:0033683//nucleotide-excision repair, DNA incision;GO:0006915//apoptosis;GO:0000723//telomere maintenance;GO:0007292//female gamete generation;GO:0048232//male gamete generation;GO:0010212//response to ionizing radiation;GO:0002204//somatic recombination of i…	gi|115496970|ref|NP_001069853.1|/1.24495e-40/DNA excision repair protein ERCC-1 [Bos taurus]
Tsp_09411	0	0	13	2.56	8	1.65	-	-	-	-
Tsp_14728	20	4	17	3.35	29	5.98	-	GO:0004407//histone deacetylase activity	-	gi|193610658|ref|XP_001946595.1|/9.3162e-31/PREDICTED: similar to Rpd3 CG7471-PA [Acyrthosiphon pisum]
Tsp_07348	12	2.4	4	0.79	28	5.77	-	-	-	gi|291221746|ref|XP_002730882.1|/2.35481e-27/PREDICTED: hypothetical protein [Saccoglossus kowalevskii]
Tsp_09063	0	0	12	2.36	9	1.86	-	-	-	gi|189242082|ref|XP_001809963.1|/1.66796e-71/PREDICTED: similar to BEL12_AG transposon polyprotein [Tribolium castaneum]
Tsp_06887	17	3.4	15	2.95	8	1.65	-	-	-	gi|268558996|ref|XP_002637489.1|/1.87203e-15/Hypothetical protein CBG19208 [Caenorhabditis briggsae]
Tsp_01986	56	11.19	69	13.59	471	97.12	-	-	-	gi|157133663|ref|XP_001656283.1|/2.34925e-31/cytochrome B561 [Aedes aegypti]
Tsp_09458	72	14.39	31	6.11	12	2.47	GO:0043227//membrane-bounded organelle;GO:0016020//membrane	-	GO:0006487//protein N-linked glycosylation	gi|312066425|ref|XP_003136264.1|/8.69715e-104/plasmid Maintenance protein containing protein [Loa loa]
Tsp_09762	2	0.4	2	0.39	2	0.41	GO:0012505//endomembrane system;GO:0043231//intracellular membrane-bounded organelle;GO:0016020//membrane	GO:0008375//acetylglucosaminyltransferase activity	GO:0006486//protein glycosylation	gi|312085111|ref|XP_003144548.1|/5.94496e-19/hypothetical protein LOAG_08970 [Loa loa]
Tsp_02510	119	23.79	148	29.15	362	74.64	-	-	-	gi|149506225|ref|XP_001514630.1|/1.02164e-65/PREDICTED: similar to membrane glycoprotein, partial [Ornithorhynchus anatinus]
Tsp_07356	1313	262.44	287	56.52	88	18.14	GO:0044464//cell part	GO:0003824//catalytic activity	GO:0048731;GO:0048519;GO:0048518;GO:0065008;GO:0042060//wound healing;GO:0009987//cellular process	gi|13242031|gb|AAK16516.1|AF331156_1/0/serine protease precursor [Trichinella spiralis]
Tsp_08217	12	2.4	4	0.79	0	0	-	-	-	-
Tsp_03663	48	9.59	66	13	151	31.13	GO:0005681//spliceosomal complex;GO:0031981//nuclear lumen	GO:0003723//RNA binding;GO:0008134//transcription factor binding	GO:0010468//regulation of gene expression;GO:0000377	gi|196010820|ref|XP_002115274.1|/2.69431e-27/hypothetical protein TRIADDRAFT_29141 [Trichoplax adhaerens]
Tsp_01779	3	0.6	18	3.54	6	1.24	GO:0043231//intracellular membrane-bounded organelle	GO:0016209//antioxidant activity;GO:0016491//oxidoreductase activity;GO:0005515//protein binding	GO:0048513//organ development;GO:0000302//response to reactive oxygen species	gi|187607239|ref|NP_001120487.1|/4.59931e-80/thioredoxin reductase 2 [Xenopus (Silurana) tropicalis]
Tsp_03458	57	11.39	146	28.75	70	14.43	GO:0005626//insoluble fraction;GO:0043231//intracellular membrane-bounded organelle;GO:0031501//mannosyltransferase complex;GO:0031090//organelle membrane	GO:0048029//monosaccharide binding;GO:0000030//mannosyltransferase activity	GO:0006013//mannose metabolic process;GO:0016093;GO:0006497//protein lipidation;GO:0006493//protein O-linked glycosylation;GO:0006487//protein N-linked glycosylation	gi|226372676|gb|ACO51963.1|/1.46668e-77/Dolichol-phosphate mannosyltransferase [Rana catesbeiana]
Tsp_09625	0	0	0	0	7	1.44	-	-	-	-
Tsp_09847	16	3.2	44	8.67	52	10.72	-	GO:0005488//binding	-	gi|291235568|ref|XP_002737720.1|/1.41256e-116/PREDICTED: sno, strawberry notch homolog 1-like [Saccoglossus kowalevskii]
Tsp_04099	0	0	2	0.39	2	0.41	-	-	-	-
Tsp_13671	19	3.8	13	2.56	3	0.62	GO:0016020//membrane	GO:0015645//fatty acid ligase activity;GO:0005319//lipid transporter activity	GO:0046474//glycerophospholipid biosynthetic process;GO:0006631//fatty acid metabolic process;GO:0015908//fatty acid transport	gi|260799804|ref|XP_002594874.1|/1.10276e-18/hypothetical protein BRAFLDRAFT_86042 [Branchiostoma floridae]
Tsp_04130	150	29.98	272	53.57	89	18.35	GO:0044430//cytoskeletal part;GO:0015629//actin cytoskeleton;GO:0015630//microtubule cytoskeleton;GO:0043234//protein complex;GO:0044459//plasma membrane part;GO:0044444//cytoplasmic part	GO:0005488//binding	GO:0006909//phagocytosis;GO:0030032//lamellipodium assembly;GO:0007444//imaginal disc development;GO:0003006//developmental process involved in reproduction;GO:0030837//negative regulation of actin filament polymerization	gi|195027147|ref|XP_001986445.1|/4.93638e-20/GH20526 [Drosophila grimshawi]
Tsp_00086	6	1.2	20	3.94	268	55.26	-	GO:0004930//G-protein coupled receptor activity	GO:0007186//G-protein coupled receptor protein signaling pathway	gi|308459621|ref|XP_003092127.1|/5.35516e-22/hypothetical protein CRE_22684 [Caenorhabditis remanei]
Tsp_00776	0	0	0	0	2	0.41	-	-	-	-
Tsp_11411	77	15.39	59	11.62	122	25.16	GO:0019866//organelle inner membrane;GO:0012505//endomembrane system;GO:0005720//nuclear heterochromatin;GO:0000793//condensed chromosome;GO:0015630//microtubule cytoskeleton	GO:0005515//protein binding;GO:0016564//transcription repressor activity	GO:0016568//chromatin modification	gi|226372572|gb|ACO51911.1|/9.85205e-12/Chromobox protein homolog 3 [Rana catesbeiana]
Tsp_02207	14	2.8	82	16.15	29	5.98	GO:0043231//intracellular membrane-bounded organelle;GO:0044444//cytoplasmic part	GO:0016653//oxidoreductase activity, acting on NADH or NADPH, heme protein as acceptor;GO:0050664//oxidoreductase activity, acting on NADH or NADPH, oxygen as acceptor	-	gi|241753448|ref|XP_002401128.1|/1.84803e-14/flavohemoprotein B5/b5r, putative [Ixodes scapularis]
Tsp_02873	0	0	3	0.59	11	2.27	-	-	-	gi|312084999|ref|XP_003144503.1|/1.94553e-06/Mov34/MPN/PAD-1 family protein [Loa loa]
Tsp_07604	652	130.32	534	105.17	706	145.57	GO:0043234//protein complex	GO:0022892;GO:0019787//small conjugating protein ligase activity;GO:0032559	GO:0051707//response to other organism;GO:0016567//protein ubiquitination;GO:0048193//Golgi vesicle transport;GO:0015031//protein transport	gi|66549055|ref|XP_392626.2|/1.46199e-54/PREDICTED: similar to CG7220-PA, isoform A [Apis mellifera]
Tsp_06126	54	10.79	15	2.95	398	82.06	GO:0070013;GO:0044444//cytoplasmic part;GO:0005634//nucleus;GO:0044421//extracellular region part	GO:0016209//antioxidant activity;GO:0005515//protein binding;GO:0046914//transition metal ion binding	GO:0001932//regulation of protein phosphorylation;GO:0044093;GO:0048519;GO:0042391//regulation of membrane potential;GO:0016043//cellular component organization;GO:0042981//regulation of apoptosis;GO:0048513//organ development;GO:0007568//aging;GO:0009058//biosynthetic process;GO:0003013;GO:0051239;GO:0000305//response to oxygen radical	gi|27065839|pdb|1N19|A/1.68345e-16/Chain A, Structure Of The Hsod A4v Mutant
Tsp_05983	20	4	11	2.17	8	1.65	-	-	-	-
Tsp_05913	2	0.4	27	5.32	40	8.25	-	-	-	gi|110774433|ref|XP_625002.2|/2.74918e-47/PREDICTED: similar to F08G12.1 [Apis mellifera]
Tsp_09739	6	1.2	32	6.3	63	12.99	GO:0005626//insoluble fraction;GO:0044431//Golgi apparatus part;GO:0044297//cell body;GO:0005768//endosome	GO:0032555	GO:0048729//tissue morphogenesis;GO:0046677//response to antibiotic;GO:0002164//larval development;GO:0007592//protein-based cuticle development;GO:0048806//genitalia development;GO:0015031//protein transport;GO:0010259//multicellular organismal aging;GO:0016197//endosome transport;GO:0009790//embryo development;GO:0007165//signal transduction;GO:0006897//endocytosis;GO:0023051;GO:0035264//multic…	gi|170592955|ref|XP_001901230.1|/4.2857e-41/Ras-related protein Rab-10 [Brugia malayi]
Tsp_10405	322	64.36	522	102.8	727	149.9	GO:0005576//extracellular region;GO:0044464//cell part	GO:0005102//receptor binding	GO:0035411//catenin import into nucleus;GO:0048729//tissue morphogenesis;GO:0001934//positive regulation of protein phosphorylation;GO:0007409//axonogenesis;GO:0010551//regulation of gene-specific transcription from RNA polymerase II promoter;GO:0008283//cell proliferation;GO:0002090//regulation of receptor internalization;GO:0045596//negative regulation of cell differentiation;GO:0043009//chorda…	gi|170577295|ref|XP_001893956.1|/2.43938e-64/wnt family protein [Brugia malayi]
Tsp_08014	32	6.4	19	3.74	19	3.92	-	-	-	gi|308477401|ref|XP_003100914.1|/6.8863e-12/hypothetical protein CRE_16875 [Caenorhabditis remanei]
Tsp_14096	123	24.58	234	46.08	127	26.19	-	-	-	-
Tsp_09898	11	2.2	71	13.98	33	6.8	-	-	-	gi|291237493|ref|XP_002738669.1|/6.11904e-15/PREDICTED: 3 hydroxysteroid dehydrogenase, putative-like [Saccoglossus kowalevskii]
Tsp_14713	2	0.4	0	0	0	0	-	-	-	-
Tsp_12941	0	0	11	2.17	65	13.4	GO:0005626//insoluble fraction;GO:0016023//cytoplasmic membrane-bounded vesicle;GO:0044421//extracellular region part	GO:0046914//transition metal ion binding;GO:0008238//exopeptidase activity;GO:0008237//metallopeptidase activity	GO:0016486//peptide hormone processing;GO:0044237//cellular metabolic process	gi|170595385|ref|XP_001902361.1|/1.25252e-90/Zinc carboxypeptidase family protein [Brugia malayi]
Tsp_05149	13	2.6	21	4.14	98	20.21	-	-	-	gi|47219452|emb|CAG10816.1|/1.19386e-33/unnamed protein product [Tetraodon nigroviridis]
Tsp_06216	0	0	5	0.98	0	0	-	-	-	-
Tsp_14560	0	0	8	1.58	15	3.09	-	GO:0032559;GO:0042623//ATPase activity, coupled	-	gi|195032613|ref|XP_001988529.1|/1.20707e-71/GH11216 [Drosophila grimshawi]
Tsp_06734	0	0	6	1.18	3	0.62	-	-	-	-
Tsp_02687	10	2	4	0.79	47	9.69	-	-	-	gi|291223034|ref|XP_002731517.1|/5.96975e-18/PREDICTED: hypothetical protein [Saccoglossus kowalevskii]
Tsp_13121	0	0	0	0	7	1.44	GO:0044464//cell part	GO:0005099//Ras GTPase activator activity;GO:0005488//binding	GO:0032318//regulation of Ras GTPase activity	gi|115535115|ref|NP_510667.2|/3.3606e-14/TBC (Tre-2/Bub2/Cdc16) domain family member (tbc-4) [Caenorhabditis elegans]
Tsp_15082	0	0	0	0	10	2.06	-	-	-	gi|193667014|ref|XP_001946215.1|/2.56846e-15/PREDICTED: similar to putative GPCR class a orphan receptor 18 (AGAP005002-PB) [Acyrthosiphon pisum]
Tsp_04527	0	0	0	0	2	0.41	-	GO:0005488//binding	-	gi|33327733|gb|AAQ09229.1|/4.49074e-24/polyprotein [Antheraea mylitta]
Tsp_08889	84	16.79	238	46.87	131	27.01	-	-	-	-
Tsp_06230	1144	228.66	1051	206.99	816	168.25	GO:0043231//intracellular membrane-bounded organelle;GO:0043234//protein complex;GO:0016021//integral to membrane;GO:0031982//vesicle;GO:0044444//cytoplasmic part;GO:0031090//organelle membrane;GO:0012505//endomembrane system	GO:0016409//palmitoyltransferase activity;GO:0005515//protein binding	GO:0006887//exocytosis;GO:0048193//Golgi vesicle transport;GO:0016197//endosome transport	gi|290560394|pdb|3KYQ|A/5.97548e-62/Chain A, Lipid-Induced Conformational Switch Controls Fusion Activity Of Longin Domain Snare Ykt6
Tsp_13572	324	64.76	436	85.87	3	0.62	GO:0000323//lytic vacuole	GO:0004175//endopeptidase activity;GO:0005515//protein binding;GO:0043168	GO:0019538//protein metabolic process;GO:0032502//developmental process;GO:0042221//response to chemical stimulus	gi|291236490|ref|XP_002738176.1|/4.05375e-27/PREDICTED: cathepsin C-like [Saccoglossus kowalevskii]
Tsp_15324	12	2.4	4	0.79	0	0	-	-	-	-
Tsp_03052	0	0	0	0	6	1.24	GO:0005815//microtubule organizing center	GO:0005488//binding	-	gi|149724329|ref|XP_001504934.1|/3.10574e-36/PREDICTED: similar to B9 domain-containing protein 1 [Equus caballus]
Tsp_08457	0	0	2	0.39	2	0.41	-	-	-	-
Tsp_12194	0	0	0	0	2	0.41	-	-	-	-
Tsp_09740	0	0	4	0.79	8	1.65	-	-	-	gi|291234797|ref|XP_002737331.1|/4.59519e-07/PREDICTED: Rho GTPase activating protein 6-like [Saccoglossus kowalevskii]
Tsp_12042	19	3.8	0	0	6	1.24	-	-	-	-
Tsp_06691	2	0.4	0	0	46	9.48	-	-	-	gi|117581972|gb|ABK41430.1|/6.98495e-36/unknown [Trichinella spiralis]
Tsp_05243	4	0.8	23	4.53	13	2.68	GO:0044464//cell part	-	GO:0009987//cellular process	gi|91083707|ref|XP_969848.1|/1.07367e-11/PREDICTED: similar to LOC495692 protein [Tribolium castaneum]
Tsp_10062	2248	449.32	3574	703.87	1689	348.26	-	-	-	gi|91082695|ref|XP_971685.1|/1.1235e-59/PREDICTED: similar to AGAP007393-PB [Tribolium castaneum]
Tsp_06684	23	4.6	48	9.45	9	1.86	GO:0044464//cell part	-	-	gi|291230520|ref|XP_002735204.1|/5.45778e-22/PREDICTED: smaug-like [Saccoglossus kowalevskii]
Tsp_08247	0	0	0	0	2	0.41	-	-	-	gi|115712709|ref|XP_791165.2|/1.12646e-97/PREDICTED: similar to ENSANGP00000009155 [Strongylocentrotus purpuratus]
Tsp_03447	289	57.76	340	66.96	405	83.51	-	-	-	gi|241122398|ref|XP_002403549.1|/2.16407e-26/conserved hypothetical protein [Ixodes scapularis]
Tsp_03440	0	0	0	0	3	0.62	-	-	-	-
Tsp_05491	6	1.2	0	0	8	1.65	-	GO:0004872//receptor activity;GO:0005488//binding	-	gi|268531500|ref|XP_002630876.1|/1.54375e-47/Hypothetical protein CBG02594 [Caenorhabditis briggsae]
Tsp_01534	10	2	25	4.92	17	3.51	GO:0043231//intracellular membrane-bounded organelle	GO:0003824//catalytic activity	GO:0006952//defense response;GO:0006633//fatty acid biosynthetic process;GO:0002237//response to molecule of bacterial origin	gi|306755874|sp|C3Y3G4.1|LIAS_BRAFL/7.69195e-27/RecName: Full=Lipoyl synthase, mitochondrial; AltName: Full=Lipoate synthase; Short=LS; Short=Lip-syn; AltName: Full=Lipoic acid synthase; Flags: Precursor
Tsp_10642	2	0.4	5	0.98	3	0.62	-	-	-	-
Tsp_12788	0	0	0	0	2	0.41	-	-	-	-
Tsp_01715	8	1.6	52	10.24	157	32.37	-	-	-	-
Tsp_05208	12	2.4	88	17.33	17	3.51	-	-	-	gi|198435330|ref|XP_002122197.1|/2.02218e-21/PREDICTED: similar to cytochrome b5 [Ciona intestinalis]
Tsp_04444	7	1.4	2	0.39	3	0.62	-	-	-	-
Tsp_14757	3	0.6	13	2.56	20	4.12	GO:0012506//vesicle membrane	GO:0004872//receptor activity;GO:0005216//ion channel activity	GO:0010259//multicellular organismal aging;GO:0006897//endocytosis	gi|25149303|ref|NP_498710.2|/8.65545e-09/Coelomocyte UPtake defective family member (cup-4) [Caenorhabditis elegans]
Tsp_04157	3	0.6	2	0.39	2	0.41	-	GO:0017111//nucleoside-triphosphatase activity;GO:0000166//nucleotide binding;GO:0016787//hydrolase activity	-	gi|312067939|ref|XP_003136979.1|/2.22687e-14/hypothetical protein LOAG_01392 [Loa loa]
Tsp_05002	5	1	2	0.39	46	9.48	-	GO:0004629//phospholipase C activity	GO:0035556//intracellular signal transduction	gi|7500213|pir||T21581/1.34246e-35/hypothetical protein F31B12.1 - Caenorhabditis elegans
Tsp_02364	35	7	47	9.26	13	2.68	GO:0030529//ribonucleoprotein complex	GO:0005198//structural molecule activity	GO:0010467//gene expression	gi|195579090|ref|XP_002079395.1|/1.44479e-20/GD22035 [Drosophila simulans]
Tsp_11897	0	0	0	0	2	0.41	-	-	-	-
Tsp_08911	0	0	2	0.39	0	0	-	-	-	-
Tsp_09604	2	0.4	15	2.95	64	13.2	-	-	-	-
Tsp_03418	112	22.39	95	18.71	808	166.6	-	-	-	gi|195113271|ref|XP_002001191.1|/1.80139e-23/GI10648 [Drosophila mojavensis]
Tsp_00747	74	14.79	14	2.76	4	0.82	-	-	GO:0009987//cellular process;GO:0065007//biological regulation;GO:0032501//multicellular organismal process	gi|168805929|gb|ACA28930.1|/6.6531e-17/serine protease [Trichinella spiralis]
Tsp_00582	28	5.6	9	1.77	3	0.62	-	-	GO:0050931//pigment cell differentiation;GO:0060113//inner ear receptor cell differentiation;GO:0050953//sensory perception of light stimulus;GO:0009653//anatomical structure morphogenesis	gi|241837231|ref|XP_002415153.1|/2.53785e-14/Rab proteins geranylgeranyltransferase component A, putative [Ixodes scapularis]
Tsp_08168	3	0.6	0	0	0	0	-	GO:0005488//binding;GO:0019888//protein phosphatase regulator activity	GO:0008152//metabolic process	gi|170596196|ref|XP_001902677.1|/1.42251e-62/5'-nucleotidase, cytosolic III [Brugia malayi]
Tsp_02351	32	6.4	0	0	10	2.06	GO:0032991//macromolecular complex	GO:0016876//ligase activity, forming aminoacyl-tRNA and related compounds;GO:0032559	GO:0010467//gene expression	gi|308510370|ref|XP_003117368.1|/1.77008e-15/hypothetical protein CRE_01895 [Caenorhabditis remanei]
Tsp_01739	2	0.4	0	0	0	0	-	-	-	gi|193697697|ref|XP_001942731.1|/4.75998e-63/PREDICTED: similar to hCG32740 [Acyrthosiphon pisum]
Tsp_11788	0	0	0	0	18	3.71	GO:0005887//integral to plasma membrane	GO:0005267//potassium channel activity;GO:0004112//cyclic-nucleotide phosphodiesterase activity	GO:0034220//ion transmembrane transport;GO:0030001//metal ion transport;GO:0007610//behavior	gi|308510642|ref|XP_003117504.1|/1.3438e-43/hypothetical protein CRE_01971 [Caenorhabditis remanei]
Tsp_03221	5	1	0	0	11	2.27	-	-	-	-
Tsp_16033	2	0.4	0	0	0	0	GO:0044444//cytoplasmic part	GO:0003824//catalytic activity	-	gi|195149714|ref|XP_002015801.1|/1.29014e-21/GL11255 [Drosophila persimilis]
Tsp_05443	1638	327.4	19	3.74	65	13.4	-	-	-	gi|148235122|ref|NP_001091053.1|/2.56274e-61/FACT complex subunit SPT16 [Danio rerio]
Tsp_03593	368	73.55	550	108.32	496	102.27	-	-	-	gi|195469549|ref|XP_002099700.1|/5.08359e-17/GE16630 [Drosophila yakuba]
Tsp_10937	60	11.99	42	8.27	56	11.55	GO:0031981//nuclear lumen;GO:0015630//microtubule cytoskeleton	GO:0016859//cis-trans isomerase activity;GO:0003676//nucleic acid binding	GO:0044267//cellular protein metabolic process	gi|156370357|ref|XP_001628437.1|/8.63754e-34/predicted protein [Nematostella vectensis]
Tsp_00100	88	17.59	46	9.06	77	15.88	-	-	-	gi|224072657|ref|XP_002189348.1|/7.53029e-11/PREDICTED: similar to hCG2008146 [Taeniopygia guttata]
Tsp_03652	4	0.8	2	0.39	47	9.69	GO:0005818//aster;GO:0043234//protein complex	GO:0019900//kinase binding;GO:0003774//motor activity;GO:0000166//nucleotide binding	GO:0065008;GO:0051293//establishment of spindle localization	gi|241829819|ref|XP_002414783.1|/3.21858e-129/conserved hypothetical protein [Ixodes scapularis]
Tsp_03033	22	4.4	19	3.74	52	10.72	GO:0044444//cytoplasmic part;GO:0043229//intracellular organelle;GO:0044297//cell body;GO:0044425//membrane part	GO:0005488//binding	GO:0048731;GO:0006810//transport;GO:0033036	gi|149066843|gb|EDM16576.1|/8.19556e-50/glutamate receptor interacting protein 1, isoform CRA_a [Rattus norvegicus]
Tsp_00775	202	40.37	883	173.9	68	14.02	GO:0044424//intracellular part	GO:0016787//hydrolase activity	GO:0044238//primary metabolic process	gi|195997107|ref|XP_002108422.1|/3.80714e-25/expressed hypothetical protein [Trichoplax adhaerens]
Tsp_00151	6	1.2	21	4.14	24	4.95	-	-	-	-
Tsp_06904	17	3.4	20	3.94	23	4.74	-	GO:0004812//aminoacyl-tRNA ligase activity;GO:0000166//nucleotide binding	GO:0006418//tRNA aminoacylation for protein translation	gi|66505745|ref|XP_623936.1|/3.12037e-162/PREDICTED: similar to Lysyl-tRNA synthetase CG12141-PA, isoform A [Apis mellifera]
Tsp_05352	0	0	0	0	3	0.62	-	-	-	-
Tsp_03399	9	1.8	11	2.17	4	0.82	-	-	-	-
Tsp_00220	2	0.4	13	2.56	23	4.74	-	-	-	gi|308485806|ref|XP_003105101.1|/1.07734e-16/hypothetical protein CRE_20741 [Caenorhabditis remanei]
Tsp_01269	0	0	3	0.59	0	0	-	-	-	-
Tsp_15079	0	0	2	0.39	5	1.03	GO:0030529//ribonucleoprotein complex	GO:0005198//structural molecule activity	GO:0009790//embryo development;GO:0018988;GO:0010467//gene expression;GO:0002164//larval development;GO:0006897//endocytosis	gi|195998634|ref|XP_002109185.1|/2.39133e-20/expressed hypothetical protein [Trichoplax adhaerens]
Tsp_01481	109	21.79	28	5.51	22	4.54	-	-	GO:0006259//DNA metabolic process	gi|301786873|ref|XP_002928855.1|/3.3893e-40/PREDICTED: LOW QUALITY PROTEIN: DNA polymerase theta-like [Ailuropoda melanoleuca]
Tsp_01265	0	0	0	0	8	1.65	-	-	-	-
Tsp_13108	2	0.4	0	0	8	1.65	GO:0070013;GO:0016327//apicolateral plasma membrane;GO:0043231//intracellular membrane-bounded organelle;GO:0042995//cell projection;GO:0005911//cell-cell junction;GO:0016021//integral to membrane;GO:0044444//cytoplasmic part	GO:0019901//protein kinase binding	GO:0007292//female gamete generation;GO:0030859//polarized epithelial cell differentiation;GO:0045217//cell-cell junction maintenance;GO:0035090//maintenance of apical/basal cell polarity;GO:0016310//phosphorylation;GO:0042051//compound eye photoreceptor development;GO:0043170;GO:0048523//negative regulation of cellular process;GO:0060541//respiratory system development;GO:0048522;GO:0008283//cel…	gi|291240811|ref|XP_002740311.1|/7.63837e-17/PREDICTED: neurogenic locus notch homolog protein 2-like [Saccoglossus kowalevskii]
Tsp_09650	0	0	0	0	8	1.65	-	-	-	gi|268579607|ref|XP_002644786.1|/8.38871e-31/C. briggsae CBR-LGX-1 protein [Caenorhabditis briggsae]
Tsp_13069	17	3.4	12	2.36	12	2.47	GO:0043231//intracellular membrane-bounded organelle	GO:0032561;GO:0016787//hydrolase activity	GO:0035556//intracellular signal transduction;GO:0046907//intracellular transport;GO:0015031//protein transport	gi|170584890|ref|XP_001897224.1|/1.20173e-40/RAS-related protein F43D9.2 [Brugia malayi]
Tsp_08796	8	1.6	2	0.39	17	3.51	-	-	-	-
Tsp_13551	49	9.79	20	3.94	0	0	GO:0043231//intracellular membrane-bounded organelle;GO:0044427;GO:0005737//cytoplasm;GO:0043234//protein complex	GO:0017111//nucleoside-triphosphatase activity;GO:0000166//nucleotide binding	GO:0006270//DNA-dependent DNA replication initiation;GO:0048806//genitalia development;GO:0009207;GO:0009790//embryo development	gi|312079288|ref|XP_003142109.1|/4.1984e-30/DNA replication licensing factor [Loa loa]
Tsp_10180	14	2.8	29	5.71	25	5.15	GO:0043234//protein complex	GO:0005488//binding;GO:0005275//amine transmembrane transporter activity;GO:0016247//channel regulator activity	GO:0031032//actomyosin structure organization;GO:0032410//negative regulation of transporter activity;GO:0035264//multicellular organism growth;GO:0019725//cellular homeostasis;GO:0006836//neurotransmitter transport;GO:0050795//regulation of behavior;GO:0040009//regulation of growth rate;GO:0040012//regulation of locomotion;GO:0055002//striated muscle cell development	gi|115673166|ref|XP_797462.2|/8.06951e-59/PREDICTED: similar to beta1-syntrophin [Strongylocentrotus purpuratus]
Tsp_12192	53	10.59	116	22.85	92	18.97	GO:0043231//intracellular membrane-bounded organelle;GO:0000267//cell fraction;GO:0044297//cell body	GO:0032561;GO:0017111//nucleoside-triphosphatase activity	GO:0007265//Ras protein signal transduction;GO:0002164//larval development;GO:0015031//protein transport;GO:0010259//multicellular organismal aging;GO:0009207;GO:0048193//Golgi vesicle transport;GO:0009790//embryo development;GO:0006897//endocytosis;GO:0007292//female gamete generation;GO:0018988	gi|17558550|ref|NP_503397.1|/3.21152e-46/RAB family member (rab-1) [Caenorhabditis elegans]
Tsp_08770	4	0.8	9	1.77	0	0	-	-	-	gi|224088468|ref|XP_002187781.1|/4.24599e-24/PREDICTED: similar to cyclin G associated kinase [Taeniopygia guttata]
Tsp_05706	10	2	4	0.79	13	2.68	-	-	-	-
Tsp_05627	0	0	2	0.39	2	0.41	-	-	-	-
Tsp_10222	4	0.8	19	3.74	33	6.8	-	-	-	gi|66500864|ref|XP_623605.1|/3.58773e-63/PREDICTED: similar to CG12252-PA [Apis mellifera]
Tsp_07613	16	3.2	26	5.12	12	2.47	-	-	-	gi|268574256|ref|XP_002642105.1|/6.53627e-53/Hypothetical protein CBG18046 [Caenorhabditis briggsae]
Tsp_05655	3	0.6	4	0.79	7	1.44	GO:0044464//cell part	GO:0046914//transition metal ion binding	-	gi|307194755|gb|EFN76989.1|/8.97457e-28/Zinc finger protein basonuclin-2 [Harpegnathos saltator]
Tsp_07120	0	0	3	0.59	0	0	-	-	-	-
Tsp_12937	18	3.6	22	4.33	11	2.27	GO:0043231//intracellular membrane-bounded organelle	-	-	gi|239790554|dbj|BAH71831.1|/1.28142e-36/ACYPI007982 [Acyrthosiphon pisum]
Tsp_06834	128	25.58	297	58.49	706	145.57	-	GO:0005261//cation channel activity	GO:0034220//ion transmembrane transport	gi|270001497|gb|EEZ97944.1|/2.47693e-47/hypothetical protein TcasGA2_TC000334 [Tribolium castaneum]
Tsp_03785	9	1.8	29	5.71	60	12.37	GO:0000267//cell fraction;GO:0016020//membrane	GO:0004091//carboxylesterase activity;GO:0005515//protein binding	GO:0006581//acetylcholine catabolic process;GO:0050789//regulation of biological process	gi|312073400|ref|XP_003139503.1|/6.1735e-153/acetylcholinesterase 1 [Loa loa]
Tsp_12697	188	37.58	19	3.74	16	3.3	-	-	-	-
Tsp_09547	23	4.6	47	9.26	149	30.72	-	-	-	-
Tsp_13452	0	0	18	3.54	3	0.62	-	-	-	-
Tsp_13344	0	0	2	0.39	0	0	-	-	-	-
Tsp_00783	55	10.99	40	7.88	21	4.33	GO:0005815//microtubule organizing center;GO:0043231//intracellular membrane-bounded organelle	GO:0004672//protein kinase activity;GO:0032559	GO:0000278//mitotic cell cycle;GO:0035567//non-canonical Wnt receptor signaling pathway;GO:0009790//embryo development;GO:0006464//protein modification process	gi|167524379|ref|XP_001746525.1|/1.84839e-88/hypothetical protein [Monosiga brevicollis MX1]
Tsp_07088	7	1.4	35	6.89	83	17.11	GO:0005623//cell	-	GO:0033057;GO:0007588//excretion;GO:0050794//regulation of cellular process	gi|241114844|ref|XP_002400464.1|/5.11902e-73/map-kinase activating death domain protein, putative [Ixodes scapularis]
Tsp_05783	2	0.4	20	3.94	13	2.68	-	-	-	gi|115663020|ref|XP_789257.2|/6.95489e-49/PREDICTED: similar to glutamate dehydrogenase 1 [Strongylocentrotus purpuratus]
Tsp_08404	0	0	87	17.13	0	0	-	-	-	-
Tsp_11760	12	2.4	82	16.15	0	0	GO:0016591//DNA-directed RNA polymerase II, holoenzyme	GO:0005515//protein binding;GO:0016301//kinase activity	GO:0006289//nucleotide-excision repair;GO:0000377;GO:0006352//transcription initiation, DNA-dependent;GO:0006397//mRNA processing;GO:0045935;GO:0006354//transcription elongation, DNA-dependent	gi|308499659|ref|XP_003112015.1|/1.07889e-38/CRE-RPB-3 protein [Caenorhabditis remanei]
Tsp_13050	7	1.4	14	2.76	21	4.33	-	-	-	-
Tsp_12483	18	3.6	7	1.38	62	12.78	-	-	-	-
Tsp_04102	197	39.38	289	56.92	149	30.72	GO:0044424//intracellular part;GO:0043234//protein complex	GO:0005488//binding	GO:0034641//cellular nitrogen compound metabolic process;GO:0051325//interphase;GO:0006511//ubiquitin-dependent protein catabolic process;GO:0051439//regulation of ubiquitin-protein ligase activity involved in mitotic cell cycle;GO:0048523//negative regulation of cellular process	gi|56118320|ref|NP_001008159.1|/4.73955e-45/proteasome (prosome, macropain) subunit, alpha type, 1 [Xenopus (Silurana) tropicalis]
Tsp_10608	136	27.18	79	15.56	103	21.24	-	-	GO:0003002//regionalization;GO:0008593//regulation of Notch signaling pathway;GO:0030277//maintenance of gastrointestinal epithelium	gi|193713789|ref|XP_001947870.1|/9.17322e-34/PREDICTED: similar to polypyrimidine tract binding protein, partial [Acyrthosiphon pisum]
Tsp_06161	3	0.6	5	0.98	2	0.41	-	-	-	-
Tsp_02597	0	0	6	1.18	26	5.36	-	-	-	gi|242012383|ref|XP_002426912.1|/7.76769e-42/smile protein, putative [Pediculus humanus corporis]
Tsp_07635	4	0.8	6	1.18	9	1.86	-	GO:0004721//phosphoprotein phosphatase activity	GO:0006796//phosphate metabolic process;GO:0044238//primary metabolic process;GO:0050794//regulation of cellular process	gi|183986707|ref|NP_001116943.1|/2.26946e-29/phosphatase and tensin homolog [Xenopus (Silurana) tropicalis]
Tsp_10281	139	27.78	133	26.19	90	18.56	GO:0031090//organelle membrane;GO:0043231//intracellular membrane-bounded organelle	GO:0005488//binding	-	gi|311257055|ref|XP_003126940.1|/1.70026e-28/PREDICTED: protein VAC14 homolog [Sus scrofa]
Tsp_04642	0	0	2	0.39	0	0	-	-	-	gi|307172693|gb|EFN64015.1|/6.74236e-62/hypothetical protein EAG_00896 [Camponotus floridanus]
Tsp_09825	6	1.2	4	0.79	17	3.51	GO:0005737//cytoplasm	GO:0005488//binding	-	gi|307207458|gb|EFN85169.1|/1.84414e-102/Vacuolar protein sorting-associated protein 35 [Harpegnathos saltator]
Tsp_00502	49	9.79	27	5.32	97	20	-	-	-	-
Tsp_01112	39	7.8	27	5.32	7	1.44	-	GO:0008238//exopeptidase activity	-	gi|241998704|ref|XP_002433995.1|/1.5753e-65/aminopeptidase, putative [Ixodes scapularis]
Tsp_03405	51	10.19	2491	490.58	85	17.53	-	-	-	-
Tsp_08835	0	0	0	0	3	0.62	-	-	-	-
Tsp_05924	5	1	21	4.14	28	5.77	-	-	-	gi|115710870|ref|XP_001202728.1|/3.45423e-45/PREDICTED: hypothetical protein, partial [Strongylocentrotus purpuratus]
Tsp_08052	36	7.2	22	4.33	44	9.07	-	-	-	gi|260792545|ref|XP_002591275.1|/3.8492e-39/hypothetical protein BRAFLDRAFT_114333 [Branchiostoma floridae]
Tsp_12889	0	0	0	0	9	1.86	GO:0044464//cell part	-	GO:0006810//transport	gi|196013669|ref|XP_002116695.1|/1.62354e-36/hypothetical protein TRIADDRAFT_31298 [Trichoplax adhaerens]
Tsp_00062	3	0.6	43	8.47	84	17.32	GO:0031224//intrinsic to membrane	GO:0008528//peptide receptor activity, G-protein coupled	GO:0007166//cell surface receptor linked signaling pathway	gi|195394297|ref|XP_002055782.1|/2.4098e-17/GJ18590 [Drosophila virilis]
Tsp_12018	47	9.39	28	5.51	28	5.77	-	-	GO:0007275//multicellular organismal development;GO:0051716//cellular response to stimulus	gi|94733763|emb|CAK05424.1|/4.09517e-27/traf and tnf receptor associated protein, like [Danio rerio]
Tsp_11543	5	1	13	2.56	24	4.95	-	-	-	-
Tsp_11499	3	0.6	0	0	617	127.22	-	-	-	gi|60544797|gb|AAX22741.1|/4.25683e-85/newborn larvae-specific DNase II-1 [Trichinella spiralis]
Tsp_01691	14	2.8	11	2.17	23	4.74	-	-	-	-
Tsp_09221	2	0.4	12	2.36	8	1.65	-	-	-	gi|158296807|ref|XP_317151.4|/6.04473e-88/AGAP008315-PA [Anopheles gambiae str. PEST]
Tsp_02942	5	1	4	0.79	3	0.62	-	-	-	gi|170572683|ref|XP_001892196.1|/2.39791e-41/Kunitz/Bovine pancreatic trypsin inhibitor domain containing protein [Brugia malayi]
Tsp_02391	192	38.38	169	33.28	136	28.04	GO:0005739//mitochondrion	GO:0005515//protein binding	-	gi|291228671|ref|XP_002734301.1|/3.3982e-24/PREDICTED: GrpE-like 1, mitochondrial-like [Saccoglossus kowalevskii]
Tsp_13544	2	0.4	0	0	0	0	-	-	-	gi|122068178|sp|Q171H3.1|MO2B1_AEDAE/7.63237e-21/RecName: Full=Molybdopterin synthase catalytic subunit 1; AltName: Full=Molybdenum cofactor synthesis protein 2 large subunit 1; AltName: Full=Molybdenum cofactor synthesis protein 2B 1; Short=MOCS2B 1
Tsp_06763	49	9.79	11	2.17	21	4.33	-	-	-	-
Tsp_09493	24	4.8	56	11.03	536	110.52	-	-	-	-
Tsp_13926	30	6	27	5.32	34	7.01	-	-	-	-
Tsp_08712	19	3.8	21	4.14	10	2.06	-	GO:0016758//transferase activity, transferring hexosyl groups	-	gi|110767712|ref|XP_001120233.1|/2.06049e-25/PREDICTED: similar to Lethal(2)neighbour of tid protein 2 (NOT53) [Apis mellifera]
Tsp_00647	25	5	4	0.79	4	0.82	-	-	-	-
Tsp_11495	0	0	0	0	65	13.4	-	-	-	gi|60544817|gb|AAX22751.1|/1.5644e-102/newborn larvae-specific DNase II-11 [Trichinella spiralis]
Tsp_03822	13	2.6	29	5.71	53	10.93	GO:0043231//intracellular membrane-bounded organelle;GO:0031090//organelle membrane;GO:0044444//cytoplasmic part	GO:0015645//fatty acid ligase activity	GO:0050896//response to stimulus;GO:0006641//triglyceride metabolic process	gi|301618865|ref|XP_002938836.1|/1.90465e-67/PREDICTED: long-chain-fatty-acid--CoA ligase 4-like, partial [Xenopus (Silurana) tropicalis]
Tsp_13145	14	2.8	2	0.39	2	0.41	-	-	-	gi|195016349|ref|XP_001984392.1|/5.52019e-24/GH16432 [Drosophila grimshawi]
Tsp_08009	0	0	0	0	13	2.68	-	-	-	gi|270007542|gb|EFA03990.1|/3.50202e-24/hypothetical protein TcasGA2_TC014139 [Tribolium castaneum]
Tsp_00563	250	49.97	497	97.88	109	22.47	GO:0043231//intracellular membrane-bounded organelle	-	GO:0003006//developmental process involved in reproduction	gi|307214029|gb|EFN89236.1|/1.43701e-115/Oxysterol-binding protein 1 [Harpegnathos saltator]
Tsp_00713	640	127.92	277	54.55	325	67.01	-	-	-	-
Tsp_09182	0	0	9	1.77	0	0	-	-	-	gi|218083710|ref|NP_001136153.1|/3.23336e-22/chitinase domain-containing protein 1 isoform 1 [Mus musculus]
Tsp_12970	10	2	26	5.12	15	3.09	GO:0000139//Golgi membrane	GO:0016301//kinase activity	GO:0009987//cellular process	gi|268563935|ref|XP_002647048.1|/2.44766e-93/Hypothetical protein CBG03566 [Caenorhabditis briggsae]
Tsp_04229	40	8	46	9.06	44	9.07	GO:0016021//integral to membrane	GO:0005267//potassium channel activity	GO:0006941//striated muscle contraction;GO:0035556//intracellular signal transduction;GO:0008016//regulation of heart contraction;GO:0007186//G-protein coupled receptor protein signaling pathway;GO:0034220//ion transmembrane transport;GO:0009792//embryo development ending in birth or egg hatching;GO:0030001//metal ion transport	gi|195383596|ref|XP_002050512.1|/1.74889e-45/GJ20164 [Drosophila virilis]
Tsp_05738	41	8.19	69	13.59	93	19.18	-	-	-	gi|194881107|ref|XP_001974690.1|/5.49721e-30/GG21899 [Drosophila erecta]
Tsp_14444	2	0.4	0	0	2	0.41	-	-	-	gi|157133004|ref|XP_001656151.1|/4.28433e-09/hypothetical protein AaeL_AAEL012608 [Aedes aegypti]
Tsp_03691	16	3.2	6	1.18	34	7.01	-	GO:0017111//nucleoside-triphosphatase activity	-	gi|308487939|ref|XP_003106164.1|/1.56264e-50/CRE-MRP-5 protein [Caenorhabditis remanei]
Tsp_10656	0	0	8	1.58	9	1.86	-	-	-	-
Tsp_04020	12	2.4	13	2.56	2	0.41	GO:0044464//cell part	-	-	gi|195383258|ref|XP_002050343.1|/1.25696e-12/GJ22107 [Drosophila virilis]
Tsp_10601	0	0	7	1.38	0	0	-	-	-	-
Tsp_07187	709	141.71	183	36.04	7	1.44	-	-	-	gi|404638|gb|AAA20539.1|/3.33086e-48/antigen targeted by protective antibodies [Trichinella spiralis]
Tsp_04188	31	6.2	39	7.68	39	8.04	-	-	-	-
Tsp_14709	49	9.79	55	10.83	49	10.1	-	-	-	-
Tsp_05457	14	2.8	22	4.33	7	1.44	-	-	-	-
Tsp_04834	0	0	0	0	2	0.41	-	-	-	-
Tsp_14546	0	0	14	2.76	3	0.62	-	-	-	-
Tsp_06815	5	1	3	0.59	4	0.82	-	-	-	gi|291221800|ref|XP_002730908.1|/6.36517e-13/PREDICTED: RFT1 homolog [Saccoglossus kowalevskii]
Tsp_04575	3	0.6	54	10.63	23	4.74	-	-	-	gi|291221631|ref|XP_002730823.1|/3.14517e-27/PREDICTED: Gap-Pol polyprotein-like [Saccoglossus kowalevskii]
Tsp_04654	0	0	2	0.39	0	0	-	-	-	-
Tsp_06363	2	0.4	10	1.97	10	2.06	-	-	-	gi|291224795|ref|XP_002732388.1|/4.48976e-36/PREDICTED: hypothetical protein [Saccoglossus kowalevskii]
Tsp_00873	0	0	0	0	33	6.8	-	-	-	gi|117581955|gb|ABK41422.1|/2.72741e-52/DNase II [Trichinella spiralis]
Tsp_13715	7	1.4	13	2.56	16	3.3	-	-	-	-
Tsp_13179	4	0.8	30	5.91	27	5.57	GO:0044444//cytoplasmic part	GO:0005048//signal sequence binding	GO:0006606//protein import into nucleus;GO:0016070//RNA metabolic process	gi|110756847|ref|XP_392373.3|/3.05775e-150/PREDICTED: similar to transportin 1 [Apis mellifera]
Tsp_11644	25	5	26	5.12	20	4.12	GO:0016591//DNA-directed RNA polymerase II, holoenzyme	GO:0005488//binding;GO:0016301//kinase activity	GO:0012501//programmed cell death;GO:0006289//nucleotide-excision repair;GO:0000377;GO:0006352//transcription initiation, DNA-dependent;GO:0006397//mRNA processing;GO:0045935;GO:0006354//transcription elongation, DNA-dependent	gi|312072366|ref|XP_003139033.1|/2.51359e-54/polymerase [Loa loa]
Tsp_10589	21	4.2	50	9.85	97	20	-	-	-	-
Tsp_07692	9	1.8	14	2.76	15	3.09	-	-	-	gi|308480993|ref|XP_003102702.1|/1.27727e-22/CRE-TTR-53 protein [Caenorhabditis remanei]
Tsp_07913	0	0	2	0.39	0	0	GO:0044444//cytoplasmic part;GO:0000267//cell fraction	GO:0046914//transition metal ion binding;GO:0016812//hydrolase activity, acting on carbon-nitrogen (but not peptide) bonds, in cyclic amides;GO:0002061;GO:0031406//carboxylic acid binding	GO:0051260//protein homooligomerization;GO:0006520//cellular amino acid metabolic process;GO:0006208//pyrimidine base catabolic process	gi|241608384|ref|XP_002405964.1|/2.23084e-30/non-ATP-dependent L-selective hydantoinase, putative [Ixodes scapularis]
Tsp_00477	294	58.76	212	41.75	2321	478.57	GO:0000790//nuclear chromatin;GO:0044464//cell part	GO:0004386//helicase activity;GO:0019904//protein domain specific binding	GO:0006305;GO:0006351//transcription, DNA-dependent;GO:0007411//axon guidance;GO:0050794//regulation of cellular process	gi|33354053|dbj|BAC81110.1|/5.83303e-65/ATRX [Homo sapiens]
Tsp_05677	2	0.4	7	1.38	11	2.27	GO:0043231//intracellular membrane-bounded organelle	GO:0043566//structure-specific DNA binding	GO:0007444//imaginal disc development;GO:0006351//transcription, DNA-dependent	gi|242025040|ref|XP_002432934.1|/2.74631e-26/Single-stranded DNA-binding protein, putative [Pediculus humanus corporis]
Tsp_04768	70	13.99	19	3.74	50	10.31	GO:0044464//cell part	GO:0005488//binding;GO:0016787//hydrolase activity	GO:0006796//phosphate metabolic process	gi|270011334|gb|EFA07782.1|/8.47712e-54/hypothetical protein TcasGA2_TC005339 [Tribolium castaneum]
Tsp_13535	3	0.6	2	0.39	18	3.71	GO:0005681//spliceosomal complex;GO:0031981//nuclear lumen	GO:0005515//protein binding	GO:0000377;GO:0006606//protein import into nucleus	gi|312079522|ref|XP_003142211.1|/7.60968e-72/Rbm22 protein [Loa loa]
Tsp_11911	0	0	0	0	2	0.41	-	-	-	-
Tsp_05330	5	1	2	0.39	0	0	GO:0016585//chromatin remodeling complex;GO:0000792//heterochromatin;GO:0000228//nuclear chromosome	GO:0005515//protein binding;GO:0018024//histone-lysine N-methyltransferase activity	GO:0006342//chromatin silencing;GO:0034968//histone lysine methylation	gi|84310015|emb|CAJ18337.1|/6.58697e-48/putative H3K9 histone methyltransferase [Araneus diadematus]
Tsp_02517	55	10.99	25	4.92	15	3.09	GO:0044424//intracellular part	-	GO:0009987//cellular process	gi|260828275|ref|XP_002609089.1|/1.49848e-35/hypothetical protein BRAFLDRAFT_91062 [Branchiostoma floridae]
Tsp_00513	0	0	2	0.39	2	0.41	GO:0031513//nonmotile primary cilium	-	-	gi|312070994|ref|XP_003138403.1|/3.44316e-10/hypothetical protein LOAG_02818 [Loa loa]
Tsp_14046	4107	820.89	0	0	13	2.68	-	-	-	gi|164521940|gb|ABY60758.1|/3.16216e-61/putative serine protease [Trichinella spiralis]
Tsp_08553	2	0.4	16	3.15	114	23.51	-	GO:0005488//binding	-	gi|309356511|emb|CAP37158.2|/5.08529e-77/CBR-FBL-1 protein [Caenorhabditis briggsae AF16]
Tsp_08608	2	0.4	11	2.17	26	5.36	-	-	-	-
Tsp_11329	21	4.2	93	18.32	90	18.56	GO:0030532//small nuclear ribonucleoprotein complex	GO:0003916//DNA topoisomerase activity;GO:0042623//ATPase activity, coupled;GO:0032559	-	gi|241245627|ref|XP_002402509.1|/7.31676e-91/DEAD box ATP-dependent RNA helicase, putative [Ixodes scapularis]
Tsp_02769	0	0	0	0	11	2.27	-	-	-	-
Tsp_06505	0	0	0	0	8	1.65	-	-	-	-
Tsp_08194	2	0.4	12	2.36	10	2.06	-	-	-	gi|91090772|ref|XP_969499.1|/1.30072e-08/PREDICTED: similar to AGAP001035-PA [Tribolium castaneum]
Tsp_05233	3	0.6	4	0.79	0	0	-	-	-	-
Tsp_01573	47	9.39	205	40.37	70	14.43	GO:0031981//nuclear lumen	-	-	gi|296531418|ref|NP_001171851.1|/1.32874e-28/protein yippee-like 1 [Saccoglossus kowalevskii]
Tsp_09040	292	58.36	120	23.63	117	24.12	-	-	-	gi|156537277|ref|XP_001605859.1|/1.22534e-21/PREDICTED: similar to conserved hypothetical protein [Nasonia vitripennis]
Tsp_11459	16	3.2	7	1.38	31	6.39	GO:0043231//intracellular membrane-bounded organelle	GO:0003676//nucleic acid binding	GO:0040009//regulation of growth rate;GO:0018988;GO:0002164//larval development	gi|312103190|ref|XP_003150096.1|/8.53554e-20/hypothetical protein LOAG_14553 [Loa loa]
Tsp_05978	326	65.16	582	114.62	263	54.23	-	-	-	gi|126278272|ref|XP_001380639.1|/1.51893e-41/PREDICTED: similar to Leo1, Paf1/RNA polymerase II complex component, homolog (S. cerevisiae) [Monodelphis domestica]
Tsp_11450	4	0.8	6	1.18	34	7.01	-	-	-	gi|242012580|ref|XP_002427009.1|/6.33427e-24/DEAD box ATP-dependent RNA helicase, putative [Pediculus humanus corporis]
Tsp_08574	4	0.8	12	2.36	6	1.24	GO:0005768//endosome;GO:0031090//organelle membrane	GO:0005488//binding	GO:0016192//vesicle-mediated transport;GO:0016567//protein ubiquitination	gi|242022848|ref|XP_002431850.1|/1.219e-40/conserved hypothetical protein [Pediculus humanus corporis]
Tsp_10430	46	9.19	58	11.42	90	18.56	GO:0015629//actin cytoskeleton	GO:0017111//nucleoside-triphosphatase activity;GO:0046872//metal ion binding	-	gi|312068066|ref|XP_003137039.1|/9.62331e-38/myosin Light Chain family member [Loa loa]
Tsp_03555	0	0	5	0.98	4	0.82	-	-	-	-
Tsp_05370	6	1.2	2	0.39	38	7.84	-	-	-	-
Tsp_11213	10	2	28	5.51	67	13.81	-	-	-	gi|270004618|gb|EFA01066.1|/2.33518e-29/hypothetical protein TcasGA2_TC003984 [Tribolium castaneum]
Tsp_08080	102	20.39	96	18.91	107	22.06	-	-	-	gi|75070511|sp|Q5R654.1|RBBP7_PONAB/3.82805e-12/RecName: Full=Histone-binding protein RBBP7; AltName: Full=Nucleosome-remodeling factor subunit RBAP46; AltName: Full=Retinoblastoma-binding protein 7; Short=RBBP-7
Tsp_06565	181	36.18	256	50.42	288	59.38	GO:0031981//nuclear lumen	GO:0016740//transferase activity	GO:0044238//primary metabolic process;GO:0043170;GO:0044237//cellular metabolic process	gi|156369614|ref|XP_001628070.1|/1.00921e-47/predicted protein [Nematostella vectensis]
Tsp_01405	3	0.6	0	0	0	0	-	-	-	gi|156375011|ref|XP_001629876.1|/2.46708e-19/predicted protein [Nematostella vectensis]
Tsp_08431	111	22.19	39	7.68	437	90.11	GO:0005859//muscle myosin complex;GO:0030017//sarcomere	GO:0017111//nucleoside-triphosphatase activity;GO:0005488//binding	GO:0002164//larval development;GO:0040011//locomotion;GO:0006897//endocytosis;GO:0009653//anatomical structure morphogenesis;GO:0007610//behavior;GO:0009790//embryo development	gi|309356600|emb|CAP36983.2|/0/CBR-UNC-54 protein [Caenorhabditis briggsae AF16]
Tsp_14337	3	0.6	11	2.17	39	8.04	-	-	-	-
Tsp_09114	32	6.4	65	12.8	103	21.24	-	-	-	gi|170032953|ref|XP_001844344.1|/8.11759e-36/nuclear pore complex protein nup98 [Culex quinquefasciatus]
Tsp_00144	0	0	0	0	2	0.41	GO:0031224//intrinsic to membrane;GO:0043005//neuron projection;GO:0044297//cell body;GO:0044424//intracellular part	GO:0005253//anion channel activity;GO:0005328//neurotransmitter:sodium symporter activity;GO:0008504//monoamine transmembrane transporter activity	GO:0015872//dopamine transport;GO:0042133//neurotransmitter metabolic process;GO:0042221//response to chemical stimulus;GO:0015698//inorganic anion transport	gi|17555248|ref|NP_499043.1|/2.15913e-40/DopAmine transporter family member (dat-1) [Caenorhabditis elegans]
Tsp_02619	100	19.99	150	29.54	141	29.07	-	-	-	gi|307178981|gb|EFN67497.1|/2.60088e-66/Probable E3 ubiquitin-protein ligase HERC4 [Camponotus floridanus]
Tsp_02418	3	0.6	0	0	0	0	-	-	-	-
Tsp_05344	0	0	0	0	3	0.62	GO:0043231//intracellular membrane-bounded organelle;GO:0043005//neuron projection	GO:0001071//nucleic acid binding transcription factor activity;GO:0003677//DNA binding	GO:0065008;GO:0008038//neuron recognition;GO:0001709//cell fate determination;GO:0010769//regulation of cell morphogenesis involved in differentiation;GO:0006351//transcription, DNA-dependent	gi|170575079|ref|XP_001893090.1|/2.65699e-21/Homeobox protein unc-4-like [Brugia malayi]
Tsp_10870	27	5.4	43	8.47	64	13.2	-	-	-	-
Tsp_02038	24	4.8	22	4.33	7	1.44	-	GO:0005488//binding	-	gi|291239035|ref|XP_002739424.1|/1.74073e-60/PREDICTED: RAB guanine nucleotide exchange factor (GEF) 1-like [Saccoglossus kowalevskii]
Tsp_02578	0	0	0	0	12	2.47	-	-	-	-
Tsp_08356	3	0.6	15	2.95	29	5.98	-	-	-	-
Tsp_07305	24	4.8	5	0.98	12	2.47	GO:0044432//endoplasmic reticulum part	GO:0005488//binding	-	gi|312068000|ref|XP_003137008.1|/9.23751e-19/hypothetical protein LOAG_01421 [Loa loa]
Tsp_03954	249	49.77	218	42.93	389	80.21	GO:0044464//cell part	-	-	gi|242001034|ref|XP_002435160.1|/3.89244e-34/IK cytokine down-regulator of HLA class II, putative [Ixodes scapularis]
Tsp_07546	4	0.8	0	0	0	0	GO:0000323//lytic vacuole;GO:0005624//membrane fraction;GO:0031982//vesicle	GO:0045309//protein phosphorylated amino acid binding;GO:0016791//phosphatase activity	GO:0012501//programmed cell death;GO:0048731;GO:0042221//response to chemical stimulus;GO:0007033//vacuole organization	gi|61651828|ref|NP_001013355.1|/1.51131e-15/lysosomal acid phosphatase [Danio rerio]
Tsp_12037	2	0.4	2	0.39	0	0	GO:0016020//membrane	-	GO:0009987//cellular process;GO:0006810//transport	gi|312082046|ref|XP_003143282.1|/3.46268e-20/hypothetical protein LOAG_07701 [Loa loa]
Tsp_00221	19	3.8	5	0.98	28	5.77	-	-	-	-
Tsp_06001	0	0	0	0	2	0.41	-	-	-	-
Tsp_04962	0	0	0	0	2	0.41	-	-	-	-
Tsp_12149	17	3.4	10	1.97	15	3.09	-	-	-	gi|312081880|ref|XP_003143212.1|/3.43466e-52/oxidoreductase [Loa loa]
Tsp_03991	5	1	12	2.36	5	1.03	-	-	-	-
Tsp_06741	0	0	11	2.17	2	0.41	GO:0000178//exosome (RNase complex);GO:0031981//nuclear lumen	-	-	gi|195384177|ref|XP_002050794.1|/1.72363e-37/GJ20003 [Drosophila virilis]
Tsp_11908	13	2.6	2	0.39	133	27.42	GO:0016020//membrane	GO:0017111//nucleoside-triphosphatase activity;GO:0004620//phospholipase activity;GO:0032561	GO:0035556//intracellular signal transduction;GO:0009207	gi|308493837|ref|XP_003109108.1|/3.60438e-67/CRE-DRN-1 protein [Caenorhabditis remanei]
Tsp_05869	0	0	14	2.76	0	0	-	-	-	gi|157118119|ref|XP_001659017.1|/5.32247e-17/bhlh factor math6 (atoh8 protein) (bhlh transcription factor) [Aedes aegypti]
Tsp_12077	2	0.4	0	0	49	10.1	GO:0044425//membrane part;GO:0005886//plasma membrane	GO:0019838//growth factor binding;GO:0004713//protein tyrosine kinase activity;GO:0004872//receptor activity	GO:0009653//anatomical structure morphogenesis;GO:0048666//neuron development;GO:0010741;GO:0048732//gland development;GO:0010604;GO:0030030//cell projection organization;GO:0051259//protein oligomerization;GO:0010740//positive regulation of intracellular protein kinase cascade;GO:0006464//protein modification process	gi|170580602|ref|XP_001895334.1|/5.58902e-162/Protein kinase domain containing protein [Brugia malayi]
Tsp_12181	47	9.39	52	10.24	5	1.03	-	GO:0016876//ligase activity, forming aminoacyl-tRNA and related compounds	GO:0006412//translation;GO:0043039//tRNA aminoacylation	gi|241678425|ref|XP_002412596.1|/0/threonyl-tRNA synthetase, putative [Ixodes scapularis]
Tsp_00919	0	0	0	0	11	2.27	GO:0016020//membrane	GO:0016907//G-protein coupled acetylcholine receptor activity	GO:0007166//cell surface receptor linked signaling pathway	gi|71986236|ref|NP_001022595.1|/1.38783e-74/G-protein-linked Acetylcholine Receptor family member (gar-2) [Caenorhabditis elegans]
Tsp_10812	29	5.8	9	1.77	79	16.29	-	-	-	gi|306438314|emb|CBW48341.1|/3.24832e-114/C. elegans protein C27H6.1c, partially confirmed by transcript evidence [Caenorhabditis elegans]
Tsp_06265	2	0.4	0	0	0	0	-	-	-	-
Tsp_07156	0	0	20	3.94	25	5.15	-	-	-	-
Tsp_10936	25	5	47	9.26	17	3.51	-	-	-	gi|157114774|ref|XP_001652415.1|/6.25039e-69/ATP-dependent transporter [Aedes aegypti]
Tsp_11560	348	69.56	307	60.46	165	34.02	GO:0005667//transcription factor complex	GO:0030528//transcription regulator activity;GO:0003712//transcription cofactor activity;GO:0016741;GO:0004468//lysine N-acetyltransferase activity;GO:0001071//nucleic acid binding transcription factor activity;GO:0003677//DNA binding;GO:0005515//protein binding	GO:0006629//lipid metabolic process;GO:0051099//positive regulation of binding;GO:0030855//epithelial cell differentiation;GO:0006351//transcription, DNA-dependent	gi|197129440|gb|ACH45938.1|/2.54056e-43/putative endothelial differentiation-related factor 1 variant 3 [Taeniopygia guttata]
Tsp_02311	4	0.8	2	0.39	41	8.45	-	GO:0005488//binding	-	gi|170588471|ref|XP_001898997.1|/1.37706e-18/probable actin-binding protein UNC-115 [Brugia malayi]
Tsp_05884	12	2.4	14	2.76	2	0.41	-	-	-	gi|268532036|ref|XP_002631146.1|/4.12656e-29/Hypothetical protein CBG02930 [Caenorhabditis briggsae]
Tsp_03537	129	25.78	78	15.36	64	13.2	-	-	-	gi|126303830|ref|XP_001375093.1|/1.23327e-83/PREDICTED: similar to poly(A) polymerase gamma, [Monodelphis domestica]
Tsp_07166	2	0.4	2	0.39	2	0.41	-	-	-	gi|17539446|ref|NP_500850.1|/8.30781e-14/hypothetical protein C55C3.1 [Caenorhabditis elegans]
Tsp_01553	5	1	4	0.79	4	0.82	-	-	-	gi|170593277|ref|XP_001901391.1|/1.29815e-07/RIKEN cDNA 2310036D22 [Brugia malayi]
Tsp_06743	24	4.8	6	1.18	9	1.86	GO:0016020//membrane;GO:0043231//intracellular membrane-bounded organelle	-	GO:0009653//anatomical structure morphogenesis;GO:0007275//multicellular organismal development;GO:0050896//response to stimulus;GO:0048523//negative regulation of cellular process	gi|3769608|gb|AAC64582.1|/1.66116e-111/unknown [Trichinella spiralis]
Tsp_06185	11	2.2	2	0.39	53	10.93	-	-	-	-
Tsp_07774	0	0	6	1.18	29	5.98	-	GO:0000166//nucleotide binding	-	gi|309361826|emb|CAP29092.2|/1.66697e-55/hypothetical protein CBG_09510 [Caenorhabditis briggsae AF16]
Tsp_05542	0	0	16	3.15	2	0.41	-	-	-	-
Tsp_10356	10	2	2	0.39	12	2.47	-	-	-	gi|312075389|ref|XP_003140395.1|/6.74921e-10/notch protein [Loa loa]
Tsp_08700	20	4	11	2.17	11	2.27	-	-	-	gi|290562177|gb|ADD38485.1|/1.50088e-06/Autophagy protein 5 [Lepeophtheirus salmonis]
Tsp_06876	14	2.8	35	6.89	8	1.65	-	-	-	gi|156551421|ref|XP_001604143.1|/3.75787e-08/PREDICTED: similar to sorting nexin [Nasonia vitripennis]
Tsp_11081	0	0	5	0.98	0	0	-	-	-	gi|308488009|ref|XP_003106199.1|/6.82242e-17/CRE-SYM-5 protein [Caenorhabditis remanei]
Tsp_11485	7	1.4	2	0.39	0	0	-	-	-	gi|115894466|ref|XP_001176951.1|/1.3973e-06/PREDICTED: similar to CtBP2 isoform 1 [Strongylocentrotus purpuratus]
Tsp_04390	75	14.99	202	39.78	44	9.07	GO:0044464//cell part	-	-	gi|115841647|ref|XP_783989.2|/9.59848e-25/PREDICTED: similar to Rad50-interacting protein 1 [Strongylocentrotus purpuratus]
Tsp_06790	35	7	64	12.6	39	8.04	-	-	-	gi|189536057|ref|XP_001923900.1|/5.94992e-122/PREDICTED: HECT, UBA and WWE domain containing 1 isoform 2 [Danio rerio]
Tsp_02160	13	2.6	5	0.98	8	1.65	-	-	-	gi|291235580|ref|XP_002737723.1|/2.03745e-09/PREDICTED: predicted protein-like [Saccoglossus kowalevskii]
Tsp_13599	475	94.94	125	24.62	33	6.8	-	-	-	-
Tsp_08425	3	0.6	25	4.92	26	5.36	-	-	-	-
Tsp_00604	39	7.8	34	6.7	27	5.57	GO:0043231//intracellular membrane-bounded organelle	-	GO:0006412//translation	gi|301608328|ref|XP_002933736.1|/1.76186e-20/PREDICTED: elongation factor Ts, mitochondrial-like [Xenopus (Silurana) tropicalis]
Tsp_15212	157	31.38	90	17.72	57	11.75	-	-	-	gi|312068108|ref|XP_003137059.1|/1.0538e-11/UDP-Galactose transporter member [Loa loa]
Tsp_04265	279	55.77	245	48.25	927	191.14	-	-	-	-
Tsp_13227	11	2.2	9	1.77	35	7.22	-	-	-	-
Tsp_02279	0	0	0	0	17	3.51	-	-	-	-
Tsp_02903	42	8.39	45	8.86	340	70.1	-	-	-	gi|170595651|ref|XP_001902467.1|/5.76679e-11/Reticulon family protein [Brugia malayi]
Tsp_03213	0	0	0	0	2	0.41	-	-	-	-
Tsp_15588	0	0	2	0.39	0	0	-	GO:0016874//ligase activity	GO:0008152//metabolic process	gi|224076684|ref|XP_002199465.1|/4.82216e-30/PREDICTED: acetyl-Coenzyme A carboxylase alpha [Taeniopygia guttata]
Tsp_06197	247	49.37	23	4.53	32	6.6	-	-	-	gi|291234032|ref|XP_002736944.1|/8.49923e-17/PREDICTED: neurogenic locus notch homolog protein 2-like, partial [Saccoglossus kowalevskii]
Tsp_01027	38	7.6	7	1.38	38	7.84	-	-	-	-
Tsp_01440	11	2.2	53	10.44	21	4.33	-	GO:0008135//translation factor activity, nucleic acid binding	GO:0006412//translation	gi|307196552|gb|EFN78082.1|/4.09112e-42/Eukaryotic translation initiation factor 1A, X-chromosomal [Harpegnathos saltator]
Tsp_10378	8	1.6	14	2.76	46	9.48	GO:0016021//integral to membrane	GO:0046983//protein dimerization activity;GO:0019904//protein domain specific binding;GO:0042802//identical protein binding;GO:0004888//transmembrane receptor activity	GO:0007417//central nervous system development;GO:0006355//regulation of transcription, DNA-dependent;GO:0007162//negative regulation of cell adhesion;GO:0007154//cell communication;GO:0035567//non-canonical Wnt receptor signaling pathway;GO:0030154//cell differentiation;GO:0001553//luteinization;GO:0048514//blood vessel morphogenesis;GO:0043388//positive regulation of DNA binding;GO:0003008	gi|115783460|ref|XP_788346.2|/2.00838e-52/PREDICTED: similar to frizzled 4 [Strongylocentrotus purpuratus]
Tsp_02297	5	1	2	0.39	2	0.41	GO:0043231//intracellular membrane-bounded organelle	GO:0001071//nucleic acid binding transcription factor activity;GO:0003677//DNA binding	GO:0006351//transcription, DNA-dependent;GO:0006909//phagocytosis;GO:0007450//dorsal/ventral pattern formation, imaginal disc;GO:0003006//developmental process involved in reproduction;GO:0001752//compound eye photoreceptor fate commitment;GO:0016337//cell-cell adhesion;GO:0042685//cardioblast cell fate specification;GO:0055002//striated muscle cell development;GO:0007169//transmembrane receptor …	gi|198451391|ref|XP_002137297.1|/1.66776e-20/GA27123 [Drosophila pseudoobscura pseudoobscura]
Tsp_00879	222	44.37	106	20.88	10	2.06	-	-	-	-
Tsp_00716	13	2.6	36	7.09	30	6.19	-	-	-	gi|25143879|ref|NP_741084.1|/1.15163e-80/hypothetical protein F42G9.6 [Caenorhabditis elegans]
Tsp_11489	0	0	0	0	190	39.18	-	-	-	gi|27549463|gb|AAO17050.1|/2.60829e-101/newborn larvae stage-specific DNase II [Trichinella spiralis]
Tsp_01643	0	0	0	0	2	0.41	-	-	-	gi|292618576|ref|XP_699416.3|/8.67453e-11/PREDICTED: conserved hypothetical protein-like [Danio rerio]
Tsp_02335	70	13.99	122	24.03	9	1.86	-	-	-	gi|221111907|ref|XP_002156766.1|/3.52259e-45/PREDICTED: similar to expressed hypothetical protein, partial [Hydra magnipapillata]
Tsp_00962	0	0	2	0.39	0	0	GO:0031981//nuclear lumen	GO:0005488//binding	-	gi|224047115|ref|XP_002190692.1|/6.16284e-18/PREDICTED: hypothetical protein, partial [Taeniopygia guttata]
Tsp_02842	67	13.39	39	7.68	36	7.42	GO:0005694//chromosome;GO:0031981//nuclear lumen	-	-	gi|115675586|ref|XP_782939.2|/5.77362e-22/PREDICTED: similar to Nucleolar protein family 6 (RNA-associated) [Strongylocentrotus purpuratus]
Tsp_10551	56	11.19	22	4.33	92	18.97	-	-	-	gi|242019973|ref|XP_002430432.1|/1.09841e-20/conserved hypothetical protein [Pediculus humanus corporis]
Tsp_01662	31	6.2	23	4.53	16	3.3	-	-	-	-
Tsp_14017	204	40.77	518	102.02	443	91.34	-	GO:0004812//aminoacyl-tRNA ligase activity;GO:0000166//nucleotide binding	GO:0006418//tRNA aminoacylation for protein translation	gi|242010725|ref|XP_002426109.1|/2.34017e-115/prolyl-tRNA synthetase, putative [Pediculus humanus corporis]
Tsp_08126	8	1.6	11	2.17	12	2.47	-	-	-	-
Tsp_04301	0	0	0	0	3	0.62	-	-	-	-
Tsp_10515	11	2.2	23	4.53	9	1.86	GO:0000323//lytic vacuole;GO:0031410//cytoplasmic vesicle	-	GO:0007034//vacuolar transport;GO:0010259//multicellular organismal aging;GO:0006869//lipid transport;GO:0007033//vacuole organization;GO:0006897//endocytosis	gi|71989613|ref|NP_001022722.1|/1.06981e-59/Coelomocyte UPtake defective family member (cup-5) [Caenorhabditis elegans]
Tsp_09448	3	0.6	5	0.98	84	17.32	-	-	-	-
Tsp_06609	8	1.6	0	0	31	6.39	-	-	-	-
Tsp_03004	11	2.2	20	3.94	30	6.19	-	-	-	-
Tsp_08340	8	1.6	6	1.18	2	0.41	-	GO:0016876//ligase activity, forming aminoacyl-tRNA and related compounds	GO:0006412//translation;GO:0043039//tRNA aminoacylation	gi|170577575|ref|XP_001894060.1|/1.60226e-23/glutaminyl-tRNA synthetase [Brugia malayi]
Tsp_01127	5	1	0	0	68	14.02	-	-	-	-
Tsp_10569	2	0.4	23	4.53	0	0	-	-	-	gi|260787980|ref|XP_002589029.1|/5.40791e-102/hypothetical protein BRAFLDRAFT_115040 [Branchiostoma floridae]
Tsp_03929	0	0	6	1.18	0	0	-	-	-	-
Tsp_04729	4	0.8	12	2.36	5	1.03	-	-	-	-
Tsp_02590	6	1.2	0	0	0	0	-	-	-	-
Tsp_00950	29	5.8	25	4.92	243	50.1	-	GO:0005488//binding	GO:0006810//transport	gi|25395656|pir||F88391/2.34172e-168/protein R06B10.4 [imported] - Caenorhabditis elegans
Tsp_07220	85	16.99	57	11.23	18	3.71	-	-	-	gi|268572555|ref|XP_002648990.1|/1.49223e-68/Hypothetical protein CBG21322 [Caenorhabditis briggsae]
Tsp_03122	0	0	0	0	26	5.36	-	-	-	-
Tsp_12461	13	2.6	28	5.51	10	2.06	-	-	-	-
Tsp_09282	0	0	0	0	2	0.41	-	-	-	gi|312090825|ref|XP_003146759.1|/4.80258e-10/hypothetical protein LOAG_11186 [Loa loa]
Tsp_08333	0	0	12	2.36	2	0.41	GO:0043231//intracellular membrane-bounded organelle	-	-	gi|170593941|ref|XP_001901722.1|/1.8482e-53/oxidoreductase, short chain dehydrogenase/reductase family protein [Brugia malayi]
Tsp_04782	0	0	0	0	3	0.62	-	-	-	-
Tsp_09996	2	0.4	47	9.26	10	2.06	-	-	-	-
Tsp_09501	0	0	2	0.39	0	0	-	-	-	gi|308493827|ref|XP_003109103.1|/3.02645e-28/hypothetical protein CRE_11823 [Caenorhabditis remanei]
Tsp_07789	123	24.58	105	20.68	98	20.21	GO:0030529//ribonucleoprotein complex	GO:0003676//nucleic acid binding;GO:0005198//structural molecule activity	GO:0010467//gene expression	gi|56199518|gb|AAV84248.1|/8.62893e-79/ribosomal protein 2B [Culicoides sonorensis]
Tsp_11370	7	1.4	8	1.58	0	0	-	GO:0008233//peptidase activity	GO:0009653//anatomical structure morphogenesis;GO:0007166//cell surface receptor linked signaling pathway;GO:0035051//cardiac cell differentiation;GO:0045165//cell fate commitment;GO:0060537//muscle tissue development;GO:0048468//cell development;GO:0002119//nematode larval development;GO:0016043//cellular component organization;GO:0007399//nervous system development;GO:0016477//cell migration;GO…	gi|308500125|ref|XP_003112248.1|/3.9084e-140/CRE-SUP-17 protein [Caenorhabditis remanei]
Tsp_07771	0	0	7	1.38	29	5.98	-	GO:0003824//catalytic activity	GO:0048583	gi|297285905|ref|XP_001102560.2|/6.75727e-09/PREDICTED: transmembrane protease serine 9-like [Macaca mulatta]
Tsp_08006	9	1.8	4	0.79	6	1.24	-	-	-	-
Tsp_05029	2	0.4	2	0.39	0	0	-	-	-	gi|145220605|gb|ABP48078.1|/0/putative gag-pol protein [Drosophila ananassae]
Tsp_04340	3	0.6	5	0.98	2	0.41	-	GO:0016787//hydrolase activity	GO:0044267//cellular protein metabolic process;GO:0009653//anatomical structure morphogenesis	gi|148233102|ref|NP_001090641.1|/2.8673e-38/ubiquitin carboxyl-terminal hydrolase 20 [Xenopus (Silurana) tropicalis]
Tsp_02895	5	1	21	4.14	7	1.44	-	-	-	-
Tsp_04896	326	65.16	106	20.88	73	15.05	GO:0044444//cytoplasmic part;GO:0044428//nuclear part	GO:0005515//protein binding	GO:0009987//cellular process	gi|149637398|ref|XP_001512498.1|/1.88615e-55/PREDICTED: similar to chromatin assembly factor-I p60 subunit [Ornithorhynchus anatinus]
Tsp_04332	11	2.2	26	5.12	19	3.92	-	-	-	gi|195441304|ref|XP_002068453.1|/6.32571e-10/GK20479 [Drosophila willistoni]
Tsp_05182	22	4.4	25	4.92	112	23.09	-	-	-	-
Tsp_06067	8	1.6	0	0	18	3.71	GO:0000323//lytic vacuole;GO:0031981//nuclear lumen	GO:0046914//transition metal ion binding	GO:0012502//induction of programmed cell death	gi|241640772|ref|XP_002410922.1|/1.05743e-43/zinc finger protein, putative [Ixodes scapularis]
Tsp_02241	6	1.2	3	0.59	3	0.62	-	-	-	-
Tsp_09920	6	1.2	17	3.35	21	4.33	GO:0016021//integral to membrane;GO:0005886//plasma membrane	GO:0005488//binding	GO:0016477//cell migration;GO:0048729//tissue morphogenesis;GO:0000003//reproduction;GO:0007155//cell adhesion;GO:0048513//organ development;GO:0016043//cellular component organization;GO:0048699//generation of neurons	gi|17553940|ref|NP_499032.1|/9.49392e-47/INtegrin Alpha family member (ina-1) [Caenorhabditis elegans]
Tsp_01732	127	25.38	178	35.06	42	8.66	-	-	-	gi|195054939|ref|XP_001994380.1|/2.85113e-21/GH16640 [Drosophila grimshawi]
Tsp_02305	5	1	28	5.51	62	12.78	-	-	-	-
Tsp_02568	155	30.98	903	177.84	596	122.89	-	-	-	-
Tsp_11437	4	0.8	17	3.35	19	3.92	-	-	-	-
Tsp_07492	50	9.99	102	20.09	31	6.39	GO:0043231//intracellular membrane-bounded organelle	-	-	gi|149642307|ref|XP_001513186.1|/1.31141e-28/PREDICTED: similar to Solute carrier family 25, member 46 [Ornithorhynchus anatinus]
Tsp_08280	287	57.36	231	45.49	160	32.99	GO:0043231//intracellular membrane-bounded organelle;GO:0016020//membrane	GO:0035252//UDP-xylosyltransferase activity	GO:0019321//pentose metabolic process;GO:0030166//proteoglycan biosynthetic process	gi|194865094|ref|XP_001971258.1|/5.86365e-80/oxt [Drosophila erecta]
Tsp_10453	18	3.6	31	6.11	11	2.27	-	-	-	gi|193678795|ref|XP_001947861.1|/6.04154e-07/PREDICTED: similar to p20-CGGBP [Acyrthosiphon pisum]
Tsp_15938	4	0.8	0	0	0	0	GO:0043231//intracellular membrane-bounded organelle;GO:0044427;GO:0043234//protein complex	GO:0004386//helicase activity;GO:0003677//DNA binding;GO:0016887//ATPase activity	GO:0006270//DNA-dependent DNA replication initiation;GO:0010033//response to organic substance;GO:0009207	gi|148226601|ref|NP_001080722.1|/6.8676e-24/DNA replication licensing factor mcm7-B [Xenopus laevis]
Tsp_04919	25	5	31	6.11	111	22.89	GO:0044424//intracellular part	GO:0005488//binding	GO:0009987//cellular process	gi|118776394|gb|ABL14214.1|/1.09633e-52/cyclophilin-like protein [Trichinella spiralis]
Tsp_14751	2	0.4	0	0	0	0	-	-	-	gi|91085247|ref|XP_973234.1|/3.84449e-26/PREDICTED: similar to CG3338 CG3338-PA [Tribolium castaneum]
Tsp_07347	34	6.8	13	2.56	26	5.36	-	-	-	-
Tsp_08633	330	65.96	134	26.39	335	69.07	GO:0044444//cytoplasmic part	GO:0046872//metal ion binding;GO:0042802//identical protein binding;GO:0016763//transferase activity, transferring pentosyl groups	GO:0007417//central nervous system development;GO:0009169;GO:0043096//purine base salvage;GO:0042053//regulation of dopamine metabolic process;GO:0050896//response to stimulus;GO:0006164//purine nucleotide biosynthetic process;GO:0051260//protein homooligomerization;GO:0030182//neuron differentiation	gi|126327986|ref|XP_001370603.1|/3.06433e-35/PREDICTED: similar to hypoxanthine phosphoribosyltransferase 1 [Monodelphis domestica]
Tsp_02917	11	2.2	15	2.95	12	2.47	-	-	-	gi|170586998|ref|XP_001898266.1|/1.33309e-28/SCP-like extracellular protein [Brugia malayi]
Tsp_03355	40	8	43	8.47	65	13.4	GO:0043231//intracellular membrane-bounded organelle	GO:0046915//transition metal ion transmembrane transporter activity	GO:0006829//zinc ion transport	gi|291234468|ref|XP_002737170.1|/4.31393e-53/PREDICTED: solute carrier family 30 (zinc transporter), member 6-like [Saccoglossus kowalevskii]
Tsp_07219	24	4.8	75	14.77	35	7.22	GO:0031981//nuclear lumen;GO:0005635//nuclear envelope	GO:0005488//binding;GO:0019783//small conjugating protein-specific protease activity	GO:0009987//cellular process	gi|241122779|ref|XP_002403685.1|/5.90033e-36/sentrin/sumo-specific protease, putative [Ixodes scapularis]
Tsp_06351	4	0.8	8	1.58	9	1.86	-	-	-	-
Tsp_03542	78	15.59	194	38.21	57	11.75	-	-	-	-
Tsp_09517	14	2.8	14	2.76	16	3.3	GO:0016020//membrane	GO:0005227//calcium activated cation channel activity	-	gi|268562491|ref|XP_002638621.1|/1.45002e-30/Hypothetical protein CBG05673 [Caenorhabditis briggsae]
Tsp_01382	4	0.8	4	0.79	87	17.94	-	-	-	-
Tsp_07065	61	12.19	56	11.03	32	6.6	GO:0044464//cell part	GO:0046914//transition metal ion binding	GO:0009790//embryo development;GO:0040009//regulation of growth rate;GO:0048806//genitalia development;GO:0002164//larval development	gi|268578641|ref|XP_002644303.1|/1.6502e-31/C. briggsae CBR-LSY-2 protein [Caenorhabditis briggsae]
Tsp_06822	50	9.99	16	3.15	28	5.77	-	-	-	gi|156396526|ref|XP_001637444.1|/4.48964e-07/predicted protein [Nematostella vectensis]
Tsp_02690	7	1.4	7	1.38	9	1.86	GO:0031981//nuclear lumen	GO:0003712//transcription cofactor activity;GO:0001071//nucleic acid binding transcription factor activity;GO:0043565//sequence-specific DNA binding	GO:0048646//anatomical structure formation involved in morphogenesis;GO:0009611//response to wounding;GO:0023052//signaling;GO:0006351//transcription, DNA-dependent	gi|241632816|ref|XP_002410379.1|/8.15222e-37/ETS domain-containing protein Elk-4, putative [Ixodes scapularis]
Tsp_09571	90	17.99	19	3.74	126	25.98	-	-	GO:0006351//transcription, DNA-dependent;GO:0009888//tissue development	gi|242022786|ref|XP_002431819.1|/4.86405e-50/transcription factor AP-2 beta, putative [Pediculus humanus corporis]
Tsp_04850	2	0.4	3	0.59	7	1.44	-	-	-	gi|241734773|ref|XP_002413904.1|/1.14725e-24/hypoxia up-regulated protein, putative [Ixodes scapularis]
Tsp_00559	293	58.56	104	20.48	330	68.04	GO:0043231//intracellular membrane-bounded organelle	-	GO:0044238//primary metabolic process;GO:0044260	gi|170580196|ref|XP_001895157.1|/1.35788e-84/TAZ zinc finger family protein [Brugia malayi]
Tsp_12622	0	0	0	0	3	0.62	-	-	-	-
Tsp_06992	29	5.8	67	13.2	87	17.94	-	-	-	gi|170587897|ref|XP_001898710.1|/3.74555e-06/spliced leader 175 kDa protein [Brugia malayi]
Tsp_09794	16	3.2	0	0	0	0	-	-	-	-
Tsp_13533	0	0	3	0.59	5	1.03	GO:0043229//intracellular organelle	GO:0005216//ion channel activity	GO:0006810//transport	gi|170591466|ref|XP_001900491.1|/1.09898e-57/Ryanodine Receptor TM 4-6 family protein [Brugia malayi]
Tsp_09292	4	0.8	3	0.59	3	0.62	-	-	-	gi|187608087|ref|NP_001119953.1|/3.81168e-16/probable protein-cysteine N-palmitoyltransferase porcupine [Danio rerio]
Tsp_03557	13	2.6	12	2.36	8	1.65	-	-	-	gi|291221415|ref|XP_002730714.1|/1.73055e-20/PREDICTED: mCG22814-like [Saccoglossus kowalevskii]
Tsp_04202	201	40.18	65	12.8	55	11.34	-	-	-	-
Tsp_06225	44	8.79	11	2.17	27	5.57	GO:0044424//intracellular part	-	-	gi|301610508|ref|XP_002934789.1|/9.22571e-19/PREDICTED: hypothetical protein LOC100170163 [Xenopus (Silurana) tropicalis]
Tsp_07901	0	0	0	0	3	0.62	-	-	-	-
Tsp_11849	12	2.4	0	0	0	0	-	-	-	-
Tsp_11259	3	0.6	0	0	3	0.62	GO:0031981//nuclear lumen	-	GO:0006351//transcription, DNA-dependent	gi|170587230|ref|XP_001898381.1|/6.09485e-27/Plus-3 domain containing protein [Brugia malayi]
Tsp_01955	2	0.4	2	0.39	0	0	-	-	-	gi|115754786|ref|XP_797662.2|/4.75821e-16/PREDICTED: similar to LOC398088 protein [Strongylocentrotus purpuratus]
Tsp_02636	75	14.99	58	11.42	78	16.08	GO:0043231//intracellular membrane-bounded organelle;GO:0016020//membrane	GO:0005515//protein binding;GO:0008375//acetylglucosaminyltransferase activity	GO:0015012//heparan sulfate proteoglycan biosynthetic process;GO:0006023;GO:0009653//anatomical structure morphogenesis;GO:0007178//transmembrane receptor protein serine/threonine kinase signaling pathway	gi|260815337|ref|XP_002602430.1|/1.05965e-119/hypothetical protein BRAFLDRAFT_199038 [Branchiostoma floridae]
Tsp_14322	78	15.59	278	54.75	1121	231.14	-	-	-	gi|91080607|ref|XP_967476.1|/1.21623e-14/PREDICTED: similar to scavenger receptor cysteine-rich protein isoform 1 [Tribolium castaneum]
Tsp_06537	45	8.99	21	4.14	6	1.24	-	-	-	gi|57529914|ref|NP_001006486.1|/8.04996e-51/SET domain-containing protein 3 [Gallus gallus]
Tsp_06596	0	0	0	0	2	0.41	-	-	-	-
Tsp_04110	7	1.4	31	6.11	50	10.31	-	-	-	gi|308472280|ref|XP_003098368.1|/1.30396e-11/CRE-PQN-42 protein [Caenorhabditis remanei]
Tsp_04914	191	38.18	18	3.54	3	0.62	-	GO:0016740//transferase activity	-	gi|221111026|ref|XP_002154855.1|/1.81323e-43/PREDICTED: similar to predicted protein [Hydra magnipapillata]
Tsp_13156	494	98.74	791	155.78	4395	906.21	-	-	-	gi|312067504|ref|XP_003136774.1|/1.95167e-20/hypothetical protein LOAG_01186 [Loa loa]
Tsp_06331	5	1	7	1.38	6	1.24	GO:0044459//plasma membrane part	GO:0001530//lipopolysaccharide binding;GO:0071813//lipoprotein particle binding;GO:0034185//apolipoprotein binding	GO:0006909//phagocytosis;GO:0032879//regulation of localization;GO:0030301//cholesterol transport;GO:0044238//primary metabolic process;GO:0050794//regulation of cellular process;GO:0002237//response to molecule of bacterial origin;GO:0044419//interspecies interaction between organisms;GO:0032501//multicellular organismal process	gi|48474335|sp|Q60417.1|SCRB1_CRIGR/3.86272e-16/RecName: Full=Scavenger receptor class B member 1; Short=SRB1; AltName: Full=HaSR-BI; AltName: Full=SR-BI
Tsp_02944	0	0	0	0	23	4.74	-	-	-	-
Tsp_11762	33	6.6	10	1.97	0	0	GO:0031981//nuclear lumen;GO:0005819//spindle;GO:0044444//cytoplasmic part	GO:0004674//protein serine/threonine kinase activity;GO:0000166//nucleotide binding;GO:0031072//heat shock protein binding	GO:0010467//gene expression;GO:0022403;GO:0034614//cellular response to reactive oxygen species;GO:0007346//regulation of mitotic cell cycle;GO:0008284//positive regulation of cell proliferation;GO:0055013//cardiac muscle cell development;GO:0031572//G2/M transition DNA damage checkpoint;GO:0010243//response to organic nitrogen;GO:0051789//response to protein stimulus;GO:0000060//protein import i…	gi|198444891|gb|ACH88358.1|/1.00132e-85/cell division cycle 2 [Scylla paramamosain]
Tsp_05425	9	1.8	105	20.68	25	5.15	GO:0043231//intracellular membrane-bounded organelle	GO:0003676//nucleic acid binding;GO:0016628//oxidoreductase activity, acting on the CH-CH group of donors, NAD or NADP as acceptor;GO:0001071//nucleic acid binding transcription factor activity	GO:0042551//neuron maturation;GO:0048812//neuron projection morphogenesis;GO:0006351//transcription, DNA-dependent	gi|229001910|emb|CAY12635.1|/2.79537e-23/SRY-related HMG box C protein [Platynereis dumerilii]
Tsp_12049	28	5.6	4	0.79	31	6.39	GO:0005856//cytoskeleton;GO:0042995//cell projection;GO:0044446//intracellular organelle part;GO:0043227//membrane-bounded organelle;GO:0044425//membrane part;GO:0044444//cytoplasmic part	-	GO:0009987//cellular process	gi|301762466|ref|XP_002916654.1|/1.5825e-30/PREDICTED: Meckelin-like [Ailuropoda melanoleuca]
Tsp_02555	2	0.4	4	0.79	21	4.33	-	GO:0016740//transferase activity	-	gi|34576296|emb|CAE46766.1|/4.31017e-52/putative core 3-alpha-L-fucosyltransferase [Glossina morsitans]
Tsp_11658	4	0.8	3	0.59	37	7.63	-	-	-	gi|91093435|ref|XP_969667.1|/1.69278e-129/PREDICTED: similar to unc-13 CG2999-PC [Tribolium castaneum]
Tsp_02560	101	20.19	120	23.63	26	5.36	-	-	-	gi|170592070|ref|XP_001900792.1|/4.97585e-16/Transcription initiation factor IIE, beta subunit [Brugia malayi]
Tsp_11502	11	2.2	0	0	947	195.26	-	-	-	gi|13242037|gb|AAK16519.1|AF331159_1/4.86095e-43/newborn larvae-specific protein SS1 [Trichinella spiralis]
Tsp_02443	10	2	0	0	0	0	-	-	-	-
Tsp_02931	77	15.39	59	11.62	68	14.02	GO:0005626//insoluble fraction;GO:0008287//protein serine/threonine phosphatase complex;GO:0044424//intracellular part	GO:0019899//enzyme binding	GO:0007051//spindle organization;GO:0033673//negative regulation of kinase activity;GO:0006470//protein dephosphorylation;GO:0048523//negative regulation of cellular process	gi|189238934|ref|XP_971164.2|/1.52979e-96/PREDICTED: similar to widerborst CG5643-PC [Tribolium castaneum]
Tsp_08882	0	0	9	1.77	11	2.27	-	-	-	-
Tsp_06954	10	2	19	3.74	6	1.24	GO:0043232	-	GO:0007126//meiosis;GO:0040009//regulation of growth rate;GO:0008283//cell proliferation;GO:0048806//genitalia development;GO:0009790//embryo development;GO:0040021//hermaphrodite germ-line sex determination	gi|309364627|emb|CAP24933.2|/1.96254e-76/CBR-VBH-1 protein [Caenorhabditis briggsae AF16]
Tsp_01619	0	0	4	0.79	48	9.9	-	-	-	-
Tsp_12783	2	0.4	3	0.59	3	0.62	-	-	-	-
Tsp_04513	8	1.6	21	4.14	22	4.54	-	-	-	gi|196005033|ref|XP_002112383.1|/1.01008e-10/hypothetical protein TRIADDRAFT_56335 [Trichoplax adhaerens]
Tsp_03181	3	0.6	5	0.98	0	0	GO:0015630//microtubule cytoskeleton;GO:0044446//intracellular organelle part	GO:0005488//binding	GO:0007049//cell cycle	gi|260807245|ref|XP_002598419.1|/1.81011e-29/hypothetical protein BRAFLDRAFT_123390 [Branchiostoma floridae]
Tsp_09204	48	9.59	88	17.33	413	85.16	-	-	-	-
Tsp_04005	23	4.6	11	2.17	75	15.46	-	-	-	gi|194388176|dbj|BAG65472.1|/2.62712e-56/unnamed protein product [Homo sapiens]
Tsp_14466	2	0.4	6	1.18	0	0	-	-	-	-
Tsp_02036	22	4.4	6	1.18	61	12.58	-	-	-	gi|73961257|ref|XP_866628.1|/3.24017e-36/PREDICTED: similar to cDNA sequence BC021395 isoform 7 [Canis familiaris]
Tsp_07920	292	58.36	343	67.55	4	0.82	-	-	-	-
Tsp_07036	2771	553.86	3581	705.25	975	201.04	GO:0030529//ribonucleoprotein complex	GO:0003676//nucleic acid binding;GO:0005198//structural molecule activity	GO:0009790//embryo development;GO:0040009//regulation of growth rate;GO:0010467//gene expression;GO:0002164//larval development	gi|194748324|ref|XP_001956597.1|/2.00296e-51/GF24510 [Drosophila ananassae]
Tsp_10715	5	1	6	1.18	8	1.65	-	-	-	-
Tsp_05369	0	0	3	0.59	0	0	-	-	-	-
Tsp_00650	0	0	6	1.18	0	0	-	-	-	-
Tsp_10301	222	44.37	158	31.12	102	21.03	GO:0044428//nuclear part;GO:0016020//membrane	GO:0005488//binding	-	gi|66773146|ref|NP_001019568.1|/4.57424e-18/nucleolar complex protein 4 homolog [Danio rerio]
Tsp_00508	93	18.59	253	49.83	550	113.4	GO:0005634//nucleus	GO:0030528//transcription regulator activity;GO:0003677//DNA binding	GO:0006351//transcription, DNA-dependent	gi|73986028|ref|XP_852080.1|/7.61153e-88/PREDICTED: similar to pre-B-cell leukemia transcription factor 4 [Canis familiaris]
Tsp_01864	0	0	0	0	15	3.09	-	-	-	-
Tsp_06649	15	3	4	0.79	6	1.24	GO:0043232	GO:0005488//binding	-	gi|301775505|ref|XP_002923178.1|/1.27016e-40/PREDICTED: myosin-XV-like [Ailuropoda melanoleuca]
Tsp_02645	3	0.6	0	0	0	0	-	-	-	gi|270010813|gb|EFA07261.1|/2.02571e-25/hypothetical protein TcasGA2_TC013292 [Tribolium castaneum]
Tsp_07837	16	3.2	17	3.35	93	19.18	GO:0031981//nuclear lumen	GO:0005515//protein binding	GO:0007166//cell surface receptor linked signaling pathway	gi|291224258|ref|XP_002732122.1|/4.19519e-14/PREDICTED: activator of G-protein signal-like [Saccoglossus kowalevskii]
Tsp_09561	320	63.96	32	6.3	426	87.84	-	-	-	gi|268562138|ref|XP_002638507.1|/1.98052e-42/Hypothetical protein CBG05531 [Caenorhabditis briggsae]
Tsp_07648	241	48.17	56	11.03	96	19.79	-	-	GO:0009790//embryo development	gi|312088462|ref|XP_003145872.1|/8.7016e-40/hypothetical protein LOAG_10297 [Loa loa]
Tsp_09394	5	1	2	0.39	0	0	GO:0005624//membrane fraction;GO:0043231//intracellular membrane-bounded organelle	GO:0005515//protein binding	GO:0009653//anatomical structure morphogenesis;GO:0009987//cellular process	gi|41055403|ref|NP_956703.1|/4.29672e-18/fibroblast growth factor (acidic) intracellular binding protein [Danio rerio]
Tsp_02097	43	8.59	38	7.48	7	1.44	-	-	-	-
Tsp_11624	0	0	0	0	15	3.09	-	GO:0005488//binding	GO:0050954//sensory perception of mechanical stimulus;GO:0033057;GO:0035114;GO:0046546//development of primary male sexual characteristics;GO:0007444//imaginal disc development;GO:0030154//cell differentiation;GO:0008406//gonad development	gi|312083525|ref|XP_003143898.1|/7.33429e-24/zinc-finger transcription factor [Loa loa]
Tsp_01223	1371	274.03	1232	242.63	722	148.87	-	GO:0003676//nucleic acid binding;GO:0016787//hydrolase activity	-	gi|256709176|gb|ACV20967.1|/4.45508e-38/small subunit ribosomal protein 7 [Micoletzkya sp. WEM-2009]
Tsp_08924	0	0	0	0	14	2.89	-	-	-	gi|60544817|gb|AAX22751.1|/1.78794e-16/newborn larvae-specific DNase II-11 [Trichinella spiralis]
Tsp_02962	0	0	4	0.79	5	1.03	-	-	GO:0010876;GO:0006810//transport	gi|268535712|ref|XP_002632991.1|/8.89693e-13/C. briggsae CBR-TWK-8 protein [Caenorhabditis briggsae]
Tsp_06861	0	0	5	0.98	74	15.26	GO:0016021//integral to membrane;GO:0044459//plasma membrane part	GO:0005262//calcium channel activity	GO:0003012//muscle system process;GO:0006816//calcium ion transport;GO:0034220//ion transmembrane transport;GO:0042044//fluid transport	gi|195579513|ref|XP_002079606.1|/1.84973e-104/GD24041 [Drosophila simulans]
Tsp_00753	216	43.17	287	56.52	516	106.39	-	-	-	gi|260822839|ref|XP_002606809.1|/8.47677e-40/hypothetical protein BRAFLDRAFT_226180 [Branchiostoma floridae]
Tsp_12807	0	0	0	0	7	1.44	-	-	-	-
Tsp_02172	9	1.8	55	10.83	50	10.31	-	-	-	gi|242018035|ref|XP_002429488.1|/2.92421e-85/tpr repeat nuclear phosphoprotein, putative [Pediculus humanus corporis]
Tsp_02186	89	17.79	93	18.32	51	10.52	GO:0015935//small ribosomal subunit;GO:0031981//nuclear lumen	GO:0003676//nucleic acid binding;GO:0005198//structural molecule activity	GO:0006412//translation;GO:0019080;GO:0000054//ribosomal subunit export from nucleus;GO:0031016//pancreas development;GO:0022618//ribonucleoprotein complex assembly	gi|57231724|gb|AAW47575.1|/1.37581e-29/ribosomal protein S15 [Pectinaria gouldii]
Tsp_10881	0	0	0	0	2	0.41	GO:0031672//A band	GO:0005267//potassium channel activity;GO:0005488//binding;GO:0005227//calcium activated cation channel activity	GO:0042221//response to chemical stimulus;GO:0030001//metal ion transport;GO:0042755//eating behavior;GO:0030534//adult behavior;GO:0050804//regulation of synaptic transmission;GO:0031032//actomyosin structure organization	gi|47223248|emb|CAF98632.1|/2.57776e-44/unnamed protein product [Tetraodon nigroviridis]
Tsp_05524	49	9.79	87	17.13	211	43.51	GO:0043231//intracellular membrane-bounded organelle	GO:0016787//hydrolase activity	-	gi|112418625|gb|AAI22039.1|/3.93139e-45/osgepl1 protein [Xenopus (Silurana) tropicalis]
Tsp_00884	54	10.79	39	7.68	28	5.77	-	-	-	-
Tsp_08879	55	10.99	26	5.12	0	0	GO:0016020//membrane	GO:0030414//peptidase inhibitor activity	GO:0010466//negative regulation of peptidase activity	gi|159162822|pdb|1PCE|A/4.82085e-07/Chain A, Solution Structure And Dynamics Of Pec-60, A Protein Of The Kazal Type Inhibitor Family, Determined By Nuclear Magnetic Resonance Spectroscopy
Tsp_05957	0	0	0	0	15	3.09	-	-	-	-
Tsp_15847	3	0.6	5	0.98	13	2.68	-	-	-	-
Tsp_00529	68	13.59	147	28.95	90	18.56	-	-	GO:2000026//regulation of multicellular organismal development	gi|260809232|ref|XP_002599410.1|/1.64088e-24/hypothetical protein BRAFLDRAFT_242758 [Branchiostoma floridae]
Tsp_10055	4	0.8	2	0.39	4	0.82	-	-	-	gi|32563711|ref|NP_495884.2|/1.70541e-10/hypothetical protein F46C5.6 [Caenorhabditis elegans]
Tsp_00015	186	37.18	173	34.07	625	128.87	-	-	-	gi|309358852|emb|CAP33518.2|/2.51626e-09/CBR-PTL-1 protein [Caenorhabditis briggsae AF16]
Tsp_10016	243	48.57	117	23.04	1142	235.47	-	-	-	gi|238662019|emb|CAZ32975.1|/6.33433e-33/expressed protein [Schistosoma mansoni]
Tsp_12301	0	0	4	0.79	0	0	-	-	-	-
Tsp_07080	2	0.4	78	15.36	63	12.99	-	-	-	-
Tsp_06818	41	8.19	22	4.33	15	3.09	GO:0005798//Golgi-associated vesicle	-	GO:0048856//anatomical structure development;GO:0043954//cellular component maintenance	gi|156547475|ref|XP_001606317.1|/3.78047e-77/PREDICTED: similar to conserved hypothetical protein [Nasonia vitripennis]
Tsp_04211	4	0.8	6	1.18	13	2.68	-	-	-	-
Tsp_05595	231	46.17	412	81.14	229	47.22	-	GO:0003824//catalytic activity	-	gi|47216641|emb|CAG04839.1|/3.23583e-44/unnamed protein product [Tetraodon nigroviridis]
Tsp_10944	0	0	0	0	11	2.27	-	-	-	-
Tsp_05724	9	1.8	4	0.79	2	0.41	GO:0044464//cell part	GO:0015291//secondary active transmembrane transporter activity	GO:0015698//inorganic anion transport	gi|308487435|ref|XP_003105913.1|/3.58294e-08/hypothetical protein CRE_19650 [Caenorhabditis remanei]
Tsp_00763	32	6.4	89	17.53	25	5.15	-	-	-	-
Tsp_04074	5	1	15	2.95	34	7.01	GO:0005634//nucleus	-	-	gi|312066075|ref|XP_003136097.1|/8.18324e-22/hypothetical protein LOAG_00509 [Loa loa]
Tsp_06023	4	0.8	62	12.21	27	5.57	-	-	-	-
Tsp_03837	136	27.18	71	13.98	74	15.26	-	GO:0005488//binding;GO:0004386//helicase activity	GO:0006139//nucleobase, nucleoside, nucleotide and nucleic acid metabolic process	gi|156379412|ref|XP_001631451.1|/7.01783e-50/predicted protein [Nematostella vectensis]
Tsp_03552	5	1	190	37.42	32	6.6	-	-	-	gi|229621724|sp|A8XPY4.2|BNIP3_CAEBR/1.03246e-10/RecName: Full=BNIP3 homolog; Short=CbBNIP3; AltName: Full=Daf-16/FOXO controlled germline tumor affecting
Tsp_11641	52	10.39	12	2.36	8	1.65	GO:0043231//intracellular membrane-bounded organelle	GO:0005488//binding	GO:0007424//open tracheal system development	gi|312091526|ref|XP_003147011.1|/1.38573e-41/zinc finger protein [Loa loa]
Tsp_12652	2	0.4	12	2.36	10	2.06	-	-	-	-
Tsp_01104	0	0	2	0.39	0	0	-	-	-	-
Tsp_00048	0	0	2	0.39	2	0.41	GO:0000785//chromatin;GO:0043231//intracellular membrane-bounded organelle;GO:0005737//cytoplasm;GO:0043234//protein complex	GO:0003723//RNA binding;GO:0008408//3'-5' exonuclease activity	GO:0006810//transport;GO:0000956//nuclear-transcribed mRNA catabolic process;GO:0016049//cell growth;GO:0006304//DNA modification;GO:0006364//rRNA processing	gi|308491849|ref|XP_003108115.1|/2.3213e-17/CRE-TIN-9.2 protein [Caenorhabditis remanei]
Tsp_03474	0	0	8	1.58	0	0	-	-	-	-
Tsp_09196	40	8	37	7.29	35	7.22	-	-	-	gi|158187780|gb|ABW23179.1|/4.85695e-15/ribosomal protein rpl24 [Arenicola marina]
Tsp_08289	4	0.8	2	0.39	4	0.82	-	-	-	gi|255759853|tpe|CAR95350.1|/2.06618e-26/TPA: putative glycoprotein hormone-beta5 [Trichinella spiralis]
Tsp_07334	0	0	4	0.79	0	0	-	-	-	-
Tsp_08635	27	5.4	11	2.17	12	2.47	-	-	-	gi|25005037|emb|CAB63337.2|/6.35051e-50/C. elegans protein Y106G6H.5, partially confirmed by transcript evidence [Caenorhabditis elegans]
Tsp_00005	39	7.8	98	19.3	574	118.35	-	GO:0005488//binding	-	gi|260826177|ref|XP_002608042.1|/2.38214e-12/hypothetical protein BRAFLDRAFT_213668 [Branchiostoma floridae]
Tsp_02829	5	1	2	0.39	5	1.03	GO:0032991//macromolecular complex;GO:0005624//membrane fraction;GO:0044444//cytoplasmic part	GO:0005488//binding;GO:0005092//GDP-dissociation inhibitor activity	GO:0035556//intracellular signal transduction;GO:0010038//response to metal ion	gi|308454969|ref|XP_003090066.1|/5.51792e-94/hypothetical protein CRE_01455 [Caenorhabditis remanei]
Tsp_01147	0	0	0	0	5	1.03	-	-	-	-
Tsp_01531	0	0	2	0.39	61	12.58	-	-	-	-
Tsp_13901	10	2	0	0	2	0.41	-	-	-	-
Tsp_11837	4	0.8	31	6.11	24	4.95	GO:0016020//membrane;GO:0043231//intracellular membrane-bounded organelle;GO:0042598//vesicular fraction;GO:0044444//cytoplasmic part	GO:0051427;GO:0000166//nucleotide binding;GO:0004713//protein tyrosine kinase activity;GO:0008092//cytoskeletal protein binding;GO:0019900//kinase binding	GO:0070848//response to growth factor stimulus;GO:0010467//gene expression;GO:0065008;GO:0050851//antigen receptor-mediated signaling pathway;GO:0009895;GO:0050974//detection of mechanical stimulus involved in sensory perception;GO:0007420//brain development;GO:0006468//protein phosphorylation;GO:0032870//cellular response to hormone stimulus;GO:0007215//glutamate signaling pathway;GO:0016477//ce…	gi|49617834|gb|AAT67600.1|/1.76205e-114/Src tyrosine kinase 2 [Suberites domuncula]
Tsp_02088	455	90.94	639	125.85	470	96.91	GO:0005681//spliceosomal complex	GO:0003723//RNA binding	GO:0000245//spliceosome assembly;GO:0031572//G2/M transition DNA damage checkpoint	gi|158293128|ref|XP_314469.4|/3.11511e-32/AGAP010496-PA [Anopheles gambiae str. PEST]
Tsp_02523	16	3.2	24	4.73	93	19.18	-	-	-	gi|170578963|ref|XP_001894616.1|/0/Filamin/ABP280 repeat family protein [Brugia malayi]
Tsp_08232	91	18.19	225	44.31	346	71.34	-	GO:0005488//binding	GO:0006935//chemotaxis;GO:0007631//feeding behavior;GO:0008039//synaptic target recognition;GO:0035272//exocrine system development	gi|37724884|gb|AAO18686.1|/2.03624e-160/semaphorin 2a [Trichinella spiralis]
Tsp_08113	222	44.37	11	2.17	4	0.82	-	-	-	-
Tsp_07476	2	0.4	3	0.59	2	0.41	-	-	-	gi|308463714|ref|XP_003094129.1|/3.97572e-29/hypothetical protein CRE_14282 [Caenorhabditis remanei]
Tsp_14389	4	0.8	13	2.56	10	2.06	-	-	-	-
Tsp_06500	0	0	9	1.77	20	4.12	-	-	-	-
Tsp_00897	10	2	14	2.76	33	6.8	GO:0043231//intracellular membrane-bounded organelle;GO:0044427;GO:0008287//protein serine/threonine phosphatase complex;GO:0044444//cytoplasmic part	GO:0004721//phosphoprotein phosphatase activity;GO:0046983//protein dimerization activity;GO:0019888//protein phosphatase regulator activity	GO:0007243//intracellular protein kinase cascade;GO:0040007//growth;GO:0090304;GO:0006468//protein phosphorylation;GO:0065003;GO:0022402//cell cycle process;GO:0006915//apoptosis;GO:0012502//induction of programmed cell death;GO:0006470//protein dephosphorylation	gi|114678849|ref|XP_001174531.1|/1.78296e-110/PREDICTED: alpha isoform of regulatory subunit A, protein phosphatase 2 isoform 8 [Pan troglodytes]
Tsp_02811	26	5.2	10	1.97	7	1.44	-	-	-	gi|195999758|ref|XP_002109747.1|/5.98645e-28/hypothetical protein TRIADDRAFT_52935 [Trichoplax adhaerens]
Tsp_03410	0	0	49	9.65	124	25.57	-	-	-	gi|312067504|ref|XP_003136774.1|/2.04381e-18/hypothetical protein LOAG_01186 [Loa loa]
Tsp_06149	118	23.59	278	54.75	24	4.95	-	-	-	gi|312085261|ref|XP_003144608.1|/4.15056e-21/hypothetical protein LOAG_09031 [Loa loa]
Tsp_00498	0	0	2	0.39	4	0.82	-	-	-	-
Tsp_03275	9	1.8	7	1.38	6	1.24	-	-	-	gi|308449182|ref|XP_003087882.1|/8.83545e-34/hypothetical protein CRE_22743 [Caenorhabditis remanei]
Tsp_13801	3	0.6	0	0	45	9.28	-	-	-	-
Tsp_12044	2	0.4	13	2.56	0	0	-	-	-	-
Tsp_09237	12	2.4	153	30.13	27	5.57	-	-	-	gi|170590440|ref|XP_001899980.1|/9.56174e-150/Probable 26S protease regulatory subunit 7 [Brugia malayi]
Tsp_08861	10	2	14	2.76	35	7.22	-	-	-	gi|308493405|ref|XP_003108892.1|/1.26125e-53/hypothetical protein CRE_11991 [Caenorhabditis remanei]
Tsp_09498	47	9.39	47	9.26	87	17.94	GO:0012505//endomembrane system;GO:0044431//Golgi apparatus part	GO:0005083//small GTPase regulator activity;GO:0008092//cytoskeletal protein binding;GO:0005102//receptor binding	GO:0035556//intracellular signal transduction;GO:0048193//Golgi vesicle transport	gi|47213974|emb|CAG00665.1|/3.09209e-28/unnamed protein product [Tetraodon nigroviridis]
Tsp_05578	0	0	4	0.79	12	2.47	-	-	-	gi|312095758|ref|XP_003148458.1|/1.03372e-07/hypothetical protein LOAG_12898 [Loa loa]
Tsp_01413	5	1	23	4.53	34	7.01	-	-	-	gi|221119058|ref|XP_002165769.1|/1.55478e-12/PREDICTED: similar to SCAN domain containing 3 [Hydra magnipapillata]
Tsp_11598	0	0	2	0.39	0	0	-	-	-	-
Tsp_12159	0	0	3	0.59	9	1.86	-	-	-	-
Tsp_02080	16	3.2	41	8.07	69	14.23	-	-	GO:0009790//embryo development;GO:0040009//regulation of growth rate;GO:0010259//multicellular organismal aging;GO:0009653//anatomical structure morphogenesis;GO:0002164//larval development	gi|170583117|ref|XP_001896438.1|/2.86239e-45/39S ribosomal protein L47, mitochondrial precursor [Brugia malayi]
Tsp_05863	0	0	2	0.39	0	0	-	-	-	-
Tsp_11265	3	0.6	9	1.77	32	6.6	GO:0016021//integral to membrane	GO:0034483//heparan sulfate sulfotransferase activity	GO:0006464//protein modification process	gi|292619685|ref|XP_002664054.1|/1.43697e-46/PREDICTED: heparan sulfate (glucosamine) 3-O-sulfotransferase 3B1b-like [Danio rerio]
Tsp_07967	168	33.58	116	22.85	206	42.48	-	-	-	gi|221130685|ref|XP_002158509.1|/3.44551e-19/PREDICTED: similar to predicted protein [Hydra magnipapillata]
Tsp_00828	1715	342.79	485	95.52	55	11.34	-	-	-	-
Tsp_11187	4	0.8	20	3.94	31	6.39	-	-	-	-
Tsp_00709	154	30.78	16	3.15	4	0.82	-	-	-	gi|74762692|sp|Q96S15.1|WDR24_HUMAN/6.03776e-21/RecName: Full=WD repeat-containing protein 24
Tsp_08160	5	1	2	0.39	6	1.24	-	-	-	gi|198436573|ref|XP_002121247.1|/5.80275e-12/PREDICTED: similar to Asparagine-linked glycosylation 10 homolog (yeast, alpha-1,2-glucosyltransferase) [Ciona intestinalis]
Tsp_13859	0	0	2	0.39	0	0	-	-	-	gi|309362308|emb|CAP28484.2|/2.06153e-08/hypothetical protein CBG_08524 [Caenorhabditis briggsae AF16]
Tsp_11407	10	2	42	8.27	30	6.19	-	-	-	-
Tsp_07670	0	0	3	0.59	0	0	GO:0005681//spliceosomal complex	GO:0016772//transferase activity, transferring phosphorus-containing groups	GO:0000377	gi|58331911|ref|NP_001011071.1|/1.58919e-30/WD repeat domain-containing protein 83 [Xenopus (Silurana) tropicalis]
Tsp_06571	3	0.6	13	2.56	25	5.15	-	-	-	-
Tsp_04851	0	0	6	1.18	12	2.47	GO:0005783//endoplasmic reticulum	GO:0016491//oxidoreductase activity;GO:0000166//nucleotide binding	-	gi|242024934|ref|XP_002432881.1|/1.49928e-19/150 kDa oxygen-regulated protein precursor, putative [Pediculus humanus corporis]
Tsp_07505	2	0.4	0	0	149	30.72	-	-	-	-
Tsp_08364	0	0	0	0	11	2.27	-	-	-	gi|118142961|emb|CAB02665.3|/1.24604e-33/C. elegans protein F21G4.1, confirmed by transcript evidence [Caenorhabditis elegans]
Tsp_00264	0	0	11	2.17	10	2.06	-	-	-	gi|195503929|ref|XP_002098862.1|/1.50705e-22/GE10606 [Drosophila yakuba]
Tsp_03817	0	0	0	0	3	0.62	-	-	GO:0007275//multicellular organismal development	gi|308487264|ref|XP_003105828.1|/6.37073e-13/hypothetical protein CRE_17839 [Caenorhabditis remanei]
Tsp_10467	0	0	0	0	2	0.41	-	-	-	-
Tsp_15337	14	2.8	37	7.29	65	13.4	-	-	-	gi|240973517|ref|XP_002401484.1|/7.20828e-12/conserved hypothetical protein [Ixodes scapularis]
Tsp_06005	215	42.97	204	40.18	565	116.5	-	-	-	gi|224093519|ref|XP_002190517.1|/5.85988e-13/PREDICTED: similar to Wiskott-Aldrich syndrome-like (human) [Taeniopygia guttata]
Tsp_00070	73	14.59	41	8.07	65	13.4	-	-	-	-
Tsp_09975	117	23.39	72	14.18	109	22.47	GO:0000323//lytic vacuole	-	GO:0006909//phagocytosis;GO:0006955//immune response	gi|270008723|gb|EFA05171.1|/7.20009e-20/hypothetical protein TcasGA2_TC015300 [Tribolium castaneum]
Tsp_03796	0	0	6	1.18	3	0.62	-	-	-	-
Tsp_07679	5	1	7	1.38	81	16.7	GO:0043231//intracellular membrane-bounded organelle	GO:0000981//sequence-specific DNA binding RNA polymerase II transcription factor activity;GO:0003677//DNA binding	GO:0035114;GO:0001751//compound eye photoreceptor cell differentiation;GO:0007417//central nervous system development;GO:0007478//leg disc morphogenesis;GO:0007449//proximal/distal pattern formation, imaginal disc;GO:0010551//regulation of gene-specific transcription from RNA polymerase II promoter;GO:0007380//specification of segmental identity, head;GO:0007431//salivary gland development;GO:000…	gi|38490442|emb|CAD57739.1|/2.7561e-19/homothorax 1 [Cupiennius salei]
Tsp_09088	0	0	6	1.18	72	14.85	-	-	-	gi|1353090|sp|P34501.2|YMS5_CAEEL/1.78141e-51/RecName: Full=Uncharacterized protein K03H1.5; Flags: Precursor
Tsp_09756	95	18.99	185	36.43	94	19.38	GO:0015630//microtubule cytoskeleton;GO:0043231//intracellular membrane-bounded organelle	-	-	gi|198429169|ref|XP_002119712.1|/1.60288e-28/PREDICTED: hypothetical protein [Ciona intestinalis]
Tsp_13421	100	19.99	15	2.95	24	4.95	GO:0043234//protein complex;GO:0031981//nuclear lumen	GO:0005488//binding;GO:0016740//transferase activity	GO:0007049//cell cycle;GO:0000463//maturation of LSU-rRNA from tricistronic rRNA transcript (SSU-rRNA, 5.8S rRNA, LSU-rRNA)	gi|156379095|ref|XP_001631294.1|/1.51903e-47/predicted protein [Nematostella vectensis]
Tsp_04313	6	1.2	0	0	0	0	-	-	-	-
Tsp_00335	0	0	0	0	10	2.06	-	-	-	-
Tsp_05930	4	0.8	7	1.38	0	0	-	-	-	gi|221131816|ref|XP_002167193.1|/4.47255e-66/PREDICTED: similar to 5-3 exoribonuclease 1 [Hydra magnipapillata]
Tsp_09228	4	0.8	7	1.38	16	3.3	-	-	-	gi|50747208|ref|XP_420785.1|/3.15774e-50/PREDICTED: similar to RB28 [Gallus gallus]
Tsp_05942	389	77.75	517	101.82	410	84.54	-	-	-	gi|148236771|ref|NP_001084900.1|/0/mannosidase, alpha, class 2C, member 1 [Xenopus laevis]
Tsp_01471	270	53.97	294	57.9	363	74.85	-	-	-	gi|312068022|ref|XP_003137018.1|/2.07582e-31/origin recognition complex subunit 2 family protein [Loa loa]
Tsp_13082	62	12.39	25	4.92	62	12.78	-	-	-	-
Tsp_12629	29	5.8	23	4.53	24	4.95	GO:0043231//intracellular membrane-bounded organelle	-	-	gi|224080861|ref|XP_002193974.1|/5.96537e-54/PREDICTED: similar to proline synthetase co-transcribed homolog (bacterial) [Taeniopygia guttata]
Tsp_07500	0	0	0	0	10	2.06	-	-	-	-
Tsp_06653	4	0.8	13	2.56	26	5.36	-	-	-	gi|292618576|ref|XP_699416.3|/5.78703e-69/PREDICTED: conserved hypothetical protein-like [Danio rerio]
Tsp_06094	130	25.98	196	38.6	569	117.32	-	-	-	-
Tsp_12416	0	0	0	0	6	1.24	-	-	-	-
Tsp_07872	151	30.18	182	35.84	60	12.37	GO:0044429//mitochondrial part	GO:0004030//aldehyde dehydrogenase [NAD(P)+] activity;GO:0016646//oxidoreductase activity, acting on the CH-NH group of donors, NAD or NADP as acceptor	GO:0006560//proline metabolic process	gi|194752305|ref|XP_001958463.1|/1.34974e-133/GF23503 [Drosophila ananassae]
Tsp_03879	27	5.4	20	3.94	48	9.9	GO:0016234//inclusion body;GO:0043231//intracellular membrane-bounded organelle	GO:0070011	-	gi|256070608|ref|XP_002571635.1|/2.4293e-30/family C86 unassigned peptidase (C86 family) [Schistosoma mansoni]
Tsp_09404	0	0	0	0	5	1.03	-	-	-	-
Tsp_06387	19	3.8	0	0	0	0	GO:0043232;GO:0005635//nuclear envelope	-	GO:0018988;GO:0033057;GO:0002164//larval development;GO:0007059//chromosome segregation;GO:0000087//M phase of mitotic cell cycle;GO:0009790//embryo development	gi|71030548|ref|XP_764916.1|/3.07916e-69/serine/threonine protein phosphatase [Theileria parva strain Muguga]
Tsp_05037	2	0.4	2	0.39	0	0	-	-	-	gi|193636779|ref|XP_001945664.1|/2.72115e-37/PREDICTED: similar to putative gag-pol protein [Acyrthosiphon pisum]
Tsp_00416	33	6.6	19	3.74	12	2.47	GO:0005634//nucleus	GO:0005488//binding	GO:0006952//defense response;GO:0048518;GO:0032501//multicellular organismal process;GO:0006351//transcription, DNA-dependent	gi|149640989|ref|XP_001515545.1|/3.32588e-34/PREDICTED: similar to polymerase (RNA) III (DNA directed) polypeptide F, 39 kDa [Ornithorhynchus anatinus]
Tsp_06070	124	24.78	117	23.04	101	20.83	-	-	-	gi|268569380|ref|XP_002648242.1|/2.3799e-26/C. briggsae CBR-SRF-3 protein [Caenorhabditis briggsae]
Tsp_04649	4	0.8	41	8.07	26	5.36	GO:0005739//mitochondrion	GO:0003995//acyl-CoA dehydrogenase activity	GO:0009062//fatty acid catabolic process;GO:0006732//coenzyme metabolic process	gi|71990804|ref|NP_491886.2|/2.67626e-36/Acyl CoA DeHydrogenase family member (acdh-4) [Caenorhabditis elegans]
Tsp_11720	3	0.6	0	0	0	0	-	-	-	-
Tsp_11825	527	105.33	446	87.84	711	146.6	GO:0043231//intracellular membrane-bounded organelle	GO:0003702//RNA polymerase II transcription factor activity;GO:0005488//binding	GO:0007411//axon guidance;GO:0006928//cellular component movement;GO:0006355//regulation of transcription, DNA-dependent;GO:0001708//cell fate specification;GO:0007169//transmembrane receptor protein tyrosine kinase signaling pathway;GO:0001700//embryonic development via the syncytial blastoderm;GO:0009887//organ morphogenesis;GO:0001894//tissue homeostasis	gi|242000630|ref|XP_002434958.1|/4.46949e-63/suppressor of actin, putative [Ixodes scapularis]
Tsp_07119	5	1	2	0.39	2	0.41	-	GO:0005488//binding	-	gi|149578821|ref|XP_001507009.1|/7.44123e-14/PREDICTED: hypothetical protein [Ornithorhynchus anatinus]
Tsp_07622	244	48.77	509	100.24	200	41.24	-	-	-	gi|312066963|ref|XP_003136519.1|/7.35733e-114/hypothetical protein LOAG_00931 [Loa loa]
Tsp_07656	4823	964	3612	711.35	2042	421.04	GO:0031227//intrinsic to endoplasmic reticulum membrane	GO:0043021//ribonucleoprotein binding;GO:0008320//protein transmembrane transporter activity	GO:0006605//protein targeting	gi|308461659|ref|XP_003093119.1|/7.38383e-142/hypothetical protein CRE_12300 [Caenorhabditis remanei]
Tsp_05547	83	16.59	2	0.39	0	0	-	GO:0003824//catalytic activity	-	gi|221508024|gb|EEE33611.1|/3.76741e-08/thrombospondin type 1 domain-containing protein, putative [Toxoplasma gondii VEG]
Tsp_02051	43	8.59	2	0.39	3	0.62	-	-	-	gi|292623151|ref|XP_001340575.2|/1.56989e-34/PREDICTED: casein kinase 1, delta-like [Danio rerio]
Tsp_14263	186	37.18	183	36.04	528	108.87	-	-	-	gi|308501124|ref|XP_003112747.1|/4.04879e-61/CRE-ROP-1 protein [Caenorhabditis remanei]
Tsp_06098	2	0.4	0	0	4	0.82	-	-	-	gi|197209904|ref|NP_001127716.1|/4.67239e-26/neuropeptide receptor A18 [Bombyx mori]
Tsp_11597	127	25.38	34	6.7	24	4.95	-	GO:0016876//ligase activity, forming aminoacyl-tRNA and related compounds;GO:0005488//binding	GO:0010467//gene expression;GO:0044267//cellular protein metabolic process;GO:0032501//multicellular organismal process	gi|242012157|ref|XP_002426803.1|/6.44214e-91/Alanyl-tRNA synthetase, putative [Pediculus humanus corporis]
Tsp_03318	5	1	5	0.98	10	2.06	-	-	-	gi|312078638|ref|XP_003141825.1|/2.12662e-53/ubiquitin-conjugating enzyme family protein [Loa loa]
Tsp_08239	26	5.2	79	15.56	10	2.06	GO:0005634//nucleus	GO:0016835//carbon-oxygen lyase activity;GO:0051536//iron-sulfur cluster binding;GO:0003677//DNA binding;GO:0019104//DNA N-glycosylase activity	GO:0006285//base-excision repair, AP site formation;GO:0033683//nucleotide-excision repair, DNA incision	gi|164521918|gb|ABY60747.1|/4.25002e-134/hypothetical protein [Trichinella spiralis]
Tsp_05781	35	7	97	19.1	151	31.13	-	-	-	gi|193202769|ref|NP_001122474.1|/2.21604e-54/TBP-Like Factor family member (tlf-1) [Caenorhabditis elegans]
Tsp_11639	290	57.96	97	19.1	162	33.4	GO:0005622//intracellular	GO:0046914//transition metal ion binding;GO:0043566//structure-specific DNA binding	GO:0009967//positive regulation of signal transduction;GO:0003002//regionalization;GO:0035115//embryonic forelimb morphogenesis;GO:0006351//transcription, DNA-dependent	gi|295016221|emb|CBH30976.1|/1.02958e-61/Sp6-9 protein [Folsomia candida]
Tsp_00114	0	0	0	0	9	1.86	-	-	-	gi|32564198|ref|NP_499313.2|/1.89117e-10/hypothetical protein F43D9.1 [Caenorhabditis elegans]
Tsp_00405	5	1	9	1.77	14	2.89	GO:0031981//nuclear lumen	GO:0003676//nucleic acid binding;GO:0016427	GO:0001510//RNA methylation	gi|241152010|ref|XP_002406816.1|/3.95981e-27/tRNA (cytosine-5-)-methyltransferase NSUN2, putative [Ixodes scapularis]
Tsp_12011	6	1.2	0	0	130	26.8	-	-	-	-
Tsp_11247	6	1.2	18	3.54	40	8.25	-	-	-	gi|307193003|gb|EFN75991.1|/7.78058e-17/Receptor expression-enhancing protein 5 [Harpegnathos saltator]
Tsp_02128	30	6	41	8.07	38	7.84	-	-	-	gi|308457942|ref|XP_003091328.1|/1.60623e-25/hypothetical protein CRE_22162 [Caenorhabditis remanei]
Tsp_05935	0	0	6	1.18	13	2.68	-	-	-	-
Tsp_09780	10	2	6	1.18	3	0.62	GO:0044424//intracellular part;GO:0043234//protein complex	GO:0016787//hydrolase activity	GO:0043161//proteasomal ubiquitin-dependent protein catabolic process;GO:0051325//interphase;GO:0002164//larval development;GO:0010259//multicellular organismal aging;GO:0016070//RNA metabolic process;GO:0051439//regulation of ubiquitin-protein ligase activity involved in mitotic cell cycle;GO:0009790//embryo development;GO:0006915//apoptosis	gi|308470159|ref|XP_003097314.1|/1.02048e-31/CRE-PBS-2 protein [Caenorhabditis remanei]
Tsp_05190	4	0.8	22	4.33	5	1.03	-	-	-	gi|91090594|ref|XP_972814.1|/1.35842e-81/PREDICTED: similar to ATP-dependent transporter [Tribolium castaneum]
Tsp_03950	0	0	5	0.98	9	1.86	GO:0016020//membrane	GO:0015926//glucosidase activity	GO:0008152//metabolic process	gi|296488098|gb|DAA30211.1|/0/maltase-glucoamylase-like [Bos taurus]
Tsp_00989	13	2.6	8	1.58	0	0	-	GO:0016646//oxidoreductase activity, acting on the CH-NH group of donors, NAD or NADP as acceptor	GO:0003015//heart process;GO:0046483//heterocycle metabolic process;GO:0009117//nucleotide metabolic process;GO:0009887//organ morphogenesis;GO:0044271//cellular nitrogen compound biosynthetic process;GO:0044283	gi|242023489|ref|XP_002432166.1|/1.40335e-35/Dihydrofolate reductase, putative [Pediculus humanus corporis]
Tsp_07734	5	1	13	2.56	22	4.54	GO:0044424//intracellular part	-	-	gi|224047314|ref|XP_002198162.1|/9.5169e-52/PREDICTED: kelch domain containing 3 [Taeniopygia guttata]
Tsp_03079	1136	227.06	813	160.11	1371	282.69	-	GO:0005488//binding;GO:0016740//transferase activity	-	gi|268558194|ref|XP_002637087.1|/8.85345e-119/C. briggsae CBR-ARX-2 protein [Caenorhabditis briggsae]
Tsp_01996	35	7	36	7.09	38	7.84	GO:0044424//intracellular part	GO:0005488//binding	GO:0009987//cellular process	gi|156549722|ref|XP_001605656.1|/1.55863e-31/PREDICTED: similar to signal transduction protein lnk-realted [Nasonia vitripennis]
Tsp_08535	0	0	2	0.39	0	0	-	-	-	gi|307204159|gb|EFN83004.1|/9.0906e-09/PiggyBac transposable element-derived protein 4 [Harpegnathos saltator]
Tsp_03896	5	1	4	0.79	4	0.82	-	-	-	-
Tsp_12800	30	6	3	0.59	3	0.62	-	-	-	-
Tsp_00124	0	0	0	0	5	1.03	-	-	-	-
Tsp_10888	15	3	31	6.11	61	12.58	-	GO:0005488//binding;GO:0016301//kinase activity	GO:0051301//cell division	gi|149046858|gb|EDL99632.1|/1.0809e-47/rCG37860, isoform CRA_b [Rattus norvegicus]
Tsp_08509	18	3.6	32	6.3	31	6.39	-	-	GO:0009987//cellular process	gi|170594455|ref|XP_001901979.1|/3.01749e-80/G2F domain containing protein [Brugia malayi]
Tsp_04638	0	0	0	0	321	66.19	-	GO:0016787//hydrolase activity	-	gi|118776366|gb|ABL14200.1|/2.18922e-69/elastase 2A-like protein [Trichinella spiralis]
Tsp_07853	2	0.4	16	3.15	25	5.15	-	-	-	gi|157167459|ref|XP_001654806.1|/1.44428e-41/hypothetical protein AaeL_AAEL002163 [Aedes aegypti]
Tsp_00273	6	1.2	8	1.58	24	4.95	-	-	-	-
Tsp_11262	641	128.12	62	12.21	338	69.69	-	-	-	-
Tsp_06380	132	26.38	199	39.19	252	51.96	-	-	-	-
Tsp_08190	5	1	0	0	9	1.86	-	-	-	-
Tsp_01847	40	8	3	0.59	1492	307.64	GO:0016020//membrane	GO:0005365//myo-inositol transmembrane transporter activity	GO:0006810//transport	gi|291236899|ref|XP_002738378.1|/2.99986e-43/PREDICTED: solute carrier family 2 (facilitated glucose transporter), member 13-like [Saccoglossus kowalevskii]
Tsp_12506	122	24.38	102	20.09	21	4.33	GO:0032991//macromolecular complex	GO:0046872//metal ion binding;GO:0004659//prenyltransferase activity	GO:0009059//macromolecule biosynthetic process;GO:0008284//positive regulation of cell proliferation;GO:0010033//response to organic substance	gi|47224369|emb|CAG09215.1|/8.04611e-75/unnamed protein product [Tetraodon nigroviridis]
Tsp_04848	16	3.2	23	4.53	11	2.27	-	-	-	-
Tsp_11464	0	0	6	1.18	0	0	-	-	-	-
Tsp_11215	9	1.8	32	6.3	23	4.74	GO:0043231//intracellular membrane-bounded organelle	-	-	gi|260821724|ref|XP_002606253.1|/1.06132e-14/hypothetical protein BRAFLDRAFT_84005 [Branchiostoma floridae]
Tsp_13008	8	1.6	26	5.12	16	3.3	-	-	-	-
Tsp_06518	0	0	2	0.39	3	0.62	-	-	-	-
Tsp_05374	195	38.98	42	8.27	157	32.37	-	GO:0003824//catalytic activity	-	gi|268559132|ref|XP_002637557.1|/5.00806e-11/Hypothetical protein CBG19289 [Caenorhabditis briggsae]
Tsp_00515	80	15.99	53	10.44	36	7.42	GO:0045240;GO:0044429//mitochondrial part	GO:0016830//carbon-carbon lyase activity;GO:0016624//oxidoreductase activity, acting on the aldehyde or oxo group of donors, disulfide as acceptor;GO:0005515//protein binding	GO:0009063//cellular amino acid catabolic process;GO:0010033//response to organic substance	gi|308499206|ref|XP_003111789.1|/2.25278e-100/hypothetical protein CRE_03031 [Caenorhabditis remanei]
Tsp_10269	149	29.78	226	44.51	916	188.87	-	-	-	-
Tsp_01736	0	0	2	0.39	0	0	-	-	-	-
Tsp_06873	92	18.39	137	26.98	22	4.54	-	-	-	gi|242014748|ref|XP_002428047.1|/3.70651e-30/dendritic cell-specific transmembrane protein, putative [Pediculus humanus corporis]
Tsp_06806	0	0	10	1.97	11	2.27	-	-	-	gi|164521922|gb|ABY60749.1|/1.89637e-09/putative porin precursor [Trichinella spiralis]
Tsp_06433	814	162.7	451	88.82	300	61.86	GO:0033267//axon part;GO:0044297//cell body	GO:0005216//ion channel activity	GO:0007623//circadian rhythm;GO:0007626//locomotory behavior;GO:0007622//rhythmic behavior	gi|308487640|ref|XP_003106015.1|/3.46276e-125/CRE-NCA-2 protein [Caenorhabditis remanei]
Tsp_10107	0	0	0	0	13	2.68	-	-	-	gi|308469214|ref|XP_003096846.1|/5.85401e-13/CRE-SUE-1 protein [Caenorhabditis remanei]
Tsp_09349	12	2.4	2	0.39	0	0	-	-	-	-
Tsp_09223	131	26.18	166	32.69	238	49.07	-	-	-	gi|156550909|ref|XP_001602806.1|/1.663e-61/PREDICTED: hypothetical protein [Nasonia vitripennis]
Tsp_04166	205	40.97	702	138.25	710	146.4	GO:0044444//cytoplasmic part	GO:0005488//binding	GO:0022607//cellular component assembly;GO:0009987//cellular process	gi|194211429|ref|XP_001915817.1|/1.74813e-53/PREDICTED: similar to APG16L beta [Equus caballus]
Tsp_03246	33	6.6	47	9.26	27	5.57	-	-	-	-
Tsp_09322	0	0	8	1.58	6	1.24	-	-	-	gi|256071283|ref|XP_002571970.1|/1.71519e-06/chaperone protein DNAj [Schistosoma mansoni]
Tsp_12887	32	6.4	114	22.45	51	10.52	-	-	-	-
Tsp_02606	2	0.4	5	0.98	0	0	-	-	-	-
Tsp_08719	9	1.8	9	1.77	40	8.25	GO:0044456//synapse part;GO:0030136//clathrin-coated vesicle	GO:0017111//nucleoside-triphosphatase activity;GO:0004620//phospholipase activity;GO:0032561	GO:0035556//intracellular signal transduction;GO:0007269//neurotransmitter secretion	gi|47212241|emb|CAF95016.1|/5.09204e-49/unnamed protein product [Tetraodon nigroviridis]
Tsp_07633	448	89.54	580	114.23	239	49.28	GO:0019866//organelle inner membrane;GO:0043231//intracellular membrane-bounded organelle	GO:0031406//carboxylic acid binding;GO:0016740//transferase activity	GO:0006544//glycine metabolic process	gi|47212973|emb|CAF93361.1|/1.99252e-50/unnamed protein product [Tetraodon nigroviridis]
Tsp_08849	0	0	5	0.98	3	0.62	-	-	-	gi|54109717|emb|CAA21725.3|/8.58746e-27/C. elegans protein Y6B3B.5a, confirmed by transcript evidence [Caenorhabditis elegans]
Tsp_00978	10	2	13	2.56	11	2.27	GO:0016020//membrane	-	-	gi|291224344|ref|XP_002732165.1|/8.76235e-28/PREDICTED: solute carrier family 30 (zinc transporter), member 1-like, partial [Saccoglossus kowalevskii]
Tsp_05719	443	88.55	496	97.68	254	52.37	GO:0042579//microbody	GO:0042625//ATPase activity, coupled to transmembrane movement of ions	GO:0019932//second-messenger-mediated signaling;GO:0006874//cellular calcium ion homeostasis;GO:0070838//divalent metal ion transport	gi|195441511|ref|XP_002068552.1|/8.40511e-176/GK20534 [Drosophila willistoni]
Tsp_05613	7	1.4	14	2.76	15	3.09	GO:0005681//spliceosomal complex	-	GO:0044260;GO:0044238//primary metabolic process	gi|170583483|ref|XP_001896600.1|/1.29189e-59/peptidyl-prolyl cis-trans isomerase 11 [Brugia malayi]
Tsp_00029	14	2.8	5	0.98	0	0	-	-	-	-
Tsp_03660	216	43.17	206	40.57	125	25.77	-	GO:0004518//nuclease activity	GO:0006909//phagocytosis;GO:0000737//DNA catabolic process, endonucleolytic	gi|290561517|gb|ADD38159.1|/7.30812e-74/Deoxyribonuclease tatD [Lepeophtheirus salmonis]
Tsp_11537	0	0	0	0	3	0.62	-	-	-	-
Tsp_06405	63	12.59	37	7.29	49	10.1	-	GO:0005488//binding	-	gi|126306978|ref|XP_001368687.1|/4.74553e-43/PREDICTED: similar to protein BAP28 (FLJ10359) [Monodelphis domestica]
Tsp_06805	12	2.4	21	4.14	9	1.86	GO:0031227//intrinsic to endoplasmic reticulum membrane	GO:0008320//protein transmembrane transporter activity	GO:0018988;GO:0002164//larval development;GO:0007292//female gamete generation;GO:0003006//developmental process involved in reproduction;GO:0006614//SRP-dependent cotranslational protein targeting to membrane;GO:0009790//embryo development	gi|17559256|ref|NP_505778.1|/5.29964e-13/EndoMitotic Oocytes family member (emo-1) [Caenorhabditis elegans]
Tsp_02111	2	0.4	0	0	2	0.41	-	-	-	-
Tsp_09918	114	22.79	168	33.09	56	11.55	-	-	-	-
Tsp_09638	9	1.8	14	2.76	37	7.63	-	-	-	-
Tsp_12602	9	1.8	4	0.79	0	0	-	-	-	-
Tsp_10489	0	0	8	1.58	3	0.62	GO:0044424//intracellular part	-	GO:0033057;GO:0048646//anatomical structure formation involved in morphogenesis;GO:0048870//cell motility;GO:0048729//tissue morphogenesis;GO:0007219//Notch signaling pathway;GO:0007292//female gamete generation;GO:0009887//organ morphogenesis;GO:0002119//nematode larval development;GO:0045137//development of primary sexual characteristics;GO:0009790//embryo development	gi|31158515|gb|AAO85274.1|/4.27729e-69/chondroitin disaccharide polymerase [Caenorhabditis elegans]
Tsp_10252	7	1.4	8	1.58	10	2.06	GO:0070822//Sin3-type complex;GO:0044444//cytoplasmic part;GO:0044297//cell body	GO:0003712//transcription cofactor activity;GO:0001071//nucleic acid binding transcription factor activity;GO:0016564//transcription repressor activity;GO:0003676//nucleic acid binding;GO:0017136//NAD-dependent histone deacetylase activity;GO:0019899//enzyme binding	GO:0030326//embryonic limb morphogenesis;GO:0010557;GO:0045687//positive regulation of glial cell differentiation;GO:0007169//transmembrane receptor protein tyrosine kinase signaling pathway;GO:0021543//pallium development;GO:0051726//regulation of cell cycle;GO:0042476//odontogenesis;GO:0008544//epidermis development;GO:0006979//response to oxidative stress;GO:0010830;GO:0010551//regulation of g…	gi|224081849|ref|XP_002194370.1|/3.76113e-90/PREDICTED: similar to histone deacetylase 1 [Taeniopygia guttata]
Tsp_07932	13	2.6	60	11.82	16	3.3	-	-	-	-
Tsp_06859	2	0.4	0	0	12	2.47	-	-	-	gi|297261549|ref|XP_001117926.2|/2.50952e-11/PREDICTED: voltage-dependent L-type calcium channel subunit alpha-1C [Macaca mulatta]
Tsp_07564	16	3.2	24	4.73	7	1.44	-	-	-	gi|260820938|ref|XP_002605791.1|/1.00252e-07/hypothetical protein BRAFLDRAFT_218394 [Branchiostoma floridae]
Tsp_01272	0	0	6	1.18	4	0.82	GO:0043231//intracellular membrane-bounded organelle	GO:0001071//nucleic acid binding transcription factor activity	GO:0006351//transcription, DNA-dependent;GO:0023052//signaling	gi|269847456|ref|NP_001158488.1|/1.19203e-11/aryl hydrocarbon receptor nuclear translocator-like [Saccoglossus kowalevskii]
Tsp_00079	65	12.99	75	14.77	110	22.68	-	-	-	gi|170595863|ref|XP_001902549.1|/6.50923e-17/Exocyst complex component 7 [Brugia malayi]
Tsp_03045	0	0	2	0.39	7	1.44	GO:0030425//dendrite;GO:0044459//plasma membrane part;GO:0044430//cytoskeletal part;GO:0044297//cell body	GO:0019904//protein domain specific binding	GO:0051234//establishment of localization;GO:0000226//microtubule cytoskeleton organization	gi|198437819|ref|XP_002130254.1|/2.40136e-19/PREDICTED: similar to Cysteine-rich PDZ-binding protein (Cysteine-rich interactor of PDZ three) (Cysteine-rich interactor of PDZ3) [Ciona intestinalis]
Tsp_00951	5	1	14	2.76	25	5.15	-	-	-	gi|308511337|ref|XP_003117851.1|/2.27103e-07/hypothetical protein CRE_00308 [Caenorhabditis remanei]
Tsp_05197	11	2.2	14	2.76	19	3.92	GO:0044444//cytoplasmic part	GO:0005515//protein binding	GO:0035556//intracellular signal transduction;GO:0031345//negative regulation of cell projection organization;GO:0031346//positive regulation of cell projection organization;GO:0010769//regulation of cell morphogenesis involved in differentiation	gi|75766409|pdb|2BXW|A/1.04003e-25/Chain A, Crystal Structure Of Rhogdi Lys(135,138,141)tyr Mutant
Tsp_04045	21	4.2	20	3.94	12	2.47	GO:0016020//membrane	GO:0070325//lipoprotein particle receptor binding	GO:0044267//cellular protein metabolic process;GO:0034613//cellular protein localization	gi|157126420|ref|XP_001660887.1|/2.62475e-22/hypothetical protein AaeL_AAEL010504 [Aedes aegypti]
Tsp_03159	8	1.6	3	0.59	66	13.61	-	GO:0008233//peptidase activity	-	gi|273529742|gb|ACZ98149.1|/8.08334e-66/astacin protease precursor [Steinernema carpocapsae]
Tsp_00434	2	0.4	12	2.36	103	21.24	-	-	-	gi|308469206|ref|XP_003096842.1|/1.23038e-06/CRE-GLB-18 protein [Caenorhabditis remanei]
Tsp_08382	116	23.19	29	5.71	17	3.51	-	-	-	gi|91094281|ref|XP_970827.1|/2.05686e-35/PREDICTED: similar to CG8031 CG8031-PA [Tribolium castaneum]
Tsp_07090	0	0	10	1.97	29	5.98	-	-	-	gi|170587202|ref|XP_001898367.1|/1.21342e-07/hypothetical protein Bm1_34600 [Brugia malayi]
Tsp_03083	0	0	32	6.3	0	0	-	-	-	-
Tsp_11455	556	111.13	213	41.95	127	26.19	-	-	-	-
Tsp_08616	49	9.79	79	15.56	29	5.98	-	-	-	gi|170593045|ref|XP_001901275.1|/1.49536e-42/activator of basal transcription 1 [Brugia malayi]
Tsp_03917	70	13.99	121	23.83	97	20	-	-	-	gi|307189760|gb|EFN74053.1|/2.89429e-26/Mannose-P-dolichol utilization defect 1 protein-like protein [Camponotus floridanus]
Tsp_03520	4	0.8	2	0.39	5	1.03	-	-	-	-
Tsp_10808	0	0	0	0	5	1.03	-	-	-	-
Tsp_04986	0	0	0	0	3	0.62	-	-	-	-
Tsp_10032	9	1.8	42	8.27	20	4.12	-	-	-	gi|109003265|ref|XP_001087053.1|/3.37369e-16/PREDICTED: phosphopantothenate--cysteine ligase isoform 1 [Macaca mulatta]
Tsp_12717	184	36.78	38	7.48	15	3.09	-	-	-	-
Tsp_08102	2	0.4	0	0	0	0	-	-	-	gi|308504842|ref|XP_003114604.1|/1.75734e-06/hypothetical protein CRE_28328 [Caenorhabditis remanei]
Tsp_13144	5	1	7	1.38	9	1.86	-	-	-	-
Tsp_11192	60	11.99	88	17.33	35	7.22	GO:0005737//cytoplasm	-	GO:0009790//embryo development;GO:0040009//regulation of growth rate;GO:0002164//larval development	gi|291221351|ref|XP_002730680.1|/2.85767e-41/PREDICTED: chromatin modifying protein 1B-like [Saccoglossus kowalevskii]
Tsp_03217	9	1.8	12	2.36	160	32.99	GO:0016461//unconventional myosin complex;GO:0005819//spindle;GO:0042995//cell projection	GO:0032028//myosin head/neck binding;GO:0046872//metal ion binding;GO:0016628//oxidoreductase activity, acting on the CH-CH group of donors, NAD or NADP as acceptor	GO:0000278//mitotic cell cycle;GO:0007017//microtubule-based process;GO:0009968//negative regulation of signal transduction;GO:0032412;GO:0051276//chromosome organization;GO:0009586//rhodopsin mediated phototransduction;GO:0006464//protein modification process;GO:0007186//G-protein coupled receptor protein signaling pathway;GO:0009593//detection of chemical stimulus;GO:0042993//positive regulatio…	gi|158302589|ref|XP_001687795.1|/7.308e-40/Anopheles gambiae str. PEST AGAP012844-PA [Anopheles gambiae str. PEST]
Tsp_12847	8	1.6	11	2.17	9	1.86	-	-	-	-
Tsp_12090	0	0	9	1.77	3	0.62	-	-	-	-
Tsp_05874	19	3.8	2	0.39	265	54.64	-	-	-	-
Tsp_01392	6	1.2	26	5.12	31	6.39	GO:0043005//neuron projection	GO:0046872//metal ion binding;GO:0005515//protein binding	GO:0007179//transforming growth factor beta receptor signaling pathway	gi|308481825|ref|XP_003103117.1|/9.78978e-16/hypothetical protein CRE_25645 [Caenorhabditis remanei]
Tsp_09263	126	25.18	132	26	87	17.94	-	-	-	gi|242019444|ref|XP_002430171.1|/2.66908e-103/conserved hypothetical protein [Pediculus humanus corporis]
Tsp_02838	39	7.8	3	0.59	3	0.62	-	-	GO:0032502//developmental process;GO:0032501//multicellular organismal process	gi|268537296|ref|XP_002633784.1|/2.73175e-19/C. briggsae CBR-COL-123 protein [Caenorhabditis briggsae]
Tsp_02158	0	0	4	0.79	2	0.41	-	-	-	gi|307212388|gb|EFN88178.1|/1.11545e-07/Caseinolytic peptidase B protein-like protein [Harpegnathos saltator]
Tsp_00702	508	101.54	496	97.68	274	56.5	GO:0043231//intracellular membrane-bounded organelle	GO:0005515//protein binding	GO:0016477//cell migration;GO:0018988;GO:0010927;GO:0002164//larval development;GO:0007059//chromosome segregation;GO:0010259//multicellular organismal aging;GO:0010876;GO:0048806//genitalia development;GO:0009790//embryo development	gi|312084276|ref|XP_003144209.1|/2.01983e-41/NAC domain-containing protein [Loa loa]
Tsp_06850	6	1.2	12	2.36	2	0.41	-	-	-	-
Tsp_14064	601	120.13	330	64.99	155	31.96	-	GO:0016462//pyrophosphatase activity;GO:0043169//cation binding	-	gi|241709133|ref|XP_002413363.1|/2.56795e-11/UDP-glucose pyrophosphatase, putative [Ixodes scapularis]
Tsp_07724	2	0.4	11	2.17	11	2.27	GO:0016021//integral to membrane;GO:0044459//plasma membrane part	GO:0005262//calcium channel activity	GO:0050789//regulation of biological process;GO:0033057;GO:0043050//pharyngeal pumping;GO:0003012//muscle system process;GO:0006816//calcium ion transport;GO:0034220//ion transmembrane transport;GO:0042044//fluid transport;GO:0048806//genitalia development	gi|157128919|ref|XP_001661548.1|/9.70894e-103/voltage-dependent p/q type calcium channel [Aedes aegypti]
Tsp_06187	1544	308.61	6027	1186.97	552	113.82	GO:0030427//site of polarized growth;GO:0043005//neuron projection;GO:0043231//intracellular membrane-bounded organelle;GO:0070161	GO:0032561;GO:0017111//nucleoside-triphosphatase activity	GO:0006909//phagocytosis;GO:0033674//positive regulation of kinase activity;GO:0009611//response to wounding;GO:0007178//transmembrane receptor protein serine/threonine kinase signaling pathway;GO:0048812//neuron projection morphogenesis;GO:0008154//actin polymerization or depolymerization;GO:0003006//developmental process involved in reproduction;GO:0010769//regulation of cell morphogenesis invo…	gi|91083695|ref|XP_966688.1|/8.04652e-83/PREDICTED: similar to putative Rho family small GTP binding protein cdc42 isoform 1 [Tribolium castaneum]
Tsp_02831	83	16.59	37	7.29	35	7.22	GO:0043231//intracellular membrane-bounded organelle	GO:0004190//aspartic-type endopeptidase activity	GO:0040008//regulation of growth;GO:0060541//respiratory system development;GO:0035264//multicellular organism growth;GO:0000003//reproduction;GO:0006508//proteolysis;GO:0009653//anatomical structure morphogenesis	gi|268536298|ref|XP_002633284.1|/5.92924e-63/C. briggsae CBR-IMP-2 protein [Caenorhabditis briggsae]
Tsp_07961	0	0	0	0	5	1.03	-	-	-	gi|22859614|emb|CAD45551.1|/1.12224e-25/goosecoid protein [Patella vulgata]
Tsp_09382	0	0	0	0	11	2.27	-	-	-	-
Tsp_05247	72	14.39	132	26	103	21.24	-	-	GO:0044260;GO:0040007//growth;GO:0090304;GO:0006897//endocytosis;GO:0009790//embryo development	gi|268532256|ref|XP_002631256.1|/1.12635e-68/C. briggsae CBR-CRN-3 protein [Caenorhabditis briggsae]
Tsp_04382	72	14.39	167	32.89	319	65.77	GO:0043231//intracellular membrane-bounded organelle;GO:0044444//cytoplasmic part	GO:0003729//mRNA binding	GO:0006396//RNA processing;GO:0030330//DNA damage response, signal transduction by p53 class mediator;GO:0022402//cell cycle process;GO:0030036//actin cytoskeleton organization;GO:0048255//mRNA stabilization;GO:0008283//cell proliferation	gi|307198651|gb|EFN79487.1|/7.51155e-20/RNA-binding protein 24-B [Harpegnathos saltator]
Tsp_00235	0	0	0	0	6	1.24	-	-	-	gi|31242227|ref|XP_321544.1|/1.06501e-06/AGAP001566-PA [Anopheles gambiae str. PEST]
Tsp_02763	0	0	26	5.12	130	26.8	-	-	-	gi|193208621|ref|NP_503535.2|/3.91217e-14/GLoBin family member (glb-25) [Caenorhabditis elegans]
Tsp_11591	219	43.77	186	36.63	37	7.63	-	GO:0005488//binding	GO:0006950//response to stress;GO:0050794//regulation of cellular process	gi|292621802|ref|XP_002664769.1|/6.0497e-32/PREDICTED: cysteine and histidine-rich domain-containing protein 1-like [Danio rerio]
Tsp_08547	31	6.2	47	9.26	7	1.44	-	-	-	gi|312077340|ref|XP_003141261.1|/1.88479e-09/NADH:ubiquinone oxidoreductase 17.2 kDa subunit family protein [Loa loa]
Tsp_00469	4	0.8	2	0.39	7	1.44	-	GO:0005488//binding	-	gi|195486240|ref|XP_002091421.1|/1.68432e-29/GE12248 [Drosophila yakuba]
Tsp_03566	1346	269.03	51	10.04	94	19.38	-	-	-	gi|170581489|ref|XP_001895704.1|/3.78994e-21/Chitin binding Peritrophin-A domain containing protein [Brugia malayi]
Tsp_11095	365	72.95	6	1.18	71	14.64	GO:0031224//intrinsic to membrane	GO:0005198//structural molecule activity	GO:0009790//embryo development;GO:0007592//protein-based cuticle development;GO:0048806//genitalia development;GO:0048729//tissue morphogenesis;GO:0002164//larval development	gi|312073341|ref|XP_003139477.1|/1.8807e-08/hypothetical protein LOAG_03892 [Loa loa]
Tsp_15512	2	0.4	3	0.59	12	2.47	GO:0016020//membrane	GO:0043492//ATPase activity, coupled to movement of substances;GO:0022892;GO:0046872//metal ion binding;GO:0016820//hydrolase activity, acting on acid anhydrides, catalyzing transmembrane movement of substances;GO:0000166//nucleotide binding	GO:0006810//transport;GO:0009205;GO:0008283//cell proliferation	gi|198416726|ref|XP_002120612.1|/6.82134e-28/PREDICTED: similar to ATPase, aminophospholipid transporter (APLT), class I, type 8A, member 1, partial [Ciona intestinalis]
Tsp_07058	274	54.77	533	104.97	954	196.71	-	-	-	-
Tsp_07973	18	3.6	23	4.53	11	2.27	-	-	-	gi|17536785|ref|NP_493762.1|/3.08145e-06/hypothetical protein W08F4.3 [Caenorhabditis elegans]
Tsp_00966	176	35.18	186	36.63	48	9.9	-	GO:0016491//oxidoreductase activity;GO:0048037//cofactor binding;GO:0000166//nucleotide binding	GO:0009790//embryo development;GO:0010259//multicellular organismal aging;GO:0042221//response to chemical stimulus;GO:0002164//larval development;GO:0022904//respiratory electron transport chain;GO:0006897//endocytosis	gi|308487975|ref|XP_003106182.1|/0/CRE-GAS-1 protein [Caenorhabditis remanei]
Tsp_10824	1179	235.65	265	52.19	4972	1025.18	GO:0030017//sarcomere;GO:0015629//actin cytoskeleton	GO:0005488//binding	-	gi|312067613|ref|XP_003136825.1|/9.03033e-78/hypothetical protein LOAG_01238 [Loa loa]
Tsp_06266	0	0	2	0.39	3	0.62	-	-	-	-
Tsp_00031	17	3.4	11	2.17	20	4.12	GO:0016021//integral to membrane	-	GO:0042051//compound eye photoreceptor development	gi|170591670|ref|XP_001900593.1|/1.79308e-139/EGF-like domain containing protein [Brugia malayi]
Tsp_13406	8	1.6	4	0.79	31	6.39	-	GO:0008289//lipid binding;GO:0016301//kinase activity	GO:0007165//signal transduction;GO:0006796//phosphate metabolic process	gi|195108345|ref|XP_001998753.1|/1.02766e-07/GI24140 [Drosophila mojavensis]
Tsp_09215	145	28.98	136	26.78	132	27.22	-	-	-	gi|149579229|ref|XP_001517798.1|/4.88647e-70/PREDICTED: similar to alpha defensin 5 like [Ornithorhynchus anatinus]
Tsp_05189	2183	436.33	467	91.97	185	38.15	-	-	-	gi|404638|gb|AAA20539.1|/5.30525e-127/antigen targeted by protective antibodies [Trichinella spiralis]
Tsp_13612	2	0.4	2	0.39	4	0.82	GO:0044429//mitochondrial part	GO:0016491//oxidoreductase activity	GO:0009056//catabolic process;GO:0055114//oxidation-reduction process;GO:0044238//primary metabolic process;GO:0006091//generation of precursor metabolites and energy;GO:0034641//cellular nitrogen compound metabolic process;GO:0044281//small molecule metabolic process	gi|74847278|sp|Q623T0.1|ODO1_CAEBR/4.25761e-19/RecName: Full=2-oxoglutarate dehydrogenase, mitochondrial; AltName: Full=2-oxoglutarate dehydrogenase complex component E1; Short=OGDC-E1; AltName: Full=Alpha-ketoglutarate dehydrogenase; Flags: Precursor
Tsp_07694	78	15.59	129	25.41	43	8.87	GO:0005856//cytoskeleton;GO:0043231//intracellular membrane-bounded organelle;GO:0044444//cytoplasmic part	GO:0050662//coenzyme binding;GO:0003824//catalytic activity;GO:0000166//nucleotide binding	GO:0009987//cellular process;GO:0008152//metabolic process	gi|47214519|emb|CAF96712.1|/4.00458e-126/unnamed protein product [Tetraodon nigroviridis]
Tsp_01549	56	11.19	2	0.39	2	0.41	-	-	-	-
Tsp_10831	81	16.19	243	47.86	362	74.64	-	GO:0005488//binding;GO:0008233//peptidase activity	-	gi|71980967|ref|NP_492109.2|/2.4191e-65/Nematode AStacin protease family member (nas-36) [Caenorhabditis elegans]
Tsp_11039	2	0.4	0	0	5	1.03	-	-	-	-
Tsp_08691	21	4.2	0	0	0	0	-	-	-	-
Tsp_11576	80	15.99	54	10.63	40	8.25	GO:0005626//insoluble fraction;GO:0044425//membrane part	GO:0016740//transferase activity	GO:0042221//response to chemical stimulus;GO:0014041	gi|4204904|gb|AAD10845.1|/3.71528e-28/receptor protein tyrosine kinase [Tetraodon fluviatilis]
Tsp_05469	2	0.4	6	1.18	11	2.27	-	-	-	gi|290457497|emb|CAB55030.2|/6.77268e-35/C. elegans protein Y57A10A.10, partially confirmed by transcript evidence [Caenorhabditis elegans]
Tsp_08004	1034	206.67	241	47.46	164	33.82	-	-	-	gi|242012271|ref|XP_002426857.1|/1.36111e-19/ubiquitin-conjugating enzyme E2 variant, putative [Pediculus humanus corporis]
Tsp_07051	0	0	0	0	2	0.41	-	-	-	-
Tsp_09553	58	11.59	54	10.63	36	7.42	-	-	GO:0019725//cellular homeostasis	gi|241120674|ref|XP_002402970.1|/1.17769e-46/cytochrome C oxidase assembly protein, putative [Ixodes scapularis]
Tsp_11326	11	2.2	15	2.95	13	2.68	-	-	-	gi|156379280|ref|XP_001631386.1|/4.85608e-56/predicted protein [Nematostella vectensis]
Tsp_03854	2	0.4	0	0	0	0	-	-	-	-
Tsp_04439	0	0	0	0	14	2.89	-	-	-	gi|240973517|ref|XP_002401484.1|/6.35032e-14/conserved hypothetical protein [Ixodes scapularis]
Tsp_02714	0	0	0	0	3	0.62	-	-	-	-
Tsp_08655	11	2.2	6	1.18	159	32.78	-	-	-	gi|312081061|ref|XP_003142866.1|/4.90163e-18/immunoglobulin I-set domain-containing protein [Loa loa]
Tsp_11223	33	6.6	20	3.94	15	3.09	-	-	-	-
Tsp_09443	99	19.79	32	6.3	1912	394.24	-	-	-	gi|38258254|sp|Q9NL83.1|ORCKA_PROCL/3.26355e-09/RecName: Full=Orcokinin peptides type A; Contains: RecName: Full=Orcomyotropin-like peptide; Contains: RecName: Full=Orcokinin; Contains: RecName: Full=Orcokinin-like peptide; Flags: Precursor
Tsp_07595	48	9.59	120	23.63	80	16.5	-	-	-	-
Tsp_09389	0	0	0	0	2	0.41	-	-	-	-
Tsp_04127	313	62.56	336	66.17	731	150.73	-	GO:0070566//adenylyltransferase activity	GO:0032319//regulation of Rho GTPase activity	gi|312080650|ref|XP_003142690.1|/2.42919e-93/fic protein family protein [Loa loa]
Tsp_05167	36	7.2	13	2.56	460	94.85	-	-	-	gi|21954120|gb|AAM80556.1|/5.31913e-34/cuticular collagen [Trichinella spiralis]
Tsp_04473	334	66.76	246	48.45	599	123.51	GO:0044444//cytoplasmic part;GO:0000267//cell fraction	GO:0004812//aminoacyl-tRNA ligase activity;GO:0032559	GO:0022603//regulation of anatomical structure morphogenesis;GO:0006418//tRNA aminoacylation for protein translation;GO:0008283//cell proliferation	gi|242021429|ref|XP_002431147.1|/1.86146e-161/Tryptophanyl-tRNA synthetase, putative [Pediculus humanus corporis]
Tsp_12350	1035	206.87	46	9.06	52	10.72	-	-	-	-
Tsp_11587	9	1.8	5	0.98	7	1.44	-	-	-	gi|225710096|gb|ACO10894.1|/1.36961e-12/OCIA domain-containing protein 1 [Caligus rogercresseyi]
Tsp_04253	36	7.2	85	16.74	28	5.77	GO:0005622//intracellular	-	GO:0009987//cellular process	gi|156548042|ref|XP_001605902.1|/6.63409e-32/PREDICTED: similar to GAPVD1 protein [Nasonia vitripennis]
Tsp_01593	70	13.99	20	3.94	35	7.22	-	-	-	gi|281205580|gb|EFA79769.1|/2.7754e-50/hypothetical protein PPL_06588 [Polysphondylium pallidum PN500]
Tsp_15513	4	0.8	2	0.39	9	1.86	-	-	-	-
Tsp_03342	6	1.2	12	2.36	40	8.25	-	GO:0005515//protein binding	-	gi|312073554|ref|XP_003139572.1|/1.74925e-29/TPR Domain containing protein [Loa loa]
Tsp_01912	4	0.8	22	4.33	15	3.09	-	-	-	-
Tsp_08442	19	3.8	123	24.22	164	33.82	-	-	-	gi|170576538|ref|XP_001893669.1|/1.4477e-24/Hypothetical 90.8 kDa protein T05H10.7 in chromosome II, putative [Brugia malayi]
Tsp_14393	6	1.2	5	0.98	5	1.03	GO:0005694//chromosome	-	GO:0006915//apoptosis;GO:0033554//cellular response to stress;GO:0019953//sexual reproduction;GO:0007127//meiosis I	gi|148234374|ref|NP_001089160.1|/6.83787e-14/Fanconi anemia, complementation group D2 [Xenopus laevis]
Tsp_09041	33	6.6	82	16.15	91	18.76	-	-	-	-
Tsp_01597	22	4.4	10	1.97	5	1.03	-	-	-	-
Tsp_03506	115	22.99	47	9.26	0	0	-	-	-	gi|170589293|ref|XP_001899408.1|/7.90211e-55/Protein kinase domain containing protein [Brugia malayi]
Tsp_07879	116	23.19	70	13.79	73	15.05	-	-	-	gi|221117434|ref|XP_002163940.1|/3.74244e-89/PREDICTED: similar to hCG32740, partial [Hydra magnipapillata]
Tsp_01983	124	24.78	437	86.06	86	17.73	GO:0005759//mitochondrial matrix;GO:0016021//integral to membrane;GO:0005819//spindle;GO:0019866//organelle inner membrane	GO:0005345//purine base transmembrane transporter activity;GO:0005488//binding	GO:0015980//energy derivation by oxidation of organic compounds;GO:0010939;GO:0030073//insulin secretion;GO:0007005//mitochondrion organization;GO:0006863//purine base transport	gi|90819992|gb|ABD98753.1|/4.22202e-84/putative ADP/ATP translocase [Graphocephala atropunctata]
Tsp_10988	293	58.56	223	43.92	1392	287.02	-	-	-	gi|242016117|ref|XP_002428682.1|/1.16564e-68/Vinculin, putative [Pediculus humanus corporis]
Tsp_13005	0	0	6	1.18	0	0	-	GO:0016787//hydrolase activity;GO:0005488//binding	-	gi|156379280|ref|XP_001631386.1|/2.46561e-10/predicted protein [Nematostella vectensis]
Tsp_10863	345	68.96	145	28.56	171	35.26	-	-	-	-
Tsp_10783	4	0.8	7	1.38	3	0.62	-	-	-	gi|296193829|ref|XP_002744690.1|/4.52404e-102/PREDICTED: multiple epidermal growth factor-like domains protein 10 [Callithrix jacchus]
Tsp_05445	2	0.4	0	0	5	1.03	-	-	-	-
Tsp_12382	0	0	0	0	29	5.98	-	-	-	gi|60544805|gb|AAX22745.1|/3.12823e-18/newborn larvae-specific DNase II-5 [Trichinella spiralis]
Tsp_05920	158	31.58	296	58.29	125	25.77	-	-	-	gi|240959490|ref|XP_002400440.1|/1.43714e-81/FYVE finger-containing phosphoinositide kinase, fyv1, putative [Ixodes scapularis]
Tsp_03705	0	0	0	0	6	1.24	-	-	-	-
Tsp_10686	11	2.2	5	0.98	0	0	-	-	-	gi|115624729|ref|XP_001203620.1|/1.19742e-24/PREDICTED: similar to oxysterol-binding protein-like protein OSBPL10, partial [Strongylocentrotus purpuratus]
Tsp_06625	2	0.4	4	0.79	3	0.62	-	GO:0004112//cyclic-nucleotide phosphodiesterase activity;GO:0043169//cation binding	GO:0023052//signaling	gi|170591520|ref|XP_001900518.1|/6.26155e-08/3'5'-cyclic nucleotide phosphodiesterase family protein [Brugia malayi]
Tsp_08941	7	1.4	7	1.38	58	11.96	-	-	-	gi|195174070|ref|XP_002027805.1|/3.83489e-61/GL16316 [Drosophila persimilis]
Tsp_08129	2	0.4	3	0.59	7	1.44	-	-	-	-
Tsp_03743	196	39.18	85	16.74	158	32.58	GO:0031201//SNARE complex	GO:0000149//SNARE binding	GO:0007417//central nervous system development;GO:0008105//asymmetric protein localization;GO:0007270//nerve-nerve synaptic transmission;GO:0030154//cell differentiation;GO:0016082//synaptic vesicle priming;GO:0015031//protein transport	gi|239792687|dbj|BAH72655.1|/1.00671e-63/ACYPI001188 [Acyrthosiphon pisum]
Tsp_02888	107	21.39	19	3.74	13	2.68	GO:0080008//CUL4 RING ubiquitin ligase complex;GO:0005634//nucleus	GO:0003676//nucleic acid binding	GO:0006289//nucleotide-excision repair;GO:0006511//ubiquitin-dependent protein catabolic process;GO:0050794//regulation of cellular process	gi|311247553|ref|XP_003122700.1|/9.49997e-153/PREDICTED: DNA damage-binding protein 1-like isoform 2 [Sus scrofa]
Tsp_01327	3	0.6	0	0	2	0.41	-	-	GO:0006810//transport	gi|187607758|ref|NP_001120155.1|/1.08155e-55/solute carrier organic anion transporter family, member 4A1 [Xenopus (Silurana) tropicalis]
Tsp_00854	0	0	2	0.39	0	0	-	-	-	-
Tsp_11477	16	3.2	2	0.39	0	0	GO:0005634//nucleus	-	GO:0044260;GO:0007275//multicellular organismal development;GO:0071842;GO:0044238//primary metabolic process	gi|198429433|ref|XP_002128612.1|/2.53304e-10/PREDICTED: similar to embryonic ectoderm development [Ciona intestinalis]
Tsp_07700	3	0.6	0	0	35	7.22	-	GO:0046872//metal ion binding;GO:0008238//exopeptidase activity;GO:0008237//metallopeptidase activity	GO:0006508//proteolysis	gi|170595385|ref|XP_001902361.1|/2.68057e-71/Zinc carboxypeptidase family protein [Brugia malayi]
Tsp_11147	166	33.18	322	63.42	197	40.62	GO:0005700//polytene chromosome;GO:0070822//Sin3-type complex;GO:0031519//PcG protein complex	GO:0017136//NAD-dependent histone deacetylase activity;GO:0005488//binding	GO:0009880//embryonic pattern specification;GO:0006476//protein deacetylation;GO:0016458//gene silencing;GO:0048812//neuron projection morphogenesis;GO:0006928//cellular component movement;GO:0006355//regulation of transcription, DNA-dependent;GO:0010259//multicellular organismal aging;GO:0048513//organ development;GO:0022900//electron transport chain;GO:0007292//female gamete generation;GO:00090…	gi|195429008|ref|XP_002062556.1|/3.05225e-69/GK16595 [Drosophila willistoni]
Tsp_00246	333	66.56	38	7.48	6	1.24	-	GO:0005488//binding;GO:0004518//nuclease activity	-	gi|160420213|ref|NP_001104223.1|/3.22518e-23/poly(U)-specific endoribonuclease-D [Xenopus laevis]
Tsp_04571	0	0	0	0	2	0.41	-	-	-	-
Tsp_10096	20	4	17	3.35	58	11.96	-	-	-	gi|156071439|ref|NP_001095128.1|/2.50949e-14/centrosomal protein of 290 kDa [Felis catus]
Tsp_10646	264	52.77	150	29.54	178	36.7	-	-	-	-
Tsp_10363	20	4	7	1.38	17	3.51	-	GO:0000166//nucleotide binding;GO:0008092//cytoskeletal protein binding;GO:0042623//ATPase activity, coupled	GO:0009653//anatomical structure morphogenesis;GO:0051641//cellular localization;GO:0071842;GO:0008595//anterior/posterior axis specification, embryo;GO:0007281//germ cell development;GO:0048477//oogenesis	gi|91087053|ref|XP_974649.1|/1.75781e-77/PREDICTED: similar to myosin VA (heavy polypeptide 12, myoxin) [Tribolium castaneum]
Tsp_02674	0	0	0	0	2	0.41	-	-	-	-
Tsp_08273	21	4.2	7	1.38	21	4.33	-	-	-	-
Tsp_10877	2741	547.86	3352	660.15	1312	270.52	-	-	-	gi|170593685|ref|XP_001901594.1|/1.41163e-15/hypothetical protein Bm1_50630 [Brugia malayi]
Tsp_03683	7	1.4	0	0	0	0	-	GO:0003676//nucleic acid binding	GO:0048513//organ development	gi|301755444|ref|XP_002913584.1|/5.35522e-06/PREDICTED: homeobox expressed in ES cells 1-like [Ailuropoda melanoleuca]
Tsp_09342	9	1.8	17	3.35	8	1.65	-	-	-	gi|307198546|gb|EFN79431.1|/6.46666e-51/Tyrosine-protein kinase-like 7 [Harpegnathos saltator]
Tsp_05018	24	4.8	79	15.56	193	39.79	-	-	-	gi|164565375|ref|NP_001106833.1|/3.36099e-73/TBC1 domain family member 14 isoform a [Mus musculus]
Tsp_06327	11	2.2	25	4.92	11	2.27	-	-	-	gi|291231370|ref|XP_002735637.1|/4.09056e-90/PREDICTED: skuld-like [Saccoglossus kowalevskii]
Tsp_05661	0	0	0	0	19	3.92	-	-	-	-
Tsp_06275	0	0	2	0.39	7	1.44	GO:0005622//intracellular	GO:0005488//binding;GO:0005096//GTPase activator activity	GO:0023052//signaling;GO:0010876;GO:0050794//regulation of cellular process;GO:0071842	gi|312068598|ref|XP_003137289.1|/2.14167e-10/rho-GTPase-activating [Loa loa]
Tsp_06208	0	0	0	0	7	1.44	-	-	-	gi|308463606|ref|XP_003094076.1|/2.86377e-14/hypothetical protein CRE_17529 [Caenorhabditis remanei]
Tsp_10698	2	0.4	2	0.39	7	1.44	-	-	-	gi|221091300|ref|XP_002169116.1|/4.29418e-25/PREDICTED: similar to CG8793 CG8793-PA [Hydra magnipapillata]
Tsp_08410	0	0	0	0	12	2.47	-	-	-	gi|292622554|ref|XP_683776.4|/1.04847e-06/PREDICTED: GRAM domain containing 1A [Danio rerio]
Tsp_05505	0	0	0	0	3	0.62	-	-	-	-
Tsp_13982	0	0	0	0	6	1.24	-	-	-	-
Tsp_11653	34	6.8	119	23.44	40	8.25	GO:0044424//intracellular part	GO:0005515//protein binding;GO:0003824//catalytic activity	GO:0009058//biosynthetic process	gi|198422414|ref|XP_002119392.1|/8.37824e-53/PREDICTED: similar to Alg2 protein [Ciona intestinalis]
Tsp_05150	0	0	2	0.39	82	16.91	-	-	-	gi|221121162|ref|XP_002161639.1|/1.76484e-83/PREDICTED: similar to Pao retrotransposon peptidase family protein [Hydra magnipapillata]
Tsp_07475	6231	1245.43	668	131.56	399	82.27	GO:0032991//macromolecular complex;GO:0031981//nuclear lumen	-	GO:0000463//maturation of LSU-rRNA from tricistronic rRNA transcript (SSU-rRNA, 5.8S rRNA, LSU-rRNA)	gi|148221987|ref|NP_001080358.1|/1.59009e-164/ribosome biogenesis protein bop1-B [Xenopus laevis]
Tsp_06703	0	0	0	0	2	0.41	-	-	-	-
Tsp_01576	110	21.99	138	27.18	32	6.6	GO:0031981//nuclear lumen;GO:0044444//cytoplasmic part	GO:0016301//kinase activity	GO:0044238//primary metabolic process;GO:0006766//vitamin metabolic process;GO:0034641//cellular nitrogen compound metabolic process;GO:0006732//coenzyme metabolic process	gi|196015173|ref|XP_002117444.1|/1.58662e-35/hypothetical protein TRIADDRAFT_61521 [Trichoplax adhaerens]
Tsp_02941	43	8.59	41	8.07	47	9.69	GO:0016020//membrane;GO:0043231//intracellular membrane-bounded organelle	GO:0046914//transition metal ion binding;GO:0003676//nucleic acid binding	GO:0006810//transport	gi|260818627|ref|XP_002604484.1|/3.95444e-22/hypothetical protein BRAFLDRAFT_114510 [Branchiostoma floridae]
Tsp_06947	2	0.4	4	0.79	2	0.41	-	-	-	gi|156544101|ref|XP_001605620.1|/8.26971e-29/PREDICTED: similar to abhydrolase domain containing 11 [Nasonia vitripennis]
Tsp_11060	9	1.8	50	9.85	91	18.76	-	-	-	-
Tsp_01319	4	0.8	3	0.59	16	3.3	-	-	-	-
Tsp_14516	0	0	9	1.77	8	1.65	GO:0043231//intracellular membrane-bounded organelle	GO:0005488//binding	GO:0007399//nervous system development;GO:0007267//cell-cell signaling;GO:0007635//chemosensory behavior	gi|194743840|ref|XP_001954408.1|/1.47971e-17/GF16747 [Drosophila ananassae]
Tsp_09270	6	1.2	10	1.97	23	4.74	-	-	-	-
Tsp_11978	7	1.4	14	2.76	29	5.98	GO:0043005//neuron projection;GO:0044444//cytoplasmic part;GO:0005626//insoluble fraction;GO:0044297//cell body;GO:0016020//membrane	GO:0004672//protein kinase activity	GO:0006468//protein phosphorylation	gi|312076729|ref|XP_003140992.1|/1.4459e-80/CAMK/PKD protein kinase [Loa loa]
Tsp_00614	365	72.95	510	100.44	998	205.78	-	-	-	gi|114585919|ref|XP_001169157.1|/8.88947e-43/PREDICTED: CLIP-associating protein 2 isoform 4 [Pan troglodytes]
Tsp_03130	0	0	2	0.39	32	6.6	-	-	-	-
Tsp_14998	0	0	0	0	3	0.62	GO:0000267//cell fraction;GO:0016020//membrane	GO:0004091//carboxylesterase activity;GO:0005515//protein binding	GO:0006581//acetylcholine catabolic process;GO:0050789//regulation of biological process	gi|308482159|ref|XP_003103283.1|/4.07437e-20/CRE-ACE-1 protein [Caenorhabditis remanei]
Tsp_06541	0	0	0	0	3	0.62	-	-	-	gi|241848460|ref|XP_002415642.1|/7.36392e-13/pheromone and odorant receptor, putative [Ixodes scapularis]
Tsp_04064	2	0.4	0	0	0	0	-	GO:0005488//binding	-	gi|308510861|ref|XP_003117613.1|/1.64205e-94/CRE-ADT-2 protein [Caenorhabditis remanei]
Tsp_08417	2	0.4	2	0.39	0	0	-	-	-	-
Tsp_07099	0	0	0	0	8	1.65	-	-	-	-
Tsp_08370	3375	674.58	606	119.35	35	7.22	-	-	-	gi|118776386|gb|ABL14210.1|/1.44045e-66/unknown protein [Trichinella spiralis]
Tsp_12445	0	0	4	0.79	2	0.41	-	-	-	-
Tsp_01182	0	0	0	0	6	1.24	GO:0043005//neuron projection;GO:0044297//cell body;GO:0030313;GO:0005887//integral to plasma membrane	GO:0004970//ionotropic glutamate receptor activity;GO:0005231//excitatory extracellular ligand-gated ion channel activity;GO:0016597//amino acid binding	GO:0006810//transport;GO:0007215//glutamate signaling pathway;GO:0050909//sensory perception of taste;GO:0002164//larval development;GO:0007610//behavior;GO:0009605//response to external stimulus;GO:0009790//embryo development	gi|309357360|emb|CAP35623.2|/2.95994e-105/CBR-GLR-1 protein [Caenorhabditis briggsae AF16]
Tsp_06041	4	0.8	3	0.59	5	1.03	GO:0031981//nuclear lumen	-	GO:0007275//multicellular organismal development	gi|156402343|ref|XP_001639550.1|/3.86836e-111/predicted protein [Nematostella vectensis]
Tsp_06635	32	6.4	23	4.53	125	25.77	-	-	GO:0006811//ion transport	gi|308512449|ref|XP_003118407.1|/5.718e-27/CRE-TWK-28 protein [Caenorhabditis remanei]
Tsp_11235	0	0	4	0.79	0	0	-	-	-	gi|260817896|ref|XP_002603821.1|/3.0757e-77/hypothetical protein BRAFLDRAFT_124688 [Branchiostoma floridae]
Tsp_03645	13	2.6	66	13	121	24.95	-	-	-	gi|241063664|ref|XP_002408196.1|/1.23267e-09/hypothetical protein IscW_ISCW000551 [Ixodes scapularis]
Tsp_04012	757	151.31	1125	221.56	1085	223.72	GO:0005737//cytoplasm	GO:0030695//GTPase regulator activity	GO:0035556//intracellular signal transduction;GO:0006915//apoptosis	gi|31873282|emb|CAD97632.1|/1.03256e-10/hypothetical protein [Homo sapiens]
Tsp_01654	36	7.2	80	15.76	2	0.41	GO:0012505//endomembrane system;GO:0044431//Golgi apparatus part	GO:0005083//small GTPase regulator activity;GO:0005488//binding	GO:0048200	gi|312080962|ref|XP_003142824.1|/1.10179e-177/Sec7 domain-containing protein [Loa loa]
Tsp_09713	0	0	0	0	3	0.62	-	-	-	-
Tsp_02342	0	0	0	0	2	0.41	-	-	-	-
Tsp_03763	17	3.4	27	5.32	79	16.29	GO:0005856//cytoskeleton;GO:0005737//cytoplasm;GO:0005886//plasma membrane	GO:0016776//phosphotransferase activity, phosphate group as acceptor;GO:0005515//protein binding;GO:0000166//nucleotide binding;GO:0016301//kinase activity	GO:0044238//primary metabolic process;GO:0044260	gi|312083600|ref|XP_003143929.1|/4.57743e-69/peripheral plasma membrane protein CASK [Loa loa]
Tsp_09859	12	2.4	5	0.98	485	100	GO:0044424//intracellular part	GO:0016616//oxidoreductase activity, acting on the CH-OH group of donors, NAD or NADP as acceptor;GO:0048037//cofactor binding	GO:0006072//glycerol-3-phosphate metabolic process	gi|170591638|ref|XP_001900577.1|/2.36997e-12/Probable glycerol-3-phosphate dehydrogenase , cytoplasmic, putative [Brugia malayi]
Tsp_12124	11	2.2	7	1.38	21	4.33	GO:0044427;GO:0043186//P granule;GO:0030529//ribonucleoprotein complex	GO:0004386//helicase activity;GO:0003729//mRNA binding	GO:0007028//cytoplasm organization;GO:0008283//cell proliferation;GO:0031124//mRNA 3'-end processing;GO:0006403//RNA localization;GO:0007309//oocyte axis specification;GO:0006417//regulation of translation;GO:0000070//mitotic sister chromatid segregation	gi|156555544|ref|XP_001603956.1|/3.13703e-57/PREDICTED: similar to vasa-like protein [Nasonia vitripennis]
Tsp_07987	5	1	8	1.58	8	1.65	-	-	-	-
Tsp_08120	0	0	6	1.18	2	0.41	-	-	-	-
Tsp_11077	0	0	2	0.39	15	3.09	-	-	-	-
Tsp_09595	212	42.37	211	41.55	192	39.59	GO:0005815//microtubule organizing center;GO:0012505//endomembrane system	GO:0005488//binding;GO:0004672//protein kinase activity	GO:0050789//regulation of biological process;GO:0044267//cellular protein metabolic process	gi|312069078|ref|XP_003137514.1|/1.091e-48/camk/mapkapk/mnk protein kinase [Loa loa]
Tsp_05432	15	3	111	21.86	2	0.41	-	-	-	gi|1731114|sp|Q09321.1|YR51_CAEEL/2.1537e-38/RecName: Full=Uncharacterized protein F42A8.1
Tsp_05216	0	0	42	8.27	0	0	-	-	-	-
Tsp_10242	3	0.6	0	0	3	0.62	-	-	-	gi|170590336|ref|XP_001899928.1|/1.08589e-06/hypothetical protein Bm1_42320 [Brugia malayi]
Tsp_05971	72	14.39	56	11.03	41	8.45	-	-	-	gi|213514176|ref|NP_001134478.1|/8.90475e-26/Prefoldin subunit 3 [Salmo salar]
Tsp_10757	0	0	4	0.79	0	0	-	-	GO:0048731;GO:0009966//regulation of signal transduction	gi|126336105|ref|XP_001365037.1|/1.08483e-18/PREDICTED: similar to crossveinless-2 [Monodelphis domestica]
Tsp_00491	105	20.99	115	22.65	61	12.58	-	-	-	gi|307187780|gb|EFN72746.1|/4.07697e-13/Glutaredoxin-C4 [Camponotus floridanus]
Tsp_10193	17	3.4	72	14.18	276	56.91	-	-	-	gi|309364856|emb|CAP23399.2|/8.99755e-42/hypothetical protein CBG_03281 [Caenorhabditis briggsae AF16]
Tsp_07586	0	0	3	0.59	2	0.41	-	-	-	gi|193674082|ref|XP_001952023.1|/8.76262e-178/PREDICTED: similar to putative gag-pol protein [Acyrthosiphon pisum]
Tsp_04922	0	0	8	1.58	14	2.89	-	-	-	-
Tsp_03403	6	1.2	17	3.35	9	1.86	-	-	-	-
Tsp_12744	2	0.4	0	0	0	0	GO:0044424//intracellular part	GO:0019783//small conjugating protein-specific protease activity;GO:0016790//thiolester hydrolase activity	GO:0070646;GO:0019941//modification-dependent protein catabolic process	gi|241714784|ref|XP_002413525.1|/1.61266e-30/ubiquitin carboxy-terminal hydrolase, putative [Ixodes scapularis]
Tsp_07866	2	0.4	0	0	0	0	-	-	-	-
Tsp_05204	33	6.6	26	5.12	6	1.24	GO:0043231//intracellular membrane-bounded organelle	GO:0005488//binding	GO:0007243//intracellular protein kinase cascade;GO:0006351//transcription, DNA-dependent;GO:0035195//gene silencing by miRNA	gi|195555694|ref|XP_002077166.1|/3.74368e-59/GD15469 [Drosophila simulans]
Tsp_01484	17	3.4	10	1.97	26	5.36	-	GO:0003824//catalytic activity	GO:0006259//DNA metabolic process	gi|221108884|ref|XP_002170257.1|/1.1397e-29/PREDICTED: similar to DNA polymerase theta, partial [Hydra magnipapillata]
Tsp_01288	3	0.6	34	6.7	46	9.48	GO:0005737//cytoplasm	-	-	gi|170591596|ref|XP_001900556.1|/2.05127e-17/hypothetical protein [Brugia malayi]
Tsp_04811	222	44.37	67	13.2	2	0.41	-	-	-	-
Tsp_06136	10	2	5	0.98	7	1.44	-	-	-	gi|198418787|ref|XP_002120014.1|/3.29163e-07/PREDICTED: Jarid1c protein, partial [Ciona intestinalis]
Tsp_08714	57	11.39	50	9.85	4	0.82	-	-	-	gi|224052438|ref|XP_002197654.1|/9.41955e-91/PREDICTED: helicase, lymphoid-specific [Taeniopygia guttata]
Tsp_07972	231	46.17	180	35.45	135	27.84	-	-	-	gi|260797948|ref|XP_002593962.1|/3.09015e-19/hypothetical protein BRAFLDRAFT_68601 [Branchiostoma floridae]
Tsp_01446	3	0.6	32	6.3	3216	663.11	-	GO:0003824//catalytic activity	-	gi|118776364|gb|ABL14199.1|/5.47327e-80/mast cell protease-2-like protein [Trichinella spiralis]
Tsp_09314	0	0	3	0.59	7	1.44	-	-	-	-
Tsp_03151	6	1.2	25	4.92	191	39.38	-	-	-	gi|270009747|gb|EFA06195.1|/0/hypothetical protein TcasGA2_TC009044 [Tribolium castaneum]
Tsp_10250	118	23.59	164	32.3	199	41.03	GO:0005813//centrosome;GO:0042995//cell projection	-	GO:0009653//anatomical structure morphogenesis;GO:0000226//microtubule cytoskeleton organization;GO:0040011//locomotion;GO:0040009//regulation of growth rate;GO:0048513//organ development;GO:0048869;GO:0007399//nervous system development;GO:0035264//multicellular organism growth;GO:0010876	gi|115669906|ref|XP_001202895.1|/2.88126e-31/PREDICTED: similar to Bardet-Biedl syndrome type 4 [Strongylocentrotus purpuratus]
Tsp_01718	4	0.8	8	1.58	64	13.2	-	-	-	gi|115963458|ref|XP_001196240.1|/2.02007e-07/PREDICTED: hypothetical protein [Strongylocentrotus purpuratus]
Tsp_01260	0	0	0	0	33	6.8	-	-	GO:0010259//multicellular organismal aging	gi|312072084|ref|XP_003138904.1|/9.84489e-19/trehalose 6-phosphate synthase 1 [Loa loa]
Tsp_08628	230	45.97	443	87.25	222	45.77	-	-	-	gi|17510337|ref|NP_491085.1|/7.69585e-12/NADH Ubiquinone oxidoreductase Fe-S protein family member (nduf-5) [Caenorhabditis elegans]
Tsp_00685	168	33.58	96	18.91	124	25.57	GO:0005818//aster;GO:0030427//site of polarized growth;GO:0031981//nuclear lumen;GO:0012505//endomembrane system;GO:0072372//primary cilium;GO:0030424//axon;GO:0005875//microtubule associated complex;GO:0005815//microtubule organizing center;GO:0000775//chromosome, centromeric region;GO:0005624//membrane fraction;GO:0044297//cell body	GO:0003824//catalytic activity;GO:0005539//glycosaminoglycan binding;GO:0042802//identical protein binding;GO:0015631//tubulin binding;GO:0019899//enzyme binding;GO:0045502//dynein binding	GO:0007346//regulation of mitotic cell cycle;GO:0051301//cell division;GO:0003006//developmental process involved in reproduction;GO:0021952//central nervous system projection neuron axonogenesis;GO:0040001//establishment of mitotic spindle localization;GO:0021543//pallium development;GO:0006998//nuclear envelope organization;GO:0032318//regulation of Ras GTPase activity;GO:0016477//cell migratio…	gi|241562848|ref|XP_002401479.1|/1.88613e-123/U3 snoRNP-associated protein, putative [Ixodes scapularis]
Tsp_05085	0	0	0	0	2	0.41	-	-	-	gi|21214752|emb|CAD32253.1|/4.38211e-26/gag-pol polyprotein precursor [Drosophila melanogaster]
Tsp_02360	2	0.4	32	6.3	90	18.56	-	-	-	-
Tsp_09089	72	14.39	68	13.39	51	10.52	-	-	-	gi|91080529|ref|XP_972213.1|/6.49292e-16/PREDICTED: similar to wd-repeat protein [Tribolium castaneum]
Tsp_04096	0	0	0	0	2	0.41	-	-	-	-
Tsp_03082	15	3	23	4.53	25	5.15	-	-	GO:0032501//multicellular organismal process;GO:0009987//cellular process	gi|224046973|ref|XP_002199671.1|/1.03087e-37/PREDICTED: vacuolar protein sorting 54 homolog (S. cerevisiae) [Taeniopygia guttata]
Tsp_10555	70	13.99	17	3.35	20	4.12	-	GO:0003824//catalytic activity	-	gi|115659689|ref|XP_001199875.1|/9.82504e-95/PREDICTED: similar to GA18991-PA [Strongylocentrotus purpuratus]
Tsp_12541	0	0	6	1.18	4	0.82	GO:0016604//nuclear body	GO:0003723//RNA binding	GO:0012501//programmed cell death;GO:0000380//alternative nuclear mRNA splicing, via spliceosome	gi|291237648|ref|XP_002738750.1|/1.10401e-42/PREDICTED: CG4119-like [Saccoglossus kowalevskii]
Tsp_05052	46	9.19	3	0.59	2	0.41	-	-	-	gi|170588765|ref|XP_001899144.1|/4.5043e-11/Immunoglobulin I-set domain containing protein [Brugia malayi]
Tsp_12223	0	0	6	1.18	4	0.82	GO:0030141//stored secretory granule;GO:0016020//membrane	-	GO:0051234//establishment of localization	gi|289623446|emb|CAH59462.2|/4.72283e-64/ATP-binding cassette transporter sub-family A [Pecten maximus]
Tsp_09503	81	16.19	106	20.88	78	16.08	GO:0005789//endoplasmic reticulum membrane	GO:0017111//nucleoside-triphosphatase activity;GO:0000166//nucleotide binding	GO:0006984//ER-nucleus signaling pathway;GO:0002164//larval development;GO:0007592//protein-based cuticle development;GO:0006515//misfolded or incompletely synthesized protein catabolic process;GO:0009790//embryo development;GO:0022403;GO:0035264//multicellular organism growth	gi|312093422|ref|XP_003147677.1|/2.27321e-122/VCP protein [Loa loa]
Tsp_08053	150	29.98	123	24.22	51	10.52	-	-	-	-
Tsp_12721	23	4.6	54	10.63	62	12.78	GO:0005622//intracellular	-	-	gi|290976605|ref|XP_002671030.1|/6.06605e-14/predicted protein [Naegleria gruberi]
Tsp_07313	0	0	2	0.39	4	0.82	-	-	-	gi|189242080|ref|XP_001809908.1|/5.42655e-31/PREDICTED: similar to BEL12_AG transposon polyprotein [Tribolium castaneum]
Tsp_00734	12	2.4	18	3.54	20	4.12	-	-	-	gi|48106111|ref|XP_396054.1|/4.16788e-49/PREDICTED: similar to CG17184-PA, isoform A [Apis mellifera]
Tsp_08405	3	0.6	80	15.76	13	2.68	-	GO:0005488//binding	GO:0006351//transcription, DNA-dependent	gi|196008263|ref|XP_002113997.1|/1.68339e-07/hypothetical protein TRIADDRAFT_58003 [Trichoplax adhaerens]
Tsp_01292	2	0.4	3	0.59	2	0.41	-	-	-	-
Tsp_05685	19	3.8	8	1.58	8	1.65	GO:0005634//nucleus	GO:0003676//nucleic acid binding;GO:0004519//endonuclease activity;GO:0004527//exonuclease activity	GO:0006260//DNA replication;GO:0065007//biological regulation;GO:0006974//response to DNA damage stimulus	gi|156398094|ref|XP_001638024.1|/2.27368e-34/predicted protein [Nematostella vectensis]
Tsp_00093	8	1.6	14	2.76	8	1.65	-	-	-	gi|312075517|ref|XP_003140452.1|/6.98531e-08/hypothetical protein LOAG_04867 [Loa loa]
Tsp_10501	36	7.2	59	11.62	80	16.5	-	GO:0015078//hydrogen ion transmembrane transporter activity;GO:0000166//nucleotide binding;GO:0016787//hydrolase activity	GO:0015986//ATP synthesis coupled proton transport	gi|288856335|ref|NP_001165818.1|/2.27893e-18/ATP synthase subunit delta, mitochondrial [Nasonia vitripennis]
Tsp_03266	107	21.39	113	22.25	135	27.84	-	-	GO:0006810//transport	gi|270014679|gb|EFA11127.1|/3.83174e-72/hypothetical protein TcasGA2_TC004728 [Tribolium castaneum]
Tsp_03800	57	11.39	23	4.53	28	5.77	-	-	-	-
Tsp_12065	80	15.99	87	17.13	153	31.55	-	-	-	-
Tsp_04881	0	0	4	0.79	3	0.62	-	-	-	gi|270006311|gb|EFA02759.1|/2.15945e-06/hypothetical protein TcasGA2_TC008492 [Tribolium castaneum]
Tsp_11072	4	0.8	78	15.36	2	0.41	GO:0043231//intracellular membrane-bounded organelle;GO:0000267//cell fraction;GO:0031674//I band;GO:0005856//cytoskeleton	GO:0008092//cytoskeletal protein binding	GO:0042221//response to chemical stimulus;GO:0048519;GO:0043010//camera-type eye development;GO:0006461//protein complex assembly;GO:0044237//cellular metabolic process;GO:0071842;GO:0006915//apoptosis;GO:0044238//primary metabolic process;GO:0050794//regulation of cellular process;GO:0019222//regulation of metabolic process;GO:0006950//response to stress;GO:0043170	gi|116090563|gb|ABJ55914.1|/4.26766e-58/small heat shock protein [Trichinella spiralis]
Tsp_00598	7	1.4	0	0	0	0	GO:0015630//microtubule cytoskeleton;GO:0000790//nuclear chromatin;GO:0015629//actin cytoskeleton;GO:0044444//cytoplasmic part	GO:0000166//nucleotide binding	GO:0006909//phagocytosis;GO:0002118//aggressive behavior;GO:0007420//brain development;GO:0030239//myofibril assembly;GO:0045185//maintenance of protein location;GO:0003006//developmental process involved in reproduction	gi|728796|sp|P41339.1|ACTA_LIMPO/2.79006e-150/RecName: Full=Actin, acrosomal process isoform; AltName: Full=Actin-5
Tsp_04153	11	2.2	6	1.18	13	2.68	GO:0005622//intracellular	GO:0005488//binding	-	gi|170060051|ref|XP_001865631.1|/2.43633e-47/cdep [Culex quinquefasciatus]
Tsp_05209	0	0	2	0.39	0	0	-	-	-	-
Tsp_08171	554	110.73	60	11.82	71	14.64	-	GO:0016209//antioxidant activity	GO:0007592//protein-based cuticle development;GO:0009886//post-embryonic morphogenesis;GO:0006464//protein modification process;GO:0018996//molting cycle, collagen and cuticulin-based cuticle;GO:0002164//larval development	gi|17537877|ref|NP_494777.1|/6.73375e-131/MoLTing defective family member (mlt-7) [Caenorhabditis elegans]
Tsp_06301	40	8	0	0	0	0	-	-	GO:0007275//multicellular organismal development	gi|170041612|ref|XP_001848550.1|/2.8986e-32/conserved hypothetical protein [Culex quinquefasciatus]
Tsp_05474	23	4.6	48	9.45	246	50.72	-	-	-	gi|307210114|gb|EFN86811.1|/3.18131e-39/Ankyrin repeat domain-containing protein 29 [Harpegnathos saltator]
Tsp_06690	5	1	9	1.77	81	16.7	-	-	-	gi|117581972|gb|ABK41430.1|/6.2727e-07/unknown [Trichinella spiralis]
Tsp_03456	2	0.4	5	0.98	4	0.82	-	-	-	-
Tsp_00396	77	15.39	148	29.15	96	19.79	GO:0043231//intracellular membrane-bounded organelle;GO:0030529//ribonucleoprotein complex	GO:0003723//RNA binding	-	gi|110757966|ref|XP_001120718.1|/4.00768e-14/PREDICTED: similar to jerky homolog-like [Apis mellifera]
Tsp_06320	4	0.8	0	0	3	0.62	-	-	-	-
Tsp_02505	28	5.6	5	0.98	0	0	-	-	-	-
Tsp_08938	43	8.59	80	15.76	47	9.69	-	-	-	-
Tsp_03248	2	0.4	4	0.79	16	3.3	-	-	-	gi|156385278|ref|XP_001633558.1|/2.77312e-28/predicted protein [Nematostella vectensis]
Tsp_01682	4	0.8	5	0.98	6	1.24	-	-	-	gi|312070916|ref|XP_003138367.1|/3.66167e-19/leucine Rich Repeat family protein [Loa loa]
Tsp_11248	77	15.39	118	23.24	51	10.52	-	-	-	gi|170590636|ref|XP_001900077.1|/3.89281e-07/hypothetical protein Bm1_43075 [Brugia malayi]
Tsp_05235	0	0	2	0.39	2	0.41	GO:0019866//organelle inner membrane;GO:0044459//plasma membrane part;GO:0043231//intracellular membrane-bounded organelle	GO:0046872//metal ion binding;GO:0009055//electron carrier activity	GO:0022900//electron transport chain	gi|37811701|gb|AAR03849.1|/2.66368e-33/cytochrome c1 [Tigriopus californicus]
Tsp_01052	9	1.8	67	13.2	38	7.84	GO:0044464//cell part	GO:0016670//oxidoreductase activity, acting on a sulfur group of donors, oxygen as acceptor	GO:0006810//transport;GO:0044248//cellular catabolic process;GO:0030329//prenylcysteine metabolic process	gi|126304033|ref|XP_001381735.1|/5.95838e-62/PREDICTED: similar to prenylcysteine oxidase 1 [Monodelphis domestica]
Tsp_07601	8	1.6	12	2.36	66	13.61	-	-	-	-
Tsp_03286	19	3.8	24	4.73	33	6.8	-	-	-	-
Tsp_00590	12	2.4	8	1.58	0	0	GO:0043231//intracellular membrane-bounded organelle	GO:0003677//DNA binding	GO:0007346//regulation of mitotic cell cycle;GO:0006281//DNA repair;GO:0048732//gland development;GO:0003006//developmental process involved in reproduction;GO:0006996//organelle organization;GO:0043009//chordate embryonic development;GO:0007127//meiosis I;GO:0008630//DNA damage response, signal transduction resulting in induction of apoptosis;GO:0040007//growth;GO:0010212//response to ionizing r…	gi|114649320|ref|XP_509619.2|/1.09091e-43/PREDICTED: breast cancer 2, early onset [Pan troglodytes]
Tsp_00634	560	111.93	8	1.58	167	34.43	-	-	-	gi|195038978|ref|XP_001990844.1|/3.33321e-20/GH18030 [Drosophila grimshawi]
Tsp_09778	4	0.8	0	0	0	0	-	-	-	gi|312082381|ref|XP_003143421.1|/1.57266e-30/hypothetical protein LOAG_07840 [Loa loa]
Tsp_06988	11	2.2	13	2.56	23	4.74	GO:0015630//microtubule cytoskeleton	-	GO:0010467//gene expression	gi|241730129|ref|XP_002412264.1|/5.82955e-45/transferase, putative [Ixodes scapularis]
Tsp_13652	3	0.6	22	4.33	8	1.65	-	-	-	-
Tsp_04622	0	0	2	0.39	0	0	-	-	-	-
Tsp_08754	0	0	0	0	2	0.41	-	-	GO:0006811//ion transport	gi|312083026|ref|XP_003143689.1|/3.58101e-15/ZIP Zinc transporter [Loa loa]
Tsp_10557	8	1.6	7	1.38	2	0.41	-	-	-	-
Tsp_13023	55	10.99	26	5.12	15	3.09	-	-	-	gi|260821097|ref|XP_002605870.1|/1.62073e-10/hypothetical protein BRAFLDRAFT_90803 [Branchiostoma floridae]
Tsp_05136	21	4.2	49	9.65	23	4.74	-	-	-	-
Tsp_03587	16	3.2	16	3.15	12	2.47	-	-	-	-
Tsp_10393	13	2.6	0	0	2	0.41	-	GO:0005488//binding	GO:0009987//cellular process	gi|221115436|ref|XP_002167303.1|/2.3136e-20/PREDICTED: similar to predicted protein [Hydra magnipapillata]
Tsp_10725	5	1	0	0	0	0	GO:0016020//membrane	GO:0016791//phosphatase activity	GO:0050896//response to stimulus;GO:0050789//regulation of biological process;GO:0000003//reproduction;GO:0040011//locomotion;GO:0007275//multicellular organismal development;GO:0009653//anatomical structure morphogenesis;GO:0006464//protein modification process	gi|170582057|ref|XP_001895957.1|/1.20655e-34/Protein-tyrosine phosphatase containing protein [Brugia malayi]
Tsp_10277	319	63.76	271	53.37	301	62.06	GO:0012505//endomembrane system;GO:0043231//intracellular membrane-bounded organelle;GO:0016020//membrane	GO:0004559//alpha-mannosidase activity	GO:0006487//protein N-linked glycosylation	gi|291234159|ref|XP_002737017.1|/3.52742e-98/PREDICTED: CG14015-like [Saccoglossus kowalevskii]
Tsp_08245	14	2.8	20	3.94	58	11.96	-	-	-	gi|7682317|gb|AAF67216.1|/1.72001e-30/peptidylglycine alpha-amidating monooxygenase [Aplysia californica]
Tsp_01355	29	5.8	37	7.29	37	7.63	-	-	-	gi|156555652|ref|XP_001603746.1|/3.58707e-96/PREDICTED: similar to nucleolar KKE/D repeat protein; DmNOP56 [Nasonia vitripennis]
Tsp_04424	34	6.8	57	11.23	47	9.69	GO:0043234//protein complex;GO:0016604//nuclear body;GO:0044444//cytoplasmic part	GO:0008135//translation factor activity, nucleic acid binding;GO:0005515//protein binding	GO:0000956//nuclear-transcribed mRNA catabolic process;GO:0006446//regulation of translational initiation	gi|126322213|ref|XP_001369627.1|/2.07077e-87/PREDICTED: hypothetical protein [Monodelphis domestica]
Tsp_10860	107	21.39	111	21.86	216	44.54	-	GO:0005488//binding;GO:0004386//helicase activity	GO:0006310//DNA recombination;GO:0006281//DNA repair	gi|297683310|ref|XP_002819326.1|/1.7907e-80/PREDICTED: DNA repair and recombination protein RAD54B-like isoform 1 [Pongo abelii]
Tsp_06737	328	65.56	116	22.85	173	35.67	GO:0031981//nuclear lumen;GO:0005657//replication fork	GO:0003677//DNA binding	GO:0006261//DNA-dependent DNA replication;GO:0006355//regulation of transcription, DNA-dependent;GO:0006289//nucleotide-excision repair;GO:0000723//telomere maintenance;GO:0007049//cell cycle	gi|156359338|ref|XP_001624727.1|/1.1404e-58/predicted protein [Nematostella vectensis]
Tsp_08228	14	2.8	17	3.35	21	4.33	-	-	-	gi|156553260|ref|XP_001599085.1|/3.67956e-23/PREDICTED: similar to kiser [Nasonia vitripennis]
Tsp_06604	5	1	0	0	0	0	-	-	-	gi|268566923|ref|XP_002639848.1|/4.03719e-51/Hypothetical protein CBG12201 [Caenorhabditis briggsae]
Tsp_08682	13	2.6	2	0.39	10	2.06	-	GO:0005515//protein binding;GO:0016301//kinase activity	GO:0009987//cellular process;GO:0007417//central nervous system development	gi|167526748|ref|XP_001747707.1|/2.15358e-17/hypothetical protein [Monosiga brevicollis MX1]
Tsp_10046	0	0	0	0	44	9.07	-	-	-	gi|196004949|ref|XP_002112341.1|/3.37866e-12/hypothetical protein TRIADDRAFT_56257 [Trichoplax adhaerens]
Tsp_06151	7	1.4	2	0.39	11	2.27	-	-	-	gi|170589677|ref|XP_001899600.1|/2.80248e-09/PAN domain containing protein [Brugia malayi]
Tsp_00391	9	1.8	48	9.45	2	0.41	-	-	-	gi|221118858|ref|XP_002166041.1|/8.61709e-06/PREDICTED: similar to putative transposase yabusame-1 [Hydra magnipapillata]
Tsp_05017	0	0	0	0	2	0.41	-	-	-	gi|170582692|ref|XP_001896243.1|/7.92141e-20/hypothetical protein Bm1_23930 [Brugia malayi]
Tsp_07704	9	1.8	32	6.3	109	22.47	-	GO:0004437//inositol or phosphatidylinositol phosphatase activity	GO:0065008;GO:0006810//transport;GO:0007268//synaptic transmission;GO:0016043//cellular component organization	gi|301618164|ref|XP_002938495.1|/1.05929e-130/PREDICTED: synaptojanin-1-like [Xenopus (Silurana) tropicalis]
Tsp_08301	2	0.4	2	0.39	0	0	-	GO:0070011	-	gi|308451255|ref|XP_003088602.1|/2.74564e-43/hypothetical protein CRE_21080 [Caenorhabditis remanei]
Tsp_09036	35	7	55	10.83	28	5.77	-	-	-	-
Tsp_00984	13	2.6	8	1.58	8	1.65	GO:0005740//mitochondrial envelope	GO:0005488//binding;GO:0003824//catalytic activity	GO:0000737//DNA catabolic process, endonucleolytic;GO:0008629//induction of apoptosis by intracellular signals	gi|62857803|ref|NP_001017244.1|/1.10554e-158/apoptosis-inducing factor, mitochondrion-associated, 1 [Xenopus (Silurana) tropicalis]
Tsp_07802	50	9.99	41	8.07	84	17.32	GO:0043231//intracellular membrane-bounded organelle;GO:0043234//protein complex;GO:0015630//microtubule cytoskeleton;GO:0044444//cytoplasmic part	GO:0043021//ribonucleoprotein binding;GO:0008135//translation factor activity, nucleic acid binding;GO:0032561	GO:0006468//protein phosphorylation;GO:0007052//mitotic spindle organization;GO:0006446//regulation of translational initiation	gi|17509871|ref|NP_490930.1|/3.04728e-58/hypothetical protein Y37E3.10 [Caenorhabditis elegans]
Tsp_00449	207	41.37	119	23.44	13	2.68	-	-	-	-
Tsp_01540	214	42.77	104	20.48	130	26.8	-	-	GO:0009790//embryo development	gi|170579486|ref|XP_001894850.1|/2.8085e-44/LD42289p [Brugia malayi]
Tsp_01505	0	0	0	0	8	1.65	GO:0016020//membrane	-	GO:0007155//cell adhesion;GO:0007444//imaginal disc development;GO:0001736//establishment of planar polarity;GO:0040008//regulation of growth;GO:0009887//organ morphogenesis;GO:0007155//cell adhesion;GO:0007444//imaginal disc development;GO:0001736//establishment of planar polarity;GO:0040008//regulation of growth;GO:0016043//cellular component organization;GO:0009887//organ morphogenesis;GO:0030…	gi|270006422|gb|EFA02870.1|/0/fat protein [Tribolium castaneum]
Tsp_05327	65	12.99	145	28.56	65	13.4	GO:0005681//spliceosomal complex;GO:0043232	GO:0016301//kinase activity	GO:0044260;GO:0044238//primary metabolic process	gi|47087429|ref|NP_998614.1|/2.10122e-117/serine/threonine-protein kinase PRP4 homolog [Danio rerio]
Tsp_08200	0	0	0	0	3	0.62	GO:0044297//cell body;GO:0042995//cell projection;GO:0044425//membrane part;GO:0005886//plasma membrane	GO:0005230//extracellular ligand-gated ion channel activity;GO:0004888//transmembrane receptor activity	GO:0006810//transport;GO:0043050//pharyngeal pumping;GO:0050795//regulation of behavior;GO:0007268//synaptic transmission	gi|872090|emb|CAA58765.1|/8.82461e-113/beta-1 subunit of nicotinic acetylcholine receptor [Caenorhabditis elegans]
Tsp_01078	0	0	5	0.98	0	0	GO:0031224//intrinsic to membrane	-	-	gi|291232937|ref|XP_002736410.1|/4.42063e-15/PREDICTED: hypothetical protein [Saccoglossus kowalevskii]
Tsp_08017	59	11.79	49	9.65	39	8.04	-	-	-	gi|308498880|ref|XP_003111626.1|/1.28464e-25/hypothetical protein CRE_02957 [Caenorhabditis remanei]
Tsp_07417	10	2	23	4.53	0	0	-	-	-	gi|312074923|ref|XP_003140187.1|/1.2525e-08/hypothetical protein LOAG_04602 [Loa loa]
Tsp_06616	0	0	0	0	2	0.41	-	-	-	gi|73970499|ref|XP_858886.1|/9.19693e-15/PREDICTED: similar to sema domain, transmembrane domain (TM), and cytoplasmic domain, (semaphorin) 6A isoform 3 [Canis familiaris]
Tsp_13706	0	0	0	0	5	1.03	-	-	GO:0009987//cellular process	gi|195396559|ref|XP_002056898.1|/7.28874e-09/GJ16640 [Drosophila virilis]
Tsp_00786	70	13.99	81	15.95	110	22.68	GO:0044444//cytoplasmic part;GO:0015630//microtubule cytoskeleton	-	GO:0000278//mitotic cell cycle;GO:0000226//microtubule cytoskeleton organization	gi|108742434|gb|ABG01853.1|/9.0788e-52/putative accessory gland protein [Gryllus firmus]
Tsp_12911	2	0.4	27	5.32	21	4.33	-	-	-	gi|193664388|ref|XP_001943233.1|/2.08558e-13/PREDICTED: similar to AGAP006245-PA [Acyrthosiphon pisum]
Tsp_03421	0	0	0	0	5	1.03	-	-	-	-
Tsp_01158	0	0	8	1.58	0	0	-	-	-	-
Tsp_13750	0	0	2	0.39	6	1.24	-	-	-	-
Tsp_09465	2	0.4	2	0.39	0	0	GO:0005856//cytoskeleton;GO:0016591//DNA-directed RNA polymerase II, holoenzyme	GO:0005488//binding	GO:0016073	gi|66534441|ref|XP_395179.2|/6.84425e-128/PREDICTED: similar to integrator complex subunit 6 [Apis mellifera]
Tsp_14114	0	0	2	0.39	10	2.06	-	-	-	-
Tsp_10476	0	0	4	0.79	15	3.09	-	-	-	-
Tsp_06783	0	0	2	0.39	2	0.41	-	-	-	-
Tsp_07026	0	0	2	0.39	0	0	-	-	-	-
Tsp_09456	108	21.59	75	14.77	43	8.87	GO:0043231//intracellular membrane-bounded organelle;GO:0031410//cytoplasmic vesicle;GO:0016020//membrane	GO:0017111//nucleoside-triphosphatase activity;GO:0032561	GO:0006810//transport;GO:0035556//intracellular signal transduction;GO:0009207	gi|156360921|ref|XP_001625271.1|/5.80248e-38/predicted protein [Nematostella vectensis]
Tsp_09582	66	13.19	167	32.89	174	35.88	GO:0005626//insoluble fraction;GO:0043231//intracellular membrane-bounded organelle;GO:0012506//vesicle membrane;GO:0044421//extracellular region part	GO:0017110//nucleoside-diphosphatase activity	GO:0010038//response to metal ion;GO:0009179;GO:0033554//cellular response to stress;GO:0009193	gi|126304271|ref|XP_001382088.1|/1.01192e-19/PREDICTED: similar to Ectonucleoside triphosphate diphosphohydrolase 6 (putative function) [Monodelphis domestica]
Tsp_03012	92	18.39	79	15.56	0	0	GO:0044464//cell part	GO:0008233//peptidase activity	GO:0048731;GO:0048519;GO:0048518;GO:0051239;GO:0007596//blood coagulation;GO:0009987//cellular process	gi|4097489|gb|AAD09211.1|/5.17425e-11/serine proteinase [Trichinella spiralis]
Tsp_00698	7	1.4	8	1.58	34	7.01	-	-	-	gi|311256553|ref|XP_003126687.1|/6.79251e-08/PREDICTED: uncharacterized protein C12orf41-like [Sus scrofa]
Tsp_04947	0	0	7	1.38	0	0	-	-	-	-
Tsp_11217	8	1.6	6	1.18	70	14.43	-	-	-	gi|312081671|ref|XP_003143125.1|/1.02845e-109/hypothetical protein LOAG_07544 [Loa loa]
Tsp_10872	0	0	0	0	25	5.15	-	-	-	-
Tsp_05462	0	0	0	0	3	0.62	-	-	-	-
Tsp_08249	206	41.17	109	21.47	356	73.4	-	-	-	-
Tsp_01787	4	0.8	8	1.58	11	2.27	GO:0032991//macromolecular complex;GO:0043296//apical junction complex	GO:0005515//protein binding	GO:0031503//protein complex localization;GO:0007155//cell adhesion;GO:0048562//embryonic organ morphogenesis;GO:0007498//mesoderm development;GO:0043009//chordate embryonic development;GO:0035088//establishment or maintenance of apical/basal cell polarity;GO:0048522;GO:0016043//cellular component organization;GO:0021550//medulla oblongata development	gi|242013256|ref|XP_002427328.1|/2.93158e-80/Radixin, putative [Pediculus humanus corporis]
Tsp_09153	21	4.2	12	2.36	25	5.15	GO:0016591//DNA-directed RNA polymerase II, holoenzyme	GO:0005488//binding;GO:0016301//kinase activity	GO:0006289//nucleotide-excision repair;GO:0000377;GO:0006355//regulation of transcription, DNA-dependent;GO:0006352//transcription initiation, DNA-dependent;GO:0006397//mRNA processing;GO:0006353//transcription termination, DNA-dependent;GO:0045935;GO:0006354//transcription elongation, DNA-dependent;GO:0009790//embryo development	gi|17509857|ref|NP_490923.1|/1.24287e-25/RNA Polymerase II (B) subunit family member (rpb-10) [Caenorhabditis elegans]
Tsp_11646	844	168.7	1283	252.68	262	54.02	GO:0015630//microtubule cytoskeleton;GO:0019866//organelle inner membrane;GO:0044429//mitochondrial part	GO:0005515//protein binding;GO:0000166//nucleotide binding	GO:0006996//organelle organization;GO:0006457//protein folding;GO:0009408//response to heat;GO:0006605//protein targeting	gi|21105712|gb|AAM34755.1|/0/heat shock protein 60 [Trichinella spiralis]
Tsp_08805	9	1.8	8	1.58	16	3.3	GO:0043231//intracellular membrane-bounded organelle;GO:0044425//membrane part;GO:0043234//protein complex	GO:0030528//transcription regulator activity;GO:0030674//protein binding, bridging;GO:0003676//nucleic acid binding;GO:0019904//protein domain specific binding	GO:0002164//larval development;GO:0006355//regulation of transcription, DNA-dependent;GO:0048806//genitalia development;GO:0040009//regulation of growth rate;GO:0007165//signal transduction;GO:0018988;GO:0032239	gi|25141282|ref|NP_740879.1|/1.78014e-24/hypothetical protein E02D9.1 [Caenorhabditis elegans]
Tsp_07928	0	0	2	0.39	6	1.24	-	-	-	-
Tsp_08585	11	2.2	14	2.76	11	2.27	-	-	GO:0065008;GO:0006909//phagocytosis	gi|307192484|gb|EFN75677.1|/1.12417e-21/Cell cycle protein kinase spo4 [Harpegnathos saltator]
Tsp_05202	5	1	15	2.95	6	1.24	-	GO:0003824//catalytic activity	-	gi|241601336|ref|XP_002405282.1|/2.0619e-20/2-oxoglutarate and iron-dependent oxygenase domain-containing protein, putative [Ixodes scapularis]
Tsp_07810	458	91.54	331	65.19	176	36.29	GO:0031981//nuclear lumen;GO:0005694//chromosome	GO:0005488//binding	GO:0006915//apoptosis;GO:0010212//response to ionizing radiation;GO:0033554//cellular response to stress;GO:0019953//sexual reproduction;GO:0007127//meiosis I	gi|148234374|ref|NP_001089160.1|/4.81184e-13/Fanconi anemia, complementation group D2 [Xenopus laevis]
Tsp_11065	8	1.6	13	2.56	25	5.15	-	-	-	-
Tsp_04969	10	2	12	2.36	20	4.12	-	-	-	-
Tsp_07844	100	19.99	39	7.68	274	56.5	-	-	-	gi|164521922|gb|ABY60749.1|/8.47251e-18/putative porin precursor [Trichinella spiralis]
Tsp_08379	15	3	49	9.65	35	7.22	-	GO:0016614//oxidoreductase activity, acting on CH-OH group of donors	GO:0044237//cellular metabolic process	gi|27374491|gb|AAO12427.1|/1.3999e-41/Malate dehydrogenase protein 1, isoform b, confirmed by transcript evidence [Caenorhabditis elegans]
Tsp_05385	9	1.8	24	4.73	25	5.15	-	-	-	gi|158296890|ref|XP_555219.3|/3.72334e-11/AGAP008244-PA [Anopheles gambiae str. PEST]
Tsp_01728	38	7.6	20	3.94	0	0	-	GO:0016746//transferase activity, transferring acyl groups	-	gi|157427728|ref|NP_001098772.1|/8.91443e-96/ATP citrate lyase [Sus scrofa]
Tsp_03191	0	0	2	0.39	0	0	-	-	-	-
Tsp_07086	25	5	23	4.53	29	5.98	GO:0031981//nuclear lumen;GO:0044444//cytoplasmic part	GO:0003676//nucleic acid binding	GO:0000377;GO:0006405//RNA export from nucleus;GO:0006397//mRNA processing;GO:0006353//transcription termination, DNA-dependent	gi|147901029|ref|NP_001088379.1|/1.67942e-19/RNA-binding protein with serine-rich domain 1-A [Xenopus laevis]
Tsp_01082	2	0.4	0	0	0	0	-	-	-	-
Tsp_12806	0	0	0	0	6	1.24	GO:0044429//mitochondrial part	GO:0016903//oxidoreductase activity, acting on the aldehyde or oxo group of donors	GO:0055114//oxidation-reduction process;GO:0044238//primary metabolic process;GO:0006091//generation of precursor metabolites and energy;GO:0034641//cellular nitrogen compound metabolic process;GO:0044281//small molecule metabolic process	gi|308492295|ref|XP_003108338.1|/1.03435e-66/hypothetical protein CRE_10246 [Caenorhabditis remanei]
Tsp_12903	11	2.2	3	0.59	3	0.62	-	-	-	gi|126307233|ref|XP_001378902.1|/9.86435e-27/PREDICTED: similar to pecanex-like 2 (Drosophila), [Monodelphis domestica]
Tsp_00160	6	1.2	30	5.91	18	3.71	-	-	GO:0009987//cellular process	gi|157107709|ref|XP_001649902.1|/8.89393e-30/phd finger protein [Aedes aegypti]
Tsp_02181	10	2	28	5.51	16	3.3	-	-	-	gi|156545356|ref|XP_001606065.1|/4.30059e-15/PREDICTED: hypothetical protein, partial [Nasonia vitripennis]
Tsp_00623	16	3.2	16	3.15	0	0	-	-	-	gi|291235927|ref|XP_002737895.1|/7.67242e-09/PREDICTED: predicted protein-like [Saccoglossus kowalevskii]
Tsp_02123	2	0.4	3	0.59	12	2.47	GO:0044425//membrane part	GO:0005488//binding	-	gi|268573054|ref|XP_002641504.1|/8.09698e-146/C. briggsae CBR-MUA-3 protein [Caenorhabditis briggsae]
Tsp_05700	168	33.58	15	2.95	291	60	-	-	-	gi|312073752|ref|XP_003139661.1|/1.13501e-07/hypothetical protein LOAG_04076 [Loa loa]
Tsp_03378	0	0	4	0.79	48	9.9	-	-	GO:0009612//response to mechanical stimulus;GO:0006970//response to osmotic stress;GO:0007186//G-protein coupled receptor protein signaling pathway;GO:0050795//regulation of behavior	gi|902367|gb|AAA74035.1|/1.46714e-16/CV-FLP-1A [Caenorhabditis remanei]
Tsp_10201	2	0.4	11	2.17	101	20.83	GO:0005815//microtubule organizing center;GO:0005626//insoluble fraction;GO:0031234//extrinsic to internal side of plasma membrane;GO:0030141//stored secretory granule	GO:0032561;GO:0001664//G-protein-coupled receptor binding;GO:0017111//nucleoside-triphosphatase activity;GO:0060089;GO:0032403//protein complex binding	GO:0051046//regulation of secretion;GO:0044057;GO:0009207;GO:0016192//vesicle-mediated transport;GO:0007188//G-protein signaling, coupled to cAMP nucleotide second messenger	gi|156319|gb|AAA28059.1|/1.87619e-89/G-o protein alpha subunit [Caenorhabditis elegans]
Tsp_01060	2	0.4	0	0	0	0	-	-	-	-
Tsp_08576	11	2.2	24	4.73	27	5.57	GO:0043231//intracellular membrane-bounded organelle	GO:0019104//DNA N-glycosylase activity	GO:0006281//DNA repair	gi|118639513|gb|ABL09500.1|/3.85112e-134/uracil DNA N-glycosylase family member [Trichinella pseudospiralis]
Tsp_06462	8	1.6	0	0	0	0	-	-	-	-
Tsp_02664	2	0.4	3	0.59	2	0.41	-	-	-	-
Tsp_10050	3	0.6	3	0.59	5	1.03	-	-	-	-
Tsp_08809	12	2.4	0	0	0	0	-	-	-	-
Tsp_13494	0	0	0	0	3	0.62	-	-	-	-
Tsp_03226	35	7	53	10.44	211	43.51	GO:0043231//intracellular membrane-bounded organelle;GO:0043234//protein complex	GO:0005515//protein binding;GO:0004674//protein serine/threonine kinase activity	GO:0006357//regulation of transcription from RNA polymerase II promoter;GO:0051091//positive regulation of transcription factor activity;GO:0007610//behavior;GO:0050767//regulation of neurogenesis;GO:0006468//protein phosphorylation;GO:0048858//cell projection morphogenesis	gi|195172554|ref|XP_002027062.1|/4.09193e-88/GL18141 [Drosophila persimilis]
Tsp_07763	35	7	13	2.56	21	4.33	-	-	-	gi|170593473|ref|XP_001901489.1|/7.23386e-24/Homeobox domain containing protein [Brugia malayi]
Tsp_05098	14	2.8	16	3.15	8	1.65	GO:0044424//intracellular part	GO:0003676//nucleic acid binding;GO:0016787//hydrolase activity	GO:0006139//nucleobase, nucleoside, nucleotide and nucleic acid metabolic process	gi|156401543|ref|XP_001639350.1|/9.44709e-73/predicted protein [Nematostella vectensis]
Tsp_11903	0	0	11	2.17	15	3.09	-	-	-	gi|157107820|ref|XP_001649952.1|/5.50211e-35/limd1 [Aedes aegypti]
Tsp_06347	4	0.8	0	0	245	50.52	GO:0072372//primary cilium	-	-	gi|309362766|emb|CAP27515.2|/4.25777e-62/CBR-OCR-3 protein [Caenorhabditis briggsae AF16]
Tsp_05767	0	0	5	0.98	2	0.41	-	-	-	-
Tsp_06821	61	12.19	109	21.47	47	9.69	-	-	-	gi|157119769|ref|XP_001659497.1|/5.86799e-06/hypothetical protein AaeL_AAEL008811 [Aedes aegypti]
Tsp_07808	21	4.2	10	1.97	40	8.25	-	-	-	gi|170588337|ref|XP_001898930.1|/7.22375e-23/Regulator of chromosome condensation [Brugia malayi]
Tsp_02973	0	0	0	0	38	7.84	-	-	GO:0009987//cellular process;GO:0007275//multicellular organismal development	gi|118096900|ref|XP_414354.2|/8.32172e-31/PREDICTED: similar to anchor protein [Gallus gallus]
Tsp_02709	5	1	0	0	8	1.65	-	-	GO:0006633//fatty acid biosynthetic process	gi|17540774|ref|NP_501689.1|/9.29504e-47/fatty acid ELOngation family member (elo-1) [Caenorhabditis elegans]
Tsp_10138	2	0.4	8	1.58	0	0	-	-	-	gi|59889742|emb|CAI54100.1|/3.97253e-25/nicotinic acetylcholine receptor, alpha7-2 subunit [Bemisia tabaci]
Tsp_09583	176	35.18	240	47.27	166	34.23	-	GO:0005488//binding	-	gi|156375077|ref|XP_001629909.1|/1.30561e-116/predicted protein [Nematostella vectensis]
Tsp_07341	11	2.2	22	4.33	76	15.67	-	-	-	-
Tsp_01978	7	1.4	15	2.95	7	1.44	-	-	-	gi|291230864|ref|XP_002735387.1|/2.55104e-41/PREDICTED: cofactor of BRCA1-like [Saccoglossus kowalevskii]
Tsp_02752	82	16.39	43	8.47	198	40.83	-	-	-	gi|291225656|ref|XP_002732822.1|/1.62301e-08/PREDICTED: Organic solute transporter subunit alpha-like [Saccoglossus kowalevskii]
Tsp_02382	1016	203.07	1437	283.01	11	2.27	-	GO:0016787//hydrolase activity;GO:0005488//binding	-	gi|156389068|ref|XP_001634814.1|/5.27283e-77/predicted protein [Nematostella vectensis]
Tsp_10578	0	0	5	0.98	3	0.62	-	-	-	-
Tsp_09420	309	61.76	135	26.59	63	12.99	GO:0044424//intracellular part	GO:0016831//carboxy-lyase activity	GO:0048675//axon extension;GO:0009996//negative regulation of cell fate specification;GO:0009266//response to temperature stimulus;GO:0035194//posttranscriptional gene silencing by RNA;GO:0060446//branching involved in open tracheal system development;GO:0001751//compound eye photoreceptor cell differentiation;GO:0035146	gi|312065935|ref|XP_003136030.1|/3.50275e-16/hypothetical protein LOAG_00442 [Loa loa]
Tsp_01971	6	1.2	3	0.59	0	0	-	-	-	-
Tsp_15849	0	0	3	0.59	7	1.44	-	-	-	gi|193621484|ref|XP_001949846.1|/4.96717e-21/PREDICTED: similar to putative transposase yabusame-1 [Acyrthosiphon pisum]
Tsp_07512	0	0	3	0.59	15	3.09	-	-	-	-
Tsp_12380	8	1.6	27	5.32	32	6.6	-	-	-	gi|221103907|ref|XP_002167511.1|/8.5191e-17/PREDICTED: similar to predicted protein [Hydra magnipapillata]
Tsp_06190	33	6.6	115	22.65	616	127.01	GO:0043005//neuron projection;GO:0031224//intrinsic to membrane;GO:0030054//cell junction;GO:0031253//cell projection membrane	-	GO:0009612//response to mechanical stimulus;GO:0042221//response to chemical stimulus	gi|193210507|ref|NP_001123162.1|/1.92434e-83/UNCoordinated family member (unc-1) [Caenorhabditis elegans]
Tsp_06757	8	1.6	10	1.97	11	2.27	-	-	-	-
Tsp_03665	26	5.2	21	4.14	31	6.39	-	-	GO:0009790//embryo development	gi|268580609|ref|XP_002645287.1|/4.13791e-50/Hypothetical protein CBG00196 [Caenorhabditis briggsae]
Tsp_04456	9	1.8	17	3.35	52	10.72	GO:0043231//intracellular membrane-bounded organelle	GO:0005515//protein binding;GO:0003677//DNA binding	GO:0010556;GO:0030097//hemopoiesis;GO:0006351//transcription, DNA-dependent;GO:0080090//regulation of primary metabolic process;GO:0065008;GO:0046649//lymphocyte activation;GO:0010468//regulation of gene expression;GO:0010604;GO:2000026//regulation of multicellular organismal development;GO:0007165//signal transduction;GO:0048522;GO:0002119//nematode larval development;GO:0045595//regulation of c…	gi|71997809|ref|NP_502974.2|/4.15146e-21/STAT transcription factor family member (sta-1) [Caenorhabditis elegans]
Tsp_05830	2	0.4	8	1.58	13	2.68	-	-	-	gi|312069370|ref|XP_003137650.1|/1.4467e-17/hypothetical protein LOAG_02064 [Loa loa]
Tsp_01557	132	26.38	0	0	148	30.52	-	GO:0016787//hydrolase activity	GO:0002164//larval development;GO:0010927;GO:0040009//regulation of growth rate;GO:0009790//embryo development	gi|25141398|ref|NP_491890.2|/1.74683e-118/TREhalase family member (tre-1) [Caenorhabditis elegans]
Tsp_06322	0	0	8	1.58	63	12.99	-	-	-	-
Tsp_08329	0	0	0	0	7	1.44	GO:0030016//myofibril;GO:0005911//cell-cell junction	GO:0008092//cytoskeletal protein binding	GO:0001667//ameboidal cell migration;GO:0040001//establishment of mitotic spindle localization;GO:0003381	gi|312077940|ref|XP_003141521.1|/6.70489e-13/hypothetical protein LOAG_05936 [Loa loa]
Tsp_10328	271	54.17	51	10.04	0	0	-	-	-	-
Tsp_00946	0	0	4	0.79	4	0.82	-	-	-	-
Tsp_08210	89	17.79	808	159.13	168	34.64	-	-	-	-
Tsp_01495	106	21.19	80	15.76	29	5.98	GO:0031981//nuclear lumen;GO:0043234//protein complex;GO:0044444//cytoplasmic part	GO:0005515//protein binding	GO:0071363//cellular response to growth factor stimulus;GO:0010658;GO:0007417//central nervous system development;GO:0006919//activation of caspase activity;GO:0051259//protein oligomerization;GO:0012502//induction of programmed cell death;GO:0048869;GO:0006950//response to stress;GO:0031667//response to nutrient levels	gi|115682299|ref|XP_001199578.1|/1.76023e-51/PREDICTED: similar to Apaf-1, partial [Strongylocentrotus purpuratus]
Tsp_01875	5	1	0	0	9	1.86	-	-	-	-
Tsp_13302	0	0	0	0	2	0.41	-	-	-	-
Tsp_01349	0	0	0	0	4	0.82	-	-	-	-
Tsp_07485	91	18.19	52	10.24	44	9.07	GO:0016020//membrane	-	GO:0009888//tissue development;GO:0016055//Wnt receptor signaling pathway;GO:0008284//positive regulation of cell proliferation;GO:0044238//primary metabolic process;GO:0051179//localization;GO:0044237//cellular metabolic process;GO:0048513//organ development;GO:0045595//regulation of cell differentiation;GO:0065008;GO:0007154//cell communication;GO:0048598//embryonic morphogenesis;GO:0001944//va…	gi|197927378|ref|NP_001128156.1|/0/low-density lipoprotein receptor-related protein 6 [Danio rerio]
Tsp_03797	40	8	44	8.67	128	26.39	-	-	-	-
Tsp_00764	0	0	11	2.17	13	2.68	-	-	-	gi|170591474|ref|XP_001900495.1|/1.96821e-27/RhoGEF domain containing protein [Brugia malayi]
Tsp_02190	119	23.79	75	14.77	12	2.47	GO:0005764//lysosome;GO:0016020//membrane	-	GO:0040009//regulation of growth rate	gi|241696028|ref|XP_002413076.1|/1.37255e-42/transmembrane protein C2orf18, putative [Ixodes scapularis]
Tsp_07168	0	0	2	0.39	6	1.24	-	-	-	-
Tsp_09552	7	1.4	29	5.71	52	10.72	-	-	-	gi|312082537|ref|XP_003143485.1|/3.41286e-63/anion exchange protein [Loa loa]
Tsp_10564	14	2.8	8	1.58	6	1.24	-	GO:0005488//binding	-	gi|25149719|ref|NP_741010.1|/1.90304e-18/hypothetical protein C56C10.7 [Caenorhabditis elegans]
Tsp_05103	221	44.17	258	50.81	31	6.39	-	GO:0005515//protein binding	-	gi|118353400|ref|XP_001009968.1|/4.34439e-14/DnaJ C-terminal region family protein [Tetrahymena thermophila]
Tsp_08477	12	2.4	158	31.12	31	6.39	-	-	GO:0050789//regulation of biological process	gi|270004403|gb|EFA00851.1|/7.93139e-26/hypothetical protein TcasGA2_TC003754 [Tribolium castaneum]
Tsp_02961	0	0	0	0	3	0.62	-	-	-	-
Tsp_05178	38	7.6	19	3.74	33	6.8	GO:0044464//cell part	-	GO:0006810//transport	gi|260798390|ref|XP_002594183.1|/4.65394e-63/hypothetical protein BRAFLDRAFT_275527 [Branchiostoma floridae]
Tsp_01050	7	1.4	2	0.39	0	0	-	-	-	gi|268574146|ref|XP_002642050.1|/8.38156e-11/Hypothetical protein CBG17987 [Caenorhabditis briggsae]
Tsp_12610	6	1.2	3	0.59	0	0	-	GO:0008324//cation transmembrane transporter activity	GO:0006996//organelle organization;GO:0055065//metal ion homeostasis;GO:0040007//growth;GO:0009266//response to temperature stimulus;GO:0000087//M phase of mitotic cell cycle;GO:0045137//development of primary sexual characteristics;GO:0030001//metal ion transport	gi|308499785|ref|XP_003112078.1|/6.55974e-61/CRE-GON-2 protein [Caenorhabditis remanei]
Tsp_10591	9	1.8	0	0	3	0.62	-	-	-	gi|56404973|sp|Q9NAP9.1|RT15_CAEEL/1.66236e-08/RecName: Full=28S ribosomal protein S15, mitochondrial; Short=MRP-S15; Short=S15mt; Flags: Precursor
Tsp_04927	3	0.6	0	0	5	1.03	-	-	-	gi|195443564|ref|XP_002069477.1|/4.62349e-12/GK21123 [Drosophila willistoni]
Tsp_03253	27	5.4	106	20.88	18	3.71	-	-	-	-
Tsp_04022	289	57.76	427	84.09	129	26.6	-	-	-	gi|195997057|ref|XP_002108397.1|/6.7847e-32/hypothetical protein TRIADDRAFT_19714 [Trichoplax adhaerens]
Tsp_07829	43	8.59	140	27.57	92	18.97	-	-	-	-
Tsp_09525	7	1.4	12	2.36	34	7.01	-	-	-	-
Tsp_05357	0	0	4	0.79	0	0	-	-	-	-
Tsp_08042	206	41.17	417	82.12	223	45.98	-	-	-	gi|91083367|ref|XP_966553.1|/8.50408e-78/PREDICTED: similar to phosphatidylcholine-sterol acyltransferase (lecithin-cholesterol acyltransferase) [Tribolium castaneum]
Tsp_13310	2	0.4	5	0.98	0	0	-	-	-	gi|260808540|ref|XP_002599065.1|/4.1873e-68/hypothetical protein BRAFLDRAFT_143664 [Branchiostoma floridae]
Tsp_08209	45	8.99	63	12.41	57	11.75	GO:0005643//nuclear pore;GO:0030134//ER to Golgi transport vesicle;GO:0000775//chromosome, centromeric region;GO:0031090//organelle membrane	GO:0005488//binding	GO:0006901//vesicle coating;GO:0007067//mitosis;GO:0048193//Golgi vesicle transport;GO:0015031//protein transport;GO:0006487//protein N-linked glycosylation	gi|118097122|ref|XP_414450.2|/8.49929e-31/PREDICTED: similar to SEC13-like 1 (S. cerevisiae) [Gallus gallus]
Tsp_01518	333	66.56	392	77.2	65	13.4	GO:0016020//membrane	-	GO:0006810//transport	gi|12230372|sp|Q18090.1|TOM40_CAEEL/1.00524e-38/RecName: Full=Mitochondrial import receptor subunit TOM40 homolog; AltName: Full=Translocase of outer membrane 40 kDa subunit homolog
Tsp_10403	7	1.4	20	3.94	7	1.44	GO:0016020//membrane	GO:0004888//transmembrane receptor activity;GO:0005515//protein binding	GO:0009888//tissue development;GO:0044260;GO:0001503//ossification;GO:0048863//stem cell differentiation;GO:0045596//negative regulation of cell differentiation;GO:0048513//organ development;GO:0000904//cell morphogenesis involved in differentiation;GO:0060255;GO:0080090//regulation of primary metabolic process;GO:0031323//regulation of cellular metabolic process;GO:0060070//canonical Wnt recepto…	gi|156548502|ref|XP_001605802.1|/3.83582e-100/PREDICTED: similar to Frizzled homolog 7b [Nasonia vitripennis]
Tsp_01609	15	3	80	15.76	66	13.61	GO:0016020//membrane	-	GO:0006810//transport	gi|148745607|gb|AAI42584.1|/1.03764e-119/Chloride channel ClC-3-like [Xenopus laevis]
Tsp_01934	4	0.8	2	0.39	2	0.41	-	-	-	-
Tsp_13874	19	3.8	0	0	4	0.82	-	-	-	-
Tsp_06581	1475	294.82	37	7.29	26	5.36	-	-	-	gi|63095175|gb|AAY32318.1|/1.85246e-172/adult-specific DNase II-3 [Trichinella spiralis]
Tsp_08721	0	0	0	0	2	0.41	-	-	-	-
Tsp_09841	9	1.8	4	0.79	3	0.62	-	-	-	-
Tsp_00068	4	0.8	0	0	0	0	-	GO:0005488//binding	GO:0006412//translation	gi|221115706|ref|XP_002157638.1|/1.88907e-08/PREDICTED: similar to eukaryotic translation initiation factor 3, subunit K, partial [Hydra magnipapillata]
Tsp_03397	0	0	9	1.77	28	5.77	-	GO:0005488//binding	-	gi|241651037|ref|XP_002411261.1|/1.01129e-17/UBX domain-containing protein, putative [Ixodes scapularis]
Tsp_09268	6	1.2	15	2.95	8	1.65	-	-	-	gi|260790195|ref|XP_002590129.1|/1.16983e-27/hypothetical protein BRAFLDRAFT_123481 [Branchiostoma floridae]
Tsp_09429	7	1.4	0	0	22	4.54	-	-	-	-
Tsp_04134	62	12.39	55	10.83	40	8.25	GO:0043005//neuron projection;GO:0030136//clathrin-coated vesicle;GO:0005801//cis-Golgi network;GO:0016020//membrane	GO:0005488//binding	GO:0016192//vesicle-mediated transport;GO:0031175//neuron projection development	gi|126326564|ref|XP_001370593.1|/1.70926e-53/PREDICTED: hypothetical protein [Monodelphis domestica]
Tsp_04406	3	0.6	0	0	5	1.03	-	-	-	gi|312074781|ref|XP_003140124.1|/7.95975e-51/serine/threonine protein phosphatase PP1 isozyme 1 [Loa loa]
Tsp_10124	79	15.79	45	8.86	31	6.39	-	-	-	gi|291232660|ref|XP_002736277.1|/7.74126e-13/PREDICTED: hypothetical protein [Saccoglossus kowalevskii]
Tsp_00687	6	1.2	12	2.36	17	3.51	-	GO:0004812//aminoacyl-tRNA ligase activity	GO:0006418//tRNA aminoacylation for protein translation	gi|57524990|ref|NP_001006144.1|/4.85564e-109/histidyl-tRNA synthetase, cytoplasmic [Gallus gallus]
Tsp_12786	0	0	30	5.91	21	4.33	-	GO:0005488//binding	GO:0009987//cellular process;GO:0061061	gi|241842417|ref|XP_002415407.1|/1.96053e-06/dystroglycan, putative [Ixodes scapularis]
Tsp_01754	16	3.2	26	5.12	42	8.66	GO:0044464//cell part	-	-	gi|149737391|ref|XP_001492506.1|/2.36867e-30/PREDICTED: tubulin tyrosine ligase-like family, member 5 [Equus caballus]
Tsp_03575	0	0	2	0.39	2	0.41	-	-	-	gi|307179448|gb|EFN67772.1|/6.62007e-12/Gamma-tubulin complex component 2 [Camponotus floridanus]
Tsp_09128	29	5.8	53	10.44	139	28.66	-	-	-	gi|291233235|ref|XP_002736559.1|/8.16195e-22/PREDICTED: stromal interaction molecule 1-like [Saccoglossus kowalevskii]
Tsp_06774	598	119.53	113	22.25	39	8.04	-	-	-	gi|7939595|dbj|BAA95694.1|/1.75768e-15/bladder cancer related protein [Caenorhabditis elegans]
Tsp_04938	4	0.8	0	0	0	0	-	-	-	-
Tsp_13329	11	2.2	19	3.74	41	8.45	GO:0043232	GO:0005488//binding	-	gi|193669165|ref|XP_001944917.1|/1.39681e-13/PREDICTED: similar to CG30084 CG30084-PE [Acyrthosiphon pisum]
Tsp_03368	14	2.8	9	1.77	151	31.13	GO:0044464//cell part	GO:0016491//oxidoreductase activity	-	gi|45383856|ref|NP_989456.1|/2.11028e-25/sulfhydryl oxidase 1 precursor [Gallus gallus]
Tsp_09451	12	2.4	60	11.82	50	10.31	-	-	-	gi|224048756|ref|XP_002196685.1|/1.24575e-06/PREDICTED: neuroblastoma-amplified protein [Taeniopygia guttata]
Tsp_05666	65	12.99	52	10.24	33	6.8	-	GO:0005488//binding	GO:0042221//response to chemical stimulus;GO:0007165//signal transduction;GO:0016043//cellular component organization;GO:0048523//negative regulation of cellular process	gi|307180793|gb|EFN68657.1|/1.15881e-37/Tuberin [Camponotus floridanus]
Tsp_10675	6	1.2	12	2.36	59	12.17	-	-	-	gi|308503430|ref|XP_003113899.1|/2.05391e-126/CRE-SPON-1 protein [Caenorhabditis remanei]
Tsp_02799	4	0.8	0	0	17	3.51	-	-	-	-
Tsp_09375	0	0	6	1.18	5	1.03	-	-	-	gi|301616799|ref|XP_002937838.1|/2.53709e-15/PREDICTED: methyltransferase-like protein 10-like [Xenopus (Silurana) tropicalis]
Tsp_02413	19	3.8	221	43.52	15	3.09	-	-	-	gi|301616132|ref|XP_002937520.1|/4.5486e-29/PREDICTED: uncharacterized protein K02A2.6-like [Xenopus (Silurana) tropicalis]
Tsp_07787	8	1.6	0	0	7	1.44	GO:0044424//intracellular part	GO:0003824//catalytic activity	-	gi|260810010|ref|XP_002599797.1|/4.98995e-32/hypothetical protein BRAFLDRAFT_119336 [Branchiostoma floridae]
Tsp_14150	27	5.4	7	1.38	0	0	-	-	-	gi|72256411|gb|AAZ67093.1|/2.75326e-09/transposase [Adineta vaga]
Tsp_12968	2	0.4	2	0.39	2	0.41	-	-	-	gi|242020352|ref|XP_002430619.1|/2.61115e-11/conserved hypothetical protein [Pediculus humanus corporis]
Tsp_01777	0	0	4	0.79	0	0	-	-	-	-
Tsp_03445	13	2.6	19	3.74	11	2.27	GO:0044464//cell part	-	GO:0009987//cellular process;GO:0010171//body morphogenesis;GO:0048513//organ development;GO:0022414//reproductive process	gi|170576008|ref|XP_001893468.1|/2.46345e-56/hypothetical protein Bm1_09975 [Brugia malayi]
Tsp_12269	0	0	6	1.18	0	0	-	-	-	gi|115676849|ref|XP_782798.2|/4.63353e-18/PREDICTED: similar to Hook-related protein 1 [Strongylocentrotus purpuratus]
Tsp_13245	2	0.4	0	0	0	0	GO:0005886//plasma membrane	GO:0008233//peptidase activity;GO:0005488//binding	GO:0048518;GO:0030195//negative regulation of blood coagulation;GO:0050794//regulation of cellular process	gi|149027476|gb|EDL83066.1|/1.50358e-06/plasminogen, isoform CRA_b [Rattus norvegicus]
Tsp_09117	29	5.8	16	3.15	29	5.98	GO:0015630//microtubule cytoskeleton	GO:0016740//transferase activity	GO:0044237//cellular metabolic process	gi|62955359|ref|NP_001017695.1|/1.69405e-13/RNA methyltransferase-like protein 1A [Danio rerio]
Tsp_05079	33	6.6	0	0	8	1.65	GO:0043231//intracellular membrane-bounded organelle	GO:0001071//nucleic acid binding transcription factor activity;GO:0003677//DNA binding	GO:0048731;GO:0031345//negative regulation of cell projection organization;GO:0006351//transcription, DNA-dependent;GO:0001704//formation of primary germ layer	gi|110750137|ref|XP_001119904.1|/1.9808e-26/PREDICTED: similar to C15 CG7937-PA [Apis mellifera]
Tsp_01853	31	6.2	120	23.63	130	26.8	-	-	-	-
Tsp_00616	2	0.4	3	0.59	4	0.82	-	-	-	-
Tsp_01672	6	1.2	39	7.68	4	0.82	-	-	GO:0010259//multicellular organismal aging;GO:0006897//endocytosis;GO:0048806//genitalia development;GO:0009790//embryo development	gi|312081102|ref|XP_003142884.1|/1.91351e-12/hypothetical protein LOAG_07303 [Loa loa]
Tsp_09485	72	14.39	39	7.68	43	8.87	-	-	GO:0009790//embryo development;GO:0040009//regulation of growth rate	gi|170574157|ref|XP_001892691.1|/6.71839e-32/RIKEN cDNA 5830427H10 gene [Brugia malayi]
Tsp_06746	179	35.78	240	47.27	132	27.22	GO:0005635//nuclear envelope;GO:0016020//membrane	GO:0005488//binding	GO:0009987//cellular process;GO:0015758//glucose transport;GO:0014070//response to organic cyclic compound	gi|241257853|ref|XP_002404672.1|/7.3962e-84/mRNA export protein, putative [Ixodes scapularis]
Tsp_05070	39	7.8	4	0.79	2	0.41	-	-	-	gi|147901327|ref|NP_001091443.1|/5.7229e-16/WD repeat-containing protein mio-B [Xenopus laevis]
Tsp_01357	41	8.19	10	1.97	2	0.41	-	-	-	-
Tsp_05587	10	2	36	7.09	38	7.84	-	-	-	-
Tsp_09016	0	0	0	0	2	0.41	-	-	-	-
Tsp_13181	3	0.6	0	0	0	0	-	GO:0005488//binding;GO:0016491//oxidoreductase activity	GO:0016568//chromatin modification;GO:0007049//cell cycle;GO:0006355//regulation of transcription, DNA-dependent	gi|118097988|ref|XP_414883.2|/6.5914e-57/PREDICTED: hypothetical protein [Gallus gallus]
Tsp_09054	6	1.2	0	0	0	0	-	-	-	-
Tsp_07575	2	0.4	0	0	0	0	-	-	-	-
Tsp_11446	2	0.4	6	1.18	0	0	-	-	-	-
Tsp_05337	2	0.4	10	1.97	47	9.69	-	GO:0005515//protein binding	GO:0007178//transmembrane receptor protein serine/threonine kinase signaling pathway;GO:0051252//regulation of RNA metabolic process;GO:0032774;GO:0031326	gi|301763651|ref|XP_002917249.1|/9.81513e-15/PREDICTED: transcription factor AP-1-like [Ailuropoda melanoleuca]
Tsp_07524	6	1.2	20	3.94	42	8.66	GO:0005667//transcription factor complex;GO:0005815//microtubule organizing center	GO:0030528//transcription regulator activity;GO:0001071//nucleic acid binding transcription factor activity;GO:0042802//identical protein binding;GO:0043565//sequence-specific DNA binding;GO:0046332//SMAD binding;GO:0005072//transforming growth factor beta receptor, cytoplasmic mediator activity	GO:0007179//transforming growth factor beta receptor signaling pathway;GO:0006357//regulation of transcription from RNA polymerase II promoter;GO:0007369//gastrulation;GO:0043009//chordate embryonic development;GO:0010941//regulation of cell death;GO:0072075;GO:0016049//cell growth;GO:0032906;GO:0009895;GO:0001837//epithelial to mesenchymal transition;GO:0001934//positive regulation of protein ph…	gi|241999658|ref|XP_002434472.1|/2.49075e-81/conserved hypothetical protein [Ixodes scapularis]
Tsp_02466	203	40.57	80	15.76	874	180.21	-	GO:0016853//isomerase activity	GO:0033057;GO:0002164//larval development;GO:0010259//multicellular organismal aging;GO:0040009//regulation of growth rate;GO:0008152//metabolic process;GO:0009653//anatomical structure morphogenesis;GO:0009790//embryo development	gi|54303719|gb|AAV33247.1|/9.17177e-112/independent phosphoglycerate mutase [Onchocerca volvulus]
Tsp_00460	0	0	0	0	5	1.03	-	-	GO:0048638//regulation of developmental growth;GO:0042051//compound eye photoreceptor development	gi|268580205|ref|XP_002645085.1|/1.23527e-39/C. briggsae CBR-STN-2 protein [Caenorhabditis briggsae]
Tsp_02135	19	3.8	11	2.17	3	0.62	-	-	-	-
Tsp_11391	0	0	3	0.59	25	5.15	-	-	-	-
Tsp_02867	2	0.4	2	0.39	21	4.33	-	-	-	gi|193643395|ref|XP_001946608.1|/6.38036e-16/PREDICTED: similar to AGAP012257-PA [Acyrthosiphon pisum]
Tsp_02984	0	0	0	0	13	2.68	GO:0005859//muscle myosin complex;GO:0030017//sarcomere	GO:0017111//nucleoside-triphosphatase activity;GO:0005488//binding	GO:0002164//larval development;GO:0040011//locomotion;GO:0006897//endocytosis;GO:0009653//anatomical structure morphogenesis;GO:0007610//behavior;GO:0009790//embryo development	gi|83699693|gb|ABC40752.1|/0/myosin heavy chain [Haemonchus contortus]
Tsp_06527	0	0	0	0	3	0.62	-	-	-	-
Tsp_03002	4	0.8	30	5.91	115	23.71	GO:0043231//intracellular membrane-bounded organelle	GO:0003676//nucleic acid binding	-	gi|291242109|ref|XP_002740950.1|/5.62931e-37/PREDICTED: capicua-like transcription factor [Saccoglossus kowalevskii]
Tsp_11711	6	1.2	8	1.58	0	0	-	-	-	-
Tsp_10401	7	1.4	45	8.86	2	0.41	GO:0016020//membrane	-	-	gi|86561097|ref|NP_492474.2|/1.39591e-21/hypothetical protein F14B4.1 [Caenorhabditis elegans]
Tsp_07466	0	0	5	0.98	13	2.68	GO:0005622//intracellular	-	-	gi|61654668|gb|AAX48860.1|/2.22656e-23/L27 [Suberites domuncula]
Tsp_04722	0	0	0	0	2	0.41	GO:0044421//extracellular region part	-	GO:0018996//molting cycle, collagen and cuticulin-based cuticle;GO:0009888//tissue development	gi|17531703|ref|NP_493755.1|/7.24357e-35/MoLTing defective family member (mlt-10) [Caenorhabditis elegans]
Tsp_02875	0	0	4	0.79	0	0	-	-	-	gi|164521922|gb|ABY60749.1|/1.38447e-10/putative porin precursor [Trichinella spiralis]
Tsp_09923	183	36.58	303	59.67	199	41.03	GO:0005739//mitochondrion	-	GO:0009987//cellular process;GO:0015031//protein transport	gi|260782197|ref|XP_002586177.1|/3.45696e-24/hypothetical protein BRAFLDRAFT_172787 [Branchiostoma floridae]
Tsp_01131	11	2.2	23	4.53	14	2.89	GO:0043231//intracellular membrane-bounded organelle;GO:0031224//intrinsic to membrane	GO:0005048//signal sequence binding;GO:0004871//signal transducer activity	GO:0035437//maintenance of protein localization in endoplasmic reticulum;GO:0006810//transport	gi|221125710|ref|XP_002166838.1|/7.30741e-35/PREDICTED: similar to predicted protein [Hydra magnipapillata]
Tsp_10373	167	33.38	157	30.92	786	162.07	GO:0043231//intracellular membrane-bounded organelle	GO:0001071//nucleic acid binding transcription factor activity;GO:0003677//DNA binding;GO:0019899//enzyme binding;GO:0008134//transcription factor binding	GO:0009888//tissue development;GO:0042742//defense response to bacterium;GO:0010259//multicellular organismal aging;GO:0007169//transmembrane receptor protein tyrosine kinase signaling pathway;GO:0051726//regulation of cell cycle;GO:0002250//adaptive immune response;GO:0010551//regulation of gene-specific transcription from RNA polymerase II promoter;GO:0006915//apoptosis;GO:0009416//response to …	gi|7506728|pir||T37203/3.75045e-39/hypothetical protein R13H8.2 - Caenorhabditis elegans
Tsp_10187	61	12.19	166	32.69	34	7.01	GO:0031981//nuclear lumen;GO:0005759//mitochondrial matrix;GO:0000922//spindle pole	GO:0003916//DNA topoisomerase activity;GO:0003682//chromatin binding	GO:0048729//tissue morphogenesis;GO:0002164//larval development;GO:0045137//development of primary sexual characteristics;GO:0010259//multicellular organismal aging;GO:0006259//DNA metabolic process;GO:0040009//regulation of growth rate;GO:0009790//embryo development;GO:0007059//chromosome segregation;GO:0006897//endocytosis;GO:0007292//female gamete generation;GO:0018988	gi|149498704|ref|XP_001519186.1|/2.66765e-154/PREDICTED: similar to mitochondrial topoisomerase I [Ornithorhynchus anatinus]
Tsp_03609	0	0	2	0.39	0	0	-	-	-	-
Tsp_09248	86	17.19	75	14.77	30	6.19	-	-	-	gi|291229341|ref|XP_002734634.1|/9.40364e-49/PREDICTED: N-methylpurine-DNA glycosylase-like [Saccoglossus kowalevskii]
Tsp_10398	0	0	3	0.59	3	0.62	GO:0005737//cytoplasm	GO:0030695//GTPase regulator activity	GO:0035556//intracellular signal transduction;GO:0006915//apoptosis	gi|312074835|ref|XP_003140148.1|/1.54758e-15/hypothetical protein LOAG_04563 [Loa loa]
Tsp_07954	3	0.6	0	0	6	1.24	-	-	-	-
Tsp_03681	5	1	4	0.79	3	0.62	GO:0005815//microtubule organizing center	-	GO:0000226//microtubule cytoskeleton organization;GO:0007049//cell cycle	gi|71895273|ref|NP_001026444.1|/9.06062e-08/spindle assembly abnormal protein 6 homolog [Gallus gallus]
Tsp_00175	5	1	13	2.56	14	2.89	GO:0043231//intracellular membrane-bounded organelle;GO:0015629//actin cytoskeleton	GO:0005515//protein binding;GO:0005198//structural molecule activity	GO:0030041//actin filament polymerization;GO:0008064//regulation of actin polymerization or depolymerization	gi|74195800|dbj|BAE30463.1|/2.97068e-40/unnamed protein product [Mus musculus]
Tsp_10691	0	0	0	0	2	0.41	-	-	-	-
Tsp_02472	45	8.99	21	4.14	41	8.45	-	-	-	gi|87251654|emb|CAA20995.2|/4.15896e-43/C. elegans protein Y38H6C.17, partially confirmed by transcript evidence [Caenorhabditis elegans]
Tsp_07376	0	0	0	0	14	2.89	-	GO:0016740//transferase activity	-	gi|73967228|ref|XP_853610.1|/6.51003e-19/PREDICTED: similar to Putative serine/threonine-protein kinase F31E3.2 [Canis familiaris]
Tsp_01721	0	0	12	2.36	11	2.27	-	-	GO:0009790//embryo development;GO:0040009//regulation of growth rate	gi|62860190|ref|NP_001016645.1|/1.6843e-07/ribosomal protein, large, P2 [Xenopus (Silurana) tropicalis]
Tsp_10010	0	0	0	0	3	0.62	-	-	-	-
Tsp_05040	2	0.4	6	1.18	5	1.03	-	-	-	gi|260786568|ref|XP_002588329.1|/7.99922e-71/hypothetical protein BRAFLDRAFT_59021 [Branchiostoma floridae]
Tsp_04901	8	1.6	60	11.82	58	11.96	-	-	GO:0048856//anatomical structure development;GO:0007275//multicellular organismal development	gi|156552846|ref|XP_001600053.1|/4.01162e-17/PREDICTED: similar to conserved hypothetical protein [Nasonia vitripennis]
Tsp_10665	34	6.8	13	2.56	49	10.1	GO:0016020//membrane	-	GO:0006810//transport	gi|309357169|emb|CAP36004.2|/3.11074e-39/CBR-LGC-31 protein [Caenorhabditis briggsae AF16]
Tsp_00194	353	70.56	451	88.82	97	20	-	-	-	gi|194222134|ref|XP_001489531.2|/5.87989e-08/PREDICTED: similar to MKI67 (FHA domain) interacting nucleolar phosphoprotein [Equus caballus]
Tsp_11423	2	0.4	3	0.59	68	14.02	-	-	GO:0012501//programmed cell death	gi|226343556|gb|ACO48403.1|/2.21708e-48/acetylcholine receptor DEG-3-like protein [Haemonchus contortus]
Tsp_09380	88	17.59	63	12.41	234	48.25	GO:0043231//intracellular membrane-bounded organelle;GO:0015630//microtubule cytoskeleton;GO:0005700//polytene chromosome;GO:0044446//intracellular organelle part	GO:0003676//nucleic acid binding	GO:0009987//cellular process;GO:0009408//response to heat	gi|221114057|ref|XP_002158521.1|/3.44336e-47/PREDICTED: similar to predicted protein [Hydra magnipapillata]
Tsp_01353	1738	347.38	802	157.95	1277	263.31	GO:0044424//intracellular part	GO:0003723//RNA binding	GO:0044249//cellular biosynthetic process;GO:0010558;GO:0044238//primary metabolic process;GO:0044260;GO:0010467//gene expression	gi|170592088|ref|XP_001900801.1|/1.69152e-54/RNA recognition motif. [Brugia malayi]
Tsp_04038	15	3	2	0.39	4	0.82	-	-	-	-
Tsp_00480	3	0.6	5	0.98	0	0	-	-	-	gi|260808775|ref|XP_002599182.1|/7.07682e-40/hypothetical protein BRAFLDRAFT_113552 [Branchiostoma floridae]
Tsp_07741	0	0	0	0	5	1.03	-	-	-	-
Tsp_09721	0	0	2	0.39	6	1.24	-	-	-	-
Tsp_00153	6	1.2	15	2.95	34	7.01	GO:0044444//cytoplasmic part	GO:0051536//iron-sulfur cluster binding;GO:0000166//nucleotide binding	GO:0031163;GO:0040007//growth;GO:0006875//cellular metal ion homeostasis	gi|257096589|sp|A7RUD5.1|NUBP1_NEMVE/3.26299e-105/RecName: Full=Cytosolic Fe-S cluster assembly factor NUBP1 homolog
Tsp_03880	17	3.4	38	7.48	29	5.98	-	-	GO:0006811//ion transport	gi|110756738|ref|XP_394892.3|/4.19349e-65/PREDICTED: similar to CG9467-PA isoform 1 [Apis mellifera]
Tsp_15713	22	4.4	0	0	0	0	-	-	-	-
Tsp_11487	22	4.4	12	2.36	21	4.33	GO:0043231//intracellular membrane-bounded organelle	GO:0005488//binding;GO:0004386//helicase activity	GO:0031670//cellular response to nutrient;GO:0006355//regulation of transcription, DNA-dependent;GO:0008283//cell proliferation;GO:0006974//response to DNA damage stimulus	gi|160333450|ref|NP_001103766.1|/1.26342e-66/BRCA1 interacting protein C-terminal helicase 1 [Danio rerio]
Tsp_13511	3	0.6	39	7.68	2	0.41	GO:0043231//intracellular membrane-bounded organelle	GO:0005488//binding;GO:0016705//oxidoreductase activity, acting on paired donors, with incorporation or reduction of molecular oxygen	-	gi|17541712|ref|NP_502317.1|/4.71275e-63/Proline HYdroxylase family member (phy-2) [Caenorhabditis elegans]
Tsp_12375	30	6	43	8.47	8	1.65	GO:0044444//cytoplasmic part	GO:0042802//identical protein binding;GO:0004812//aminoacyl-tRNA ligase activity;GO:0000166//nucleotide binding	GO:0006418//tRNA aminoacylation for protein translation	gi|241678425|ref|XP_002412596.1|/0/threonyl-tRNA synthetase, putative [Ixodes scapularis]
Tsp_02250	18	3.6	14	2.76	32	6.6	-	GO:0003676//nucleic acid binding	-	gi|242017712|ref|XP_002429331.1|/6.45028e-75/eukaryotic translation initiation factor 3 subunit, putative [Pediculus humanus corporis]
Tsp_15371	0	0	2	0.39	2	0.41	-	-	-	-
Tsp_04234	197	39.38	102	20.09	58	11.96	-	-	GO:0007275//multicellular organismal development;GO:0000003//reproduction	gi|308502323|ref|XP_003113346.1|/6.80483e-28/CRE-PBS-6 protein [Caenorhabditis remanei]
Tsp_13903	14	2.8	12	2.36	181	37.32	-	-	-	gi|60544809|gb|AAX22747.1|/4.68663e-08/newborn larvae-specific DNase II-7 [Trichinella spiralis]
Tsp_03612	6	1.2	19	3.74	10	2.06	-	-	-	gi|240978882|ref|XP_002403060.1|/4.02813e-141/conserved hypothetical protein [Ixodes scapularis]
Tsp_09295	75	14.99	114	22.45	67	13.81	-	-	-	gi|17509795|ref|NP_491013.1|/9.65775e-143/Cysteinyl tRNA Synthetase family member (crs-1) [Caenorhabditis elegans]
Tsp_05187	92	18.39	5	0.98	61	12.58	-	-	-	gi|309362792|emb|CAP27556.2|/3.08595e-11/hypothetical protein CBG_07566 [Caenorhabditis briggsae AF16]
Tsp_09606	89	17.79	14	2.76	81	16.7	-	-	GO:0035051//cardiac cell differentiation;GO:0031016//pancreas development;GO:0001840//neural plate development;GO:0010467//gene expression;GO:0048562//embryonic organ morphogenesis;GO:0043010//camera-type eye development;GO:0009952//anterior/posterior pattern formation;GO:0008283//cell proliferation;GO:0021983//pituitary gland development;GO:0048747//muscle fiber development;GO:0001708//cell fate…	gi|126507453|gb|ABO15010.1|/1.45241e-178/hedgehog protein [Trichinella spiralis]
Tsp_08756	0	0	0	0	2	0.41	-	-	-	-
Tsp_01232	0	0	2	0.39	2	0.41	-	-	-	gi|195392962|ref|XP_002055123.1|/2.38391e-32/GJ18970 [Drosophila virilis]
Tsp_02228	745	148.91	435	85.67	977	201.45	GO:0031981//nuclear lumen;GO:0031461//cullin-RING ubiquitin ligase complex;GO:0044444//cytoplasmic part	GO:0005488//binding	GO:0043161//proteasomal ubiquitin-dependent protein catabolic process;GO:0006915//apoptosis;GO:0051439//regulation of ubiquitin-protein ligase activity involved in mitotic cell cycle;GO:0051325//interphase;GO:0048522;GO:0009653//anatomical structure morphogenesis;GO:0008283//cell proliferation	gi|260821686|ref|XP_002606234.1|/6.94596e-60/hypothetical protein BRAFLDRAFT_123717 [Branchiostoma floridae]
Tsp_13225	147	29.38	3	0.59	15	3.09	-	-	-	-
Tsp_07529	51	10.19	88	17.33	36	7.42	-	-	-	gi|195156463|ref|XP_002019119.1|/7.13923e-34/GL25598 [Drosophila persimilis]
Tsp_07130	0	0	5	0.98	16	3.3	-	-	-	-
Tsp_08767	426	85.15	545	107.33	107	22.06	-	-	-	-
Tsp_05643	205	40.97	55	10.83	161	33.2	GO:0005737//cytoplasm;GO:0043227//membrane-bounded organelle;GO:0016020//membrane	-	-	gi|307176978|gb|EFN66284.1|/1.24492e-65/Sorting nexin-2 [Camponotus floridanus]
Tsp_04118	11	2.2	8	1.58	27	5.57	-	-	-	gi|312080819|ref|XP_003142763.1|/1.53628e-22/hypothetical protein LOAG_07181 [Loa loa]
Tsp_09445	95	18.99	55	10.83	95	19.59	-	-	-	gi|2497039|sp|Q09359.1|YS11_CAEEL/2.23e-27/RecName: Full=Uncharacterized protein ZK1307.1
Tsp_03671	17	3.4	36	7.09	585	120.62	GO:0044456//synapse part;GO:0043005//neuron projection	GO:0005083//small GTPase regulator activity;GO:0046872//metal ion binding;GO:0005515//protein binding	GO:0007618//mating;GO:0016079//synaptic vesicle exocytosis;GO:0050804//regulation of synaptic transmission;GO:0043050//pharyngeal pumping;GO:0035264//multicellular organism growth;GO:0007271//synaptic transmission, cholinergic;GO:0007588//excretion;GO:0033036	gi|309361158|emb|CAP30252.2|/8.94477e-32/CBR-UNC-10 protein [Caenorhabditis briggsae AF16]
Tsp_05539	40	8	12	2.36	18	3.71	GO:0005875//microtubule associated complex;GO:0005876//spindle microtubule	GO:0003774//motor activity;GO:0000166//nucleotide binding	GO:0000090//mitotic anaphase;GO:0000819//sister chromatid segregation;GO:0000226//microtubule cytoskeleton organization	gi|170590572|ref|XP_001900046.1|/1.10238e-62/Kinesin motor domain containing protein [Brugia malayi]
Tsp_06286	39	7.8	51	10.04	36	7.42	-	GO:0004674//protein serine/threonine kinase activity;GO:0000166//nucleotide binding	GO:0010259//multicellular organismal aging;GO:0006950//response to stress;GO:0009987//cellular process;GO:0002164//larval development	gi|170591264|ref|XP_001900390.1|/1.6044e-80/p70 ribosomal S6 kinase beta [Brugia malayi]
Tsp_02249	6	1.2	7	1.38	2	0.41	GO:0043231//intracellular membrane-bounded organelle	GO:0017110//nucleoside-diphosphatase activity	GO:0006810//transport;GO:0009181//purine ribonucleoside diphosphate catabolic process	gi|21706762|gb|AAH33921.1|/9.81132e-62/Nudix (nucleoside diphosphate linked moiety X)-type motif 9 [Mus musculus]
Tsp_08035	9	1.8	0	0	0	0	-	-	-	gi|47222414|emb|CAG12934.1|/7.59641e-82/unnamed protein product [Tetraodon nigroviridis]
Tsp_04697	0	0	5	0.98	10	2.06	GO:0043231//intracellular membrane-bounded organelle	-	GO:0001654//eye development;GO:0008283//cell proliferation	gi|242001058|ref|XP_002435172.1|/3.60259e-145/cell fate determining protein mab21l2, putative [Ixodes scapularis]
Tsp_10417	0	0	6	1.18	11	2.27	-	-	-	-
Tsp_04129	0	0	0	0	2	0.41	-	-	-	-
Tsp_01221	0	0	2	0.39	6	1.24	-	-	-	gi|170588225|ref|XP_001898874.1|/2.3145e-28/Phosphatase regulatory subunit family protein [Brugia malayi]
Tsp_05976	226	45.17	217	42.74	278	57.32	-	-	-	gi|66503797|ref|XP_624046.1|/1.24558e-50/PREDICTED: similar to solute carrier family 41 member 1 isoform 1 [Apis mellifera]
Tsp_10531	69	13.79	122	24.03	205	42.27	GO:0031981//nuclear lumen;GO:0031461//cullin-RING ubiquitin ligase complex;GO:0044444//cytoplasmic part	GO:0005488//binding;GO:0019787//small conjugating protein ligase activity	GO:0043161//proteasomal ubiquitin-dependent protein catabolic process;GO:0051439//regulation of ubiquitin-protein ligase activity involved in mitotic cell cycle;GO:0051325//interphase	gi|269784995|ref|NP_001161649.1|/5.80029e-28/S-phase kinase associated protein 1-like protein [Saccoglossus kowalevskii]
Tsp_05213	21	4.2	79	15.56	76	15.67	-	GO:0003824//catalytic activity	-	gi|307170137|gb|EFN62555.1|/4.1545e-50/F-box/WD repeat-containing protein 1A [Camponotus floridanus]
Tsp_02777	194	38.78	177	34.86	284	58.56	GO:0031981//nuclear lumen	GO:0003824//catalytic activity	-	gi|213511789|ref|NP_001134606.1|/2.28183e-68/RNA 3'-terminal phosphate cyclase-like protein [Salmo salar]
Tsp_10850	0	0	5	0.98	3	0.62	-	GO:0003824//catalytic activity	-	gi|260809835|ref|XP_002599710.1|/3.42426e-100/hypothetical protein BRAFLDRAFT_287788 [Branchiostoma floridae]
Tsp_06966	2	0.4	0	0	12	2.47	-	GO:0004871//signal transducer activity	-	gi|170586448|ref|XP_001897991.1|/2.76694e-72/putative neuropeptide receptor NPR1 [Brugia malayi]
Tsp_11479	0	0	0	0	20	4.12	-	-	-	gi|221121162|ref|XP_002161639.1|/1.86924e-61/PREDICTED: similar to Pao retrotransposon peptidase family protein [Hydra magnipapillata]
Tsp_11741	15	3	97	19.1	65	13.4	GO:0030529//ribonucleoprotein complex;GO:0005634//nucleus	GO:0003723//RNA binding	GO:0000398//nuclear mRNA splicing, via spliceosome	gi|156537789|ref|XP_001608048.1|/2.5236e-16/PREDICTED: hypothetical protein [Nasonia vitripennis]
Tsp_06597	1641	328	931	183.35	928	191.34	GO:0012505//endomembrane system;GO:0000793//condensed chromosome;GO:0031981//nuclear lumen	GO:0043566//structure-specific DNA binding;GO:0005515//protein binding	GO:0009790//embryo development;GO:0048806//genitalia development;GO:0009653//anatomical structure morphogenesis;GO:0006996//organelle organization	gi|312074923|ref|XP_003140187.1|/3.17583e-11/hypothetical protein LOAG_04602 [Loa loa]
Tsp_05842	32	6.4	25	4.92	22	4.54	-	-	-	gi|86564456|ref|NP_504227.3|/4.54969e-61/hypothetical protein Y47D7A.14 [Caenorhabditis elegans]
Tsp_06799	2	0.4	20	3.94	60	12.37	GO:0043231//intracellular membrane-bounded organelle	GO:0034483//heparan sulfate sulfotransferase activity	GO:0030166//proteoglycan biosynthetic process;GO:0006023	gi|195439794|ref|XP_002067744.1|/5.06431e-96/GK12546 [Drosophila willistoni]
Tsp_14824	12	2.4	8	1.58	45	9.28	-	-	-	-
Tsp_01711	7	1.4	26	5.12	3	0.62	-	-	-	gi|47212867|emb|CAF93224.1|/2.17685e-08/unnamed protein product [Tetraodon nigroviridis]
Tsp_12131	5	1	17	3.35	62	12.78	-	-	-	-
Tsp_06874	35	7	20	3.94	16	3.3	-	-	-	gi|71991428|ref|NP_001022224.1|/2.614e-20/hypothetical protein H20J04.9 [Caenorhabditis elegans]
Tsp_12834	2	0.4	0	0	4	0.82	-	-	-	-
Tsp_05049	207	41.37	506	99.65	163	33.61	GO:0016020//membrane;GO:0031981//nuclear lumen	GO:0005488//binding	GO:0007166//cell surface receptor linked signaling pathway	gi|172044153|sp|A4IGY3.1|ZC3HF_XENTR/6.45998e-64/RecName: Full=Zinc finger CCCH domain-containing protein 15
Tsp_08844	97	19.39	174	34.27	128	26.39	-	-	-	-
Tsp_02735	75	14.99	67	13.2	248	51.14	-	-	-	gi|312068137|ref|XP_003137072.1|/7.87388e-17/reticulon family protein [Loa loa]
Tsp_01458	351	70.16	407	80.16	192	39.59	GO:0016604//nuclear body	-	GO:0006629//lipid metabolic process;GO:0030154//cell differentiation;GO:0048513//organ development	gi|301761434|ref|XP_002916138.1|/8.88206e-18/PREDICTED: nucleolar complex protein 3 homolog [Ailuropoda melanoleuca]
Tsp_11916	6	1.2	5	0.98	0	0	-	-	-	gi|198434950|ref|XP_002123671.1|/1.36281e-07/PREDICTED: jagged protein [Ciona intestinalis]
Tsp_02761	19	3.8	6	1.18	2	0.41	-	-	GO:0009987//cellular process;GO:0008152//metabolic process	gi|66535629|ref|XP_392950.2|/1.70129e-72/PREDICTED: similar to CG3376-PA, isoform A, partial [Apis mellifera]
Tsp_10760	4	0.8	18	3.54	0	0	-	-	-	gi|194205615|ref|XP_001496512.2|/1.00227e-27/PREDICTED: similar to LOC506564 protein [Equus caballus]
Tsp_07367	48	9.59	48	9.45	60	12.37	-	GO:0005529//sugar binding	-	gi|268619110|gb|ACZ13331.1|/6.30955e-18/galectin [Bursaphelenchus xylophilus]
Tsp_03782	88	17.59	32	6.3	123	25.36	-	-	GO:0009888//tissue development	gi|242014587|ref|XP_002427968.1|/8.09208e-27/Proline-serine-threonine phosphatase-interacting protein, putative [Pediculus humanus corporis]
Tsp_10153	24	4.8	34	6.7	15	3.09	-	-	-	gi|7507925|pir||T29692/2.61473e-26/hypothetical protein T18H9.2 - Caenorhabditis elegans
Tsp_04144	17	3.4	14	2.76	33	6.8	-	-	-	gi|312078437|ref|XP_003141738.1|/1.00698e-10/hypothetical protein LOAG_06154 [Loa loa]
Tsp_08092	25	5	157	30.92	84	17.32	GO:0033267//axon part;GO:0016020//membrane	-	GO:0031032//actomyosin structure organization;GO:0006935//chemotaxis;GO:0042551//neuron maturation;GO:0048812//neuron projection morphogenesis	gi|291412645|ref|XP_002722588.1|/3.10698e-102/PREDICTED: microtubule associated monoxygenase, calponin and LIM domain containing 3 [Oryctolagus cuniculus]
Tsp_04186	5	1	60	11.82	28	5.77	-	GO:0003824//catalytic activity	-	gi|56269282|gb|AAH86702.1|/5.61687e-73/Zgc:101551 [Danio rerio]
Tsp_03278	11	2.2	19	3.74	12	2.47	-	-	-	gi|156551686|ref|XP_001601735.1|/1.9629e-33/PREDICTED: similar to papilin [Nasonia vitripennis]
Tsp_01812	133	26.58	55	10.83	144	29.69	-	-	-	gi|297489942|ref|XP_002697960.1|/2.02297e-28/PREDICTED: hypothetical protein [Bos taurus]
Tsp_02199	21	4.2	18	3.54	367	75.67	-	GO:0016787//hydrolase activity	-	gi|170038649|ref|XP_001847161.1|/7.81201e-17/ubiquitin specific protease 52 [Culex quinquefasciatus]
Tsp_03678	67	13.39	81	15.95	21	4.33	GO:0043231//intracellular membrane-bounded organelle	GO:0003723//RNA binding	GO:0033119//negative regulation of RNA splicing	gi|312066123|ref|XP_003136120.1|/3.01956e-20/hypothetical protein LOAG_00532 [Loa loa]
Tsp_03326	0	0	3	0.59	0	0	GO:0043234//protein complex;GO:0043005//neuron projection	GO:0005488//binding;GO:0030234//enzyme regulator activity;GO:0005198//structural molecule activity	GO:0031032//actomyosin structure organization;GO:0019725//cellular homeostasis;GO:0050795//regulation of behavior;GO:0040011//locomotion	gi|308486725|ref|XP_003105559.1|/6.02527e-13/CRE-DYC-1 protein [Caenorhabditis remanei]
Tsp_08148	7	1.4	59	11.62	19	3.92	-	-	-	-
Tsp_01457	23	4.6	41	8.07	44	9.07	-	GO:0016787//hydrolase activity	-	gi|260808540|ref|XP_002599065.1|/6.62983e-92/hypothetical protein BRAFLDRAFT_143664 [Branchiostoma floridae]
Tsp_00214	0	0	0	0	3	0.62	-	-	-	-
Tsp_02755	41	8.19	63	12.41	43	8.87	-	-	-	gi|241691946|ref|XP_002412937.1|/1.71042e-125/endosomal membrane protein EMP70, putative [Ixodes scapularis]
Tsp_00280	8	1.6	14	2.76	39	8.04	-	-	GO:0050896//response to stimulus;GO:0008038//neuron recognition;GO:0007409//axonogenesis	gi|148229691|ref|NP_001090640.1|/9.76083e-11/immunoglobulin superfamily, member 9 [Xenopus (Silurana) tropicalis]
Tsp_08702	2	0.4	9	1.77	12	2.47	-	-	GO:0006284//base-excision repair	gi|270005349|gb|EFA01797.1|/1.36724e-16/hypothetical protein TcasGA2_TC007398 [Tribolium castaneum]
Tsp_02144	0	0	0	0	4	0.82	-	-	-	-
Tsp_08789	160	31.98	84	16.54	59	12.17	-	-	-	gi|307213230|gb|EFN88725.1|/2.00904e-47/Tau-tubulin kinase 1 [Harpegnathos saltator]
Tsp_02772	0	0	5	0.98	5	1.03	-	-	-	gi|309356496|emb|CAP37130.2|/6.1452e-15/CBR-TAG-49 protein [Caenorhabditis briggsae AF16]
Tsp_00241	78	15.59	51	10.04	232	47.84	-	GO:0008194//UDP-glycosyltransferase activity	GO:0005975//carbohydrate metabolic process;GO:0009058//biosynthetic process	gi|312071238|ref|XP_003138516.1|/8.46895e-74/hypothetical protein LOAG_02931 [Loa loa]
[truncated: 7,186 more rows]
