# Supplementary material for: Global Gene Expression Analysis of the Zoonotic Parasite Trichinella spiralis Revealed Novel Genes in Host Parasite Interaction
Source: PLoS Negl Trop Dis. 2012 Aug 28;6(8):e1794. doi: 10.1371/journal.pntd.0001794 (PMC3429391; doi:10.1371/journal.pntd.0001794)
Supplement: File S4 — List of differentially expressed genes in the three developmental stages. (XLS) [file pntd.0001794.s004.xls]

## Sheet: Ad vs. ML
Supplementary file 4. List of differentially expressed genes in the three developmental stages。
Gene	RawIntensity-TS-Ad	RawIntensity-TS-ML	TPM-TS-Ad	TPM-TS-ML	log2 Ratio(TS-ML-RNA/TS-Ad-RNA)	P-Value	FDR	GO Component	GO Function	GO Process	blast nr
Tsp_03319	0	133	0.01	26.19	11.3548	0	0	-	-	-	gi|71842203|gb|AAZ43254.1|/2.5235e-103/GM2 activator protein [Trichinella spiralis]
Tsp_00388	0	130	0.01	25.6	11.3219	0	0	GO:0043234//protein complex;GO:0044444//cytoplasmic part	GO:0003747//translation release factor activity	GO:0006412//translation;GO:0048102//autophagic cell death;GO:0006886//intracellular protein transport;GO:0007166//cell surface receptor linked signaling pathway	gi|312085530|ref|XP_003144715.1|/2.35059e-70/eukaryotic peptide chain release factor subunit 1 [Loa loa]
Tsp_09093	0	119	0.01	23.44	11.1948	0	0	-	GO:0003676//nucleic acid binding;GO:0001071//nucleic acid binding transcription factor activity	GO:0006355//regulation of transcription, DNA-dependent;GO:0030154//cell differentiation	gi|241993504|ref|XP_002399460.1|/1.34308e-21/epithelium specific ets factor 3, ese3, putative [Ixodes scapularis]
Tsp_00874	0	97	0.01	19.1	10.8994	0	0	-	-	-	gi|162535|gb|AAA30327.1|/7.66704e-133/43 kD secreted glycoprotein [Trichinella spiralis]
Tsp_08404	0	87	0.01	17.13	10.7423	0	0	-	-	-	-
Tsp_05908	0	85	0.01	16.74	10.7091	0	0	-	-	-	gi|126332363|ref|XP_001377953.1|/4.43705e-09/PREDICTED: similar to oviductin [Monodelphis domestica]
Tsp_09119	0	80	0.01	15.76	10.6221	0	0	GO:0043231//intracellular membrane-bounded organelle	-	GO:0031032//actomyosin structure organization;GO:0010927;GO:0048285;GO:0048513//organ development;GO:0014706//striated muscle tissue development	gi|82698821|gb|ABB89211.1|/4.24095e-09/troponin I protein [Rhipicephalus haemaphysaloides haemaphysaloides]
Tsp_01067	0	79	0.01	15.56	10.6036	0	0	-	GO:0003824//catalytic activity	-	gi|168805931|gb|ACA28931.1|/3.73998e-106/serine protease [Trichinella spiralis]
Tsp_03347	0	79	0.01	15.56	10.6036	0	0	-	GO:0005488//binding;GO:0016491//oxidoreductase activity	-	gi|312092237|ref|XP_003147267.1|/4.08089e-06/hypothetical protein LOAG_11701 [Loa loa]
Tsp_01613	0	71	0.01	13.98	10.4491	0	0	GO:0044424//intracellular part	GO:0016787//hydrolase activity	-	gi|270008657|gb|EFA05105.1|/1.25799e-27/hypothetical protein TcasGA2_TC015205 [Tribolium castaneum]
Tsp_10400	0	62	0.01	12.21	10.2538	0	0	GO:0016020//membrane	GO:0004872//receptor activity	GO:0006897//endocytosis	gi|308485878|ref|XP_003105137.1|/1.27796e-31/hypothetical protein CRE_20705 [Caenorhabditis remanei]
Tsp_12295	0	61	0.01	12.01	10.23	0	0	-	-	-	-
Tsp_04806	0	52	0.01	10.24	10	0	0	-	-	-	-
Tsp_00215	0	51	0.01	10.04	9.97154	0	0	-	-	-	-
Tsp_03190	0	51	0.01	10.04	9.97154	0	0	-	-	-	gi|308471915|ref|XP_003098187.1|/1.73836e-11/hypothetical protein CRE_12211 [Caenorhabditis remanei]
Tsp_03410	0	49	0.01	9.65	9.91439	1.9984e-15	2.73422e-14	-	-	-	gi|312067504|ref|XP_003136774.1|/2.04381e-18/hypothetical protein LOAG_01186 [Loa loa]
Tsp_05907	0	49	0.01	9.65	9.91439	1.9984e-15	2.72973e-14	-	-	-	-
Tsp_00376	0	47	0.01	9.26	9.85487	9.54792e-15	1.27076e-13	-	-	-	gi|291224795|ref|XP_002732388.1|/3.03161e-09/PREDICTED: hypothetical protein [Saccoglossus kowalevskii]
Tsp_07082	0	46	0.01	9.06	9.82337	1.95399e-14	2.51595e-13	-	-	-	gi|291224795|ref|XP_002732388.1|/1.16135e-08/PREDICTED: hypothetical protein [Saccoglossus kowalevskii]
Tsp_11159	0	46	0.01	9.06	9.82337	1.95399e-14	2.51206e-13	-	-	-	gi|157131198|ref|XP_001655818.1|/6.68623e-27/alpha-1,3-mannosyltransferase [Aedes aegypti]
Tsp_04190	0	44	0.01	8.67	9.75989	7.86038e-14	9.32578e-13	GO:0044464//cell part	-	GO:0007275//multicellular organismal development;GO:0009653//anatomical structure morphogenesis	gi|194391222|dbj|BAG60729.1|/1.08378e-122/unnamed protein product [Homo sapiens]
Tsp_02610	0	43	0.01	8.47	9.72622	1.56541e-13	1.7404e-12	-	-	-	gi|170585494|ref|XP_001897518.1|/9.36346e-35/HMG box family protein [Brugia malayi]
Tsp_05216	0	42	0.01	8.27	9.69174	3.11528e-13	3.2626e-12	-	-	-	-
Tsp_15598	0	42	0.01	8.27	9.69174	3.11528e-13	3.25849e-12	-	-	-	gi|86561097|ref|NP_492474.2|/4.83747e-22/hypothetical protein F14B4.1 [Caenorhabditis elegans]
Tsp_04945	0	42	0.01	8.27	9.69174	3.11528e-13	3.25439e-12	GO:0043231//intracellular membrane-bounded organelle	-	-	gi|193685887|ref|XP_001952024.1|/7.68936e-92/PREDICTED: similar to Tigger transposable element-derived protein 6 [Acyrthosiphon pisum]
Tsp_12306	0	41	0.01	8.07	9.65642	6.1906e-13	6.04147e-12	GO:0043229//intracellular organelle;GO:0044444//cytoplasmic part	GO:0005515//protein binding	GO:0071842;GO:0050794//regulation of cellular process	gi|170594541|ref|XP_001902022.1|/4.50742e-25/hypothetical protein Bm1_52770 [Brugia malayi]
Tsp_05751	0	36	0.01	7.09	9.46964	1.91114e-11	1.5872e-10	-	-	-	gi|290990101|ref|XP_002677675.1|/8.61666e-15/predicted protein [Naegleria gruberi]
Tsp_10880	0	36	0.01	7.09	9.46964	1.91114e-11	1.58561e-10	GO:0043005//neuron projection;GO:0043231//intracellular membrane-bounded organelle;GO:0042734//presynaptic membrane;GO:0044297//cell body;GO:0009986//cell surface;GO:0005887//integral to plasma membrane;GO:0044444//cytoplasmic part	GO:0015269//calcium-activated potassium channel activity;GO:0008092//cytoskeletal protein binding;GO:0042802//identical protein binding	GO:0048511//rhythmic process;GO:0007599//hemostasis;GO:0007626//locomotory behavior;GO:0030001//metal ion transport;GO:0006884//cell volume homeostasis;GO:0003014//renal system process;GO:0044057;GO:0048545//response to steroid hormone stimulus;GO:0042311	gi|2662316|dbj|BAA23747.1|/5.07313e-115/large conductance calcium-activated potassium channel alpha subunit [Oryctolagus cuniculus]
Tsp_08377	0	35	0.01	6.89	9.42836	3.79426e-11	3.05342e-10	-	-	-	-
Tsp_11812	0	35	0.01	6.89	9.42836	3.79426e-11	3.05047e-10	GO:0016020//membrane;GO:0005739//mitochondrion	-	-	gi|198436368|ref|XP_002130908.1|/2.29388e-07/PREDICTED: similar to NADH dehydrogenase (ubiquinone) 1 alpha subcomplex, 7, 14.5kDa [Ciona intestinalis]
Tsp_10716	0	35	0.01	6.89	9.42836	3.79426e-11	3.04752e-10	-	-	-	-
Tsp_09933	0	34	0.01	6.7	9.38802	7.53286e-11	5.99238e-10	-	-	-	-
Tsp_01562	0	34	0.01	6.7	9.38802	7.53286e-11	5.98664e-10	-	-	-	gi|255759815|tpe|CAR94700.1|/3.88771e-16/TPA: putative glycoprotein hormone-alpha2 [Trichinella spiralis]
Tsp_03083	0	32	0.01	6.3	9.29921	2.96908e-10	2.2643e-09	-	-	-	-
Tsp_12786	0	30	0.01	5.91	9.20701	1.17026e-09	8.54046e-09	-	GO:0005488//binding	GO:0009987//cellular process;GO:0061061	gi|241842417|ref|XP_002415407.1|/1.96053e-06/dystroglycan, putative [Ixodes scapularis]
Tsp_11557	0	30	0.01	5.91	9.20701	1.17026e-09	8.53296e-09	-	-	GO:0051969;GO:0008582//regulation of synaptic growth at neuromuscular junction	gi|195347303|ref|XP_002040193.1|/2.03096e-06/GM16075 [Drosophila sechellia]
Tsp_01496	0	29	0.01	5.71	9.15735	2.32334e-09	1.64216e-08	-	-	-	-
Tsp_05923	0	29	0.01	5.71	9.15735	2.32334e-09	1.64076e-08	-	-	-	gi|115955166|ref|XP_001187499.1|/3.43951e-07/PREDICTED: similar to glycine transporter type 2b [Strongylocentrotus purpuratus]
Tsp_00819	0	28	0.01	5.51	9.10591	4.6126e-09	3.17642e-08	-	-	GO:0010038//response to metal ion	gi|195338547|ref|XP_002035886.1|/1.50157e-15/GM14511 [Drosophila sechellia]
Tsp_06046	0	28	0.01	5.51	9.10591	4.6126e-09	3.17379e-08	-	-	-	-
Tsp_10439	0	28	0.01	5.51	9.10591	4.6126e-09	3.17116e-08	GO:0016020//membrane	GO:0008509//anion transmembrane transporter activity	GO:0006810//transport	gi|170586460|ref|XP_001897997.1|/3.54393e-13/anion exchange protein [Brugia malayi]
Tsp_04021	0	28	0.01	5.51	9.10591	4.6126e-09	3.16854e-08	-	GO:0004674//protein serine/threonine kinase activity	GO:0009967//positive regulation of signal transduction;GO:0030534//adult behavior;GO:0007173//epidermal growth factor receptor signaling pathway;GO:0006464//protein modification process	gi|291386891|ref|XP_002709795.1|/2.04579e-67/PREDICTED: mitogen-activated protein kinase kinase kinase kinase 3-like [Oryctolagus cuniculus]
Tsp_03556	0	28	0.01	5.51	9.10591	4.6126e-09	3.16592e-08	-	-	-	gi|312071881|ref|XP_003138812.1|/0/TRE-1 protein [Loa loa]
Tsp_10837	0	28	0.01	5.51	9.10591	4.6126e-09	3.16331e-08	GO:0044464//cell part	GO:0046872//metal ion binding;GO:0016491//oxidoreductase activity	-	gi|301776066|ref|XP_002923452.1|/2.61672e-73/PREDICTED: cytochrome P450 4V2-like [Ailuropoda melanoleuca]
Tsp_08277	0	28	0.01	5.51	9.10591	4.6126e-09	3.1607e-08	GO:0005622//intracellular	GO:0005488//binding;GO:0030695//GTPase regulator activity	GO:0035556//intracellular signal transduction;GO:0006915//apoptosis	gi|149410485|ref|XP_001515100.1|/2.98125e-64/PREDICTED: similar to Son of sevenless homolog 2 (Drosophila) [Ornithorhynchus anatinus]
Tsp_01758	0	28	0.01	5.51	9.10591	4.6126e-09	3.15809e-08	-	-	-	gi|170570930|ref|XP_001891535.1|/3.8972e-10/hypothetical protein [Brugia malayi]
Tsp_12185	0	27	0.01	5.32	9.05528	9.15748e-09	6.11357e-08	-	-	-	-
Tsp_02763	0	26	0.01	5.12	9	1.81805e-08	1.18423e-07	-	-	-	gi|193208621|ref|NP_503535.2|/3.91217e-14/GLoBin family member (glb-25) [Caenorhabditis elegans]
Tsp_15483	0	26	0.01	5.12	9	1.81805e-08	1.1833e-07	GO:0031224//intrinsic to membrane	GO:0046872//metal ion binding;GO:0005548//phospholipid transporter activity;GO:0019829//cation-transporting ATPase activity;GO:0032559	GO:0009206;GO:0006869//lipid transport	gi|241060081|ref|XP_002407987.1|/1.80463e-68/ATPase, class I, type 8B, putative [Ixodes scapularis]
Tsp_00174	0	26	0.01	5.12	9	1.81805e-08	1.18237e-07	-	GO:0005488//binding	-	gi|113200391|gb|ABI32311.1|/1.58397e-51/serpin [Trichinella sp. ML-2006]
Tsp_15111	0	25	0.01	4.92	8.94251	3.60942e-08	2.28303e-07	-	-	-	-
Tsp_08536	0	25	0.01	4.92	8.94251	3.60942e-08	2.2813e-07	-	-	-	gi|307186990|gb|EFN72324.1|/4.33785e-15/SCAN domain-containing protein 3 [Camponotus floridanus]
Tsp_00201	0	25	0.01	4.92	8.94251	3.60942e-08	2.27956e-07	-	-	-	-
Tsp_03932	0	24	0.01	4.73	8.8857	7.16584e-08	4.37912e-07	-	-	-	gi|312068900|ref|XP_003137430.1|/5.34626e-06/helix-loop-helix DNA-binding domain-containing protein [Loa loa]
Tsp_04163	0	23	0.01	4.53	8.82337	1.42265e-07	8.30295e-07	-	-	-	-
Tsp_03730	0	23	0.01	4.53	8.82337	1.42265e-07	8.29711e-07	GO:0043005//neuron projection	GO:0004672//protein kinase activity;GO:0000166//nucleotide binding	-	gi|312069413|ref|XP_003137670.1|/1.57117e-52/CMGC/CDK protein kinase [Loa loa]
Tsp_08150	0	23	0.01	4.53	8.82337	1.42265e-07	8.29129e-07	GO:0005737//cytoplasm;GO:0043231//intracellular membrane-bounded organelle	-	-	gi|242004917|ref|XP_002423322.1|/3.08266e-26/conserved hypothetical protein [Pediculus humanus corporis]
Tsp_14073	0	23	0.01	4.53	8.82337	1.42265e-07	8.28548e-07	-	GO:0004721//phosphoprotein phosphatase activity;GO:0046872//metal ion binding	GO:0006796//phosphate metabolic process;GO:0006464//protein modification process	gi|115655397|ref|XP_790636.2|/3.41021e-28/PREDICTED: similar to KIAA0371 [Strongylocentrotus purpuratus]
Tsp_03482	0	22	0.01	4.33	8.75822	2.82442e-07	1.59029e-06	-	-	-	gi|189240837|ref|XP_001812240.1|/1.63005e-12/PREDICTED: similar to class b basic helix-loop-helix protein (bhlhb) (differentially expressed in chondrocytes) (mdec) (sharp) [Tribolium castaneum]
Tsp_04935	0	22	0.01	4.33	8.75822	2.82442e-07	1.58921e-06	-	-	-	-
Tsp_11456	0	22	0.01	4.33	8.75822	2.82442e-07	1.58814e-06	-	-	-	-
Tsp_00983	0	22	0.01	4.33	8.75822	2.82442e-07	1.58706e-06	GO:0044424//intracellular part	-	-	gi|198422141|ref|XP_002124615.1|/6.19625e-53/PREDICTED: similar to Nucleosome assembly protein 1-like 1, partial [Ciona intestinalis]
Tsp_02217	0	22	0.01	4.33	8.75822	2.82442e-07	1.58599e-06	-	-	-	-
Tsp_00980	0	22	0.01	4.33	8.75822	2.82442e-07	1.58492e-06	GO:0043231//intracellular membrane-bounded organelle	GO:0005515//protein binding	GO:0006357//regulation of transcription from RNA polymerase II promoter;GO:0045892//negative regulation of transcription, DNA-dependent;GO:0070168;GO:0009887//organ morphogenesis;GO:0034968//histone lysine methylation;GO:0031061//negative regulation of hi	gi|123417854|ref|XP_001305198.1|/3.99167e-08/ankyrin repeat protein [Trichomonas vaginalis G3]
Tsp_02456	0	21	0.01	4.14	8.69349	5.60736e-07	3.03382e-06	GO:0030529//ribonucleoprotein complex	-	-	gi|291238055|ref|XP_002738940.1|/6.39607e-34/PREDICTED: ribosomal protein S10-like [Saccoglossus kowalevskii]
Tsp_00955	0	21	0.01	4.14	8.69349	5.60736e-07	3.03184e-06	-	-	GO:0034641//cellular nitrogen compound metabolic process;GO:0051439//regulation of ubiquitin-protein ligase activity involved in mitotic cell cycle	gi|194217007|ref|XP_001918105.1|/1.94662e-61/PREDICTED: similar to Proteasome (prosome, macropain) 26S subunit, non-ATPase, 3 [Equus caballus]
Tsp_10931	0	21	0.01	4.14	8.69349	5.60736e-07	3.02987e-06	GO:0015935//small ribosomal subunit	-	GO:0006412//translation;GO:0019080;GO:0071841;GO:0031016//pancreas development	gi|4139068|gb|AAD03679.1|/6.18039e-19/ribosomal protein S18 [Cricetulus sp.]
Tsp_09591	0	21	0.01	4.14	8.69349	5.60736e-07	3.0279e-06	-	-	-	gi|170578242|ref|XP_001894331.1|/9.8799e-18/hypothetical protein Bm1_14325 [Brugia malayi]
Tsp_01922	0	21	0.01	4.14	8.69349	5.60736e-07	3.02593e-06	-	-	-	-
Tsp_09460	0	21	0.01	4.14	8.69349	5.60736e-07	3.02397e-06	-	GO:0016787//hydrolase activity	-	gi|241739858|ref|XP_002405171.1|/4.21029e-33/N-acylsphingosine amidohydrolase (acid ceramidase), putative [Ixodes scapularis]
Tsp_07156	0	20	0.01	3.94	8.62205	1.11324e-06	5.75683e-06	-	-	-	-
Tsp_08162	0	20	0.01	3.94	8.62205	1.11324e-06	5.75325e-06	-	-	-	-
Tsp_08757	0	20	0.01	3.94	8.62205	1.11324e-06	5.74967e-06	-	-	-	-
Tsp_05099	0	20	0.01	3.94	8.62205	1.11324e-06	5.7461e-06	-	-	-	-
Tsp_00495	0	20	0.01	3.94	8.62205	1.11324e-06	5.74253e-06	-	GO:0004672//protein kinase activity;GO:0005543//phospholipid binding;GO:0005102//receptor binding;GO:0032559	GO:0003002//regionalization;GO:0009968//negative regulation of signal transduction;GO:0007602//phototransduction;GO:0006464//protein modification process	gi|312079602|ref|XP_003142245.1|/5.52626e-80/AGC/GRK/BARK protein kinase [Loa loa]
Tsp_07208	0	19	0.01	3.74	8.54689	2.21014e-06	1.09257e-05	-	-	-	gi|195926978|dbj|BAG68376.1|/1.38972e-63/polyprotein [Bombyx mori]
Tsp_06357	0	19	0.01	3.74	8.54689	2.21014e-06	1.09192e-05	-	-	-	gi|242021764|ref|XP_002431313.1|/1.36201e-14/conserved hypothetical protein [Pediculus humanus corporis]
Tsp_09051	0	19	0.01	3.74	8.54689	2.21014e-06	1.09127e-05	-	-	-	gi|60544817|gb|AAX22751.1|/5.58658e-15/newborn larvae-specific DNase II-11 [Trichinella spiralis]
Tsp_12763	0	19	0.01	3.74	8.54689	2.21014e-06	1.09062e-05	-	GO:0016859//cis-trans isomerase activity	GO:0044267//cellular protein metabolic process;GO:0009790//embryo development	gi|294954252|ref|XP_002788075.1|/4.98389e-47/cyclophilin 1, putative [Perkinsus marinus ATCC 50983]
Tsp_00674	0	18	0.01	3.54	8.46761	4.38784e-06	2.08711e-05	GO:0044459//plasma membrane part	GO:0005099//Ras GTPase activator activity	GO:0008104//protein localization;GO:0007369//gastrulation;GO:0007265//Ras protein signal transduction	gi|312094049|ref|XP_003147891.1|/1.8874e-45/RhoGAP domain-containing protein [Loa loa]
Tsp_13452	0	18	0.01	3.54	8.46761	4.38784e-06	2.08592e-05	-	-	-	-
Tsp_11756	0	18	0.01	3.54	8.46761	4.38784e-06	2.08473e-05	-	-	-	-
Tsp_12604	0	18	0.01	3.54	8.46761	4.38784e-06	2.08353e-05	-	-	-	-
Tsp_02324	0	18	0.01	3.54	8.46761	4.38784e-06	2.08234e-05	GO:0043231//intracellular membrane-bounded organelle;GO:0044444//cytoplasmic part;GO:0030529//ribonucleoprotein complex	GO:0003676//nucleic acid binding;GO:0046983//protein dimerization activity	GO:0007592//protein-based cuticle development;GO:0006396//RNA processing;GO:0002164//larval development;GO:0000291//nuclear-transcribed mRNA catabolic process, exonucleolytic;GO:0042254//ribosome biogenesis;GO:0006399//tRNA metabolic process;GO:0040009//r	gi|291225628|ref|XP_002732802.1|/6.13647e-32/PREDICTED: Sm protein F-like [Saccoglossus kowalevskii]
Tsp_02243	0	18	0.01	3.54	8.46761	4.38784e-06	2.08115e-05	-	-	-	gi|307197018|gb|EFN78390.1|/8.82937e-141/Protein EFR3-like protein cmp44E [Harpegnathos saltator]
Tsp_10268	0	17	0.01	3.35	8.38802	8.71126e-06	3.91276e-05	GO:0030117//membrane coat	GO:0005488//binding	GO:0006810//transport	gi|115649185|ref|XP_001179078.1|/0/PREDICTED: similar to alpha-cop protein, partial [Strongylocentrotus purpuratus]
Tsp_00896	0	17	0.01	3.35	8.38802	8.71126e-06	3.91065e-05	-	-	-	-
Tsp_04240	0	17	0.01	3.35	8.38802	8.71126e-06	3.90854e-05	-	GO:0005488//binding	-	gi|260813527|ref|XP_002601469.1|/2.54704e-90/hypothetical protein BRAFLDRAFT_286861 [Branchiostoma floridae]
Tsp_02757	0	16	0.01	3.15	8.29921	1.72946e-05	7.40371e-05	-	-	-	-
Tsp_05542	0	16	0.01	3.15	8.29921	1.72946e-05	7.3999e-05	-	-	-	-
Tsp_01352	0	16	0.01	3.15	8.29921	1.72946e-05	7.39609e-05	-	-	-	-
Tsp_08727	0	16	0.01	3.15	8.29921	1.72946e-05	7.39228e-05	GO:0043231//intracellular membrane-bounded organelle	-	-	gi|224090198|ref|XP_002190115.1|/1.3278e-13/PREDICTED: hypothetical protein [Taeniopygia guttata]
Tsp_07869	0	16	0.01	3.15	8.29921	1.72946e-05	7.38848e-05	-	-	-	gi|24940351|emb|CAD45190.1|/1.30499e-127/Delta1 protein [Cupiennius salei]
Tsp_01594	0	16	0.01	3.15	8.29921	1.72946e-05	7.38468e-05	-	-	-	-
Tsp_11416	0	16	0.01	3.15	8.29921	1.72946e-05	7.38088e-05	-	-	-	-
Tsp_06840	0	16	0.01	3.15	8.29921	1.72946e-05	7.37709e-05	GO:0044464//cell part	GO:0046914//transition metal ion binding	GO:0040009//regulation of growth rate	gi|47212460|emb|CAF94533.1|/7.37561e-21/unnamed protein product [Tetraodon nigroviridis]
Tsp_05919	0	16	0.01	3.15	8.29921	1.72946e-05	7.37331e-05	-	-	-	gi|126282671|ref|XP_001375015.1|/1.31759e-15/PREDICTED: similar to RNA binding motif protein 22 [Monodelphis domestica]
Tsp_07125	0	16	0.01	3.15	8.29921	1.72946e-05	7.36952e-05	-	-	-	-
Tsp_08752	0	15	0.01	2.95	8.20457	3.43354e-05	0.000139509	-	-	-	-
Tsp_01748	0	15	0.01	2.95	8.20457	3.43354e-05	0.00013944	-	-	-	-
Tsp_01546	0	15	0.01	2.95	8.20457	3.43354e-05	0.000139372	-	-	-	-
Tsp_00152	0	15	0.01	2.95	8.20457	3.43354e-05	0.000139304	-	-	-	gi|86563050|ref|NP_498939.3|/2.00568e-19/hypothetical protein K02D10.1 [Caenorhabditis elegans]
Tsp_05630	0	15	0.01	2.95	8.20457	3.43354e-05	0.000139236	-	-	-	-
Tsp_09607	0	15	0.01	2.95	8.20457	3.43354e-05	0.000139168	-	-	-	-
Tsp_03032	0	15	0.01	2.95	8.20457	3.43354e-05	0.0001391	-	-	-	gi|309361609|emb|CAP29467.2|/4.15745e-107/hypothetical protein CBG_09941 [Caenorhabditis briggsae AF16]
Tsp_12486	0	15	0.01	2.95	8.20457	3.43354e-05	0.000139032	-	-	-	gi|2104769|gb|AAB57824.1|/4.3502e-16/HuEMAP [Homo sapiens]
Tsp_12000	0	15	0.01	2.95	8.20457	3.43354e-05	0.000138965	-	-	-	gi|240973517|ref|XP_002401484.1|/2.49334e-11/conserved hypothetical protein [Ixodes scapularis]
Tsp_06724	0	15	0.01	2.95	8.20457	3.43354e-05	0.000138897	-	-	-	gi|309359432|emb|CAP33114.2|/4.54507e-38/CBR-STO-2 protein [Caenorhabditis briggsae AF16]
Tsp_09520	0	15	0.01	2.95	8.20457	3.43354e-05	0.000138829	GO:0005626//insoluble fraction;GO:0044444//cytoplasmic part	GO:0008047//enzyme activator activity;GO:0042802//identical protein binding;GO:0031267//small GTPase binding	GO:0043087//regulation of GTPase activity;GO:0023052//signaling	gi|123229439|emb|CAM19420.1|/1.36091e-59/Rap1 GTPase-activating protein [Mus musculus]
Tsp_00206	0	15	0.01	2.95	8.20457	3.43354e-05	0.000138762	-	-	-	-
Tsp_04695	0	14	0.01	2.76	8.10852	6.81668e-05	0.000260168	GO:0044424//intracellular part	GO:0005515//protein binding	GO:0033036;GO:0001745//compound eye morphogenesis	gi|270005522|gb|EFA01970.1|/1.52375e-49/hypothetical protein TcasGA2_TC007591 [Tribolium castaneum]
Tsp_14546	0	14	0.01	2.76	8.10852	6.81668e-05	0.000260048	-	-	-	-
Tsp_05869	0	14	0.01	2.76	8.10852	6.81668e-05	0.000259929	-	-	-	gi|157118119|ref|XP_001659017.1|/5.32247e-17/bhlh factor math6 (atoh8 protein) (bhlh transcription factor) [Aedes aegypti]
Tsp_09869	0	14	0.01	2.76	8.10852	6.81668e-05	0.00025981	-	-	-	gi|221106819|ref|XP_002167226.1|/4.30043e-82/PREDICTED: similar to polyprotein [Hydra magnipapillata]
Tsp_13335	0	14	0.01	2.76	8.10852	6.81668e-05	0.00025969	GO:0044431//Golgi apparatus part	GO:0008146//sulfotransferase activity	GO:0007592//protein-based cuticle development;GO:0048580;GO:0044259;GO:0002164//larval development;GO:0035264//multicellular organism growth;GO:0018996//molting cycle, collagen and cuticulin-based cuticle;GO:0040009//regulation of growth rate;GO:0040011//	gi|291227697|ref|XP_002733819.1|/5.14199e-12/PREDICTED: tyrosylprotein sulfotransferase 1-like [Saccoglossus kowalevskii]
Tsp_09161	0	14	0.01	2.76	8.10852	6.81668e-05	0.000259571	-	-	-	-
Tsp_06426	0	14	0.01	2.76	8.10852	6.81668e-05	0.000259452	-	-	-	-
Tsp_09554	0	14	0.01	2.76	8.10852	6.81668e-05	0.000259334	GO:0016020//membrane	GO:0004091//carboxylesterase activity	-	gi|148299222|gb|ABQ58115.1|/7.41362e-108/acetylcholinesterase 3 [Ditylenchus destructor]
Tsp_05974	0	14	0.01	2.76	8.10852	6.81668e-05	0.000259215	-	-	-	gi|62738886|pdb|1Z2U|A/2.44005e-57/Chain A, The 1.1a Crystallographic Structure Of Ubiquitin- Conjugating Enzyme (Ubc-2) From Caenorhabditis Elegans: Functional And Evolutionary Significance
Tsp_01614	0	14	0.01	2.76	8.10852	6.81668e-05	0.000259096	-	-	-	gi|198469697|ref|XP_001355093.2|/2.28182e-28/GA12993 [Drosophila pseudoobscura pseudoobscura]
Tsp_11038	0	14	0.01	2.76	8.10852	6.81668e-05	0.000258978	-	-	-	-
Tsp_03765	0	13	0.01	2.56	8	0.000135333	0.000478475	-	-	-	-
Tsp_02508	0	13	0.01	2.56	8	0.000135333	0.000478272	-	GO:0004553//hydrolase activity, hydrolyzing O-glycosyl compounds	GO:0005975//carbohydrate metabolic process;GO:0044237//cellular metabolic process	gi|196002335|ref|XP_002111035.1|/6.22866e-45/hypothetical protein TRIADDRAFT_23253 [Trichoplax adhaerens]
Tsp_09411	0	13	0.01	2.56	8	0.000135333	0.000478068	-	-	-	-
Tsp_02218	0	13	0.01	2.56	8	0.000135333	0.000477865	-	-	-	-
Tsp_06522	0	13	0.01	2.56	8	0.000135333	0.000477662	-	-	-	gi|126308626|ref|XP_001376507.1|/1.94423e-119/PREDICTED: hypothetical protein [Monodelphis domestica]
Tsp_07126	0	13	0.01	2.56	8	0.000135333	0.000477459	GO:0000785//chromatin;GO:0043231//intracellular membrane-bounded organelle	GO:0003676//nucleic acid binding	GO:0034728	gi|13919643|gb|AAK21963.1|/7.22274e-56/histone H3 [Trichinella spiralis]
Tsp_10477	0	13	0.01	2.56	8	0.000135333	0.000477256	GO:0031981//nuclear lumen;GO:0045202//synapse;GO:0012505//endomembrane system;GO:0030141//stored secretory granule;GO:0016020//membrane	GO:0005488//binding	-	gi|260819594|ref|XP_002605121.1|/3.6268e-31/hypothetical protein BRAFLDRAFT_123767 [Branchiostoma floridae]
Tsp_11859	0	13	0.01	2.56	8	0.000135333	0.000477054	-	-	-	-
Tsp_10539	0	13	0.01	2.56	8	0.000135333	0.000476851	GO:0044464//cell part	GO:0005515//protein binding	GO:0015031//protein transport	gi|260797201|ref|XP_002593592.1|/4.35491e-09/hypothetical protein BRAFLDRAFT_59863 [Branchiostoma floridae]
Tsp_02122	0	13	0.01	2.56	8	0.000135333	0.000476649	-	-	-	-
Tsp_00091	0	13	0.01	2.56	8	0.000135333	0.000476447	-	-	-	-
Tsp_01290	0	13	0.01	2.56	8	0.000135333	0.000476245	-	-	-	-
Tsp_09103	0	13	0.01	2.56	8	0.000135333	0.000476044	-	-	-	gi|193664388|ref|XP_001943233.1|/6.73913e-13/PREDICTED: similar to AGAP006245-PA [Acyrthosiphon pisum]
Tsp_07342	0	13	0.01	2.56	8	0.000135333	0.000475842	GO:0043231//intracellular membrane-bounded organelle	GO:0001071//nucleic acid binding transcription factor activity;GO:0003677//DNA binding;GO:0016564//transcription repressor activity	GO:0045661//regulation of myoblast differentiation;GO:0035051//cardiac cell differentiation;GO:0032274//gonadotropin secretion;GO:0046546//development of primary male sexual characteristics;GO:0035115//embryonic forelimb morphogenesis;GO:0001944//vasculat	gi|193674034|ref|XP_001945683.1|/2.61276e-87/PREDICTED: similar to bifid CG3578-PA [Acyrthosiphon pisum]
Tsp_03077	0	12	0.01	2.36	7.88264	0.000268678	0.000899384	GO:0043231//intracellular membrane-bounded organelle;GO:0043234//protein complex	GO:0061135;GO:0032403//protein complex binding;GO:0019899//enzyme binding	GO:0010952//positive regulation of peptidase activity;GO:0009888//tissue development;GO:0001541//ovarian follicle development;GO:0009967//positive regulation of signal transduction;GO:0033077//T cell differentiation in thymus;GO:0006354//transcription elo	gi|45382833|ref|NP_989982.1|/1.04651e-29/proteasomal ubiquitin receptor ADRM1 [Gallus gallus]
Tsp_09402	0	12	0.01	2.36	7.88264	0.000268678	0.000899021	GO:0044424//intracellular part	GO:0005488//binding	GO:0040008//regulation of growth;GO:0048856//anatomical structure development;GO:0000003//reproduction;GO:0050794//regulation of cellular process;GO:0007275//multicellular organismal development;GO:0016043//cellular component organization	gi|308494410|ref|XP_003109394.1|/1.41236e-66/hypothetical protein CRE_08036 [Caenorhabditis remanei]
Tsp_14163	0	12	0.01	2.36	7.88264	0.000268678	0.000898659	-	-	-	-
Tsp_11637	0	12	0.01	2.36	7.88264	0.000268678	0.000898297	-	-	-	-
Tsp_10185	0	12	0.01	2.36	7.88264	0.000268678	0.000897936	-	-	-	-
Tsp_01904	0	12	0.01	2.36	7.88264	0.000268678	0.000897575	-	GO:0000166//nucleotide binding	-	gi|167533718|ref|XP_001748538.1|/3.30673e-55/hypothetical protein [Monosiga brevicollis MX1]
Tsp_09063	0	12	0.01	2.36	7.88264	0.000268678	0.000897214	-	-	-	gi|189242082|ref|XP_001809963.1|/1.66796e-71/PREDICTED: similar to BEL12_AG transposon polyprotein [Tribolium castaneum]
Tsp_08333	0	12	0.01	2.36	7.88264	0.000268678	0.000896853	GO:0043231//intracellular membrane-bounded organelle	-	-	gi|170593941|ref|XP_001901722.1|/1.8482e-53/oxidoreductase, short chain dehydrogenase/reductase family protein [Brugia malayi]
Tsp_01721	0	12	0.01	2.36	7.88264	0.000268678	0.000896493	-	-	GO:0009790//embryo development;GO:0040009//regulation of growth rate	gi|62860190|ref|NP_001016645.1|/1.6843e-07/ribosomal protein, large, P2 [Xenopus (Silurana) tropicalis]
Tsp_00830	0	12	0.01	2.36	7.88264	0.000268678	0.000896133	-	-	-	-
Tsp_13060	0	12	0.01	2.36	7.88264	0.000268678	0.000895773	-	-	-	-
Tsp_05126	0	12	0.01	2.36	7.88264	0.000268678	0.000895414	-	-	-	-
Tsp_00307	0	12	0.01	2.36	7.88264	0.000268678	0.000895054	GO:0044464//cell part	-	-	gi|308512263|ref|XP_003118314.1|/1.78377e-31/CRE-GLR-8 protein [Caenorhabditis remanei]
Tsp_07193	0	12	0.01	2.36	7.88264	0.000268678	0.000894696	-	-	-	gi|126326546|ref|XP_001375756.1|/9.28529e-48/PREDICTED: hypothetical protein [Monodelphis domestica]
Tsp_04902	0	12	0.01	2.36	7.88264	0.000268678	0.000894337	-	GO:0005515//protein binding	GO:0016043//cellular component organization	gi|50511073|dbj|BAD32522.1|/1.45876e-11/mKIAA1727 protein [Mus musculus]
Tsp_10861	0	12	0.01	2.36	7.88264	0.000268678	0.000893979	-	-	-	-
Tsp_12799	0	12	0.01	2.36	7.88264	0.000268678	0.000893621	-	-	-	-
Tsp_09866	0	12	0.01	2.36	7.88264	0.000268678	0.000893263	-	-	-	-
Tsp_07536	0	12	0.01	2.36	7.88264	0.000268678	0.000892905	-	-	-	gi|170592365|ref|XP_001900939.1|/1.79443e-62/Nidogen-like family protein [Brugia malayi]
Tsp_06373	2	268	0.4	52.78	7.04385	0.000113825	0.000412982	GO:0043231//intracellular membrane-bounded organelle	GO:0030528//transcription regulator activity;GO:0005515//protein binding;GO:0001071//nucleic acid binding transcription factor activity;GO:0003677//DNA binding	GO:0002683;GO:0001952//regulation of cell-matrix adhesion;GO:0002762//negative regulation of myeloid leukocyte differentiation;GO:0030857//negative regulation of epithelial cell differentiation;GO:0006357//regulation of transcription from RNA polymerase I	gi|296488412|gb|DAA30525.1|/2.24413e-23/homeobox A7-like [Bos taurus]
Tsp_10925	3	392	0.6	77.2	7.00749	7.19496e-05	0.000271857	-	-	-	-
Tsp_06601	11	1253	2.2	246.77	6.80952	8.15238e-07	4.3152e-06	GO:0016023//cytoplasmic membrane-bounded vesicle;GO:0016020//membrane	GO:0005488//binding	-	gi|28913693|gb|AAH48435.1|/2.35305e-12/cysteine-rich hydrophobic domain 2 [Mus musculus]
Tsp_12456	81	6826	16.19	1344.32	6.37563	6.19504e-14	7.51092e-13	-	-	-	-
Tsp_03708	5	418	1	82.32	6.36317	2.66282e-05	0.000110795	-	-	-	-
Tsp_04010	2	155	0.4	30.53	6.25408	0.000113825	0.000414613	-	GO:0017136//NAD-dependent histone deacetylase activity	-	gi|312095682|ref|XP_003148434.1|/7.81416e-103/histone deacetylase 7A [Loa loa]
Tsp_01759	11	652	2.2	128.41	5.86711	8.15238e-07	4.31245e-06	-	-	-	-
Tsp_11532	2	98	0.4	19.3	5.59246	0.000113825	0.000411723	-	-	-	-
Tsp_03405	51	2491	10.19	490.58	5.58926	1.70974e-14	2.23261e-13	-	-	-	-
Tsp_02460	24	1168	4.8	230.03	5.58264	2.0698e-10	1.60053e-09	GO:0043231//intracellular membrane-bounded organelle	GO:0017110//nucleoside-diphosphatase activity	GO:0009181//purine ribonucleoside diphosphate catabolic process	gi|164521920|gb|ABY60748.1|/3.9584e-18/putative nudix hydrolase [Trichinella spiralis]
Tsp_09226	600	28360	119.93	5585.27	5.54136	0	0	-	-	-	gi|1857756|gb|AAB48489.1|/3.63766e-69/hypothetical ORF 17.20 [Trichinella spiralis]
Tsp_11692	2	88	0.4	17.33	5.43713	0.000113825	0.000412082	-	-	-	gi|297666724|ref|XP_002811661.1|/3.85047e-20/PREDICTED: cyclin-L2-like [Pongo abelii]
Tsp_01756	4	174	0.8	34.27	5.4208	4.45878e-05	0.000177603	-	-	-	-
Tsp_12543	166	6650	33.18	1309.66	5.30273	2.2582e-13	2.42304e-12	GO:0043231//intracellular membrane-bounded organelle	GO:0017110//nucleoside-diphosphatase activity	GO:0009181//purine ribonucleoside diphosphate catabolic process	gi|164521920|gb|ABY60748.1|/3.46025e-19/putative nudix hydrolase [Trichinella spiralis]
Tsp_07080	2	78	0.4	15.36	5.26303	0.000113825	0.000414249	-	-	-	-
Tsp_03552	5	190	1	37.42	5.22574	2.66282e-05	0.000111297	-	-	-	gi|229621724|sp|A8XPY4.2|BNIP3_CAEBR/1.03246e-10/RecName: Full=BNIP3 homolog; Short=CbBNIP3; AltName: Full=Daf-16/FOXO controlled germline tumor affecting
Tsp_13189	2	72	0.4	14.18	5.14771	0.000113825	0.000413344	GO:0044444//cytoplasmic part;GO:0043231//intracellular membrane-bounded organelle;GO:0044444//cytoplasmic part	GO:0005488//binding;GO:0016491//oxidoreductase activity;GO:0016297//acyl-[acyl-carrier-protein] hydrolase activity;GO:0004312//fatty acid synthase activity;GO:0005488//binding;GO:0016788//hydrolase activity, acting on ester bonds	GO:0008152//metabolic process;GO:0008152//metabolic process	gi|291235672|ref|XP_002737768.1|/3.14918e-51/PREDICTED: Fatty acid synthase-like [Saccoglossus kowalevskii]
Tsp_05261	4	141	0.8	27.77	5.11738	4.45878e-05	0.000176924	GO:0016021//integral to membrane	GO:0015377//cation:chloride symporter activity	GO:0006811//ion transport;GO:0009987//cellular process	gi|291490697|ref|NP_001167562.1|/5.28045e-82/solute carrier family 12 (potassium/chloride transporters), member 4 [Bos taurus]
Tsp_01494	3	105	0.6	20.68	5.10713	7.19496e-05	0.000272104	-	-	-	-
Tsp_12162	14	467	2.8	91.97	5.03766	1.26398e-07	7.42914e-07	-	-	-	-
Tsp_01369	2	64	0.4	12.6	4.97728	0.000113825	0.000413705	-	-	-	-
Tsp_00463	5	155	1	30.53	4.93216	2.66282e-05	0.000111018	-	-	-	-
Tsp_03192	10	280	2	55.14	4.78503	1.49908e-06	7.63325e-06	GO:0016020//membrane;GO:0043231//intracellular membrane-bounded organelle	-	GO:0007444//imaginal disc development;GO:0045165//cell fate commitment;GO:0007173//epidermal growth factor receptor signaling pathway;GO:0048468//cell development;GO:0048592//eye morphogenesis;GO:0007399//nervous system development;GO:0019538//protein met	gi|307177375|gb|EFN66548.1|/7.6791e-30/hypothetical protein EAG_11043 [Camponotus floridanus]
Tsp_06442	6	167	1.2	32.89	4.77654	1.54723e-05	6.7382e-05	-	-	-	gi|189242082|ref|XP_001809963.1|/3.75114e-92/PREDICTED: similar to BEL12_AG transposon polyprotein [Tribolium castaneum]
Tsp_08405	3	80	0.6	15.76	4.71516	7.19496e-05	0.000272353	-	GO:0005488//binding	GO:0006351//transcription, DNA-dependent	gi|196008263|ref|XP_002113997.1|/1.68339e-07/hypothetical protein TRIADDRAFT_58003 [Trichoplax adhaerens]
Tsp_12516	2	53	0.4	10.44	4.70598	0.000113825	0.000412802	-	-	-	gi|149636954|ref|XP_001513630.1|/4.18502e-31/PREDICTED: similar to jerky homolog-like [Ornithorhynchus anatinus]
Tsp_04142	2	52	0.4	10.24	4.67807	0.000113825	0.000412622	-	-	-	gi|17567545|ref|NP_508829.1|/2.84781e-54/TetraSPanin family member (tsp-14) [Caenorhabditis elegans]
Tsp_05030	2	51	0.4	10.04	4.64962	0.000113825	0.000413163	-	-	-	-
Tsp_09230	2	50	0.4	9.85	4.62205	0.000113825	0.000414068	-	-	-	-
Tsp_00136	2	50	0.4	9.85	4.62205	0.000113825	0.000412262	-	-	-	-
Tsp_01003	7	174	1.4	34.27	4.61345	8.8091e-06	3.94604e-05	GO:0031981//nuclear lumen;GO:0043234//protein complex;GO:0044444//cytoplasmic part	GO:0004672//protein kinase activity;GO:0051018//protein kinase A binding;GO:0008134//transcription factor binding;GO:0032559;GO:0019899//enzyme binding	GO:0006461//protein complex assembly;GO:0001952//regulation of cell-matrix adhesion;GO:0032321//positive regulation of Rho GTPase activity;GO:0006915//apoptosis;GO:0016055//Wnt receptor signaling pathway;GO:0048017//inositol lipid-mediated signaling;GO:00	gi|74096161|ref|NP_001027597.1|/7.59089e-100/glycogen synthase kinase alpha/beta [Ciona intestinalis]
Tsp_03179	23	558	4.6	109.89	4.57828	3.95238e-10	2.97324e-09	-	-	-	gi|210076773|gb|ACJ06740.1|/9.1393e-117/secreted from muscle stage larvae 1 [Trichinella spiralis]
Tsp_09996	2	47	0.4	9.26	4.53294	0.000113825	0.000414431	-	-	-	-
Tsp_09122	2	47	0.4	9.26	4.53294	0.000113825	0.000413886	-	-	-	-
Tsp_01064	2	44	0.4	8.67	4.43796	0.000113825	0.000412442	-	GO:0016787//hydrolase activity	-	gi|168805933|gb|ACA28932.1|/9.00957e-106/serine protease [Trichinella spiralis]
Tsp_10958	3	65	0.6	12.8	4.41504	7.19496e-05	0.000272228	-	-	-	gi|17540460|ref|NP_500458.1|/0/hypothetical protein F47C12.1 [Caenorhabditis elegans]
Tsp_05824	2	43	0.4	8.47	4.40429	0.000113825	0.000413524	-	-	-	gi|260815625|ref|XP_002602573.1|/2.37157e-28/hypothetical protein BRAFLDRAFT_225211 [Branchiostoma floridae]
Tsp_10707	2	43	0.4	8.47	4.40429	0.000113825	0.000411903	-	-	-	gi|156541308|ref|XP_001599344.1|/3.32838e-29/PREDICTED: hypothetical protein [Nasonia vitripennis]
Tsp_00971	4	84	0.8	16.54	4.36982	4.45878e-05	0.000177008	-	-	-	-
Tsp_10717	30	625	6	123.09	4.35861	4.56834e-12	3.98949e-11	-	-	-	gi|291229955|ref|XP_002734936.1|/5.89449e-14/PREDICTED: tigger transposable element derived 6-like [Saccoglossus kowalevskii]
Tsp_04383	19	392	3.8	77.2	4.34453	5.23232e-09	3.56476e-08	-	-	-	-
Tsp_11072	4	78	0.8	15.36	4.26303	4.45878e-05	0.000177433	GO:0043231//intracellular membrane-bounded organelle;GO:0000267//cell fraction;GO:0031674//I band;GO:0005856//cytoskeleton	GO:0008092//cytoskeletal protein binding	GO:0042221//response to chemical stimulus;GO:0048519;GO:0043010//camera-type eye development;GO:0006461//protein complex assembly;GO:0044237//cellular metabolic process;GO:0071842;GO:0006915//apoptosis;GO:0044238//primary metabolic process;GO:0050794//reg	gi|116090563|gb|ABJ55914.1|/4.26766e-58/small heat shock protein [Trichinella spiralis]
Tsp_03422	10	188	2	37.03	4.21062	1.49908e-06	7.62857e-06	-	-	-	-
Tsp_04575	3	54	0.6	10.63	4.14704	7.19496e-05	0.000272477	-	-	-	gi|291221631|ref|XP_002730823.1|/3.14517e-27/PREDICTED: Gap-Pol polyprotein-like [Saccoglossus kowalevskii]
Tsp_14408	3	52	0.6	10.24	4.09311	7.19496e-05	0.000272601	-	-	-	-
Tsp_10064	2	33	0.4	6.5	4.02237	0.00011385	0.000411633	-	-	-	gi|225714438|gb|ACO13065.1|/2.79272e-52/Sulfide:quinone oxidoreductase, mitochondrial precursor [Lepeophtheirus salmonis]
Tsp_02134	2	33	0.4	6.5	4.02237	0.00011385	0.000411454	-	GO:0004553//hydrolase activity, hydrolyzing O-glycosyl compounds	GO:0008152//metabolic process	gi|3024109|sp|Q95327.1|MANBA_CAPHI/2.75599e-101/RecName: Full=Beta-mannosidase; AltName: Full=Lysosomal beta A mannosidase; AltName: Full=Mannanase; Short=Mannase; Flags: Precursor
Tsp_07555	8	130	1.6	25.6	4	4.93794e-06	2.32745e-05	GO:0000785//chromatin;GO:0043231//intracellular membrane-bounded organelle	GO:0003676//nucleic acid binding	GO:0034728	gi|292628567|ref|XP_689030.2|/2.31168e-48/PREDICTED: histone cluster 1, H2ad-like [Danio rerio]
Tsp_09026	5	80	1	15.76	3.9782	2.66282e-05	0.000111129	-	GO:0004812//aminoacyl-tRNA ligase activity	GO:0006418//tRNA aminoacylation for protein translation	gi|242010725|ref|XP_002426109.1|/2.22965e-142/prolyl-tRNA synthetase, putative [Pediculus humanus corporis]
Tsp_04120	11	176	2.2	34.66	3.9777	8.15238e-07	4.30697e-06	GO:0016020//membrane	GO:0005261//cation channel activity	GO:0065008;GO:0050896//response to stimulus;GO:0050877//neurological system process;GO:0050794//regulation of cellular process;GO:0006811//ion transport	gi|63054896|gb|AAY28984.1|/2.27746e-17/acid-sensing ion channel 1 transcript variant 1 [Squalus acanthias]
Tsp_02360	2	32	0.4	6.3	3.97728	0.000113871	0.000411353	-	-	-	-
Tsp_11462	3	47	0.6	9.26	3.94798	7.19496e-05	0.000272725	-	-	-	-
Tsp_01951	2	31	0.4	6.11	3.9331	0.000113912	0.00041132	-	-	-	gi|156361883|ref|XP_001625513.1|/2.49129e-25/predicted protein [Nematostella vectensis]
Tsp_12193	2	31	0.4	6.11	3.9331	0.000113912	0.000411141	-	-	-	-
Tsp_06023	4	62	0.8	12.21	3.93192	4.45878e-05	0.000177518	-	-	-	-
Tsp_08741	4	62	0.8	12.21	3.93192	4.45878e-05	0.000177178	GO:0043231//intracellular membrane-bounded organelle	GO:0005515//protein binding	-	gi|242023845|ref|XP_002432341.1|/3.0216e-49/disco-interacting protein, putative [Pediculus humanus corporis]
Tsp_02686	5	77	1	15.16	3.9222	2.66282e-05	0.000110962	-	GO:0003824//catalytic activity	-	gi|193709215|ref|XP_001943317.1|/2.82901e-102/PREDICTED: similar to GA13362-PA [Acyrthosiphon pisum]
Tsp_00755	41	630	8.19	124.07	3.92115	1.36779e-13	1.54973e-12	GO:0044464//cell part	-	GO:0040009//regulation of growth rate;GO:0010876;GO:0009790//embryo development	gi|308492315|ref|XP_003108348.1|/8.08985e-17/hypothetical protein CRE_10229 [Caenorhabditis remanei]
Tsp_03725	3	46	0.6	9.06	3.91648	7.19496e-05	0.000271733	-	-	-	-
Tsp_11986	8	121	1.6	23.83	3.89664	4.93794e-06	2.32349e-05	-	-	-	gi|170032953|ref|XP_001844344.1|/2.42452e-37/nuclear pore complex protein nup98 [Culex quinquefasciatus]
Tsp_05946	2	30	0.4	5.91	3.88509	0.000113987	0.000411235	-	-	-	gi|110754961|ref|XP_393378.3|/1.02716e-36/PREDICTED: similar to Protein KIAA0310 isoform 1 [Apis mellifera]
Tsp_10334	2	30	0.4	5.91	3.88509	0.000113987	0.000411057	-	-	-	-
Tsp_05993	33	495	6.6	97.49	3.88472	8.35776e-13	7.94178e-12	-	-	-	gi|74151917|dbj|BAE29744.1|/7.54122e-49/unnamed protein product [Mus musculus]
Tsp_10380	3	45	0.6	8.86	3.88427	7.19496e-05	0.000271981	-	GO:0009975//cyclase activity	GO:0006164//purine nucleotide biosynthetic process	gi|71989805|ref|NP_491379.3|/1.73336e-35/Guanylyl CYclase family member (gcy-28) [Caenorhabditis elegans]
Tsp_10478	2	29	0.4	5.71	3.83542	0.000114128	0.000411386	-	-	-	gi|312073264|ref|XP_003139442.1|/5.09139e-11/hypothetical protein LOAG_03857 [Loa loa]
Tsp_00062	3	43	0.6	8.47	3.81933	7.195e-05	0.000271611	GO:0031224//intrinsic to membrane	GO:0008528//peptide receptor activity, G-protein coupled	GO:0007166//cell surface receptor linked signaling pathway	gi|195394297|ref|XP_002055782.1|/2.4098e-17/GJ18590 [Drosophila virilis]
Tsp_02702	9	127	1.8	25.01	3.79644	2.73422e-06	1.33496e-05	-	-	-	-
Tsp_08256	21	296	4.2	58.29	3.79479	1.44093e-09	1.04242e-08	-	-	-	-
Tsp_07079	5	70	1	13.79	3.78555	2.66282e-05	0.000111185	-	-	-	-
Tsp_08181	4	56	0.8	11.03	3.78529	4.45878e-05	0.000177263	-	GO:0003824//catalytic activity	-	gi|114576087|ref|XP_001157086.1|/2.23949e-50/PREDICTED: ornithine decarboxylase 1 isoform 6 [Pan troglodytes]
Tsp_14818	2	28	0.4	5.51	3.78398	0.00011439	0.000412152	-	GO:0005488//binding	-	gi|242022508|ref|XP_002431682.1|/3.39659e-15/conserved hypothetical protein [Pediculus humanus corporis]
Tsp_05637	2	28	0.4	5.51	3.78398	0.00011439	0.000411973	-	-	-	-
Tsp_03875	2	28	0.4	5.51	3.78398	0.00011439	0.000411795	-	-	-	gi|242021589|ref|XP_002431227.1|/1.23907e-45/conserved hypothetical protein [Pediculus humanus corporis]
Tsp_00265	2	28	0.4	5.51	3.78398	0.00011439	0.000411616	-	-	-	gi|170579266|ref|XP_001894753.1|/1.32379e-13/hypothetical protein Bm1_16475 [Brugia malayi]
Tsp_09406	137	1896	27.38	373.4	3.76953	3.15526e-13	3.29201e-12	-	-	-	gi|210076777|gb|ACJ06742.1|/2.16087e-49/secreted protein [Trichinella spiralis]
Tsp_03551	5	68	1	13.39	3.74308	2.66282e-05	0.000110851	-	-	-	-
Tsp_05913	2	27	0.4	5.32	3.73335	0.000114877	0.000412475	-	-	-	gi|110774433|ref|XP_625002.2|/2.74918e-47/PREDICTED: similar to F08G12.1 [Apis mellifera]
Tsp_12911	2	27	0.4	5.32	3.73335	0.000114877	0.000412297	-	-	-	gi|193664388|ref|XP_001943233.1|/2.08558e-13/PREDICTED: similar to AGAP006245-PA [Acyrthosiphon pisum]
Tsp_01529	2	27	0.4	5.32	3.73335	0.000114877	0.000412119	GO:0016020//membrane	GO:0016757//transferase activity, transferring glycosyl groups	-	gi|312068074|ref|XP_003137043.1|/1.51607e-52/polypeptide N-acetylgalactosaminyltransferase [Loa loa]
Tsp_12922	2	27	0.4	5.32	3.73335	0.000114877	0.000411941	-	-	-	-
Tsp_05792	2	27	0.4	5.32	3.73335	0.000114877	0.000411763	-	-	-	gi|260814442|ref|XP_002601924.1|/2.23446e-27/hypothetical protein BRAFLDRAFT_124593 [Branchiostoma floridae]
Tsp_11083	16	215	3.2	42.34	3.72588	3.56758e-08	2.26866e-07	-	-	-	gi|170589439|ref|XP_001899481.1|/7.11271e-30/MGC80013 protein [Brugia malayi]
Tsp_12294	35	466	7	91.77	3.7126	3.19522e-13	3.32119e-12	-	-	-	-
Tsp_02836	17	226	3.4	44.51	3.71052	1.88611e-08	1.22281e-07	-	-	GO:0006810//transport	gi|133901898|ref|NP_001076724.1|/6.58351e-180/Na-K-Cl Cotransporter homolog family member (nkcc-1) [Caenorhabditis elegans]
Tsp_10835	4	53	0.8	10.44	3.70598	4.45878e-05	0.000176839	-	-	-	-
Tsp_08477	12	158	2.4	31.12	3.69674	4.40352e-07	2.41873e-06	-	-	GO:0050789//regulation of biological process	gi|270004403|gb|EFA00851.1|/7.93139e-26/hypothetical protein TcasGA2_TC003754 [Tribolium castaneum]
Tsp_13511	3	39	0.6	7.68	3.67807	7.19536e-05	0.000271501	GO:0043231//intracellular membrane-bounded organelle	GO:0005488//binding;GO:0016705//oxidoreductase activity, acting on paired donors, with incorporation or reduction of molecular oxygen	-	gi|17541712|ref|NP_502317.1|/4.71275e-63/Proline HYdroxylase family member (phy-2) [Caenorhabditis elegans]
Tsp_06586	3	39	0.6	7.68	3.67807	7.19536e-05	0.000271378	-	-	-	-
Tsp_09082	8	103	1.6	20.28	3.66391	4.93794e-06	2.33274e-05	-	-	-	gi|157113444|ref|XP_001657831.1|/2.89553e-72/rabconnectin [Aedes aegypti]
Tsp_12023	5	64	1	12.6	3.65535	2.66282e-05	0.000110906	GO:0031228//intrinsic to Golgi membrane	GO:0004175//endopeptidase activity	GO:0019538//protein metabolic process	gi|193648107|ref|XP_001947895.1|/5.06023e-145/PREDICTED: similar to AGAP001330-PA [Acyrthosiphon pisum]
Tsp_09237	12	153	2.4	30.13	3.65009	4.40352e-07	2.42033e-06	-	-	-	gi|170590440|ref|XP_001899980.1|/9.56174e-150/Probable 26S protease regulatory subunit 7 [Brugia malayi]
Tsp_07515	4	51	0.8	10.04	3.64962	4.45878e-05	0.000176755	GO:0043005//neuron projection;GO:0005813//centrosome	GO:0016740//transferase activity	GO:0016477//cell migration;GO:0048592//eye morphogenesis;GO:0030154//cell differentiation;GO:0009057//macromolecule catabolic process;GO:0007096//regulation of exit from mitosis;GO:0007560//imaginal disc morphogenesis	gi|125982807|ref|XP_001355169.1|/6.3557e-141/GA15568 [Drosophila pseudoobscura pseudoobscura]
Tsp_02872	6	76	1.2	14.97	3.64097	1.54723e-05	6.73467e-05	-	-	-	gi|164521922|gb|ABY60749.1|/8.21035e-16/putative porin precursor [Trichinella spiralis]
Tsp_13504	3	38	0.6	7.48	3.64	7.1957e-05	0.000271268	-	-	-	-
Tsp_03828	4	50	0.8	9.85	3.62205	4.45878e-05	0.000177348	GO:0031224//intrinsic to membrane	-	-	gi|260796563|ref|XP_002593274.1|/1.74292e-28/hypothetical protein BRAFLDRAFT_59323 [Branchiostoma floridae]
Tsp_07919	2	25	0.4	4.92	3.62059	0.000117447	0.00042025	-	-	-	gi|312074558|ref|XP_003140024.1|/1.73155e-38/hypothetical protein LOAG_04439 [Loa loa]
Tsp_01148	54	669	10.79	131.75	3.61004	4.81836e-14	5.98154e-13	-	-	-	-
Tsp_03473	14	173	2.8	34.07	3.605	1.26398e-07	7.42388e-07	GO:0043005//neuron projection;GO:0016020//membrane;GO:0044297//cell body;GO:0044432//endoplasmic reticulum part;GO:0012505//endomembrane system;GO:0045202//synapse	GO:0005515//protein binding;GO:0042165//neurotransmitter binding;GO:0043169//cation binding;GO:0004091//carboxylesterase activity	GO:0008291//acetylcholine metabolic process;GO:0031346//positive regulation of cell projection organization;GO:0007399//nervous system development	gi|543754|sp|P04058.2|ACES_TORCA/3.3279e-93/RecName: Full=Acetylcholinesterase; Short=AChE; Flags: Precursor
Tsp_04181	3	37	0.6	7.29	3.60288	7.19632e-05	0.000271168	-	-	GO:0009987//cellular process	gi|260814123|ref|XP_002601765.1|/3.63242e-13/hypothetical protein BRAFLDRAFT_215154 [Branchiostoma floridae]
Tsp_10311	3	37	0.6	7.29	3.60288	7.19632e-05	0.000271045	-	-	-	-
Tsp_01005	6	74	1.2	14.57	3.60189	1.54723e-05	6.74527e-05	GO:0043231//intracellular membrane-bounded organelle	-	-	gi|221113802|ref|XP_002168952.1|/1.60074e-28/PREDICTED: similar to LOC496240 protein [Hydra magnipapillata]
Tsp_10580	33	402	6.6	79.17	3.58442	8.35776e-13	7.96e-12	-	-	-	gi|312096926|ref|XP_003148820.1|/2.27975e-24/hypothetical protein LOAG_13262 [Loa loa]
Tsp_11327	8	97	1.6	19.1	3.57743	4.93794e-06	2.32481e-05	-	-	-	-
Tsp_07845	21	253	4.2	49.83	3.56855	1.44093e-09	1.04151e-08	-	-	-	-
Tsp_08627	2	24	0.4	4.73	3.56377	0.000120522	0.000430696	-	GO:0005488//binding	GO:0007417//central nervous system development;GO:0006913//nucleocytoplasmic transport;GO:0006355//regulation of transcription, DNA-dependent;GO:0006605//protein targeting	gi|157119633|ref|XP_001653427.1|/1.66277e-114/importin (ran-binding protein) [Aedes aegypti]
Tsp_04186	5	60	1	11.82	3.56316	2.66282e-05	0.000111241	-	GO:0003824//catalytic activity	-	gi|56269282|gb|AAH86702.1|/5.61687e-73/Zgc:101551 [Danio rerio]
Tsp_04718	9	108	1.8	21.27	3.56275	2.73422e-06	1.33418e-05	-	-	-	gi|156540087|ref|XP_001601770.1|/2.89631e-31/PREDICTED: hypothetical protein [Nasonia vitripennis]
Tsp_06367	9	108	1.8	21.27	3.56275	2.73422e-06	1.33261e-05	-	-	-	-
Tsp_01006	5	59	1	11.62	3.53854	2.66282e-05	0.00011074	-	-	-	-
Tsp_03702	4	47	0.8	9.26	3.53294	4.45878e-05	0.000177093	-	-	-	-
Tsp_01710	8	94	1.6	18.51	3.53216	4.93794e-06	2.33009e-05	-	-	-	gi|164521910|gb|ABY60743.1|/2.07853e-39/hypothetical protein [Trichinella spiralis]
Tsp_05425	9	105	1.8	20.68	3.52217	2.73422e-06	1.33732e-05	GO:0043231//intracellular membrane-bounded organelle	GO:0003676//nucleic acid binding;GO:0016628//oxidoreductase activity, acting on the CH-CH group of donors, NAD or NADP as acceptor;GO:0001071//nucleic acid binding transcription factor activity	GO:0042551//neuron maturation;GO:0048812//neuron projection morphogenesis;GO:0006351//transcription, DNA-dependent	gi|229001910|emb|CAY12635.1|/2.79537e-23/SRY-related HMG box C protein [Platynereis dumerilii]
Tsp_02413	19	221	3.8	43.52	3.51761	5.23232e-09	3.56769e-08	-	-	-	gi|301616132|ref|XP_002937520.1|/4.5486e-29/PREDICTED: uncharacterized protein K02A2.6-like [Xenopus (Silurana) tropicalis]
Tsp_06453	258	2990	51.57	588.86	3.51332	3.5727e-13	3.66312e-12	GO:0031981//nuclear lumen;GO:0005815//microtubule organizing center;GO:0000152//nuclear ubiquitin ligase complex;GO:0005819//spindle	-	GO:0043161//proteasomal ubiquitin-dependent protein catabolic process;GO:0010564//regulation of cell cycle process;GO:0007067//mitosis;GO:0051439//regulation of ubiquitin-protein ligase activity involved in mitotic cell cycle;GO:0048523//negative regulati	gi|126337239|ref|XP_001364596.1|/4.26611e-54/PREDICTED: similar to Cell division cycle 16 homolog (S. cerevisiae) [Monodelphis domestica]
Tsp_10569	2	23	0.4	4.53	3.50144	0.000126174	0.00044954	-	-	-	gi|260787980|ref|XP_002589029.1|/5.40791e-102/hypothetical protein BRAFLDRAFT_115040 [Branchiostoma floridae]
Tsp_03919	2	23	0.4	4.53	3.50144	0.000126174	0.000449348	GO:0044444//cytoplasmic part	GO:0008047//enzyme activator activity;GO:0005488//binding	GO:0007264//small GTPase mediated signal transduction;GO:0006935//chemotaxis;GO:0009966//regulation of signal transduction	gi|241699679|ref|XP_002413145.1|/5.85508e-75/slit-robo Rho GTPase activating protein 1,3, putative [Ixodes scapularis]
Tsp_15306	2	23	0.4	4.53	3.50144	0.000126174	0.000449155	-	-	-	-
Tsp_12387	2	23	0.4	4.53	3.50144	0.000126174	0.000448962	-	-	GO:0051649//establishment of localization in cell;GO:0016192//vesicle-mediated transport	gi|242010299|ref|XP_002425906.1|/2.55001e-46/exocyst complex component, putative [Pediculus humanus corporis]
Tsp_05906	2	23	0.4	4.53	3.50144	0.000126174	0.00044877	-	-	-	gi|291394696|ref|XP_002713723.1|/1.30266e-76/PREDICTED: vacuolar protein sorting 41 [Oryctolagus cuniculus]
Tsp_01596	2	23	0.4	4.53	3.50144	0.000126174	0.000448578	GO:0044464//cell part	-	-	gi|241247309|ref|XP_002402794.1|/3.78227e-38/glutamate carrier protein, putative [Ixodes scapularis]
Tsp_05198	2	23	0.4	4.53	3.50144	0.000126174	0.000448386	-	-	-	gi|309363799|emb|CAP25914.2|/5.39471e-16/CBR-TYR-6 protein [Caenorhabditis briggsae AF16]
Tsp_13327	2	23	0.4	4.53	3.50144	0.000126174	0.000448194	-	GO:0003676//nucleic acid binding	GO:0043170;GO:0044238//primary metabolic process	gi|115908437|ref|XP_001201648.1|/3.58797e-82/PREDICTED: similar to gag-pol polyprotein [Strongylocentrotus purpuratus]
Tsp_10166	34	386	6.8	76.02	3.48277	4.96714e-13	4.97613e-12	-	-	-	-
Tsp_01288	3	34	0.6	6.7	3.48113	7.20342e-05	0.000271189	GO:0005737//cytoplasm	-	-	gi|170591596|ref|XP_001900556.1|/2.05127e-17/hypothetical protein [Brugia malayi]
Tsp_12791	3	34	0.6	6.7	3.48113	7.20342e-05	0.000271067	-	-	-	-
Tsp_00431	6	66	1.2	13	3.43741	1.54723e-05	6.72409e-05	-	-	GO:0040009//regulation of growth rate;GO:0035264//multicellular organism growth;GO:0018988;GO:0007369//gastrulation;GO:0009987//cellular process;GO:0035121//tail morphogenesis;GO:0002164//larval development	gi|86564846|ref|NP_510472.2|/4.59706e-86/abnormal DAuer Formation family member (daf-6) [Caenorhabditis elegans]
Tsp_10310	2	22	0.4	4.33	3.4363	0.000136533	0.00047925	-	-	-	gi|268556616|ref|XP_002636297.1|/1.68695e-06/Hypothetical protein CBG08588 [Caenorhabditis briggsae]
Tsp_07636	2	22	0.4	4.33	3.4363	0.000136533	0.000479047	-	-	-	-
Tsp_07506	2	22	0.4	4.33	3.4363	0.000136533	0.000478845	-	GO:0005215//transporter activity;GO:0003824//catalytic activity	-	gi|194765535|ref|XP_001964882.1|/0/GF22754 [Drosophila ananassae]
Tsp_01096	2	22	0.4	4.33	3.4363	0.000136533	0.000478643	-	-	-	-
Tsp_02703	23	249	4.6	49.04	3.41425	3.95238e-10	2.9625e-09	GO:0043234//protein complex;GO:0000790//nuclear chromatin	GO:0003723//RNA binding;GO:0016814//hydrolase activity, acting on carbon-nitrogen (but not peptide) bonds, in cyclic amidines	GO:0016553//base conversion or substitution editing;GO:0031647//regulation of protein stability	gi|311271588|ref|XP_001925737.2|/1.79948e-64/PREDICTED: APOBEC1 complementation factor isoform 1 [Sus scrofa]
Tsp_06274	4	43	0.8	8.47	3.40429	4.45898e-05	0.000176679	-	GO:0005488//binding	GO:0010876	gi|32565710|ref|NP_741163.2|/3.26493e-38/hypothetical protein T04C9.1 [Caenorhabditis elegans]
Tsp_01446	3	32	0.6	6.3	3.39232	7.22334e-05	0.00027157	-	GO:0003824//catalytic activity	-	gi|118776364|gb|ABL14199.1|/5.47327e-80/mast cell protease-2-like protein [Trichinella spiralis]
Tsp_08373	6	64	1.2	12.6	3.39232	1.54723e-05	6.73114e-05	GO:0032991//macromolecular complex;GO:0016020//membrane	GO:0017111//nucleoside-triphosphatase activity;GO:0015631//tubulin binding	GO:0007613//memory;GO:0007424//open tracheal system development;GO:0048168//regulation of neuronal synaptic plasticity;GO:0007297//ovarian follicle cell migration;GO:0007635//chemosensory behavior;GO:0008049//male courtship behavior;GO:0008306//associativ	gi|194763070|ref|XP_001963657.1|/0/GF20511 [Drosophila ananassae]
Tsp_05309	3	32	0.6	6.3	3.39232	7.22334e-05	0.000271447	-	-	-	-
Tsp_06026	2	21	0.4	4.14	3.37156	0.000155452	0.000539954	GO:0031224//intrinsic to membrane;GO:0031253//cell projection membrane	-	GO:0009612//response to mechanical stimulus	gi|308510891|ref|XP_003117628.1|/2.29235e-30/CRE-MEC-2 protein [Caenorhabditis remanei]
Tsp_05964	2	21	0.4	4.14	3.37156	0.000155452	0.000539728	-	-	-	gi|170595649|ref|XP_001902466.1|/2.14312e-15/RE49668p [Brugia malayi]
Tsp_00057	4	42	0.8	8.27	3.36982	4.45914e-05	0.000176601	-	-	-	-
Tsp_01554	8	84	1.6	16.54	3.36982	4.93794e-06	2.32217e-05	GO:0043231//intracellular membrane-bounded organelle	GO:0003824//catalytic activity	-	gi|307208684|gb|EFN85974.1|/3.87785e-13/Protein phosphatase 1E [Harpegnathos saltator]
Tsp_03155	5	52	1	10.24	3.35614	2.66282e-05	0.000111073	GO:0005768//endosome;GO:0016023//cytoplasmic membrane-bounded vesicle	-	GO:0007041//lysosomal transport	gi|312096144|ref|XP_003148579.1|/1.81894e-46/HGF-regulated tyrosine kinase substrate [Loa loa]
Tsp_05730	11	114	2.2	22.45	3.35114	8.15238e-07	4.30971e-06	-	-	-	gi|260815907|ref|XP_002602714.1|/1.30299e-09/hypothetical protein BRAFLDRAFT_178382 [Branchiostoma floridae]
Tsp_10164	16	165	3.2	32.5	3.3443	3.56758e-08	2.26693e-07	-	-	-	-
Tsp_04649	4	41	0.8	8.07	3.3345	4.45944e-05	0.000176528	GO:0005739//mitochondrion	GO:0003995//acyl-CoA dehydrogenase activity	GO:0009062//fatty acid catabolic process;GO:0006732//coenzyme metabolic process	gi|71990804|ref|NP_491886.2|/2.67626e-36/Acyl CoA DeHydrogenase family member (acdh-4) [Caenorhabditis elegans]
Tsp_03256	4	41	0.8	8.07	3.3345	4.45944e-05	0.000176444	GO:0000323//lytic vacuole;GO:0042598//vesicular fraction	GO:0004553//hydrolase activity, hydrolyzing O-glycosyl compounds;GO:0030246//carbohydrate binding	GO:0005975//carbohydrate metabolic process	gi|134085842|ref|NP_001076905.1|/1.13888e-47/beta-glucuronidase [Bos taurus]
Tsp_00863	5	51	1	10.04	3.32769	2.66284e-05	0.000110574	-	-	-	-
Tsp_02314	7	71	1.4	13.98	3.31987	8.8091e-06	3.94817e-05	GO:0044428//nuclear part	GO:0005488//binding;GO:0004527//exonuclease activity	GO:0016070//RNA metabolic process	gi|198414320|ref|XP_002130965.1|/1.50318e-19/PREDICTED: similar to three prime histone mRNA exonuclease 1 [Ciona intestinalis]
Tsp_09850	5	50	1	9.85	3.30012	2.66284e-05	0.000110685	GO:0000139//Golgi membrane	GO:0005488//binding;GO:0016740//transferase activity	GO:0009987//cellular process;GO:0023052//signaling	gi|194913322|ref|XP_001982675.1|/8.65094e-165/GG12942 [Drosophila erecta]
Tsp_05783	2	20	0.4	3.94	3.30012	0.000189883	0.000652993	-	-	-	gi|115663020|ref|XP_789257.2|/6.95489e-49/PREDICTED: similar to glutamate dehydrogenase 1 [Strongylocentrotus purpuratus]
Tsp_06799	2	20	0.4	3.94	3.30012	0.000189883	0.000652723	GO:0043231//intracellular membrane-bounded organelle	GO:0034483//heparan sulfate sulfotransferase activity	GO:0030166//proteoglycan biosynthetic process;GO:0006023	gi|195439794|ref|XP_002067744.1|/5.06431e-96/GK12546 [Drosophila willistoni]
Tsp_04257	5	50	1	9.85	3.30012	2.66284e-05	0.00011063	-	-	-	gi|164521922|gb|ABY60749.1|/7.22525e-10/putative porin precursor [Trichinella spiralis]
Tsp_05967	2	20	0.4	3.94	3.30012	0.000189883	0.000652453	-	-	-	gi|291234179|ref|XP_002737021.1|/1.40645e-12/PREDICTED: protein giant, putative-like [Saccoglossus kowalevskii]
Tsp_10394	2	20	0.4	3.94	3.30012	0.000189883	0.000652183	GO:0043005//neuron projection	GO:0016301//kinase activity;GO:0005089//Rho guanyl-nucleotide exchange factor activity	GO:0030307//positive regulation of cell growth;GO:0007265//Ras protein signal transduction;GO:0033057;GO:0007409//axonogenesis;GO:0030041//actin filament polymerization;GO:0040009//regulation of growth rate;GO:0006911//phagocytosis, engulfment;GO:0009790/	gi|312081709|ref|XP_003143141.1|/1.41477e-51/hypothetical protein LOAG_07560 [Loa loa]
Tsp_13405	2	20	0.4	3.94	3.30012	0.000189883	0.000651913	-	-	GO:0016070//RNA metabolic process;GO:0042254//ribosome biogenesis;GO:0010467//gene expression	gi|126306978|ref|XP_001368687.1|/1.52577e-09/PREDICTED: similar to protein BAP28 (FLJ10359) [Monodelphis domestica]
Tsp_00059	16	158	3.2	31.12	3.2817	3.56758e-08	2.2704e-07	-	-	-	-
Tsp_03554	47	463	9.39	91.18	3.27952	0	0	-	-	-	gi|291222895|ref|XP_002731453.1|/1.21129e-40/PREDICTED: hypothetical protein [Saccoglossus kowalevskii]
Tsp_03946	6	59	1.2	11.62	3.2755	1.54723e-05	6.74173e-05	GO:0030532//small nuclear ribonucleoprotein complex;GO:0016604//nuclear body	GO:0005488//binding	GO:0000377	gi|20302751|gb|AAM18877.1|AF391290_3/2.03021e-120/unknown [Branchiostoma floridae]
Tsp_06638	6	59	1.2	11.62	3.2755	1.54723e-05	6.72762e-05	GO:0043231//intracellular membrane-bounded organelle;GO:0044444//cytoplasmic part;GO:0000267//cell fraction	GO:0016297//acyl-[acyl-carrier-protein] hydrolase activity;GO:0042802//identical protein binding;GO:0050661//NADP binding	GO:0006631//fatty acid metabolic process;GO:0006732//coenzyme metabolic process	gi|301754163|ref|XP_002912977.1|/4.29625e-113/PREDICTED: LOW QUALITY PROTEIN: fatty acid synthase-like [Ailuropoda melanoleuca]
Tsp_00219	5	49	1	9.65	3.27053	2.66286e-05	0.00011052	-	-	-	-
Tsp_02612	5	49	1	9.65	3.27053	2.66286e-05	0.000110465	-	-	-	-
Tsp_02569	5	49	1	9.65	3.27053	2.66286e-05	0.00011041	-	-	-	gi|71991453|ref|NP_001023849.1|/3.5817e-36/hypothetical protein F25G6.7 [Caenorhabditis elegans]
Tsp_05144	4	39	0.8	7.68	3.26303	4.461e-05	0.000176338	-	-	-	gi|308471945|ref|XP_003098202.1|/7.65906e-17/hypothetical protein CRE_12182 [Caenorhabditis remanei]
Tsp_02704	3	29	0.6	5.71	3.25046	7.36614e-05	0.000276064	-	-	-	gi|260802316|ref|XP_002596038.1|/0/hypothetical protein BRAFLDRAFT_202950 [Branchiostoma floridae]
Tsp_03154	8	77	1.6	15.16	3.24413	4.93794e-06	2.32086e-05	GO:0043234//protein complex;GO:0044444//cytoplasmic part	GO:0016668//oxidoreductase activity, acting on a sulfur group of donors, NAD or NADP as acceptor	GO:0006544//glycine metabolic process;GO:0009060//aerobic respiration;GO:0009106//lipoate metabolic process	gi|260822388|ref|XP_002606584.1|/5.17651e-168/hypothetical protein BRAFLDRAFT_273055 [Branchiostoma floridae]
Tsp_03881	14	134	2.8	26.39	3.23649	1.26398e-07	7.41864e-07	-	-	-	-
Tsp_07852	2	19	0.4	3.74	3.22497	0.000252296	0.000850373	-	-	-	gi|66500131|ref|XP_392131.2|/5.01002e-32/PREDICTED: similar to LRP16 protein isoform 1 [Apis mellifera]
Tsp_12386	2	19	0.4	3.74	3.22497	0.000252296	0.000850028	-	-	GO:0009987//cellular process	gi|110756063|ref|XP_392328.3|/4.29576e-53/PREDICTED: similar to Nidogen/entactin CG12908-PA, isoform A [Apis mellifera]
Tsp_11185	31	294	6.2	57.9	3.22322	2.512e-12	2.27009e-11	-	-	-	gi|291224795|ref|XP_002732388.1|/3.9993e-35/PREDICTED: hypothetical protein [Saccoglossus kowalevskii]
Tsp_12750	3	28	0.6	5.51	3.19902	7.50494e-05	0.000281139	-	-	-	-
Tsp_00252	3	28	0.6	5.51	3.19902	7.50494e-05	0.000281012	GO:0043231//intracellular membrane-bounded organelle;GO:0044444//cytoplasmic part	GO:0016836//hydro-lyase activity	GO:0008152//metabolic process	gi|156403636|ref|XP_001640014.1|/1.69629e-132/predicted protein [Nematostella vectensis]
Tsp_01435	66	610	13.19	120.13	3.18708	0	0	GO:0016020//membrane	GO:0008238//exopeptidase activity;GO:0043167//ion binding	GO:0008015//blood circulation;GO:0002444;GO:0009056//catabolic process;GO:0050789//regulation of biological process;GO:0009987//cellular process	gi|270000805|gb|EEZ97252.1|/1.25622e-33/hypothetical protein TcasGA2_TC011052 [Tribolium castaneum]
Tsp_00824	8	74	1.6	14.57	3.18686	4.93794e-06	2.31955e-05	-	-	-	-
Tsp_06383	5	46	1	9.06	3.17951	2.663e-05	0.00011036	-	-	-	gi|50730981|ref|XP_417110.1|/1.07714e-10/PREDICTED: similar to OTTHUMP00000018227 isoform 2 [Gallus gallus]
Tsp_01763	7	64	1.4	12.6	3.16993	8.8091e-06	3.9503e-05	-	-	-	-
Tsp_07316	10	91	2	17.92	3.1635	1.49908e-06	7.61923e-06	GO:0031981//nuclear lumen;GO:0031090//organelle membrane;GO:0044444//cytoplasmic part	-	GO:0043161//proteasomal ubiquitin-dependent protein catabolic process;GO:0002224//toll-like receptor signaling pathway;GO:0051439//regulation of ubiquitin-protein ligase activity involved in mitotic cell cycle;GO:0006917//induction of apoptosis;GO:0043066	gi|311270555|ref|XP_003132918.1|/1.00759e-48/PREDICTED: polyubiquitin-C-like [Sus scrofa]
Tsp_08210	89	808	17.79	159.13	3.16107	0	0	-	-	-	-
Tsp_03306	23	208	4.6	40.96	3.15451	3.95238e-10	2.97054e-09	-	GO:0016787//hydrolase activity	-	gi|158261501|dbj|BAF82928.1|/4.66786e-56/unnamed protein product [Homo sapiens]
Tsp_04898	36	325	7.2	64.01	3.15223	2.23154e-13	2.40375e-12	-	-	-	-
Tsp_00974	3	27	0.6	5.32	3.14839	7.75468e-05	0.00028958	-	-	-	gi|312082040|ref|XP_003143280.1|/2.85957e-13/hypothetical protein LOAG_07699 [Loa loa]
Tsp_06501	13	117	2.6	23.04	3.14756	2.365e-07	1.35457e-06	-	-	-	-
Tsp_03617	9	81	1.8	15.95	3.14749	2.73422e-06	1.33339e-05	-	-	-	-
Tsp_05383	6	54	1.2	10.63	3.14704	1.54724e-05	6.72061e-05	GO:0005622//intracellular	-	GO:0008152//metabolic process	gi|17507919|ref|NP_491993.1|/2.25377e-34/CRAL/TRIO and GOLD domain containing family member (ctg-1) [Caenorhabditis elegans]
Tsp_01757	222	1981	44.37	390.14	3.13634	0	0	-	-	-	-
Tsp_06313	8	70	1.6	13.79	3.10748	4.93794e-06	2.32877e-05	-	-	-	gi|116004541|ref|NP_001070632.1|/8.557e-33/tRNA wybutosine-synthesizing protein 2 homolog [Danio rerio]
Tsp_13902	28	245	5.6	48.25	3.10703	1.5842e-11	1.32763e-10	-	-	-	gi|157138637|ref|XP_001664291.1|/2.08664e-06/hypothetical protein AaeL_AAEL003892 [Aedes aegypti]
Tsp_02890	46	402	9.19	79.17	3.10682	8.39328e-14	9.85943e-13	-	-	-	-
Tsp_14814	7	61	1.4	12.01	3.10074	8.8091e-06	3.94391e-05	-	-	-	-
Tsp_12455	51	441	10.19	86.85	3.09137	1.70974e-14	2.22562e-13	-	-	-	-
Tsp_06399	5	43	1	8.47	3.08236	2.66384e-05	0.00011034	-	-	-	gi|291224795|ref|XP_002732388.1|/3.28269e-25/PREDICTED: hypothetical protein [Saccoglossus kowalevskii]
Tsp_01377	5	43	1	8.47	3.08236	2.66384e-05	0.000110285	GO:0044459//plasma membrane part	GO:0015377//cation:chloride symporter activity;GO:0005488//binding	GO:0015698//inorganic anion transport;GO:0042592//homeostatic process;GO:0003008;GO:0048513//organ development;GO:0030001//metal ion transport	gi|312089892|ref|XP_003146413.1|/1.7279e-67/solute carrier family 12 member 1 [Loa loa]
Tsp_08109	23	197	4.6	38.8	3.07635	3.95238e-10	2.96786e-09	GO:0031012//extracellular matrix	-	GO:0007165//signal transduction	gi|170579398|ref|XP_001894814.1|/1.02105e-48/calcium and integrin binding family member 2 [Brugia malayi]
Tsp_08397	4	34	0.8	6.7	3.06609	4.50098e-05	0.000177749	-	-	-	gi|270013391|gb|EFA09839.1|/9.28256e-15/hypothetical protein TcasGA2_TC011986 [Tribolium castaneum]
Tsp_08086	8	68	1.6	13.39	3.06501	4.93794e-06	2.33142e-05	-	-	-	-
Tsp_05936	24	203	4.8	39.98	3.05817	2.0698e-10	1.60202e-09	-	-	-	gi|308482506|ref|XP_003103456.1|/8.99296e-45/hypothetical protein CRE_28754 [Caenorhabditis remanei]
Tsp_08148	7	59	1.4	11.62	3.05311	8.80912e-06	3.9418e-05	-	-	-	-
Tsp_02487	5	42	1	8.27	3.04789	2.66464e-05	0.000110263	-	-	-	gi|225716224|gb|ACO13958.1|/2.76045e-09/Vacuolar ATP synthase subunit e 1 [Esox lucius]
Tsp_07387	5	42	1	8.27	3.04789	2.66464e-05	0.000110208	-	-	-	-
Tsp_08425	3	25	0.6	4.92	3.03562	9.00272e-05	0.000333784	-	-	-	-
Tsp_08185	4	33	0.8	6.5	3.02237	4.53422e-05	0.000178722	-	GO:0016787//hydrolase activity	-	gi|241616513|ref|XP_002407970.1|/9.47504e-86/alpha/beta hydrolase, putative [Ixodes scapularis]
Tsp_07725	4	33	0.8	6.5	3.02237	4.53422e-05	0.000178637	GO:0044459//plasma membrane part	GO:0005262//calcium channel activity	GO:0033057;GO:0003012//muscle system process;GO:0006816//calcium ion transport;GO:0048806//genitalia development;GO:0007519//skeletal muscle tissue development;GO:0043050//pharyngeal pumping;GO:0050789//regulation of biological process;GO:0034220//ion tra	gi|241558009|ref|XP_002400373.1|/4.84479e-66/voltage-gated calcium channel, putative [Ixodes scapularis]
Tsp_09985	10	82	2	16.15	3.01346	1.49908e-06	7.63793e-06	-	-	-	gi|221117434|ref|XP_002163940.1|/1.0615e-86/PREDICTED: similar to hCG32740, partial [Hydra magnipapillata]
Tsp_07553	5	41	1	8.07	3.01257	2.66606e-05	0.000110212	GO:0000785//chromatin;GO:0043231//intracellular membrane-bounded organelle	GO:0003676//nucleic acid binding	GO:0034728	gi|13919643|gb|AAK21963.1|/5.5002e-56/histone H3 [Trichinella spiralis]
Tsp_07980	5	41	1	8.07	3.01257	2.66606e-05	0.000110157	-	-	-	gi|312080761|ref|XP_003142738.1|/2.89829e-16/hypothetical protein LOAG_07156 [Loa loa]
Tsp_09782	12	98	2.4	19.3	3.00749	4.40352e-07	2.41554e-06	-	-	-	gi|168805929|gb|ACA28930.1|/1.80549e-06/serine protease [Trichinella spiralis]
Tsp_07055	3	24	0.6	4.73	2.97881	0.00010427	0.000383169	-	-	-	gi|307178083|gb|EFN66910.1|/8.18542e-39/Protein salvador-like protein 1 [Camponotus floridanus]
Tsp_14975	11	88	2.2	17.33	2.9777	8.15238e-07	4.31795e-06	-	-	-	-
Tsp_05911	4	32	0.8	6.3	2.97728	4.59326e-05	0.000180706	-	-	-	gi|196005753|ref|XP_002112743.1|/6.29757e-33/hypothetical protein TRIADDRAFT_26042 [Trichoplax adhaerens]
Tsp_14743	20	159	4	31.31	2.96855	2.74778e-09	1.92739e-08	-	-	-	-
Tsp_05119	15	119	3	23.44	2.96594	6.72726e-08	4.15081e-07	-	-	-	gi|189532617|ref|XP_001921170.1|/1.18016e-50/PREDICTED: piggyBac transposable element derived 1-like [Danio rerio]
Tsp_00204	9	71	1.8	13.98	2.9573	2.73422e-06	1.33575e-05	-	-	-	-
Tsp_04537	8	63	1.6	12.41	2.95536	4.93794e-06	2.32613e-05	-	-	-	-
Tsp_10869	11	86	2.2	16.94	2.94486	8.15238e-07	4.32071e-06	-	-	-	-
Tsp_11837	4	31	0.8	6.11	2.9331	4.69782e-05	0.000184645	GO:0016020//membrane;GO:0043231//intracellular membrane-bounded organelle;GO:0042598//vesicular fraction;GO:0044444//cytoplasmic part	GO:0051427;GO:0000166//nucleotide binding;GO:0004713//protein tyrosine kinase activity;GO:0008092//cytoskeletal protein binding;GO:0019900//kinase binding	GO:0070848//response to growth factor stimulus;GO:0010467//gene expression;GO:0065008;GO:0050851//antigen receptor-mediated signaling pathway;GO:0009895;GO:0050974//detection of mechanical stimulus involved in sensory perception;GO:0007420//brain developm	gi|49617834|gb|AAT67600.1|/1.76205e-114/Src tyrosine kinase 2 [Suberites domuncula]
Tsp_08927	4	31	0.8	6.11	2.9331	4.69782e-05	0.000184557	-	-	-	gi|312079402|ref|XP_003142158.1|/1.25128e-19/hypothetical protein LOAG_06574 [Loa loa]
Tsp_01266	44	340	8.79	66.96	2.92936	8.32668e-14	9.82288e-13	-	-	-	-
Tsp_10018	6	46	1.2	9.06	2.91648	1.54802e-05	6.72048e-05	-	-	-	gi|312080196|ref|XP_003142497.1|/4.50067e-18/Ras family protein [Loa loa]
Tsp_00752	6	46	1.2	9.06	2.91648	1.54802e-05	6.71697e-05	-	-	-	gi|291236899|ref|XP_002738378.1|/2.0278e-37/PREDICTED: solute carrier family 2 (facilitated glucose transporter), member 13-like [Saccoglossus kowalevskii]
Tsp_02535	3	23	0.6	4.53	2.91648	0.000129517	0.000459478	GO:0043231//intracellular membrane-bounded organelle;GO:0044444//cytoplasmic part	GO:0004690//cyclic nucleotide-dependent protein kinase activity	GO:0045926//negative regulation of growth;GO:0016049//cell growth;GO:0035264//multicellular organism growth;GO:0010259//multicellular organismal aging;GO:0007610//behavior	gi|17539608|ref|NP_500141.1|/1.85214e-105/EGg Laying defective family member (egl-4) [Caenorhabditis elegans]
Tsp_05507	3	23	0.6	4.53	2.91648	0.000129517	0.000459282	-	-	-	-
Tsp_03761	8	61	1.6	12.01	2.90809	4.93796e-06	2.31825e-05	-	-	-	gi|312070534|ref|XP_003138191.1|/1.44223e-10/RDD family protein [Loa loa]
Tsp_08376	8	61	1.6	12.01	2.90809	4.93796e-06	2.31694e-05	-	-	GO:0009987//cellular process;GO:0050896//response to stimulus	gi|306518490|dbj|BAJ17131.1|/1.78339e-13/hypoxia inducible factor 1, alpha subunit [Ascaris suum]
Tsp_04493	10	76	2	14.97	2.904	1.49908e-06	7.64262e-06	-	-	-	gi|189242080|ref|XP_001809908.1|/4.28239e-40/PREDICTED: similar to BEL12_AG transposon polyprotein [Tribolium castaneum]
Tsp_05619	5	38	1	7.48	2.90304	2.6809e-05	0.000110715	-	-	-	-
Tsp_12100	5	38	1	7.48	2.90304	2.6809e-05	0.00011066	-	-	-	gi|194864120|ref|XP_001970780.1|/1.20488e-94/GG10831 [Drosophila erecta]
Tsp_13179	4	30	0.8	5.91	2.88509	4.88232e-05	0.000191715	GO:0044444//cytoplasmic part	GO:0005048//signal sequence binding	GO:0006606//protein import into nucleus;GO:0016070//RNA metabolic process	gi|110756847|ref|XP_392373.3|/3.05775e-150/PREDICTED: similar to transportin 1 [Apis mellifera]
Tsp_03002	4	30	0.8	5.91	2.88509	4.88232e-05	0.000191624	GO:0043231//intracellular membrane-bounded organelle	GO:0003676//nucleic acid binding	-	gi|291242109|ref|XP_002740950.1|/5.62931e-37/PREDICTED: capicua-like transcription factor [Saccoglossus kowalevskii]
Tsp_04901	8	60	1.6	11.82	2.88509	4.93798e-06	2.31564e-05	-	-	GO:0048856//anatomical structure development;GO:0007275//multicellular organismal development	gi|156552846|ref|XP_001600053.1|/4.01162e-17/PREDICTED: similar to conserved hypothetical protein [Nasonia vitripennis]
Tsp_05540	6	45	1.2	8.86	2.88427	1.54862e-05	6.71608e-05	-	-	-	gi|156540696|ref|XP_001601605.1|/4.02028e-16/PREDICTED: similar to conserved hypothetical protein [Nasonia vitripennis]
Tsp_01052	9	67	1.8	13.2	2.87447	2.73422e-06	1.33653e-05	GO:0044464//cell part	GO:0016670//oxidoreductase activity, acting on a sulfur group of donors, oxygen as acceptor	GO:0006810//transport;GO:0044248//cellular catabolic process;GO:0030329//prenylcysteine metabolic process	gi|126304033|ref|XP_001381735.1|/5.95838e-62/PREDICTED: similar to prenylcysteine oxidase 1 [Monodelphis domestica]
Tsp_01566	5	37	1	7.29	2.86592	2.69476e-05	0.000111177	GO:0044428//nuclear part;GO:0034708	GO:0018024//histone-lysine N-methyltransferase activity;GO:0005488//binding	GO:0048812//neuron projection morphogenesis;GO:0009058//biosynthetic process;GO:0034968//histone lysine methylation	gi|307181350|gb|EFN68978.1|/5.77915e-42/Polycomb protein EZH2 [Camponotus floridanus]
Tsp_05432	15	111	3	21.86	2.86526	6.72726e-08	4.15699e-07	-	-	-	gi|1731114|sp|Q09321.1|YR51_CAEEL/2.1537e-38/RecName: Full=Uncharacterized protein F42A8.1
Tsp_02054	198	1464	39.58	288.32	2.86483	0	0	-	-	-	gi|25152544|ref|NP_741076.1|/2.66271e-10/GEX Interacting protein family member (gei-16) [Caenorhabditis elegans]
Tsp_04470	28	207	5.6	40.77	2.86401	1.5842e-11	1.32229e-10	-	-	-	gi|301619422|ref|XP_002939094.1|/2.8868e-72/PREDICTED: uncharacterized protein K02A2.6-like [Xenopus (Silurana) tropicalis]
Tsp_00636	8	59	1.6	11.62	2.86047	4.93802e-06	2.31435e-05	-	-	-	gi|166795909|ref|NP_001107682.1|/1.75431e-24/transmembrane protein 120A [Xenopus (Silurana) tropicalis]
Tsp_04067	11	81	2.2	15.95	2.85798	8.15238e-07	4.30423e-06	GO:0044449;GO:0016021//integral to membrane	GO:0005261//cation channel activity	GO:0006936//muscle contraction;GO:0034220//ion transmembrane transport;GO:0030001//metal ion transport	gi|149929801|gb|ABR37307.1|/1.72264e-60/TASK two-pore domain potassium channel [Lymnaea stagnalis]
Tsp_07482	14	103	2.8	20.28	2.85656	1.26398e-07	7.4344e-07	-	-	-	gi|115707303|ref|XP_001199152.1|/1.54396e-24/PREDICTED: similar to fibropellin Ia [Strongylocentrotus purpuratus]
Tsp_00565	680	4987	135.92	982.15	2.85319	5.57332e-13	5.4972e-12	-	-	-	gi|312072632|ref|XP_003139153.1|/3.48617e-30/hypothetical protein LOAG_03568 [Loa loa]
Tsp_09219	81	594	16.19	116.98	2.85309	6.19504e-14	7.49997e-13	-	-	-	-
Tsp_07289	6	44	1.2	8.67	2.853	1.54968e-05	6.71715e-05	-	-	-	gi|126308707|ref|XP_001371341.1|/8.27608e-12/PREDICTED: hypothetical protein [Monodelphis domestica]
Tsp_01240	6	44	1.2	8.67	2.853	1.54968e-05	6.71365e-05	-	-	-	gi|24817637|emb|CAA21743.2|/8.82268e-29/C. elegans protein Y76A2B.2, partially confirmed by transcript evidence [Caenorhabditis elegans]
Tsp_05208	12	88	2.4	17.33	2.85217	4.40352e-07	2.42354e-06	-	-	-	gi|198435330|ref|XP_002122197.1|/2.02218e-21/PREDICTED: similar to cytochrome b5 [Ciona intestinalis]
Tsp_13652	3	22	0.6	4.33	2.85133	0.000174071	0.000601107	-	-	-	-
Tsp_03733	3	22	0.6	4.33	2.85133	0.000174071	0.000600857	-	-	-	-
Tsp_09837	31	225	6.2	44.31	2.83729	2.512e-12	2.27257e-11	-	-	-	-
Tsp_05791	4	29	0.8	5.71	2.83542	5.20676e-05	0.000203972	-	-	-	gi|269115425|gb|ACZ26291.1|/9.55227e-23/phosducin-like protein [Mayetiola destructor]
Tsp_08755	4	29	0.8	5.71	2.83542	5.20676e-05	0.000203876	-	-	GO:0006810//transport	gi|270014055|gb|EFA10503.1|/2.30057e-16/hypothetical protein TcasGA2_TC012751 [Tribolium castaneum]
Tsp_07552	4	29	0.8	5.71	2.83542	5.20676e-05	0.00020378	-	-	-	-
Tsp_07568	10	72	2	14.18	2.82579	1.49908e-06	7.6239e-06	-	-	-	gi|193659604|ref|XP_001952720.1|/2.13335e-80/PREDICTED: similar to KRAB-A domain containing 2 [Acyrthosiphon pisum]
Tsp_01928	6	43	1.2	8.47	2.81933	1.55153e-05	6.71817e-05	-	-	-	-
Tsp_04694	13	93	2.6	18.32	2.81684	2.365e-07	1.35271e-06	GO:0044424//intracellular part	GO:0005515//protein binding	GO:0033036;GO:0001745//compound eye morphogenesis	gi|312071369|ref|XP_003138576.1|/2.2563e-68/Neurobeachin [Loa loa]
Tsp_00354	3	21	0.6	4.14	2.7866	0.00025232	0.000849764	-	GO:0003824//catalytic activity	GO:0008152//metabolic process	gi|156390950|ref|XP_001635532.1|/9.08239e-82/predicted protein [Nematostella vectensis]
Tsp_11203	3	21	0.6	4.14	2.7866	0.00025232	0.000849419	-	-	-	gi|158292458|ref|XP_313929.4|/6.09853e-07/AGAP005056-PA [Anopheles gambiae str. PEST]
Tsp_06454	3	21	0.6	4.14	2.7866	0.00025232	0.000849075	-	-	-	-
Tsp_00749	6	42	1.2	8.27	2.78485	1.55477e-05	6.72869e-05	-	-	-	gi|291227111|ref|XP_002733528.1|/7.55796e-07/PREDICTED: Phospholipase A2 AP-PLA2-I-like isoform 1 [Saccoglossus kowalevskii]
Tsp_01442	6	42	1.2	8.27	2.78485	1.55477e-05	6.72518e-05	-	GO:0003824//catalytic activity	-	gi|308497360|ref|XP_003110867.1|/2.52202e-84/CRE-HEX-3 protein [Caenorhabditis remanei]
Tsp_02726	4	28	0.8	5.51	2.78398	5.77512e-05	0.000222873	-	-	-	-
Tsp_10347	19	132	3.8	26	2.77444	5.23232e-09	3.56184e-08	-	-	-	gi|312075569|ref|XP_003140475.1|/6.60564e-23/hypothetical protein LOAG_04890 [Loa loa]
Tsp_06921	33	229	6.6	45.1	2.77259	8.35776e-13	7.93271e-12	-	-	-	-
Tsp_11760	12	82	2.4	16.15	2.75043	4.40352e-07	2.42194e-06	GO:0016591//DNA-directed RNA polymerase II, holoenzyme	GO:0005515//protein binding;GO:0016301//kinase activity	GO:0006289//nucleotide-excision repair;GO:0000377;GO:0006352//transcription initiation, DNA-dependent;GO:0006397//mRNA processing;GO:0045935;GO:0006354//transcription elongation, DNA-dependent	gi|308499659|ref|XP_003112015.1|/1.07889e-38/CRE-RPB-3 protein [Caenorhabditis remanei]
Tsp_02926	43	292	8.59	57.51	2.74308	1.15685e-13	1.32702e-12	GO:0016020//membrane;GO:0044424//intracellular part	GO:0046914//transition metal ion binding	-	gi|170576976|ref|XP_001893832.1|/6.9406e-87/IBR domain containing protein [Brugia malayi]
Tsp_09982	4	27	0.8	5.32	2.73335	6.7667e-05	0.000258617	-	-	-	gi|291222018|ref|XP_002731015.1|/4.50349e-06/PREDICTED: Pao retrotransposon peptidase family protein-like [Saccoglossus kowalevskii]
Tsp_05561	4	27	0.8	5.32	2.73335	6.7667e-05	0.000258498	-	-	-	-
Tsp_10339	4	27	0.8	5.32	2.73335	6.7667e-05	0.000258379	GO:0005887//integral to plasma membrane	GO:0005249//voltage-gated potassium channel activity	GO:0050804//regulation of synaptic transmission;GO:0007626//locomotory behavior;GO:0042391//regulation of membrane potential;GO:0034220//ion transmembrane transport;GO:0030001//metal ion transport	gi|195129465|ref|XP_002009176.1|/2.39704e-110/GI11404 [Drosophila mojavensis]
Tsp_13640	151	1019	30.18	200.68	2.73323	1.13243e-14	1.49997e-13	-	-	-	gi|47211075|emb|CAF89690.1|/3.75991e-37/unnamed protein product [Tetraodon nigroviridis]
Tsp_12686	26	175	5.2	34.46	2.72834	5.69436e-11	4.54291e-10	GO:0044448//cell cortex part;GO:0042995//cell projection	GO:0042623//ATPase activity, coupled;GO:0017022//myosin binding;GO:0032559	GO:0050954//sensory perception of mechanical stimulus;GO:0007476//imaginal disc-derived wing morphogenesis;GO:0030029//actin filament-based process	gi|110757178|ref|XP_001122406.1|/2.16971e-50/PREDICTED: similar to crinkled CG7595-PB, isoform B [Apis mellifera]
Tsp_08388	7	47	1.4	9.26	2.72559	8.82684e-06	3.9476e-05	GO:0044449;GO:0016021//integral to membrane	GO:0005261//cation channel activity	GO:0006936//muscle contraction;GO:0034220//ion transmembrane transport;GO:0030001//metal ion transport	gi|268581495|ref|XP_002645731.1|/4.84969e-51/C. briggsae CBR-TWK-20 protein [Caenorhabditis briggsae]
Tsp_03862	12	80	2.4	15.76	2.71516	4.40352e-07	2.41713e-06	-	-	-	-
Tsp_11458	6	40	1.2	7.88	2.71516	1.5702e-05	6.78841e-05	GO:0043234//protein complex;GO:0031981//nuclear lumen;GO:0044444//cytoplasmic part	GO:0016728;GO:0017076//purine nucleotide binding	GO:0006259//DNA metabolic process;GO:0009165//nucleotide biosynthetic process;GO:0051262//protein tetramerization	gi|156408425|ref|XP_001641857.1|/0/predicted protein [Nematostella vectensis]
Tsp_00454	15	100	3	19.69	2.71443	6.72726e-08	4.14773e-07	-	-	-	gi|224049797|ref|XP_002190273.1|/3.55388e-59/PREDICTED: acyl-CoA synthetase long-chain family member 1 [Taeniopygia guttata]
Tsp_08750	8	53	1.6	10.44	2.70598	4.94034e-06	2.31413e-05	-	-	-	gi|3947604|emb|CAA19456.1|/3.53315e-40/C. elegans protein Y17G7B.10b, confirmed by transcript evidence [Caenorhabditis elegans]
Tsp_06820	13	86	2.6	16.94	2.70385	2.365e-07	1.35178e-06	GO:0043231//intracellular membrane-bounded organelle;GO:0019866//organelle inner membrane	GO:0016406	GO:0015908//fatty acid transport;GO:0009062//fatty acid catabolic process;GO:0003333//amino acid transmembrane transport;GO:0019217//regulation of fatty acid metabolic process	gi|156545406|ref|XP_001606477.1|/4.32168e-105/PREDICTED: similar to carnitine o-acyltransferase [Nasonia vitripennis]
Tsp_10617	5	33	1	6.5	2.70044	2.9643e-05	0.000121633	-	-	-	-
Tsp_11662	5	33	1	6.5	2.70044	2.9643e-05	0.000121573	-	-	-	-
Tsp_05199	11	72	2.2	14.18	2.68828	8.15242e-07	4.30152e-06	-	GO:0016863//intramolecular oxidoreductase activity, transposing C=C bonds;GO:0005488//binding	GO:0008152//metabolic process	gi|308477535|ref|XP_003100981.1|/3.12039e-54/hypothetical protein CRE_16884 [Caenorhabditis remanei]
Tsp_07702	234	1530	46.77	301.32	2.68764	5.24248e-13	5.20799e-12	-	-	-	-
Tsp_07801	47	307	9.39	60.46	2.68678	0	0	GO:0031981//nuclear lumen	GO:0003676//nucleic acid binding	-	gi|110757313|ref|XP_001121546.1|/1.59283e-70/PREDICTED: similar to lethal (1) G0004 CG11738-PA [Apis mellifera]
Tsp_08766	14	91	2.8	17.92	2.67807	1.26398e-07	7.43967e-07	-	-	-	gi|170594714|ref|XP_001902103.1|/3.11813e-26/LD13050p [Brugia malayi]
Tsp_01715	8	52	1.6	10.24	2.67807	4.9421e-06	2.31365e-05	-	-	-	-
Tsp_01672	6	39	1.2	7.68	2.67807	1.58717e-05	6.8582e-05	-	-	GO:0010259//multicellular organismal aging;GO:0006897//endocytosis;GO:0048806//genitalia development;GO:0009790//embryo development	gi|312081102|ref|XP_003142884.1|/1.91351e-12/hypothetical protein LOAG_07303 [Loa loa]
Tsp_08793	6	39	1.2	7.68	2.67807	1.58717e-05	6.85464e-05	-	GO:0016772//transferase activity, transferring phosphorus-containing groups	-	gi|311249885|ref|XP_003123860.1|/1.75136e-39/PREDICTED: serine/threonine-protein kinase RIO2-like [Sus scrofa]
Tsp_08442	19	123	3.8	24.22	2.67213	5.23232e-09	3.57062e-08	-	-	-	gi|170576538|ref|XP_001893669.1|/1.4477e-24/Hypothetical 90.8 kDa protein T05H10.7 in chromosome II, putative [Brugia malayi]
Tsp_11741	15	97	3	19.1	2.67054	6.72726e-08	4.1539e-07	GO:0030529//ribonucleoprotein complex;GO:0005634//nucleus	GO:0003723//RNA binding	GO:0000398//nuclear mRNA splicing, via spliceosome	gi|156537789|ref|XP_001608048.1|/2.5236e-16/PREDICTED: hypothetical protein [Nasonia vitripennis]
Tsp_09898	11	71	2.2	13.98	2.66779	8.15244e-07	4.29879e-06	-	-	-	gi|291237493|ref|XP_002738669.1|/6.11904e-15/PREDICTED: 3 hydroxysteroid dehydrogenase, putative-like [Saccoglossus kowalevskii]
Tsp_04892	11	71	2.2	13.98	2.66779	8.15244e-07	4.29607e-06	GO:0000323//lytic vacuole;GO:0000267//cell fraction	GO:0048029//monosaccharide binding;GO:0015925	GO:0006012//galactose metabolic process	gi|312090917|ref|XP_003146794.1|/5.2184e-78/hypothetical protein LOAG_11223 [Loa loa]
Tsp_10401	7	45	1.4	8.86	2.66188	8.86258e-06	3.96145e-05	GO:0016020//membrane	-	-	gi|86561097|ref|NP_492474.2|/1.39591e-21/hypothetical protein F14B4.1 [Caenorhabditis elegans]
Tsp_06306	7	45	1.4	8.86	2.66188	8.86258e-06	3.95932e-05	-	-	-	-
Tsp_00938	30	192	6	37.81	2.65573	4.56834e-12	3.9853e-11	-	GO:0005488//binding	GO:0048519	gi|224078155|ref|XP_002192404.1|/4.43527e-18/PREDICTED: hypothetical protein [Taeniopygia guttata]
Tsp_06168	35	224	7	44.11	2.65568	3.19522e-13	3.32952e-12	-	-	-	gi|157125482|ref|XP_001654351.1|/0/neurogenic locus notch (notch) [Aedes aegypti]
Tsp_00836	5	32	1	6.3	2.65535	3.18702e-05	0.000130257	-	-	-	gi|209489411|gb|ACI49173.1|/2.72244e-09/hypothetical protein Csp3_JD02.001 [Caenorhabditis sp. PS1010]
Tsp_05360	14	89	2.8	17.53	2.64633	1.26398e-07	7.4134e-07	-	GO:0005488//binding	-	gi|268566169|ref|XP_002639652.1|/4.04118e-22/C. briggsae CBR-MFB-1 protein [Caenorhabditis briggsae]
Tsp_00679	20	127	4	25.01	2.64443	2.74778e-09	1.93065e-08	GO:0043234//protein complex;GO:0031981//nuclear lumen	GO:0030528//transcription regulator activity;GO:0005488//binding;GO:0003712//transcription cofactor activity	GO:0006355//regulation of transcription, DNA-dependent;GO:0006352//transcription initiation, DNA-dependent	gi|241745106|ref|XP_002405490.1|/4.44589e-38/transcriptional coactivator, putative [Ixodes scapularis]
Tsp_02252	15	95	3	18.71	2.64078	6.72726e-08	4.16008e-07	-	-	-	gi|41016738|dbj|BAD07480.1|/1.61761e-30/putative transposase yabusame-W [Bombyx mori]
Tsp_03664	6	38	1.2	7.48	2.64	1.61647e-05	6.9739e-05	-	-	-	-
Tsp_04189	17	107	3.4	21.07	2.63158	1.88611e-08	1.22376e-07	-	-	-	-
Tsp_04244	7	44	1.4	8.67	2.63061	8.90156e-06	3.97246e-05	-	-	GO:0046578//regulation of Ras protein signal transduction	gi|17568369|ref|NP_509596.1|/8.29195e-77/GTPase Activating Protein family member (gap-2) [Caenorhabditis elegans]
Tsp_08092	25	157	5	30.92	2.62854	1.08443e-10	8.5448e-10	GO:0033267//axon part;GO:0016020//membrane	-	GO:0031032//actomyosin structure organization;GO:0006935//chemotaxis;GO:0042551//neuron maturation;GO:0048812//neuron projection morphogenesis	gi|291412645|ref|XP_002722588.1|/3.10698e-102/PREDICTED: microtubule associated monoxygenase, calponin and LIM domain containing 3 [Oryctolagus cuniculus]
Tsp_08445	8	50	1.6	9.85	2.62205	4.9504e-06	2.31623e-05	-	-	-	-
Tsp_08474	12	75	2.4	14.77	2.62156	4.40354e-07	2.41395e-06	-	-	-	gi|307190446|gb|EFN74481.1|/2.74806e-13/Vacuolar ATP synthase subunit e 2 [Camponotus floridanus]
Tsp_00549	4	25	0.8	4.92	2.62059	0.000114678	0.000412472	-	GO:0003824//catalytic activity	-	gi|196002169|ref|XP_002110952.1|/7.44671e-44/hypothetical protein TRIADDRAFT_54414 [Trichoplax adhaerens]
Tsp_10017	4	25	0.8	4.92	2.62059	0.000114678	0.000412293	-	-	-	gi|312070119|ref|XP_003137999.1|/3.66191e-33/hypothetical protein LOAG_02413 [Loa loa]
Tsp_04860	4	25	0.8	4.92	2.62059	0.000114678	0.000412115	-	-	-	gi|189242082|ref|XP_001809963.1|/1.6552e-120/PREDICTED: similar to BEL12_AG transposon polyprotein [Tribolium castaneum]
Tsp_10049	10	62	2	12.21	2.60999	1.49931e-06	7.61574e-06	-	-	-	gi|195379746|ref|XP_002048637.1|/2.10509e-99/GJ11248 [Drosophila virilis]
Tsp_12250	6	37	1.2	7.29	2.60288	1.66687e-05	7.15787e-05	-	GO:0008415//acyltransferase activity	-	gi|72160374|ref|XP_780046.1|/6.70695e-38/PREDICTED: similar to tumor suppressing STF cDNA 1 isoform 1 [Strongylocentrotus purpuratus]
Tsp_08411	7	43	1.4	8.47	2.59694	8.96856e-06	4.00021e-05	-	-	-	gi|241841132|ref|XP_002415323.1|/2.50242e-25/conserved hypothetical protein [Ixodes scapularis]
Tsp_06361	8	49	1.6	9.65	2.59246	4.95938e-06	2.31912e-05	-	-	-	gi|170589539|ref|XP_001899531.1|/5.59005e-15/LD36024p [Brugia malayi]
Tsp_02172	9	55	1.8	10.83	2.58896	2.73712e-06	1.33324e-05	-	-	-	gi|242018035|ref|XP_002429488.1|/2.92421e-85/tpr repeat nuclear phosphoprotein, putative [Pediculus humanus corporis]
Tsp_10859	31	189	6.2	37.22	2.58574	2.512e-12	2.26763e-11	-	-	-	gi|47226639|emb|CAG07798.1|/1.4114e-71/unnamed protein product [Tetraodon nigroviridis]
Tsp_04174	13	79	2.6	15.56	2.58126	2.365e-07	1.35364e-06	GO:0043231//intracellular membrane-bounded organelle	GO:0016421//CoA carboxylase activity	GO:0006520//cellular amino acid metabolic process;GO:0006631//fatty acid metabolic process	gi|291399829|ref|XP_002716420.1|/1.58898e-94/PREDICTED: propionyl Coenzyme A carboxylase, beta polypeptide [Oryctolagus cuniculus]
Tsp_00168	14	85	2.8	16.74	2.5798	1.26398e-07	7.40818e-07	GO:0043231//intracellular membrane-bounded organelle;GO:0044425//membrane part	GO:0000166//nucleotide binding;GO:0042625//ATPase activity, coupled to transmembrane movement of ions;GO:0003682//chromatin binding	GO:0006984//ER-nucleus signaling pathway;GO:0010259//multicellular organismal aging;GO:0006812//cation transport;GO:0009790//embryo development;GO:0006897//endocytosis;GO:0002119//nematode larval development;GO:0010927;GO:0018988;GO:0008152//metabolic pro	gi|17554158|ref|NP_499386.1|/4.14288e-151/SERCA (Sarco-Endoplasmic Reticulum Calcium ATPase) family member (sca-1) [Caenorhabditis elegans]
Tsp_05749	103	622	20.59	122.5	2.57277	1.77636e-15	2.43845e-14	-	-	-	gi|312085395|ref|XP_003144662.1|/2.78247e-26/hypothetical protein LOAG_09085 [Loa loa]
Tsp_00868	4	24	0.8	4.73	2.56377	0.000165926	0.000573935	-	-	-	-
Tsp_03584	4	24	0.8	4.73	2.56377	0.000165926	0.000573696	-	-	-	gi|269308229|ref|NP_001083012.2|/1.46275e-24/tyrosine-protein phosphatase non-receptor type 13 [Danio rerio]
Tsp_07850	6	36	1.2	7.09	2.56275	1.75329e-05	7.46337e-05	-	-	-	-
Tsp_04394	8	48	1.6	9.45	2.56224	4.97478e-06	2.32502e-05	GO:0043234//protein complex;GO:0031981//nuclear lumen;GO:0000267//cell fraction	GO:0030528//transcription regulator activity;GO:0003676//nucleic acid binding;GO:0042623//ATPase activity, coupled;GO:0005515//protein binding;GO:0004386//helicase activity;GO:0032559	GO:0006289//nucleotide-excision repair;GO:0009416//response to light stimulus;GO:0006354//transcription elongation, DNA-dependent	gi|311271511|ref|XP_003133156.1|/5.71601e-154/PREDICTED: DNA excision repair protein ERCC-6-like [Sus scrofa]
Tsp_00344	40	238	8	46.87	2.55059	1.08802e-13	1.25849e-12	GO:0044424//intracellular part	GO:0005488//binding	-	gi|119611723|gb|EAW91317.1|/5.67307e-45/kinesin family member 14, isoform CRA_c [Homo sapiens]
Tsp_00355	17	101	3.4	19.89	2.54844	1.88611e-08	1.22472e-07	GO:0005626//insoluble fraction;GO:0043231//intracellular membrane-bounded organelle;GO:0044444//cytoplasmic part;GO:0031090//organelle membrane	GO:0046983//protein dimerization activity;GO:0000030//mannosyltransferase activity	GO:0010038//response to metal ion;GO:0006487//protein N-linked glycosylation	gi|307184501|gb|EFN70890.1|/6.40775e-24/Alpha-1,3-mannosyltransferase ALG2 [Camponotus floridanus]
Tsp_08669	27	160	5.4	31.51	2.54478	2.9964e-11	2.43972e-10	-	-	-	-
Tsp_13186	27	160	5.4	31.51	2.54478	2.9964e-11	2.43733e-10	-	-	-	-
Tsp_02694	13	77	2.6	15.16	2.54369	2.36502e-07	1.35086e-06	-	-	-	-
Tsp_05112	9	53	1.8	10.44	2.53605	2.74274e-06	1.3352e-05	-	-	-	-
Tsp_08975	8	47	1.6	9.26	2.53294	5.00104e-06	2.33598e-05	-	-	-	gi|251735222|gb|ACT10102.1|/1.30262e-171/transforming growth factor Tgh-2a [Trichinella spiralis]
Tsp_02207	14	82	2.8	16.15	2.52804	1.26399e-07	7.40299e-07	GO:0043231//intracellular membrane-bounded organelle;GO:0044444//cytoplasmic part	GO:0016653//oxidoreductase activity, acting on NADH or NADPH, heme protein as acceptor;GO:0050664//oxidoreductase activity, acting on NADH or NADPH, oxygen as acceptor	-	gi|241753448|ref|XP_002401128.1|/1.84803e-14/flavohemoprotein B5/b5r, putative [Ixodes scapularis]
Tsp_02568	155	903	30.98	177.84	2.52117	3.93018e-13	4.01478e-12	-	-	-	-
Tsp_07009	5	29	1	5.71	2.51349	5.3575e-05	0.000209384	-	-	-	gi|308499955|ref|XP_003112163.1|/6.29098e-36/CRE-DHS-2 protein [Caenorhabditis remanei]
Tsp_06804	5	29	1	5.71	2.51349	5.3575e-05	0.000209285	-	-	-	-
Tsp_05243	4	23	0.8	4.53	2.50144	0.000253638	0.000852474	GO:0044464//cell part	-	GO:0009987//cellular process	gi|91083707|ref|XP_969848.1|/1.07367e-11/PREDICTED: similar to LOC495692 protein [Tribolium castaneum]
Tsp_00772	4	23	0.8	4.53	2.50144	0.000253638	0.000852129	GO:0044424//intracellular part	GO:0005488//binding;GO:0004672//protein kinase activity	GO:0050896//response to stimulus;GO:0006468//protein phosphorylation;GO:0090304	gi|193603406|ref|XP_001947123.1|/3.28625e-75/PREDICTED: similar to PI-3-kinase-related kinase SMG-1 [Acyrthosiphon pisum]
Tsp_03674	4	23	0.8	4.53	2.50144	0.000253638	0.000851785	-	-	-	gi|260797277|ref|XP_002593630.1|/1.21794e-34/hypothetical protein BRAFLDRAFT_284130 [Branchiostoma floridae]
Tsp_05260	42	241	8.39	47.46	2.49997	1.05471e-13	1.2268e-12	GO:0043231//intracellular membrane-bounded organelle;GO:0016020//membrane	-	GO:0001667//ameboidal cell migration;GO:0030001//metal ion transport	gi|309359547|emb|CAP32586.2|/9.34411e-22/hypothetical protein CBG_13990 [Caenorhabditis briggsae AF16]
Tsp_08498	23	132	4.6	26	2.49881	3.95238e-10	2.96518e-09	GO:0043231//intracellular membrane-bounded organelle;GO:0044444//cytoplasmic part	GO:0005488//binding;GO:0016301//kinase activity	GO:0046488//phosphatidylinositol metabolic process;GO:0048856//anatomical structure development;GO:0007165//signal transduction	gi|270001265|gb|EEZ97712.1|/2.56614e-98/four wheel drive [Tribolium castaneum]
Tsp_05440	7	40	1.4	7.88	2.49277	9.6127e-06	4.27374e-05	GO:0016020//membrane	GO:0008509//anion transmembrane transporter activity;GO:0015291//secondary active transmembrane transporter activity	GO:0009987//cellular process;GO:0015698//inorganic anion transport	gi|118405150|ref|NP_001072945.1|/9.58935e-46/prestin [Gallus gallus]
Tsp_09558	7	40	1.4	7.88	2.49277	9.6127e-06	4.27145e-05	-	-	-	-
Tsp_01988	10	57	2	11.23	2.48929	1.50245e-06	7.62704e-06	GO:0005768//endosome	GO:0035091//phosphatidylinositol binding	GO:0007041//lysosomal transport;GO:0016192//vesicle-mediated transport;GO:0032535	gi|197128304|gb|ACH44802.1|/1.30439e-34/putative vacuolar protein sorting 24 isoform 1 variant 1 [Taeniopygia guttata]
Tsp_11071	133	757	26.58	149.08	2.48767	1.23901e-13	1.41735e-12	-	-	-	gi|116090565|gb|ABJ55915.1|/2.62083e-60/small heat shock protein [Trichinella pseudospiralis]
Tsp_00407	6	34	1.2	6.7	2.48113	2.15214e-05	9.06825e-05	GO:0016020//membrane	-	-	gi|225717220|gb|ACO14456.1|/2.34377e-19/Histone deacetylase complex subunit SAP18 [Esox lucius]
Tsp_05116	15	85	3	16.74	2.48027	6.7273e-08	4.14468e-07	-	-	-	gi|312074654|ref|XP_003140067.1|/3.5951e-64/hypothetical protein LOAG_04482 [Loa loa]
Tsp_01982	9	51	1.8	10.04	2.47969	2.75902e-06	1.34234e-05	GO:0030427//site of polarized growth;GO:0000307//cyclin-dependent protein kinase holoenzyme complex;GO:0043005//neuron projection;GO:0043232;GO:0044428//nuclear part;GO:0045202//synapse;GO:0044297//cell body;GO:0016020//membrane	GO:0004674//protein serine/threonine kinase activity;GO:0005515//protein binding	GO:0032879//regulation of localization;GO:0050804//regulation of synaptic transmission;GO:0006887//exocytosis;GO:0043065//positive regulation of apoptosis;GO:0021543//pallium development;GO:0014706//striated muscle tissue development;GO:0021603;GO:0016477	gi|18858401|ref|NP_571794.1|/8.5544e-48/cell division protein kinase 5 [Danio rerio]
Tsp_03818	8	45	1.6	8.86	2.46923	5.12154e-06	2.38288e-05	-	-	GO:0009790//embryo development;GO:0002164//larval development;GO:0006897//endocytosis	gi|268534342|ref|XP_002632302.1|/1.93817e-09/Hypothetical protein CBG07203 [Caenorhabditis briggsae]
Tsp_01155	13	73	2.6	14.38	2.46748	2.36524e-07	1.35006e-06	-	-	-	gi|260820614|ref|XP_002605629.1|/1.03021e-81/hypothetical protein BRAFLDRAFT_283402 [Branchiostoma floridae]
Tsp_08508	13	73	2.6	14.38	2.46748	2.36524e-07	1.34913e-06	-	-	-	gi|170046790|ref|XP_001850932.1|/1.32208e-39/exocyst complex component 5 [Culex quinquefasciatus]
Tsp_10562	5	28	1	5.51	2.46205	7.27558e-05	0.000273163	-	-	-	gi|260800367|ref|XP_002595105.1|/2.4383e-09/hypothetical protein BRAFLDRAFT_115231 [Branchiostoma floridae]
Tsp_02305	5	28	1	5.51	2.46205	7.27558e-05	0.00027304	-	-	-	-
Tsp_09371	5	28	1	5.51	2.46205	7.27558e-05	0.000272916	-	-	-	-
Tsp_07964	12	67	2.4	13.2	2.45943	4.40534e-07	2.41335e-06	-	-	-	gi|170587718|ref|XP_001898621.1|/2.4628e-24/Copper type II ascorbate-dependent monooxygenase, C-terminal domain containing protein [Brugia malayi]
Tsp_06179	7	39	1.4	7.68	2.45568	1.01781e-05	4.51304e-05	-	-	-	-
Tsp_07148	16	89	3.2	17.53	2.45368	3.5676e-08	2.26521e-07	-	-	-	gi|193603544|ref|XP_001945714.1|/1.28767e-23/PREDICTED: hypothetical protein [Acyrthosiphon pisum]
Tsp_11060	9	50	1.8	9.85	2.45213	2.77636e-06	1.34998e-05	-	-	-	-
Tsp_01637	89	494	17.79	97.29	2.45123	0	0	GO:0044430//cytoskeletal part;GO:0015630//microtubule cytoskeleton;GO:0044444//cytoplasmic part	GO:0008092//cytoskeletal protein binding	GO:0000226//microtubule cytoskeleton organization;GO:0065008;GO:0007409//axonogenesis;GO:0048513//organ development;GO:0050794//regulation of cellular process;GO:0035239//tube morphogenesis;GO:0051128//regulation of cellular component organization;GO:0060	gi|307197318|gb|EFN78610.1|/3.70054e-31/Bullous pemphigoid antigen 1, isoforms 6/9/10 [Harpegnathos saltator]
Tsp_04286	20	111	4	21.86	2.45022	2.74778e-09	1.92902e-08	-	-	-	gi|158290334|ref|XP_311947.4|/4.26657e-58/AGAP002951-PA [Anopheles gambiae str. PEST]
Tsp_02989	8	44	1.6	8.67	2.43796	5.24976e-06	2.44117e-05	GO:0044428//nuclear part;GO:0030529//ribonucleoprotein complex	GO:0008200//ion channel inhibitor activity	GO:0006396//RNA processing	gi|312087947|ref|XP_003145670.1|/3.09178e-37/Prp18 domain-containing protein [Loa loa]
Tsp_06043	6	33	1.2	6.5	2.43741	2.5779e-05	0.000107911	-	-	-	gi|195384653|ref|XP_002051029.1|/4.54304e-08/GJ22474 [Drosophila virilis]
Tsp_12088	12	66	2.4	13	2.43741	4.4066e-07	2.41245e-06	GO:0045202//synapse;GO:0044424//intracellular part	GO:0071617;GO:0005488//binding	GO:0065008;GO:0006897//endocytosis	gi|307168092|gb|EFN61390.1|/5.73691e-35/Endophilin-A [Camponotus floridanus]
Tsp_11174	6	33	1.2	6.5	2.43741	2.5779e-05	0.000107856	-	-	-	gi|301767446|ref|XP_002919140.1|/9.25229e-106/PREDICTED: very low-density lipoprotein receptor-like [Ailuropoda melanoleuca]
Tsp_04559	22	121	4.4	23.83	2.4372	7.54888e-10	5.56286e-09	-	-	-	gi|112982713|ref|NP_001037685.1|/2.52748e-07/copper chaperone [Bombyx mori]
Tsp_03415	22	121	4.4	23.83	2.4372	7.54888e-10	5.55793e-09	GO:0042995//cell projection;GO:0044424//intracellular part	-	GO:0040011//locomotion;GO:0007186//G-protein coupled receptor protein signaling pathway;GO:0050795//regulation of behavior	gi|242019109|ref|XP_002430008.1|/5.39368e-63/Regulator of G-protein signaling, putative [Pediculus humanus corporis]
Tsp_15994	13	71	2.6	13.98	2.42678	2.3657e-07	1.34847e-06	-	-	-	-
Tsp_07416	26	141	5.2	27.77	2.41694	5.69436e-11	4.55165e-10	-	-	-	gi|164521922|gb|ABY60749.1|/1.36887e-15/putative porin precursor [Trichinella spiralis]
Tsp_10641	5	27	1	5.32	2.41143	0.000105236	0.000386378	-	-	-	-
Tsp_05380	5	27	1	5.32	2.41143	0.000105236	0.000386207	-	-	-	-
Tsp_00610	5	27	1	5.32	2.41143	0.000105236	0.000386037	GO:0005737//cytoplasm	GO:0005488//binding;GO:0016831//carboxy-lyase activity	GO:0065008;GO:0009058//biosynthetic process;GO:0034641//cellular nitrogen compound metabolic process;GO:0007268//synaptic transmission;GO:0044281//small molecule metabolic process	gi|291230852|ref|XP_002735383.1|/2.51188e-55/PREDICTED: aromatic-L-amino-acid decarboxylase-like [Saccoglossus kowalevskii]
Tsp_00205	10	54	2	10.63	2.41007	1.51549e-06	7.68386e-06	-	-	-	gi|221117434|ref|XP_002163940.1|/5.6045e-38/PREDICTED: similar to hCG32740, partial [Hydra magnipapillata]
Tsp_08443	10	54	2	10.63	2.41007	1.51549e-06	7.67917e-06	GO:0016021//integral to membrane	GO:0005488//binding;GO:0016301//kinase activity	GO:0048513//organ development;GO:0050794//regulation of cellular process	gi|169234610|ref|NP_001108424.1|/1.90204e-62/epithelial discoidin domain-containing receptor 1 [Macaca mulatta]
Tsp_01088	21	113	4.2	22.25	2.40534	1.44093e-09	1.04333e-08	GO:0043231//intracellular membrane-bounded organelle	GO:0046914//transition metal ion binding;GO:0003824//catalytic activity;GO:0060089	GO:0007165//signal transduction	gi|242015997|ref|XP_002428625.1|/4.67733e-88/E3 ubiquitin-protein ligase CBL, putative [Pediculus humanus corporis]
Tsp_01609	15	80	3	15.76	2.39323	6.7279e-08	4.14197e-07	GO:0016020//membrane	-	GO:0006810//transport	gi|148745607|gb|AAI42584.1|/1.03764e-119/Chloride channel ClC-3-like [Xenopus laevis]
Tsp_09739	6	32	1.2	6.3	2.39232	3.29638e-05	0.000134462	GO:0005626//insoluble fraction;GO:0044431//Golgi apparatus part;GO:0044297//cell body;GO:0005768//endosome	GO:0032555	GO:0048729//tissue morphogenesis;GO:0046677//response to antibiotic;GO:0002164//larval development;GO:0007592//protein-based cuticle development;GO:0048806//genitalia development;GO:0015031//protein transport;GO:0010259//multicellular organismal aging;GO:	gi|170592955|ref|XP_001901230.1|/4.2857e-41/Ras-related protein Rab-10 [Brugia malayi]
Tsp_00391	9	48	1.8	9.45	2.39232	2.85482e-06	1.38732e-05	-	-	-	gi|221118858|ref|XP_002166041.1|/8.61709e-06/PREDICTED: similar to putative transposase yabusame-1 [Hydra magnipapillata]
Tsp_11971	6	32	1.2	6.3	2.39232	3.29638e-05	0.000134396	-	GO:0005488//binding	GO:0009987//cellular process	gi|268533330|ref|XP_002631793.1|/1.86725e-51/C. briggsae CBR-CNT-1 protein [Caenorhabditis briggsae]
Tsp_03264	34	181	6.8	35.65	2.3903	4.96714e-13	4.98214e-12	-	-	-	gi|239793006|dbj|BAH72771.1|/6.2452e-11/ACYPI002071 [Acyrthosiphon pisum]
Tsp_01154	100	527	19.99	103.79	2.37632	3.84138e-14	4.83374e-13	-	-	-	gi|308481763|ref|XP_003103086.1|/2.72802e-29/hypothetical protein CRE_25722 [Caenorhabditis remanei]
Tsp_06574	11	58	2.2	11.42	2.37599	8.21614e-07	4.31049e-06	GO:0044464//cell part	-	-	gi|156378239|ref|XP_001631051.1|/1.7509e-28/predicted protein [Nematostella vectensis]
Tsp_09855	128	672	25.58	132.34	2.37116	4.4409e-14	5.54612e-13	-	-	-	gi|307186990|gb|EFN72324.1|/2.79527e-09/SCAN domain-containing protein 3 [Camponotus floridanus]
Tsp_04709	16	84	3.2	16.54	2.36982	3.56784e-08	2.26363e-07	-	-	-	-
Tsp_01408	251	1312	50.17	258.39	2.36465	2.0095e-13	2.18727e-12	-	-	-	gi|126294328|ref|XP_001373280.1|/2.08861e-07/PREDICTED: hypothetical protein [Monodelphis domestica]
Tsp_04443	20	104	4	20.48	2.35614	2.74778e-09	1.92576e-08	-	-	-	gi|240973517|ref|XP_002401484.1|/6.4444e-14/conserved hypothetical protein [Ixodes scapularis]
Tsp_03007	5	26	1	5.12	2.35614	0.00015995	0.000554416	-	-	-	gi|312065889|ref|XP_003136008.1|/3.765e-129/kinesin light chain protein 2 [Loa loa]
Tsp_13748	42	218	8.39	42.93	2.35524	1.05471e-13	1.22509e-12	-	-	-	-
Tsp_10192	6	31	1.2	6.11	2.34814	4.50336e-05	0.000177759	-	-	-	gi|268536790|ref|XP_002633530.1|/1.24513e-14/Hypothetical protein CBG05397 [Caenorhabditis briggsae]
Tsp_10075	6	31	1.2	6.11	2.34814	4.50336e-05	0.000177674	-	-	-	gi|260822034|ref|XP_002606408.1|/5.30429e-110/hypothetical protein BRAFLDRAFT_67659 [Branchiostoma floridae]
Tsp_01058	13	67	2.6	13.2	2.34395	2.37072e-07	1.3504e-06	-	-	-	gi|5824387|emb|CAA20927.2|/3.08034e-30/C. elegans protein C18B12.2, confirmed by transcript evidence [Caenorhabditis elegans]
Tsp_00583	28	144	5.6	28.36	2.34036	1.5842e-11	1.32629e-10	-	-	-	-
Tsp_05925	8	41	1.6	8.07	2.3345	6.43678e-06	2.95508e-05	-	-	-	gi|47205447|emb|CAG14617.1|/4.46811e-60/unnamed protein product [Tetraodon nigroviridis]
Tsp_03184	48	245	9.59	48.25	2.33093	1.15463e-13	1.32815e-12	GO:0044444//cytoplasmic part;GO:0015630//microtubule cytoskeleton	GO:0005488//binding	GO:0006458//'de novo' protein folding;GO:0048731;GO:0048869	gi|126329290|ref|XP_001370708.1|/7.45361e-16/PREDICTED: similar to cytoskeleton associated protein 1 [Monodelphis domestica]
Tsp_13124	10	51	2	10.04	2.32769	1.57714e-06	7.96242e-06	-	-	-	gi|193657277|ref|XP_001949370.1|/1.24725e-17/PREDICTED: similar to dalao CG7055-PA, partial [Acyrthosiphon pisum]
Tsp_11858	11	56	2.2	11.03	2.32586	8.3318e-07	4.36565e-06	GO:0044429//mitochondrial part	GO:0004812//aminoacyl-tRNA ligase activity;GO:0005488//binding	GO:0006412//translation	gi|73973434|ref|XP_539032.2|/1.75741e-36/PREDICTED: similar to arginyl-tRNA synthetase-like isoform 1 [Canis familiaris]
Tsp_11362	11	56	2.2	11.03	2.32586	8.3318e-07	4.3629e-06	-	-	-	-
Tsp_03779	34	173	6.8	34.07	2.3249	4.96714e-13	4.96415e-12	-	-	-	gi|296317321|ref|NP_001171747.1|/4.73952e-24/carbonic anhydrase-like [Saccoglossus kowalevskii]
Tsp_03645	13	66	2.6	13	2.32193	2.37456e-07	1.35166e-06	-	-	-	gi|241063664|ref|XP_002408196.1|/1.23267e-09/hypothetical protein IscW_ISCW000551 [Ixodes scapularis]
Tsp_03401	122	616	24.38	121.32	2.31505	7.0166e-14	8.39667e-13	-	GO:0004620//phospholipase activity;GO:0032561	GO:0016192//vesicle-mediated transport;GO:0035556//intracellular signal transduction;GO:0019094//pole plasm mRNA localization;GO:0048592//eye morphogenesis;GO:0007017//microtubule-based process	gi|189233646|ref|XP_972453.2|/7.1484e-55/PREDICTED: similar to rab6 [Tribolium castaneum]
Tsp_00299	26	131	5.2	25.8	2.31079	5.69436e-11	4.54727e-10	-	GO:0016301//kinase activity	GO:0007399//nervous system development;GO:0048468//cell development	gi|297668774|ref|XP_002812601.1|/3.40415e-68/PREDICTED: LOW QUALITY PROTEIN: STE20/SPS1-related proline-alanine-rich protein kinase-like [Pongo abelii]
Tsp_01604	297	1485	59.36	292.46	2.30068	4.3876e-13	4.43297e-12	GO:0030529//ribonucleoprotein complex	GO:0043169//cation binding;GO:0005198//structural molecule activity	GO:0010467//gene expression	gi|260783396|ref|XP_002586761.1|/8.58734e-11/hypothetical protein BRAFLDRAFT_224271 [Branchiostoma floridae]
Tsp_09234	80	400	15.99	78.78	2.30066	0	0	-	-	-	-
Tsp_11426	6	30	1.2	5.91	2.30012	6.52122e-05	0.00024981	GO:0031224//intrinsic to membrane	-	-	gi|125980500|ref|XP_001354274.1|/9.78421e-14/GA10485 [Drosophila pseudoobscura pseudoobscura]
Tsp_00160	6	30	1.2	5.91	2.30012	6.52122e-05	0.000249694	-	-	GO:0009987//cellular process	gi|157107709|ref|XP_001649902.1|/8.89393e-30/phd finger protein [Aedes aegypti]
Tsp_09451	12	60	2.4	11.82	2.30012	4.4726e-07	2.44697e-06	-	-	-	gi|224048756|ref|XP_002196685.1|/1.24575e-06/PREDICTED: neuroblastoma-amplified protein [Taeniopygia guttata]
Tsp_03795	6	30	1.2	5.91	2.30012	6.52122e-05	0.000249579	-	-	-	gi|194766313|ref|XP_001965269.1|/8.21141e-30/GF24274 [Drosophila ananassae]
Tsp_11058	8	40	1.6	7.88	2.30012	7.45036e-06	3.36644e-05	-	-	-	-
Tsp_11809	15	75	3	14.77	2.29964	6.73586e-08	4.1438e-07	-	-	-	gi|66525807|ref|XP_392092.2|/7.91791e-79/PREDICTED: similar to CG7956-PA, isoform A [Apis mellifera]
Tsp_06181	28	140	5.6	27.57	2.2996	1.5842e-11	1.32495e-10	GO:0043231//intracellular membrane-bounded organelle;GO:0019866//organelle inner membrane	GO:0046872//metal ion binding;GO:0004448//isocitrate dehydrogenase activity;GO:0000166//nucleotide binding	GO:0055114//oxidation-reduction process;GO:0043648//dicarboxylic acid metabolic process	gi|290981229|ref|XP_002673333.1|/3.92678e-92/isocitrate dehydrogenase NADP-dependent [Naegleria gruberi]
Tsp_04643	9	45	1.8	8.86	2.29931	3.30534e-06	1.59598e-05	GO:0043231//intracellular membrane-bounded organelle	-	GO:0006511//ubiquitin-dependent protein catabolic process;GO:0032446//protein modification by small protein conjugation	gi|157132306|ref|XP_001655990.1|/4.50116e-16/hypothetical protein AaeL_AAEL002844 [Aedes aegypti]
Tsp_07088	7	35	1.4	6.89	2.29908	1.99382e-05	8.44401e-05	GO:0005623//cell	-	GO:0033057;GO:0007588//excretion;GO:0050794//regulation of cellular process	gi|241114844|ref|XP_002400464.1|/5.11902e-73/map-kinase activating death domain protein, putative [Ixodes scapularis]
Tsp_14983	7	35	1.4	6.89	2.29908	1.99382e-05	8.43971e-05	-	GO:0003824//catalytic activity	GO:0010259//multicellular organismal aging;GO:0010623//developmental programmed cell death;GO:0002697;GO:0006914//autophagy	gi|241612092|ref|XP_002406338.1|/4.37646e-26/autophagy protein, putative [Ixodes scapularis]
Tsp_12553	5	25	1	4.92	2.29866	0.000251602	0.000849067	GO:0031981//nuclear lumen	GO:0005488//binding	GO:0009987//cellular process	gi|301786206|ref|XP_002928506.1|/9.74785e-09/PREDICTED: e3 SUMO-protein ligase PIAS4-like [Ailuropoda melanoleuca]
Tsp_07338	5	25	1	4.92	2.29866	0.000251602	0.000848722	-	GO:0005488//binding	-	gi|50752683|ref|XP_413710.1|/9.6934e-35/PREDICTED: similar to SUMO/sentrin specific protease family member 8 [Gallus gallus]
Tsp_13309	5	25	1	4.92	2.29866	0.000251602	0.000848378	-	-	-	-
Tsp_03644	35	174	7	34.27	2.29152	3.19522e-13	3.32535e-12	-	-	-	gi|308454378|ref|XP_003089823.1|/3.88075e-11/hypothetical protein CRE_16525 [Caenorhabditis remanei]
Tsp_00181	74	367	14.79	72.28	2.28897	1.79856e-14	2.32303e-13	-	-	-	gi|239793032|dbj|BAH72781.1|/8.22681e-31/ACYPI003062 [Acyrthosiphon pisum]
Tsp_11939	11	54	2.2	10.63	2.27257	8.65182e-07	4.52477e-06	-	-	-	gi|17533581|ref|NP_494736.1|/2.31453e-40/Temporarily Assigned Gene name family member (tag-149) [Caenorhabditis elegans]
Tsp_00608	10	49	2	9.65	2.27053	1.71673e-06	8.56817e-06	GO:0043005//neuron projection;GO:0005626//insoluble fraction;GO:0044297//cell body;GO:0000323//lytic vacuole;GO:0044421//extracellular region part;GO:0030136//clathrin-coated vesicle	GO:0016790//thiolester hydrolase activity	GO:0007626//locomotory behavior;GO:0007612//learning;GO:0007040//lysosome organization;GO:0050953//sensory perception of light stimulus;GO:0035601//protein deacylation;GO:0044265//cellular macromolecule catabolic process;GO:0030163//protein catabolic proc	gi|307200203|gb|EFN80497.1|/8.12326e-32/Palmitoyl-protein thioesterase 1 [Harpegnathos saltator]
Tsp_08717	16	78	3.2	15.36	2.26303	3.5731e-08	2.26524e-07	-	-	-	-
Tsp_07841	8	39	1.6	7.68	2.26303	9.13408e-06	4.0653e-05	-	-	GO:0006909//phagocytosis;GO:0001666//response to hypoxia	gi|157135123|ref|XP_001656544.1|/3.42851e-37/cyclohex-1-ene-1-carboxyl-CoA hydratase, putative [Aedes aegypti]
Tsp_00787	16	78	3.2	15.36	2.26303	3.5731e-08	2.26351e-07	-	-	-	gi|270002841|gb|EEZ99288.1|/6.59726e-83/van-gogh [Tribolium castaneum]
Tsp_02156	8	39	1.6	7.68	2.26303	9.13408e-06	4.06312e-05	-	-	-	-
Tsp_08753	44	214	8.79	42.15	2.2616	8.32668e-14	9.80895e-13	GO:0000267//cell fraction	GO:0016646//oxidoreductase activity, acting on the CH-NH group of donors, NAD or NADP as acceptor;GO:0000166//nucleotide binding;GO:0050662//coenzyme binding	GO:0000097//sulfur amino acid biosynthetic process;GO:0001101//response to acid;GO:0033273//response to vitamin;GO:0034097//response to cytokine stimulus;GO:0006760//folic acid-containing compound metabolic process	gi|198437290|ref|XP_002131246.1|/5.37405e-60/PREDICTED: similar to 5,10-methylenetetrahydrofolate reductase (NADPH) [Ciona intestinalis]
Tsp_11694	28	136	5.6	26.78	2.25766	1.5842e-11	1.32897e-10	-	-	-	-
Tsp_03432	67	324	13.39	63.81	2.25263	0	0	GO:0044464//cell part	GO:0005488//binding	GO:0009987//cellular process	gi|312084776|ref|XP_003144412.1|/8.06039e-25/hypothetical protein LOAG_08833 [Loa loa]
Tsp_03475	6	29	1.2	5.71	2.25046	9.87772e-05	0.000363789	-	-	-	gi|157133848|ref|XP_001663026.1|/2.17831e-16/dcapl [Aedes aegypti]
Tsp_05200	6	29	1.2	5.71	2.25046	9.87772e-05	0.000363628	-	GO:0004518//nuclease activity	-	gi|195454489|ref|XP_002074261.1|/4.2721e-38/GK18419 [Drosophila willistoni]
Tsp_01440	11	53	2.2	10.44	2.24655	8.98218e-07	4.68869e-06	-	GO:0008135//translation factor activity, nucleic acid binding	GO:0006412//translation	gi|307196552|gb|EFN78082.1|/4.09112e-42/Eukaryotic translation initiation factor 1A, X-chromosomal [Harpegnathos saltator]
Tsp_09964	33	159	6.6	31.31	2.24609	8.35776e-13	7.95088e-12	-	-	-	gi|198413215|ref|XP_002124375.1|/0/PREDICTED: similar to OSJNBa0019D11.8, partial [Ciona intestinalis]
Tsp_04387	53	255	10.59	50.22	2.24556	5.35128e-14	6.57432e-13	GO:0044464//cell part	GO:0032561;GO:0004620//phospholipase activity	GO:0035556//intracellular signal transduction	gi|260667437|gb|ACX47929.1|/1.03037e-21/Rac small GTPase [Helobdella sp. DHK-2009]
Tsp_10320	96	461	19.19	90.79	2.24218	0	0	-	-	-	-
Tsp_12984	10	48	2	9.45	2.24031	1.86084e-06	9.2763e-06	GO:0043231//intracellular membrane-bounded organelle;GO:0016020//membrane	GO:0003676//nucleic acid binding;GO:0003824//catalytic activity	GO:0006810//transport;GO:0006310//DNA recombination	gi|115633933|ref|XP_794950.2|/9.6733e-47/PREDICTED: similar to vacuolar protein sorting 52, partial [Strongylocentrotus purpuratus]
Tsp_03724	96	456	19.19	89.81	2.22652	0	0	-	-	-	gi|25150157|ref|NP_741478.1|/5.17939e-47/Temporarily Assigned Gene name family member (tag-60) [Caenorhabditis elegans]
Tsp_11907	16	76	3.2	14.97	2.22593	3.58272e-08	2.26787e-07	GO:0043232	GO:0004672//protein kinase activity;GO:0000166//nucleotide binding	GO:0016477//cell migration;GO:0001932//regulation of protein phosphorylation;GO:0048598//embryonic morphogenesis;GO:0040001//establishment of mitotic spindle localization;GO:0045137//development of primary sexual characteristics;GO:0001708//cell fate spec	gi|170587786|ref|XP_001898655.1|/3.90603e-129/SRC-1 [Brugia malayi]
Tsp_00888	8	38	1.6	7.48	2.22497	1.19197e-05	5.25721e-05	-	GO:0003676//nucleic acid binding	GO:0030522//intracellular receptor mediated signaling pathway;GO:0048598//embryonic morphogenesis;GO:0021903//rostrocaudal neural tube patterning;GO:0048534;GO:0009798//axis specification;GO:0001822//kidney development	gi|56791852|gb|AAW30427.1|/2.1226e-08/Cdx3 [Oikopleura dioica]
Tsp_01302	211	1000	42.17	196.94	2.22347	2.94432e-13	3.09919e-12	GO:0043231//intracellular membrane-bounded organelle	GO:0005488//binding;GO:0003824//catalytic activity	GO:0008152//metabolic process	gi|292628574|ref|XP_001342694.3|/8.13872e-94/PREDICTED: dihydrouridine synthase 2-like, SMM1 homolog [Danio rerio]
Tsp_04342	34	161	6.8	31.71	2.22133	4.96714e-13	4.97013e-12	-	-	-	-
Tsp_08694	7	33	1.4	6.5	2.21501	3.97956e-05	0.000159509	-	-	-	-
Tsp_02537	20	94	4	18.51	2.21023	2.749e-09	1.925e-08	-	-	-	-
Tsp_02721	13	61	2.6	12.01	2.20765	2.4858e-07	1.41111e-06	-	-	-	-
Tsp_01374	12	56	2.4	11.03	2.20033	4.92642e-07	2.6864e-06	-	-	-	-
Tsp_10032	9	42	1.8	8.27	2.19989	5.36004e-06	2.48827e-05	-	-	-	gi|109003265|ref|XP_001087053.1|/3.37369e-16/PREDICTED: phosphopantothenate--cysteine ligase isoform 1 [Macaca mulatta]
Tsp_08579	6	28	1.2	5.51	2.19902	0.000154308	0.000536429	-	-	-	-
Tsp_01304	17	79	3.4	15.56	2.19424	1.8957e-08	1.22806e-07	-	GO:0005488//binding;GO:0070011	GO:0009790//embryo development;GO:0018996//molting cycle, collagen and cuticulin-based cuticle	gi|20067165|gb|AAM09529.1|/5.99107e-171/metalloproteinase [Trichinella spiralis]
Tsp_01135	28	130	5.6	25.6	2.19265	1.5842e-11	1.32362e-10	-	-	-	gi|242017637|ref|XP_002429294.1|/2.51424e-57/sialin, putative [Pediculus humanus corporis]
Tsp_00196	229	1060	45.77	208.76	2.18937	3.45724e-13	3.54912e-12	GO:0016020//membrane	GO:0032555	GO:0006810//transport;GO:0007126//meiosis;GO:0007165//signal transduction;GO:0008283//cell proliferation;GO:0009790//embryo development;GO:0040021//hermaphrodite germ-line sex determination	gi|239789319|dbj|BAH71290.1|/3.74746e-14/ACYPI007125 [Acyrthosiphon pisum]
Tsp_11784	92	425	18.39	83.7	2.18631	2.04282e-14	2.6222e-13	-	-	-	gi|312076654|ref|XP_003140958.1|/1.34911e-06/hypothetical protein LOAG_05373 [Loa loa]
Tsp_07932	13	60	2.6	11.82	2.18465	2.56408e-07	1.45356e-06	-	-	-	-
Tsp_09692	88	405	17.59	79.76	2.18091	2.4869e-14	3.17261e-13	-	-	-	gi|307186990|gb|EFN72324.1|/2.14013e-08/SCAN domain-containing protein 3 [Camponotus floridanus]
Tsp_02707	10	46	2	9.06	2.17951	2.48888e-06	1.22236e-05	-	-	-	-
Tsp_02168	15	69	3	13.59	2.17951	6.9036e-08	4.23132e-07	-	-	-	gi|291224795|ref|XP_002732388.1|/7.94981e-18/PREDICTED: hypothetical protein [Saccoglossus kowalevskii]
Tsp_02669	215	987	42.97	194.38	2.17748	0	0	-	-	-	gi|170574879|ref|XP_001893006.1|/3.37408e-56/EB module family protein [Brugia malayi]
Tsp_09156	36	165	7.2	32.5	2.17437	2.23154e-13	2.40064e-12	-	-	-	gi|221105630|ref|XP_002167676.1|/9.65974e-08/PREDICTED: hypothetical protein [Hydra magnipapillata]
Tsp_07016	12	55	2.4	10.83	2.17393	5.26486e-07	2.85782e-06	-	GO:0042802//identical protein binding;GO:0004709//MAP kinase kinase kinase activity;GO:0000166//nucleotide binding	GO:0012502//induction of programmed cell death;GO:0000187//activation of MAPK activity	gi|291223185|ref|XP_002731591.1|/7.4247e-62/PREDICTED: mitogen-activated protein kinase kinase kinase 10-like [Saccoglossus kowalevskii]
Tsp_01365	12	55	2.4	10.83	2.17393	5.26486e-07	2.85595e-06	GO:0044424//intracellular part	-	-	gi|195143525|ref|XP_002012748.1|/1.91071e-08/GL23765 [Drosophila persimilis]
Tsp_11028	90	412	17.99	81.14	2.17322	0	0	-	-	-	gi|170046982|ref|XP_001851021.1|/1.26183e-20/39S ribosomal protein L17, mitochondrial [Culex quinquefasciatus]
Tsp_03464	277	1266	55.37	249.33	2.17088	1.10356e-13	1.2747e-12	-	-	-	gi|156359834|ref|XP_001624969.1|/1.21922e-33/predicted protein [Nematostella vectensis]
Tsp_11745	7	32	1.4	6.3	2.16993	6.0172e-05	0.000231785	GO:0070822//Sin3-type complex;GO:0044444//cytoplasmic part;GO:0044297//cell body	GO:0003712//transcription cofactor activity;GO:0001071//nucleic acid binding transcription factor activity;GO:0016564//transcription repressor activity;GO:0003676//nucleic acid binding;GO:0019899//enzyme binding;GO:0004407//histone deacetylase activity	GO:0030326//embryonic limb morphogenesis;GO:0010557;GO:0045687//positive regulation of glial cell differentiation;GO:0007169//transmembrane receptor protein tyrosine kinase signaling pathway;GO:0021543//pallium development;GO:0051726//regulation of cell c	gi|224081849|ref|XP_002194370.1|/1.28575e-71/PREDICTED: similar to histone deacetylase 1 [Taeniopygia guttata]
Tsp_02401	23	105	4.6	20.68	2.16853	3.95352e-10	2.96068e-09	-	-	-	gi|66535219|ref|XP_624741.1|/2.49718e-25/PREDICTED: similar to CG4552-PA [Apis mellifera]
Tsp_04344	13	59	2.6	11.62	2.16003	2.69216e-07	1.52098e-06	GO:0044424//intracellular part	-	GO:0043062//extracellular structure organization;GO:0007610//behavior;GO:0050877//neurological system process	gi|312074902|ref|XP_003140178.1|/1.5734e-38/hypothetical protein LOAG_04593 [Loa loa]
Tsp_11274	15	68	3	13.39	2.15812	7.01664e-08	4.29427e-07	GO:0043231//intracellular membrane-bounded organelle	-	-	gi|312079949|ref|XP_003142392.1|/1.0651e-84/hypothetical protein LOAG_06808 [Loa loa]
Tsp_10633	38	171	7.6	33.68	2.14782	1.42553e-13	1.6042e-12	GO:0044430//cytoskeletal part;GO:0015630//microtubule cytoskeleton	GO:0016462//pyrophosphatase activity;GO:0032559	GO:0009987//cellular process	gi|260784200|ref|XP_002587156.1|/1.01564e-70/hypothetical protein BRAFLDRAFT_115817 [Branchiostoma floridae]
Tsp_09232	8	36	1.6	7.09	2.14771	2.4035e-05	0.000100915	-	-	-	gi|170586842|ref|XP_001898188.1|/3.41672e-42/Endophilin-related protein protein 1, isoform b [Brugia malayi]
Tsp_10848	10	45	2	8.86	2.14731	3.12798e-06	1.51474e-05	-	-	-	gi|309365661|emb|CAP22978.2|/1.97366e-17/CBR-LGC-22 protein [Caenorhabditis briggsae AF16]
Tsp_06416	81	364	16.19	71.69	2.14667	6.19504e-14	7.47817e-13	-	-	-	gi|301616576|ref|XP_002937732.1|/8.01222e-09/PREDICTED: hypothetical protein LOC100498265 [Xenopus (Silurana) tropicalis]
Tsp_06257	41	184	8.19	36.24	2.14565	1.36779e-13	1.54551e-12	-	-	-	gi|268565149|ref|XP_002639351.1|/1.31722e-23/C. briggsae CBR-PCBD-1 protein [Caenorhabditis briggsae]
Tsp_03774	120	538	23.99	105.95	2.14288	0	0	-	GO:0008233//peptidase activity	GO:0009987//cellular process	gi|71981307|ref|NP_498740.2|/1.26699e-119/CaLPain family member (clp-1) [Caenorhabditis elegans]
Tsp_12360	13	58	2.6	11.42	2.13498	2.90118e-07	1.62361e-06	-	-	-	gi|115803059|ref|XP_791140.2|/4.37016e-27/PREDICTED: similar to TRAF4-associated factor 2 [Strongylocentrotus purpuratus]
Tsp_07059	109	483	21.79	95.12	2.12608	0	0	-	-	-	gi|308512013|ref|XP_003118189.1|/4.56287e-09/hypothetical protein CRE_00696 [Caenorhabditis remanei]
Tsp_04110	7	31	1.4	6.11	2.12575	9.35462e-05	0.000345904	-	-	-	gi|308472280|ref|XP_003098368.1|/1.30396e-11/CRE-PQN-42 protein [Caenorhabditis remanei]
Tsp_09233	7	31	1.4	6.11	2.12575	9.35462e-05	0.00034575	-	-	-	gi|17542636|ref|NP_502751.1|/1.03906e-93/TRAnsformer : XX animals transformed into males family member (tra-3) [Caenorhabditis elegans]
Tsp_11329	21	93	4.2	18.32	2.12496	1.4465e-09	1.04462e-08	GO:0030532//small nuclear ribonucleoprotein complex	GO:0003916//DNA topoisomerase activity;GO:0042623//ATPase activity, coupled;GO:0032559	-	gi|241245627|ref|XP_002402509.1|/7.31676e-91/DEAD box ATP-dependent RNA helicase, putative [Ixodes scapularis]
Tsp_06987	21	93	4.2	18.32	2.12496	1.4465e-09	1.04371e-08	-	GO:0005488//binding	GO:0007126//meiosis;GO:0048870//cell motility;GO:0048729//tissue morphogenesis;GO:0002164//larval development;GO:0040009//regulation of growth rate;GO:0006897//endocytosis;GO:0045137//development of primary sexual characteristics;GO:0008283//cell prolifer	gi|312066703|ref|XP_003136396.1|/1.43069e-73/hypothetical protein LOAG_00808 [Loa loa]
Tsp_09205	29	128	5.8	25.21	2.11987	8.47722e-12	7.26556e-11	-	-	-	gi|307194561|gb|EFN76853.1|/1.12231e-40/Cadherin-related tumor suppressor [Harpegnathos saltator]
Tsp_07014	96	423	19.19	83.31	2.11813	0	0	-	GO:0070011	-	gi|20148859|gb|AAM12688.1|AF439514_1/1.24832e-50/pregnancy-associated plasma protein-A variant [Mus musculus]
Tsp_04799	13	57	2.6	11.23	2.11077	3.24122e-07	1.80418e-06	-	-	-	gi|73954111|ref|XP_546270.2|/1.61354e-26/PREDICTED: similar to Tetratricopeptide repeat protein 1 (TPR repeat protein 1) [Canis familiaris]
Tsp_08355	21	92	4.2	18.12	2.10912	1.44999e-09	1.04533e-08	-	-	-	-
Tsp_00775	202	883	40.37	173.9	2.1069	1.22125e-14	1.60482e-13	GO:0044424//intracellular part	GO:0016787//hydrolase activity	GO:0044238//primary metabolic process	gi|195997107|ref|XP_002108422.1|/3.80714e-25/expressed hypothetical protein [Trichoplax adhaerens]
Tsp_08680	8	35	1.6	6.89	2.10643	3.63206e-05	0.0001465	GO:0005884//actin filament	GO:0000166//nucleotide binding	GO:0016477//cell migration;GO:0002444;GO:0002283;GO:0030036//actin cytoskeleton organization;GO:0007155//cell adhesion;GO:0031347//regulation of defense response	gi|47230400|emb|CAF99593.1|/5.89846e-07/unnamed protein product [Tetraodon nigroviridis]
Tsp_01284	8	35	1.6	6.89	2.10643	3.63206e-05	0.000146428	GO:0043231//intracellular membrane-bounded organelle	-	-	gi|148234567|ref|NP_001085343.1|/1.63951e-31/protein phosphatase PTC7 homolog [Xenopus laevis]
Tsp_06639	8	35	1.6	6.89	2.10643	3.63206e-05	0.000146357	GO:0048770	GO:0019842//vitamin binding;GO:0016297//acyl-[acyl-carrier-protein] hydrolase activity;GO:0022892;GO:0046914//transition metal ion binding	GO:0006631//fatty acid metabolic process	gi|196016982|ref|XP_002118339.1|/2.4829e-32/hypothetical protein TRIADDRAFT_34034 [Trichoplax adhaerens]
Tsp_12454	8	35	1.6	6.89	2.10643	3.63206e-05	0.000146286	GO:0044464//cell part;GO:0005815//microtubule organizing center;GO:0001726//ruffle;GO:0005924//cell-substrate adherens junction;GO:0043227//membrane-bounded organelle	GO:0008092//cytoskeletal protein binding;GO:0005102//receptor binding;GO:0019904//protein domain specific binding;GO:0005198//structural molecule activity	GO:0001775//cell activation;GO:0003012//muscle system process;GO:0006935//chemotaxis;GO:0006887//exocytosis;GO:0030036//actin cytoskeleton organization;GO:0007599//hemostasis;GO:0034329//cell junction assembly	gi|307178361|gb|EFN67110.1|/3.43627e-63/Talin-1 [Camponotus floridanus]
Tsp_06369	79	345	15.79	67.94	2.10525	0	0	-	-	-	-
Tsp_01573	47	205	9.39	40.37	2.10409	0	0	GO:0031981//nuclear lumen	-	-	gi|296531418|ref|NP_001171851.1|/1.32874e-28/protein yippee-like 1 [Saccoglossus kowalevskii]
Tsp_09043	17	74	3.4	14.57	2.09939	1.99828e-08	1.29149e-07	-	-	-	gi|221109725|ref|XP_002170731.1|/2.31572e-43/PREDICTED: similar to hCG32740, partial [Hydra magnipapillata]
Tsp_00318	20	87	4	17.13	2.09845	2.78622e-09	1.94942e-08	GO:0000346//transcription export complex	-	GO:0006406//mRNA export from nucleus	gi|149445981|ref|XP_001516012.1|/4.20719e-09/PREDICTED: similar to membrane-associated ring finger (C3HC4) 2 [Ornithorhynchus anatinus]
Tsp_00769	32	139	6.4	27.37	2.09645	1.42708e-12	1.32128e-11	-	-	-	-
Tsp_06377	24	104	4.8	20.48	2.09311	2.0749e-10	1.60149e-09	GO:0043231//intracellular membrane-bounded organelle	GO:0001071//nucleic acid binding transcription factor activity;GO:0003677//DNA binding	GO:0003002//regionalization;GO:0048562//embryonic organ morphogenesis;GO:0006351//transcription, DNA-dependent	gi|297522138|gb|ADI44338.1|/2.49376e-24/deformed protein [Euperipatoides kanangrensis]
Tsp_03941	12	52	2.4	10.24	2.09311	8.18484e-07	4.2995e-06	-	-	-	gi|312085928|ref|XP_003144875.1|/8.49667e-34/hypothetical protein LOAG_09299 [Loa loa]
Tsp_01114	9	39	1.8	7.68	2.09311	1.44136e-05	6.29034e-05	-	-	-	gi|17507575|ref|NP_491499.1|/5.3355e-25/hypothetical protein F54C1.1 [Caenorhabditis elegans]
Tsp_08937	20	86	4	16.94	2.08236	2.81016e-09	1.96451e-08	-	-	-	gi|291407391|ref|XP_002719924.1|/3.92489e-32/PREDICTED: Ssu72 RNA polymerase II CTD phosphatase homolog [Oryctolagus cuniculus]
Tsp_09075	10	43	2	8.47	2.08236	5.86326e-06	2.70976e-05	-	-	-	-
Tsp_10224	10	43	2	8.47	2.08236	5.86326e-06	2.70825e-05	-	GO:0004812//aminoacyl-tRNA ligase activity;GO:0000166//nucleotide binding	GO:0006412//translation	gi|242012157|ref|XP_002426803.1|/0/Alanyl-tRNA synthetase, putative [Pediculus humanus corporis]
Tsp_00875	37	159	7.4	31.31	2.08103	1.66311e-13	1.83428e-12	-	-	-	gi|117581955|gb|ABK41422.1|/2.77158e-51/DNase II [Trichinella spiralis]
Tsp_11578	7	30	1.4	5.91	2.07773	0.000147912	0.000515272	-	-	-	gi|312086972|ref|XP_003145287.1|/5.67577e-17/hypothetical protein LOAG_09712 [Loa loa]
Tsp_11805	50	214	9.99	42.15	2.07698	4.4631e-14	5.56547e-13	-	-	-	-
Tsp_10906	11	47	2.2	9.26	2.07351	2.4515e-06	1.20614e-05	-	-	-	-
Tsp_07728	60	256	11.99	50.42	2.07216	0	0	-	-	-	gi|312069151|ref|XP_003137548.1|/5.38171e-33/hypothetical protein LOAG_01962 [Loa loa]
Tsp_11548	8	34	1.6	6.7	2.06609	5.62766e-05	0.000218095	GO:0016020//membrane	-	-	gi|242008277|ref|XP_002424933.1|/3.14755e-43/conserved hypothetical protein [Pediculus humanus corporis]
Tsp_10193	17	72	3.4	14.18	2.06025	2.1814e-08	1.40547e-07	-	-	-	gi|309364856|emb|CAP23399.2|/8.99755e-42/hypothetical protein CBG_03281 [Caenorhabditis briggsae AF16]
Tsp_12634	142	601	28.38	118.36	2.06024	3.22852e-13	3.35161e-12	-	-	-	-
Tsp_04291	14	59	2.8	11.62	2.05311	2.14012e-07	1.23257e-06	GO:0044464//cell part	GO:0008417//fucosyltransferase activity	GO:0044260;GO:0007166//cell surface receptor linked signaling pathway	gi|157118068|ref|XP_001658992.1|/4.16141e-90/alpha6-fucosyltransferase, putative [Aedes aegypti]
Tsp_10921	14	59	2.8	11.62	2.05311	2.14012e-07	1.23172e-06	GO:0043231//intracellular membrane-bounded organelle;GO:0031090//organelle membrane;GO:0044444//cytoplasmic part	-	GO:0016125//sterol metabolic process;GO:0007275//multicellular organismal development;GO:0008610//lipid biosynthetic process;GO:0009987//cellular process;GO:0022414//reproductive process	gi|260821882|ref|XP_002606332.1|/1.95931e-97/hypothetical protein BRAFLDRAFT_57278 [Branchiostoma floridae]
Tsp_11407	10	42	2	8.27	2.04789	8.60196e-06	3.86576e-05	-	-	-	-
Tsp_00145	68	284	13.59	55.93	2.04108	0	0	GO:0043231//intracellular membrane-bounded organelle;GO:0044444//cytoplasmic part	GO:0032561;GO:0017111//nucleoside-triphosphatase activity	GO:0032091//negative regulation of protein binding;GO:0031647//regulation of protein stability;GO:0008283//cell proliferation;GO:0007162//negative regulation of cell adhesion;GO:0009207;GO:0016567//protein ubiquitination;GO:0051726//regulation of cell cyc	gi|312083723|ref|XP_003143981.1|/3.36353e-59/nucleolar GTP-binding protein 1 [Loa loa]
Tsp_13482	18	75	3.6	14.77	2.0366	1.17604e-08	7.81984e-08	GO:0044464//cell part	GO:0005488//binding	GO:0010876	gi|309362080|emb|CAP28757.2|/5.17224e-37/hypothetical protein CBG_09025 [Caenorhabditis briggsae AF16]
Tsp_11076	79	328	15.79	64.6	2.03252	0	0	-	-	-	-
Tsp_14160	61	253	12.19	49.83	2.03132	3.39728e-14	4.29443e-13	-	-	-	-
Tsp_09552	7	29	1.4	5.71	2.02806	0.000235964	0.000800196	-	-	-	gi|312082537|ref|XP_003143485.1|/3.41286e-63/anion exchange protein [Loa loa]
Tsp_09355	7	29	1.4	5.71	2.02806	0.000235964	0.00079987	-	-	-	-
Tsp_10993	7	29	1.4	5.71	2.02806	0.000235964	0.000799543	GO:0043231//intracellular membrane-bounded organelle	GO:0004674//protein serine/threonine kinase activity;GO:0032559	GO:0012501//programmed cell death;GO:0016049//cell growth;GO:0010468//regulation of gene expression;GO:0007067//mitosis;GO:0006351//transcription, DNA-dependent;GO:0001701//in utero embryonic development;GO:0006464//protein modification process	gi|126306617|ref|XP_001363122.1|/1.27831e-115/PREDICTED: similar to cell division cycle 2-like 1 (PITSLRE proteins) isoform 3 [Monodelphis domestica]
Tsp_02667	38	157	7.6	30.92	2.02447	1.42553e-13	1.60638e-12	GO:0016020//membrane	-	GO:0006665//sphingolipid metabolic process	gi|118092693|ref|XP_426501.2|/5.36275e-62/PREDICTED: hypothetical protein [Gallus gallus]
Tsp_06908	8	33	1.6	6.5	2.02237	8.8525e-05	0.000328508	-	-	-	-
Tsp_06545	8	33	1.6	6.5	2.02237	8.8525e-05	0.000328361	-	-	-	gi|242011856|ref|XP_002426660.1|/1.77821e-42/zinc metalloproteinase, putative [Pediculus humanus corporis]
Tsp_08773	11	45	2.2	8.86	2.0098	5.1168e-06	2.38201e-05	-	-	-	-
Tsp_01896	16	65	3.2	12.8	2	6.83404e-08	4.20109e-07	-	-	-	gi|312090507|ref|XP_003146641.1|/8.08575e-14/hypothetical protein LOAG_11070 [Loa loa]
Tsp_08904	16	65	3.2	12.8	2	6.83404e-08	4.19798e-07	-	GO:0004190//aspartic-type endopeptidase activity	GO:0006508//proteolysis	gi|260833987|ref|XP_002611993.1|/2.40645e-63/hypothetical protein BRAFLDRAFT_124779 [Branchiostoma floridae]
Tsp_10030	38	154	7.6	30.33	1.99667	1.42553e-13	1.60203e-12	-	-	-	gi|312079579|ref|XP_003142235.1|/2.626e-111/hypothetical protein LOAG_06649 [Loa loa]
Tsp_02037	23	93	4.6	18.32	1.99371	4.3301e-10	3.23977e-09	-	-	-	gi|189527718|ref|XP_001923749.1|/8.48737e-18/PREDICTED: hypothetical protein LOC402838 [Danio rerio]
Tsp_03225	46	185	9.19	36.43	1.98699	8.39328e-14	9.8734e-13	-	-	-	-
Tsp_06273	10	40	2	7.88	1.9782	2.0087e-05	8.48106e-05	-	-	-	gi|110772338|ref|XP_001122822.1|/3.44626e-10/PREDICTED: similar to Graf CG8948-PA, isoform A [Apis mellifera]
Tsp_02963	10	40	2	7.88	1.9782	2.0087e-05	8.47675e-05	GO:0016020//membrane	GO:0005216//ion channel activity	GO:0009987//cellular process;GO:0010876;GO:0009653//anatomical structure morphogenesis;GO:0030001//metal ion transport;GO:0009790//embryo development	gi|312066676|ref|XP_003136383.1|/8.68e-27/S-phase kinase-associated protein 1A [Loa loa]
Tsp_11893	24	96	4.8	18.91	1.97804	2.30074e-10	1.76759e-09	-	-	-	gi|170583085|ref|XP_001896422.1|/2.19703e-19/28S ribosomal protein S21, mitochondrial [Brugia malayi]
Tsp_05453	14	56	2.8	11.03	1.97793	4.93698e-07	2.69039e-06	-	GO:0003677//DNA binding	GO:0007126//meiosis;GO:0006259//DNA metabolic process	gi|312087618|ref|XP_003145542.1|/5.30847e-56/MutS domain V family protein [Loa loa]
Tsp_06685	13	52	2.6	10.24	1.97763	1.21183e-06	6.22405e-06	GO:0005634//nucleus	-	-	gi|8118221|gb|AAF72943.1|/1.92165e-54/C21orf108 [Homo sapiens]
Tsp_02496	13	52	2.6	10.24	1.97763	1.21183e-06	6.2202e-06	-	GO:0016453;GO:0048037//cofactor binding	GO:0008152//metabolic process	gi|312073772|ref|XP_003139670.1|/1.89187e-27/2-amino-3-ketobutyrate coenzyme A ligase [Loa loa]
Tsp_08783	12	48	2.4	9.45	1.97728	3.03712e-06	1.47246e-05	-	-	-	gi|193210343|ref|NP_741716.2|/5.63341e-13/hypothetical protein F55A4.8 [Caenorhabditis elegans]
Tsp_09083	8	32	1.6	6.3	1.97728	0.000140353	0.000491207	GO:0043231//intracellular membrane-bounded organelle;GO:0031410//cytoplasmic vesicle	-	-	gi|157113444|ref|XP_001657831.1|/1.84114e-90/rabconnectin [Aedes aegypti]
Tsp_09090	87	346	17.39	68.14	1.97024	0	0	-	GO:0005488//binding	-	gi|312066710|ref|XP_003136399.1|/8.74916e-54/hypothetical protein LOAG_00811 [Loa loa]
Tsp_09262	280	1111	55.97	218.8	1.96689	0	0	-	-	-	gi|270013031|gb|EFA09479.1|/1.43864e-26/hypothetical protein TcasGA2_TC010973 [Tribolium castaneum]
Tsp_07594	53	210	10.59	41.36	1.96553	5.35128e-14	6.58406e-13	-	GO:0016787//hydrolase activity	-	gi|292626574|ref|XP_001921380.2|/9.80222e-28/PREDICTED: phospholipase C, delta 3b [Danio rerio]
Tsp_00550	249	985	49.77	193.99	1.96263	7.0166e-14	8.40878e-13	GO:0030529//ribonucleoprotein complex;GO:0031981//nuclear lumen	GO:0005198//structural molecule activity	GO:0010467//gene expression;GO:0022613//ribonucleoprotein complex biogenesis	gi|149636732|ref|XP_001514428.1|/3.7108e-21/PREDICTED: similar to chromosome 15 open reading frame 15 [Ornithorhynchus anatinus]
Tsp_09629	36	142	7.2	27.97	1.95781	2.23598e-13	2.4023e-12	-	-	-	gi|291235104|ref|XP_002737486.1|/8.1618e-42/PREDICTED: sialin-like [Saccoglossus kowalevskii]
Tsp_09890	18	71	3.6	13.98	1.9573	2.2003e-08	1.41655e-07	-	-	-	gi|156555169|ref|XP_001603307.1|/2.10242e-48/PREDICTED: similar to conserved hypothetical protein [Nasonia vitripennis]
Tsp_11317	14	55	2.8	10.83	1.95153	7.14932e-07	3.82079e-06	-	-	-	gi|170575222|ref|XP_001893150.1|/1.44788e-23/hypothetical protein Bm1_08395 [Brugia malayi]
Tsp_03253	27	106	5.4	20.88	1.95109	3.3253e-11	2.69957e-10	-	-	-	-
Tsp_06187	1544	6027	308.61	1186.97	1.94343	6.3578e-12	5.48872e-11	GO:0030427//site of polarized growth;GO:0043005//neuron projection;GO:0043231//intracellular membrane-bounded organelle;GO:0070161	GO:0032561;GO:0017111//nucleoside-triphosphatase activity	GO:0006909//phagocytosis;GO:0033674//positive regulation of kinase activity;GO:0009611//response to wounding;GO:0007178//transmembrane receptor protein serine/threonine kinase signaling pathway;GO:0048812//neuron projection morphogenesis;GO:0008154//actin	gi|91083695|ref|XP_966688.1|/8.04652e-83/PREDICTED: similar to putative Rho family small GTP binding protein cdc42 isoform 1 [Tribolium castaneum]
Tsp_08935	10	39	2	7.68	1.94111	3.1377e-05	0.000128367	-	-	-	gi|195154726|ref|XP_002018270.1|/6.58254e-23/GL17618 [Drosophila persimilis]
Tsp_06030	10	39	2	7.68	1.94111	3.1377e-05	0.000128304	-	-	-	-
Tsp_02741	19	74	3.8	14.57	1.93893	1.25378e-08	8.31017e-08	-	-	-	gi|260792497|ref|XP_002591251.1|/1.29113e-07/hypothetical protein BRAFLDRAFT_279446 [Branchiostoma floridae]
Tsp_07484	9	35	1.8	6.89	1.93651	8.32592e-05	0.000309797	GO:0044424//intracellular part	GO:0004672//protein kinase activity;GO:0000166//nucleotide binding;GO:0004672//protein kinase activity;GO:0005515//protein binding;GO:0032559	GO:0001654//eye development;GO:0016055//Wnt receptor signaling pathway;GO:0008593//regulation of Notch signaling pathway;GO:0007476//imaginal disc-derived wing morphogenesis;GO:0031647//regulation of protein stability;GO:0006464//protein modification proc	gi|307188981|gb|EFN73498.1|/5.27617e-21/Homeodomain-interacting protein kinase 2 [Camponotus floridanus]
Tsp_09775	9	35	1.8	6.89	1.93651	8.32592e-05	0.000309659	GO:0005746//mitochondrial respiratory chain	GO:0051536//iron-sulfur cluster binding;GO:0046914//transition metal ion binding;GO:0050136//NADH dehydrogenase (quinone) activity;GO:0048037//cofactor binding	GO:0006979//response to oxidative stress;GO:0010257;GO:0002164//larval development;GO:0035264//multicellular organism growth;GO:0010259//multicellular organismal aging;GO:0022904//respiratory electron transport chain;GO:0009653//anatomical structure morph	gi|17509685|ref|NP_492445.1|/1.21556e-54/NADH Ubiquinone oxidoreductase Fe-S protein family member (nduf-7) [Caenorhabditis elegans]
Tsp_01853	31	120	6.2	23.63	1.93028	2.69162e-12	2.4245e-11	-	-	-	-
Tsp_05332	31	120	6.2	23.63	1.93028	2.69162e-12	2.42187e-11	GO:0044424//intracellular part	-	GO:0006397//mRNA processing	gi|41054409|ref|NP_955988.1|/3.38311e-41/snurportin-1 [Danio rerio]
Tsp_01565	113	437	22.59	86.06	1.92966	2.33812e-13	2.4959e-12	-	-	-	-
Tsp_04050	37	143	7.4	28.16	1.92805	1.672e-13	1.84163e-12	-	-	GO:0009790//embryo development;GO:0018988;GO:0040007//growth	gi|312079425|ref|XP_003142168.1|/8.1536e-160/patched family protein [Loa loa]
Tsp_04307	57	220	11.39	43.33	1.9276	6.32828e-14	7.60584e-13	-	-	-	gi|40218409|gb|AAR83123.1|/2.84815e-99/prosaposin [Trichinella spiralis]
Tsp_15872	29	112	5.8	22.06	1.92731	9.69558e-12	8.26712e-11	-	-	-	-
Tsp_08670	14	54	2.8	10.63	1.92464	1.06631e-06	5.53135e-06	-	-	-	-
Tsp_04046	548	2110	109.53	415.55	1.9237	9.89652e-13	9.33984e-12	GO:0022624	GO:0005488//binding	GO:0043161//proteasomal ubiquitin-dependent protein catabolic process;GO:0051320;GO:0007050//cell cycle arrest;GO:0016070//RNA metabolic process;GO:0051439//regulation of ubiquitin-protein ligase activity involved in mitotic cell cycle;GO:0006520//cellula	gi|126632812|emb|CAM56654.1|/2.67126e-93/novel protein (zgc:55818) [Danio rerio]
Tsp_05904	100	383	19.99	75.43	1.91586	3.84138e-14	4.82642e-13	-	-	-	gi|115502858|sp|Q2L875.1|TCTP_TRIPS/9.31648e-65/RecName: Full=Translationally-controlled tumor protein homolog; Short=TCTP
Tsp_05323	29	111	5.8	21.86	1.91417	1.04081e-11	8.8565e-11	GO:0016020//membrane;GO:0043231//intracellular membrane-bounded organelle	GO:0005488//binding	GO:0009653//anatomical structure morphogenesis;GO:0008544//epidermis development;GO:0051093//negative regulation of developmental process;GO:0043067//regulation of programmed cell death;GO:0050896//response to stimulus;GO:2000026//regulation of multicellu	gi|260786461|ref|XP_002588276.1|/1.92662e-30/hypothetical protein BRAFLDRAFT_124709 [Branchiostoma floridae]
Tsp_06576	29	111	5.8	21.86	1.91417	1.04081e-11	8.84743e-11	GO:0016020//membrane	GO:0016791//phosphatase activity	GO:0008152//metabolic process	gi|209149009|gb|ACI32965.1|/1.69899e-32/Lipid phosphate phosphohydrolase 1 [Salmo salar]
Tsp_09187	23	88	4.6	17.33	1.91357	7.83602e-10	5.75404e-09	-	-	-	gi|291232379|ref|XP_002736138.1|/1.01323e-46/PREDICTED: hypothetical protein [Saccoglossus kowalevskii]
Tsp_00423	22	84	4.4	16.54	1.91038	1.77273e-09	1.26049e-08	GO:0005768//endosome	GO:0005488//binding	GO:0060553	gi|164521938|gb|ABY60757.1|/2.18539e-23/putative serine protease [Trichinella spiralis]
Tsp_07218	11	42	2.2	8.27	1.91038	1.8624e-05	7.91164e-05	-	-	-	-
Tsp_02427	41	156	8.19	30.72	1.90724	1.36779e-13	1.55185e-12	-	GO:0016740//transferase activity	-	gi|72160374|ref|XP_780046.1|/4.44762e-38/PREDICTED: similar to tumor suppressing STF cDNA 1 isoform 1 [Strongylocentrotus purpuratus]
Tsp_05114	26	99	5.2	19.5	1.90689	9.12966e-11	7.21426e-10	GO:0043231//intracellular membrane-bounded organelle	GO:0046914//transition metal ion binding;GO:0016836//hydro-lyase activity	GO:0044237//cellular metabolic process	gi|71995280|ref|NP_509186.3|/1.26821e-12/Carbonic AnHydrase family member (cah-5) [Caenorhabditis elegans]
Tsp_09201	31	118	6.2	23.24	1.90627	2.96186e-12	2.64497e-11	-	-	-	-
Tsp_12866	20	76	4	14.97	1.904	9.7607e-09	6.50583e-08	-	-	-	gi|291224795|ref|XP_002732388.1|/1.86501e-23/PREDICTED: hypothetical protein [Saccoglossus kowalevskii]
Tsp_02079	41	155	8.19	30.53	1.89829	1.36779e-13	1.54762e-12	GO:0015934//large ribosomal subunit	GO:0003676//nucleic acid binding	GO:0006412//translation;GO:0019080;GO:0031016//pancreas development	gi|224050791|ref|XP_002197937.1|/1.01579e-39/PREDICTED: putative ribosomal protein L27a variant 2 [Taeniopygia guttata]
Tsp_00404	9	34	1.8	6.7	1.89616	0.00013168	0.000466555	-	GO:0016301//kinase activity;GO:0005488//binding	-	gi|312081949|ref|XP_003143241.1|/3.87669e-89/STE/STE11/ASK protein kinase [Loa loa]
Tsp_00184	9	34	1.8	6.7	1.89616	0.00013168	0.000466356	-	-	-	-
Tsp_03718	9	34	1.8	6.7	1.89616	0.00013168	0.000466157	-	GO:0001071//nucleic acid binding transcription factor activity;GO:0005488//binding;GO:0016564//transcription repressor activity	GO:0042221//response to chemical stimulus;GO:0010467//gene expression;GO:0033077//T cell differentiation in thymus;GO:0002260//lymphocyte homeostasis;GO:0070234	gi|189409089|ref|NP_001121591.1|/4.66014e-13/ziinc finger protein Ci-ZF(C3H)-7 [Ciona intestinalis]
Tsp_10984	22	83	4.4	16.35	1.89372	2.36646e-09	1.66837e-08	-	GO:0004672//protein kinase activity	-	gi|47229590|emb|CAG06786.1|/2.77358e-32/unnamed protein product [Tetraodon nigroviridis]
Tsp_05213	21	79	4.2	15.56	1.88938	5.66814e-09	3.85536e-08	-	GO:0003824//catalytic activity	-	gi|307170137|gb|EFN62555.1|/4.1545e-50/F-box/WD repeat-containing protein 1A [Camponotus floridanus]
Tsp_00390	188	706	37.58	139.04	1.88746	2.07612e-13	2.25094e-12	-	-	-	-
Tsp_00954	26	97	5.2	19.1	1.87699	1.42637e-10	1.11649e-09	-	-	-	gi|115634648|ref|XP_780950.2|/3.98115e-06/PREDICTED: similar to OSJNBa0011F23.1 [Strongylocentrotus purpuratus]
Tsp_04461	51	190	10.19	37.42	1.87666	1.70974e-14	2.22213e-13	-	-	-	gi|242013933|ref|XP_002427653.1|/1.59161e-90/conserved hypothetical protein [Pediculus humanus corporis]
Tsp_00453	159	591	31.78	116.39	1.87278	1.01918e-13	1.18881e-12	-	-	-	gi|311271840|ref|XP_003133232.1|/1.62938e-48/PREDICTED: long-chain-fatty-acid--CoA ligase 5-like [Sus scrofa]
Tsp_00957	73	271	14.59	53.37	1.87105	0	0	GO:0000267//cell fraction	GO:0005100//Rho GTPase activator activity;GO:0005488//binding;GO:0004872//receptor activity	GO:0043087//regulation of GTPase activity;GO:0023052//signaling	gi|242006368|ref|XP_002424023.1|/8.19991e-57/N-chimaerin, putative [Pediculus humanus corporis]
Tsp_09379	65	241	12.99	47.46	1.86931	0	0	-	GO:0003824//catalytic activity	-	gi|307168339|gb|EFN61539.1|/2.71232e-20/Synaptotagmin-11 [Camponotus floridanus]
Tsp_01452	10	37	2	7.29	1.86592	7.76424e-05	0.000289807	-	-	-	-
Tsp_06359	82	303	16.39	59.67	1.86419	0	0	GO:0031224//intrinsic to membrane;GO:0030134//ER to Golgi transport vesicle	-	GO:0002164//larval development;GO:0007219//Notch signaling pathway;GO:0040009//regulation of growth rate;GO:0048193//Golgi vesicle transport;GO:0048806//genitalia development	gi|308496719|ref|XP_003110547.1|/4.337e-21/CRE-SEL-9 protein [Caenorhabditis remanei]
Tsp_10986	16	59	3.2	11.62	1.86047	5.7039e-07	3.07005e-06	GO:0031981//nuclear lumen;GO:0043234//protein complex;GO:0043232;GO:0005886//plasma membrane	GO:0005515//protein binding;GO:0003909//DNA ligase activity	GO:0002562;GO:0006266//DNA ligation;GO:0030154//cell differentiation;GO:0022415;GO:0050794//regulation of cellular process;GO:0010212//response to ionizing radiation;GO:0006281//DNA repair	gi|115924164|ref|XP_001188102.1|/8.25673e-37/PREDICTED: similar to Lig4-A protein [Strongylocentrotus purpuratus]
Tsp_06705	32	118	6.4	23.24	1.86047	2.49178e-12	2.25673e-11	-	-	-	gi|301608386|ref|XP_002933767.1|/1.01123e-165/PREDICTED: mitogen-activated protein kinase-binding protein 1-like [Xenopus (Silurana) tropicalis]
Tsp_08749	79	291	15.79	57.31	1.85978	0	0	-	-	-	gi|260808672|ref|XP_002599131.1|/3.23755e-11/hypothetical protein BRAFLDRAFT_81798 [Branchiostoma floridae]
Tsp_00780	55	202	10.99	39.78	1.85585	0	0	-	GO:0005488//binding	-	gi|189240885|ref|XP_971484.2|/2.05829e-151/PREDICTED: similar to U2 small nuclear ribonucleoprotein [Tribolium castaneum]
Tsp_11258	42	154	8.39	30.33	1.854	1.05693e-13	1.22595e-12	-	-	-	gi|156386735|ref|XP_001634067.1|/5.20078e-07/predicted protein [Nematostella vectensis]
Tsp_06738	12	44	2.4	8.67	1.853	1.72506e-05	7.38868e-05	GO:0016020//membrane	-	-	gi|308511533|ref|XP_003117949.1|/1.97266e-99/CRE-ACC-3 protein [Caenorhabditis remanei]
Tsp_11935	9	33	1.8	6.5	1.85244	0.000208148	0.000711972	-	-	-	-
Tsp_04923	9	33	1.8	6.5	1.85244	0.000208148	0.000711679	-	-	-	gi|241602473|ref|XP_002405193.1|/1.5038e-27/F-box protein, putative [Ixodes scapularis]
Tsp_04070	9	33	1.8	6.5	1.85244	0.000208148	0.000711386	GO:0005578//proteinaceous extracellular matrix	GO:0005488//binding	GO:0048731;GO:0050789//regulation of biological process	gi|31565630|gb|AAH53702.1|/2.46157e-12/Thrombospondin 2 [Mus musculus]
Tsp_07882	29	106	5.8	20.88	1.848	2.72546e-11	2.23004e-10	-	GO:0005488//binding	GO:0040011//locomotion	gi|55724912|emb|CAH89266.1|/8.44008e-24/transthyretin-like protein [Xiphinema index]
Tsp_04716	11	40	2.2	7.88	1.84069	4.57688e-05	0.000180232	-	-	-	-
Tsp_04175	11	40	2.2	7.88	1.84069	4.57688e-05	0.000180147	GO:0010008//endosome membrane	GO:0032561;GO:0017111//nucleoside-triphosphatase activity	GO:0001934//positive regulation of protein phosphorylation;GO:0007265//Ras protein signal transduction;GO:0045859//regulation of protein kinase activity;GO:0009207;GO:0016477//cell migration	gi|170582802|ref|XP_001896294.1|/2.40205e-74/Ras-related protein Rap-2c [Brugia malayi]
Tsp_10388	30	109	6	21.47	1.83929	1.5876e-11	1.32379e-10	-	-	-	gi|7511879|pir||T13250/4.81663e-08/hypothetical protein - fruit fly (Drosophila melanogaster) transposon BEL
Tsp_04731	48	174	9.59	34.27	1.83734	1.15463e-13	1.32631e-12	GO:0044446//intracellular organelle part;GO:0031090//organelle membrane;GO:0043005//neuron projection;GO:0043234//protein complex;GO:0012505//endomembrane system;GO:0000267//cell fraction;GO:0044444//cytoplasmic part;GO:0005634//nucleus;GO:0044297//cell b	GO:0004672//protein kinase activity;GO:0005515//protein binding	GO:0001935//endothelial cell proliferation;GO:0005978//glycogen biosynthetic process;GO:0045137//development of primary sexual characteristics;GO:0043434//response to peptide hormone stimulus;GO:0032094//response to food;GO:0040024//dauer larval developme	gi|197131003|gb|ACH47049.1|/3.09132e-90/target of rapamycin [Blattella germanica]
Tsp_05587	10	36	2	7.09	1.82579	0.000122176	0.000436416	-	-	-	-
Tsp_00166	634	2281	126.72	449.22	1.82578	7.6339e-13	7.27894e-12	-	-	-	gi|291229647|ref|XP_002734784.1|/2.89e-08/PREDICTED: CG13585-like [Saccoglossus kowalevskii]
Tsp_04093	12	43	2.4	8.47	1.81933	2.6981e-05	0.00011126	GO:0044464//cell part	-	-	gi|149637251|ref|XP_001506146.1|/8.29959e-23/PREDICTED: similar to fibronectin type III domain containing 3B [Ornithorhynchus anatinus]
Tsp_10209	233	834	46.57	164.25	1.81842	0	0	-	-	-	-
Tsp_05586	14	50	2.8	9.85	1.8147	6.02934e-06	2.78033e-05	-	-	-	gi|117167762|gb|AAI06914.2|/5.65239e-14/FAM135B protein [Homo sapiens]
Tsp_00037	51	182	10.19	35.84	1.81442	1.70974e-14	2.21866e-13	-	-	-	gi|149411415|ref|XP_001511832.1|/6.51476e-39/PREDICTED: similar to Leucine rich repeat containing 15 [Ornithorhynchus anatinus]
Tsp_14322	78	278	15.59	54.75	1.81224	0	0	-	-	-	gi|91080607|ref|XP_967476.1|/1.21623e-14/PREDICTED: similar to scavenger receptor cysteine-rich protein isoform 1 [Tribolium castaneum]
Tsp_12887	32	114	6.4	22.45	1.81057	7.81886e-12	6.72908e-11	-	-	-	-
Tsp_04256	119	422	23.79	83.11	1.80467	0	0	-	GO:0005488//binding;GO:0070011	-	gi|163914827|ref|NP_001106423.1|/3.2219e-82/cathepsin F [Xenopus (Silurana) tropicalis]
Tsp_15910	11	39	2.2	7.68	1.8036	7.17474e-05	0.000272207	-	-	-	-
Tsp_07083	11	39	2.2	7.68	1.8036	7.17474e-05	0.000272083	-	-	-	-
Tsp_08144	15	53	3	10.44	1.79909	3.56502e-06	1.70845e-05	-	-	-	-
Tsp_06515	406	1433	81.15	282.22	1.79816	5.24026e-14	6.45703e-13	-	-	-	-
Tsp_01983	124	437	24.78	86.06	1.79617	1.50546e-13	1.68275e-12	GO:0005759//mitochondrial matrix;GO:0016021//integral to membrane;GO:0005819//spindle;GO:0019866//organelle inner membrane	GO:0005345//purine base transmembrane transporter activity;GO:0005488//binding	GO:0015980//energy derivation by oxidation of organic compounds;GO:0010939;GO:0030073//insulin secretion;GO:0007005//mitochondrion organization;GO:0006863//purine base transport	gi|90819992|gb|ABD98753.1|/4.22202e-84/putative ADP/ATP translocase [Graphocephala atropunctata]
Tsp_11068	35	123	7	24.22	1.79077	1.70397e-12	1.57064e-11	-	-	-	gi|116812177|dbj|BAF35982.1|/3.45814e-08/bHLH transcription factor MAD [Molgula tectiformis]
Tsp_00379	90	316	17.99	62.23	1.79042	0	0	-	GO:0005488//binding	-	gi|241681381|ref|XP_002411590.1|/1.5872e-10/SN-RNP U1, putative [Ixodes scapularis]
Tsp_06831	309	1084	61.76	213.48	1.78936	7.54952e-13	7.21505e-12	-	-	-	gi|268558564|ref|XP_002637273.1|/5.35212e-45/C. briggsae CBR-DPY-11 protein [Caenorhabditis briggsae]
Tsp_11653	34	119	6.8	23.44	1.78537	4.08184e-12	3.59107e-11	GO:0044424//intracellular part	GO:0005515//protein binding;GO:0003824//catalytic activity	GO:0009058//biosynthetic process	gi|198422414|ref|XP_002119392.1|/8.37824e-53/PREDICTED: similar to Alg2 protein [Ciona intestinalis]
Tsp_07369	16	56	3.2	11.03	1.78529	2.10844e-06	1.04478e-05	GO:0016020//membrane	-	GO:0006810//transport	gi|193657083|ref|XP_001945498.1|/2.65305e-29/PREDICTED: similar to AGAP001627-PA [Acyrthosiphon pisum]
Tsp_03658	28	98	5.6	19.3	1.7851	3.06772e-10	2.33738e-09	-	-	-	gi|55736029|gb|AAV63541.1|/2.95851e-17/fed tick salivary protein 7 [Ixodes scapularis]
Tsp_11983	10	35	2	6.89	1.7845	0.000191777	0.000658143	GO:0012506//vesicle membrane;GO:0043231//intracellular membrane-bounded organelle;GO:0015630//microtubule cytoskeleton	GO:0003774//motor activity;GO:0015631//tubulin binding	GO:0007268//synaptic transmission;GO:0034643//establishment of mitochondrion localization, microtubule-mediated;GO:0008088//axon cargo transport;GO:0046483//heterocycle metabolic process;GO:0009117//nucleotide metabolic process	gi|68051186|dbj|BAE02546.1|/7.93221e-131/kinesin family member 1Bbeta isoform IV [Homo sapiens]
Tsp_03121	10	35	2	6.89	1.7845	0.000191777	0.000657871	GO:0016020//membrane	GO:0042625//ATPase activity, coupled to transmembrane movement of ions;GO:0046873//metal ion transmembrane transporter activity;GO:0000166//nucleotide binding	GO:0009987//cellular process;GO:0006816//calcium ion transport;GO:0008152//metabolic process	gi|170595409|ref|XP_001902371.1|/0/Membrane calcium atpase protein 3, isoform b [Brugia malayi]
Tsp_08523	10	35	2	6.89	1.7845	0.000191777	0.0006576	-	-	GO:0044237//cellular metabolic process;GO:0009790//embryo development	gi|71982496|ref|NP_495906.2|/3.45052e-35/CALmodulin related genes family member (cal-2) [Caenorhabditis elegans]
Tsp_02940	111	388	22.19	76.41	1.78385	0	0	-	-	-	-
Tsp_06190	33	115	6.6	22.65	1.77897	1.01201e-11	8.62027e-11	GO:0043005//neuron projection;GO:0031224//intrinsic to membrane;GO:0030054//cell junction;GO:0031253//cell projection membrane	-	GO:0009612//response to mechanical stimulus;GO:0042221//response to chemical stimulus	gi|193210507|ref|NP_001123162.1|/1.92434e-83/UNCoordinated family member (unc-1) [Caenorhabditis elegans]
Tsp_01806	3571	12429	713.76	2447.79	1.77797	0	0	-	-	-	gi|29373970|gb|AAO73062.1|/4.5797e-38/conserved systeine-glycine protein 1 precursor [Trichinella spiralis]
Tsp_06802	21	73	4.2	14.38	1.7756	6.45116e-08	4.00126e-07	-	-	-	-
Tsp_00516	57	197	11.39	38.8	1.76829	6.32828e-14	7.62792e-13	GO:0044432//endoplasmic reticulum part;GO:0042598//vesicular fraction	GO:0046872//metal ion binding;GO:0005515//protein binding	GO:0031103//axon regeneration;GO:0002164//larval development;GO:0010259//multicellular organismal aging;GO:0010033//response to organic substance	gi|71994129|ref|NP_001024806.1|/1.2269e-91/CALUmenin (calcium-binding protein) homolog family member (calu-1) [Caenorhabditis elegans]
Tsp_10964	24	83	4.8	16.35	1.76818	8.78486e-09	5.86953e-08	-	-	-	-
Tsp_00426	283	977	56.56	192.41	1.76633	0	0	-	-	-	-
Tsp_08372	18	62	3.6	12.21	1.76199	7.38208e-07	3.93758e-06	-	-	-	gi|158293018|ref|XP_314318.4|/9.63455e-17/AGAP004868-PA [Anopheles gambiae str. PEST]
Tsp_03858	36	124	7.2	24.42	1.76199	2.22e-12	2.02161e-11	-	-	-	-
Tsp_08223	16	55	3.2	10.83	1.75889	3.26914e-06	1.58034e-05	-	-	-	gi|156540251|ref|XP_001602246.1|/7.5228e-54/PREDICTED: similar to leucine carboxyl methyltransferase [Nasonia vitripennis]
Tsp_04166	205	702	40.97	138.25	1.75464	5.30908e-13	5.26156e-12	GO:0044444//cytoplasmic part	GO:0005488//binding	GO:0022607//cellular component assembly;GO:0009987//cellular process	gi|194211429|ref|XP_001915817.1|/1.74813e-53/PREDICTED: similar to APG16L beta [Equus caballus]
Tsp_04413	60	205	11.99	40.37	1.75145	0	0	-	-	-	gi|297695914|ref|XP_002825168.1|/5.08747e-139/PREDICTED: WD repeat-containing protein 20-like [Pongo abelii]
Tsp_08555	24	82	4.8	16.15	1.75043	1.35123e-08	8.91342e-08	-	GO:0004721//phosphoprotein phosphatase activity	GO:0006796//phosphate metabolic process	gi|301790375|ref|XP_002930393.1|/3.81264e-27/PREDICTED: protein tyrosine phosphatase domain-containing protein 1-like isoform 2 [Ailuropoda melanoleuca]
Tsp_08389	123	419	24.58	82.52	1.74726	0	0	-	GO:0003676//nucleic acid binding	GO:0009790//embryo development;GO:0048870//cell motility;GO:0008283//cell proliferation;GO:0007126//meiosis;GO:0002164//larval development;GO:0045137//development of primary sexual characteristics	gi|312072049|ref|XP_003138888.1|/2.0103e-45/hypothetical protein LOAG_03303 [Loa loa]
Tsp_13224	20	68	4	13.39	1.74308	2.58848e-07	1.46639e-06	GO:0043231//intracellular membrane-bounded organelle	GO:0008092//cytoskeletal protein binding;GO:0004872//receptor activity	GO:0009653//anatomical structure morphogenesis;GO:0033057;GO:0003012//muscle system process;GO:0007588//excretion;GO:0003006//developmental process involved in reproduction;GO:0060491;GO:0007320//insemination;GO:0051480//cytosolic calcium ion homeostasis;	gi|10636263|emb|CAC10528.1|/6.09946e-81/putative inositol 1,4,5-trisphosphate receptor [Caenorhabditis briggsae]
Tsp_07030	51	173	10.19	34.07	1.74135	1.70974e-14	2.22911e-13	GO:0043231//intracellular membrane-bounded organelle	GO:0016628//oxidoreductase activity, acting on the CH-CH group of donors, NAD or NADP as acceptor	GO:0032787//monocarboxylic acid metabolic process	gi|301788376|ref|XP_002929605.1|/1.50828e-48/PREDICTED: trans-2-enoyl-CoA reductase, mitochondrial-like [Ailuropoda melanoleuca]
Tsp_06813	85	288	16.99	56.72	1.73917	0	0	GO:0043231//intracellular membrane-bounded organelle	GO:0046914//transition metal ion binding;GO:0003676//nucleic acid binding	-	gi|149286928|gb|ABR23363.1|/2.50439e-29/U2 snRNP splicing factor small subunit [Ornithodoros parkeri]
Tsp_03559	13	44	2.6	8.67	1.73752	3.85364e-05	0.000154761	-	-	-	gi|308489093|ref|XP_003106740.1|/1.44398e-26/CRE-VAV-1 protein [Caenorhabditis remanei]
Tsp_05531	16	54	3.2	10.63	1.732	5.06144e-06	2.36286e-05	GO:0044464//cell part	-	GO:0032501//multicellular organismal process	gi|312078453|ref|XP_003141745.1|/3.75762e-58/hypothetical protein LOAG_06161 [Loa loa]
Tsp_05770	16	54	3.2	10.63	1.732	5.06144e-06	2.36153e-05	-	-	-	gi|170589613|ref|XP_001899568.1|/7.24009e-94/Stress-activated protein kinase jnk-1 [Brugia malayi]
Tsp_00203	16	54	3.2	10.63	1.732	5.06144e-06	2.36021e-05	-	-	-	-
Tsp_11647	57	192	11.39	37.81	1.731	6.32828e-14	7.61686e-13	GO:0005681//spliceosomal complex	-	GO:0000377	gi|195589617|ref|XP_002084547.1|/8.69694e-24/GD14329 [Drosophila simulans]
Tsp_00615	79	266	15.79	52.39	1.73028	0	0	-	-	-	-
Tsp_06333	11	37	2.2	7.29	1.72842	0.00017484	0.00060326	GO:0044425//membrane part	-	GO:0006886//intracellular protein transport	gi|312071485|ref|XP_003138630.1|/3.62556e-131/srpr protein [Loa loa]
Tsp_00170	22	74	4.4	14.57	1.72743	9.09054e-08	5.47079e-07	-	-	-	-
Tsp_11755	25	84	5	16.54	1.72596	1.23483e-08	8.19768e-08	GO:0044424//intracellular part	GO:0016740//transferase activity;GO:0005515//protein binding;GO:0000166//nucleotide binding;GO:0016772//transferase activity, transferring phosphorus-containing groups	GO:0044238//primary metabolic process;GO:0006917//induction of apoptosis;GO:0044260;GO:0007165//signal transduction	gi|170583617|ref|XP_001896664.1|/1.39668e-65/Protein kinase domain containing protein [Brugia malayi]
Tsp_11550	14	47	2.8	9.26	1.72559	2.26212e-05	9.51236e-05	GO:0016020//membrane	-	GO:0006810//transport	gi|196013669|ref|XP_002116695.1|/1.47446e-35/hypothetical protein TRIADDRAFT_31298 [Trichoplax adhaerens]
Tsp_02640	48	161	9.59	31.71	1.72534	1.18128e-13	1.35317e-12	-	-	-	gi|118099263|ref|XP_415503.2|/2.73173e-15/PREDICTED: similar to Coenzyme Q4 homolog (yeast) [Gallus gallus]
Tsp_05912	132	442	26.38	87.05	1.7224	1.36557e-13	1.55357e-12	-	-	-	gi|170580057|ref|XP_001895094.1|/9.55304e-61/5'-AMP-activated protein kinase, beta subunit, complex-interacting region containing protein [Brugia malayi]
Tsp_01592	41	137	8.19	26.98	1.71995	5.01154e-13	5.0025e-12	-	-	-	-
Tsp_06953	236	787	47.17	154.99	1.71623	5.1159e-13	5.09443e-12	-	GO:0004857//enzyme inhibitor activity	GO:0043462//regulation of ATPase activity	gi|268553487|ref|XP_002634729.1|/5.10021e-08/C. briggsae CBR-MAI-2 protein [Caenorhabditis briggsae]
Tsp_10247	15	50	3	9.85	1.71516	1.32922e-05	5.84394e-05	GO:0044428//nuclear part;GO:0030529//ribonucleoprotein complex	-	GO:0008380//RNA splicing	gi|312065287|ref|XP_003135717.1|/1.41935e-10/PWI domain-containing protein [Loa loa]
Tsp_07997	12	40	2.4	7.88	1.71516	0.000102097	0.000375516	-	-	-	gi|194220240|gb|ACF34999.1|/2.63362e-08/Cry1Ab-RR resistance protein APN2 [Ostrinia furnacalis]
Tsp_07534	88	292	17.59	57.51	1.70906	2.4869e-14	3.17749e-13	-	-	-	gi|30424367|emb|CAB54384.2|/5.86922e-11/C. elegans protein Y47D3B.11, partially confirmed by transcript evidence [Caenorhabditis elegans]
Tsp_05050	121	401	24.18	78.97	1.70749	3.70814e-14	4.67316e-13	GO:0044424//intracellular part	GO:0032561	GO:0009790//embryo development;GO:0035556//intracellular signal transduction;GO:0006897//endocytosis;GO:0015031//protein transport	gi|110757619|ref|XP_001120141.1|/1.79831e-36/PREDICTED: similar to Arflike at 72A CG6025-PA [Apis mellifera]
Tsp_05018	24	79	4.8	15.56	1.69674	4.90988e-08	3.08213e-07	-	-	-	gi|164565375|ref|NP_001106833.1|/3.36099e-73/TBC1 domain family member 14 isoform a [Mus musculus]
Tsp_06267	31	102	6.2	20.09	1.69614	5.45288e-10	4.05064e-09	GO:0043229//intracellular organelle;GO:0044459//plasma membrane part	GO:0005515//protein binding;GO:0005100//Rho GTPase activator activity	GO:0048731;GO:0043067//regulation of programmed cell death;GO:0007264//small GTPase mediated signal transduction;GO:0032956//regulation of actin cytoskeleton organization;GO:0006915//apoptosis;GO:0048522;GO:0048523//negative regulation of cellular process	gi|291409150|ref|XP_002720876.1|/8.97314e-74/PREDICTED: deleted in liver cancer 1, partial [Oryctolagus cuniculus]
Tsp_13131	53	174	10.59	34.27	1.69424	5.39568e-14	6.60931e-13	-	-	-	-
Tsp_06003	65	213	12.99	41.95	1.69127	0	0	-	-	-	gi|241176311|ref|XP_002399532.1|/1.70087e-36/aquaporin, putative [Ixodes scapularis]
Tsp_03307	120	393	23.99	77.4	1.6899	0	0	-	-	-	gi|91078314|ref|XP_972745.1|/2.98408e-06/PREDICTED: similar to ribosomal protein L28e [Tribolium castaneum]
Tsp_00171	29	95	5.8	18.71	1.68968	2.3604e-09	1.66552e-08	GO:0031981//nuclear lumen	-	GO:0006352//transcription initiation, DNA-dependent;GO:0006354//transcription elongation, DNA-dependent;GO:0006353//transcription termination, DNA-dependent	gi|312070093|ref|XP_003137987.1|/3.87466e-07/hypothetical protein LOAG_02401 [Loa loa]
Tsp_08584	55	180	10.99	35.45	1.68959	0	0	-	-	-	gi|307180693|gb|EFN68592.1|/1.66624e-11/Transcription factor 25 [Camponotus floridanus]
Tsp_03111	11	36	2.2	7.09	1.68828	0.000271284	0.000901205	GO:0043231//intracellular membrane-bounded organelle	GO:0005488//binding	-	gi|47223154|emb|CAG11289.1|/2.91255e-27/unnamed protein product [Tetraodon nigroviridis]
Tsp_01286	11	36	2.2	7.09	1.68828	0.000271284	0.000900845	GO:0031224//intrinsic to membrane;GO:0005903//brush border;GO:0044459//plasma membrane part	GO:0043168;GO:0031420;GO:0015081//sodium ion transmembrane transporter activity;GO:0015114//phosphate transmembrane transporter activity	GO:0055085//transmembrane transport;GO:0009746;GO:0043627//response to estrogen stimulus;GO:0043009//chordate embryonic development;GO:0006817//phosphate transport	gi|72135886|ref|XP_780963.1|/3.96883e-55/PREDICTED: similar to MGC82315 protein isoform 1 [Strongylocentrotus purpuratus]
Tsp_06870	773	2527	154.5	497.67	1.68758	1.05427e-12	9.92709e-12	GO:0044449;GO:0005924//cell-substrate adherens junction	GO:0005515//protein binding	GO:0009987//cellular process;GO:0051179//localization;GO:0003008;GO:0009653//anatomical structure morphogenesis;GO:0016043//cellular component organization;GO:0009790//embryo development	gi|71987604|ref|NP_508943.3|/1.69614e-57/UNCoordinated family member (unc-97) [Caenorhabditis elegans]
Tsp_08212	26	85	5.2	16.74	1.68672	1.72647e-08	1.12634e-07	GO:0043231//intracellular membrane-bounded organelle	GO:0046914//transition metal ion binding;GO:0001071//nucleic acid binding transcription factor activity	GO:0012501//programmed cell death;GO:0001654//eye development;GO:0033057;GO:0048729//tissue morphogenesis;GO:0006355//regulation of transcription, DNA-dependent;GO:0002164//larval development;GO:0050793//regulation of developmental process;GO:0040009//reg	gi|189242001|ref|XP_971187.2|/2.6379e-46/PREDICTED: similar to rotund CG32466-PA [Tribolium castaneum]
Tsp_08379	15	49	3	9.65	1.68557	2.05068e-05	8.64952e-05	-	GO:0016614//oxidoreductase activity, acting on CH-OH group of donors	GO:0044237//cellular metabolic process	gi|27374491|gb|AAO12427.1|/1.3999e-41/Malate dehydrogenase protein 1, isoform b, confirmed by transcript evidence [Caenorhabditis elegans]
Tsp_11724	314	1025	62.76	201.87	1.68551	1.70752e-13	1.87828e-12	-	-	-	-
Tsp_03549	34	111	6.8	21.86	1.68469	1.15061e-10	9.04908e-10	-	-	-	gi|268531848|ref|XP_002631052.1|/3.03015e-74/Hypothetical protein CBG02814 [Caenorhabditis briggsae]
Tsp_01287	19	62	3.8	12.21	1.68399	1.5987e-06	8.06633e-06	-	GO:0050662//coenzyme binding;GO:0003824//catalytic activity	GO:0006520//cellular amino acid metabolic process	gi|312066454|ref|XP_003136278.1|/9.80546e-22/FAD binding domain-containing protein [Loa loa]
Tsp_02951	85	277	16.99	54.55	1.68289	0	0	-	-	-	-
Tsp_07829	43	140	8.59	27.57	1.68237	5.8309e-13	5.73084e-12	-	-	-	-
Tsp_11047	39	127	7.8	25.01	1.68096	5.7574e-12	4.98594e-11	-	GO:0005488//binding;GO:0008238//exopeptidase activity	-	gi|241263211|ref|XP_002405507.1|/4.67924e-62/CNDP dipeptidase, putative [Ixodes scapularis]
Tsp_08716	68	221	13.59	43.52	1.67913	0	0	-	-	-	-
Tsp_05810	24	78	4.8	15.36	1.67807	7.5251e-08	4.58854e-07	-	-	-	gi|255652889|ref|NP_001157385.1|/7.19137e-38/DnaJ (Hsp40) homolog 8 [Bombyx mori]
Tsp_03711	24	78	4.8	15.36	1.67807	7.5251e-08	4.58518e-07	-	-	-	gi|311272083|ref|XP_003133292.1|/1.43618e-21/PREDICTED: mitochondrial GTPase 1 isoform 2 [Sus scrofa]
Tsp_10875	12	39	2.4	7.68	1.67807	0.000157968	0.000547775	-	GO:0004672//protein kinase activity	-	gi|156537606|ref|XP_001607731.1|/1.2683e-88/PREDICTED: similar to tyrosine-protein kinase pr2 [Nasonia vitripennis]
Tsp_00680	336	1091	67.16	214.86	1.67772	3.02646e-13	3.17759e-12	GO:0044464//cell part	GO:0032561	GO:0035556//intracellular signal transduction	gi|307170203|gb|EFN62589.1|/6.67488e-49/ADP-ribosylation factor-like protein 5B [Camponotus floridanus]
Tsp_00958	418	1357	83.55	267.25	1.67748	7.04326e-13	6.77017e-12	GO:0044424//intracellular part;GO:0044459//plasma membrane part	-	GO:0002164//larval development;GO:0040009//regulation of growth rate;GO:0009790//embryo development;GO:0006897//endocytosis;GO:0007292//female gamete generation;GO:0006811//ion transport;GO:0018988	gi|312066644|ref|XP_003136368.1|/1.57063e-18/vacuolar h ATPase 8 [Loa loa]
Tsp_03402	54	175	10.79	34.46	1.67523	4.86278e-14	6.02767e-13	-	-	-	-
Tsp_00609	13	42	2.6	8.27	1.66938	9.21606e-05	0.000341237	-	-	-	gi|307215207|gb|EFN89979.1|/4.26911e-24/Mediator of RNA polymerase II transcription subunit 19 [Harpegnathos saltator]
Tsp_06745	13	42	2.6	8.27	1.66938	9.21606e-05	0.000341085	GO:0016020//membrane	-	-	gi|308484504|ref|XP_003104452.1|/8.48573e-29/CRE-SULP-8 protein [Caenorhabditis remanei]
Tsp_05000	13	42	2.6	8.27	1.66938	9.21606e-05	0.000340933	GO:0043231//intracellular membrane-bounded organelle;GO:0044444//cytoplasmic part;GO:0000267//cell fraction	GO:0019842//vitamin binding;GO:0016421//CoA carboxylase activity;GO:0032559	GO:0009893//positive regulation of metabolic process;GO:0006631//fatty acid metabolic process;GO:0035336//long-chain fatty-acyl-CoA metabolic process;GO:0006641//triglyceride metabolic process;GO:0048878//chemical homeostasis;GO:0051260//protein homooligo	gi|45382859|ref|NP_990836.1|/0/acetyl-CoA carboxylase [Gallus gallus]
Tsp_06249	22	71	4.4	13.98	1.66779	3.29074e-07	1.83052e-06	-	-	-	-
Tsp_05882	59	190	11.79	37.42	1.66625	3.0198e-14	3.82309e-13	-	-	-	gi|307193257|gb|EFN76148.1|/3.95009e-87/S-adenosylmethionine synthetase [Harpegnathos saltator]
Tsp_03438	18	58	3.6	11.42	1.66549	4.16276e-06	1.98346e-05	-	-	-	gi|189083707|ref|NP_001121108.1|/1.85465e-10/nudix-type motif 13 [Rattus norvegicus]
Tsp_03171	143	456	28.58	89.81	1.65187	0	0	-	-	-	gi|312080359|ref|XP_003142566.1|/3.22119e-49/hypothetical protein LOAG_06984 [Loa loa]
Tsp_04415	43	137	8.59	26.98	1.65116	1.76814e-12	1.62438e-11	-	GO:0005515//protein binding	-	gi|17505472|ref|NP_492575.1|/9.94225e-18/I Kappa B homolog family member (ikb-1) [Caenorhabditis elegans]
Tsp_01311	225	717	44.97	141.21	1.65081	0	0	-	-	-	-
Tsp_00081	83	264	16.59	51.99	1.64792	1.47216e-13	1.64774e-12	-	-	-	gi|118403552|ref|NP_001017328.2|/4.38028e-35/ectonucleotide pyrophosphatase/phosphodiesterase family member 4 precursor [Xenopus (Silurana) tropicalis]
Tsp_04587	29	92	5.8	18.12	1.64346	8.39428e-09	5.61308e-08	-	-	-	gi|62858903|ref|NP_001016263.1|/5.44953e-21/leukocyte receptor cluster (LRC) member 1 [Xenopus (Silurana) tropicalis]
Tsp_01510	57	180	11.39	35.45	1.63802	6.39488e-14	7.67478e-13	-	-	-	gi|148235903|ref|NP_001089244.1|/1.34376e-13/dnaJ homolog subfamily B member 6-A [Xenopus laevis]
Tsp_01567	19	60	3.8	11.82	1.63716	3.74668e-06	1.79241e-05	-	-	-	-
Tsp_12630	13	41	2.6	8.07	1.63406	0.000141629	0.000495045	-	GO:0016787//hydrolase activity	-	gi|308481215|ref|XP_003102813.1|/1.4778e-16/CRE-GON-1 protein [Caenorhabditis remanei]
Tsp_04037	81	255	16.19	50.22	1.63316	6.19504e-14	7.48905e-13	-	GO:0016861//intramolecular oxidoreductase activity, interconverting aldoses and ketoses	GO:0044262//cellular carbohydrate metabolic process	gi|76780352|gb|AAI06454.1|/2.85924e-33/LOC733350 protein [Xenopus laevis]
Tsp_05192	56	175	11.19	34.46	1.62271	2.4647e-14	3.15885e-13	-	-	-	gi|268567349|ref|XP_002647777.1|/5.61246e-09/C. briggsae CBR-TSP-13 protein [Caenorhabditis briggsae]
Tsp_07219	24	75	4.8	14.77	1.62156	2.67038e-07	1.51073e-06	GO:0031981//nuclear lumen;GO:0005635//nuclear envelope	GO:0005488//binding;GO:0019783//small conjugating protein-specific protease activity	GO:0009987//cellular process	gi|241122779|ref|XP_002403685.1|/5.90033e-36/sentrin/sumo-specific protease, putative [Ixodes scapularis]
Tsp_01430	33	103	6.6	20.28	1.61952	1.5792e-09	1.13063e-08	-	-	-	gi|260790252|ref|XP_002590157.1|/2.4356e-11/hypothetical protein BRAFLDRAFT_126058 [Branchiostoma floridae]
Tsp_12830	34	106	6.8	20.88	1.61852	9.37558e-10	6.86633e-09	-	-	-	gi|291236185|ref|XP_002738021.1|/2.28389e-21/PREDICTED: lysophosphatidylglycerol acyltransferase 1-like [Saccoglossus kowalevskii]
Tsp_12056	61	190	12.19	37.42	1.61811	3.39728e-14	4.2879e-13	GO:0044464//cell part	-	GO:0051234//establishment of localization;GO:0018988;GO:0048856//anatomical structure development;GO:0040009//regulation of growth rate;GO:0002164//larval development;GO:0009790//embryo development	gi|170579591|ref|XP_001894897.1|/1.26219e-10/nuclear transport factor 2 (NTF-2) [Brugia malayi]
Tsp_04002	53	165	10.59	32.5	1.61774	7.5051e-14	8.96832e-13	GO:0016020//membrane	-	GO:0009987//cellular process	gi|291406383|ref|XP_002719527.1|/4.74224e-08/PREDICTED: testis expressed sequence 2 [Oryctolagus cuniculus]
Tsp_06730	45	140	8.99	27.57	1.61671	2.0639e-12	1.88359e-11	-	-	GO:0023052//signaling;GO:0050794//regulation of cellular process;GO:0007389//pattern specification process	gi|115970099|ref|XP_001185510.1|/1.538e-84/PREDICTED: similar to dispatched 1 [Strongylocentrotus purpuratus]
Tsp_05990	18	56	3.6	11.03	1.61536	9.71564e-06	4.31258e-05	-	-	-	gi|242013969|ref|XP_002427671.1|/4.6574e-67/protein phosphatase 2C isoform beta, putative [Pediculus humanus corporis]
Tsp_13222	37	115	7.4	22.65	1.61391	1.96618e-10	1.52894e-09	-	-	-	gi|312080832|ref|XP_003142768.1|/2.28374e-25/hypothetical protein LOAG_07186 [Loa loa]
Tsp_05165	19	59	3.8	11.62	1.61254	5.7078e-06	2.64232e-05	-	GO:0016740//transferase activity	-	gi|260830499|ref|XP_002610198.1|/1.68385e-66/hypothetical protein BRAFLDRAFT_114350 [Branchiostoma floridae]
Tsp_05291	132	409	26.38	80.55	1.61044	1.36557e-13	1.55145e-12	-	-	-	-
Tsp_09760	21	65	4.2	12.8	1.60768	1.97601e-06	9.82681e-06	GO:0044464//cell part	GO:0008047//enzyme activator activity	GO:0044248//cellular catabolic process;GO:0007165//signal transduction	gi|47215929|emb|CAF96331.1|/1.5811e-40/unnamed protein product [Tetraodon nigroviridis]
Tsp_01976	22	68	4.4	13.39	1.60558	1.16423e-06	5.9944e-06	-	-	-	-
Tsp_06632	104	320	20.79	63.02	1.59992	0	0	-	-	-	gi|196010297|ref|XP_002115013.1|/1.30546e-39/hypothetical protein TRIADDRAFT_2664 [Trichoplax adhaerens]
Tsp_03283	27	83	5.4	16.35	1.59826	8.35756e-08	5.05164e-07	-	-	-	-
Tsp_06809	16	49	3.2	9.65	1.59246	4.30206e-05	0.00017169	-	GO:0016301//kinase activity;GO:0000166//nucleotide binding	GO:0008152//metabolic process	gi|242021778|ref|XP_002431320.1|/1.50998e-65/uridine cytidine kinase I, putative [Pediculus humanus corporis]
Tsp_06751	17	52	3.4	10.24	1.59061	2.51838e-05	0.000105632	-	-	-	-
Tsp_07136	17	52	3.4	10.24	1.59061	2.51838e-05	0.000105579	-	-	-	-
Tsp_04389	43	131	8.59	25.8	1.58664	1.98614e-11	1.64456e-10	-	-	-	-
Tsp_10952	20	61	4	12.01	1.58616	5.09148e-06	2.37155e-05	GO:0043229//intracellular organelle;GO:0044444//cytoplasmic part	GO:0008047//enzyme activator activity	GO:0035556//intracellular signal transduction;GO:0006935//chemotaxis;GO:0009966//regulation of signal transduction	gi|242004801|ref|XP_002423265.1|/9.0732e-120/hypothetical protein Phum_PHUM046570 [Pediculus humanus corporis]
Tsp_01827	23	70	4.6	13.79	1.58392	1.03904e-06	5.39664e-06	-	-	-	gi|193648056|ref|XP_001943502.1|/4.9186e-06/PREDICTED: similar to GA11625-PA [Acyrthosiphon pisum]
Tsp_02055	1790	5439	357.78	1071.17	1.58204	5.32508e-12	4.62119e-11	-	-	-	-
Tsp_12025	80	243	15.99	47.86	1.58165	0	0	-	-	-	-
Tsp_08239	26	79	5.2	15.56	1.58126	2.1358e-07	1.23094e-06	GO:0005634//nucleus	GO:0016835//carbon-oxygen lyase activity;GO:0051536//iron-sulfur cluster binding;GO:0003677//DNA binding;GO:0019104//DNA N-glycosylase activity	GO:0006285//base-excision repair, AP site formation;GO:0033683//nucleotide-excision repair, DNA incision	gi|164521918|gb|ABY60747.1|/4.25002e-134/hypothetical protein [Trichinella spiralis]
Tsp_07884	71	215	14.19	42.34	1.57715	0	0	-	-	GO:0007399//nervous system development	gi|307344668|ref|NP_001072310.2|/1.9951e-133/BTB/POZ domain-containing protein 6 [Xenopus (Silurana) tropicalis]
Tsp_02268	40	121	8	23.83	1.57471	1.41321e-10	1.10724e-09	-	GO:0003824//catalytic activity	-	gi|256081811|ref|XP_002577161.1|/4.34563e-31/glutathione peroxidase [Schistosoma mansoni]
Tsp_02561	49	148	9.79	29.15	1.57412	1.36624e-12	1.26778e-11	GO:0005815//microtubule organizing center;GO:0043231//intracellular membrane-bounded organelle;GO:0000776//kinetochore	GO:0000166//nucleotide binding;GO:0004672//protein kinase activity	GO:0000278//mitotic cell cycle;GO:0032270//positive regulation of cellular protein metabolic process;GO:0016567//protein ubiquitination;GO:0051726//regulation of cell cycle;GO:0022402//cell cycle process	gi|312066258|ref|XP_003136185.1|/1.00842e-153/PLK/PLK1 protein kinase [Loa loa]
Tsp_00295	94	284	18.79	55.93	1.57366	0	0	GO:0005815//microtubule organizing center;GO:0043231//intracellular membrane-bounded organelle;GO:0008287//protein serine/threonine phosphatase complex	GO:0043169//cation binding;GO:0004721//phosphoprotein phosphatase activity;GO:0004702//receptor signaling protein serine/threonine kinase activity	GO:0048646//anatomical structure formation involved in morphogenesis;GO:0006796//phosphate metabolic process;GO:0007010//cytoskeleton organization;GO:0006464//protein modification process	gi|241828659|ref|XP_002414728.1|/8.16984e-81/Ser/Thr protein phosphatase, putative [Ixodes scapularis]
Tsp_10139	102	308	20.39	60.66	1.57288	0	0	-	-	-	gi|308463167|ref|XP_003093860.1|/0/CRE-LRP-1 protein [Caenorhabditis remanei]
Tsp_10831	81	243	16.19	47.86	1.56372	6.19504e-14	7.5219e-13	-	GO:0005488//binding;GO:0008233//peptidase activity	-	gi|71980967|ref|NP_492109.2|/2.4191e-65/Nematode AStacin protease family member (nas-36) [Caenorhabditis elegans]
Tsp_10200	33	99	6.6	19.5	1.56294	8.17246e-09	5.47357e-08	GO:0043231//intracellular membrane-bounded organelle	-	GO:0045807//positive regulation of endocytosis	gi|301761584|ref|XP_002916218.1|/1.87249e-37/PREDICTED: tubby protein homolog [Ailuropoda melanoleuca]
Tsp_06038	28	84	5.6	16.54	1.56246	1.12364e-07	6.66081e-07	-	GO:0005488//binding	-	gi|307177324|gb|EFN66497.1|/3.7697e-44/Adapter molecule Crk [Camponotus floridanus]
Tsp_08112	28	84	5.6	16.54	1.56246	1.12364e-07	6.65606e-07	-	-	-	gi|312077681|ref|XP_003141411.1|/8.03954e-15/hypothetical protein LOAG_05829 [Loa loa]
Tsp_06214	16	48	3.2	9.45	1.56224	6.5235e-05	0.000249552	-	-	-	-
Tsp_15349	348	1037	69.56	204.23	1.55386	5.4401e-14	6.64412e-13	GO:0048500//signal recognition particle	GO:0003723//RNA binding	GO:0009987//cellular process	gi|312100740|ref|XP_003149457.1|/6.06834e-17/signal recognition particle protein [Loa loa]
Tsp_07851	168	497	33.58	97.88	1.54341	1.73861e-13	1.90742e-12	GO:0016604//nuclear body	GO:0005488//binding	GO:0008380//RNA splicing	gi|241701196|ref|XP_002402825.1|/2.7634e-77/u4/u6 small nuclear ribonucleoprotein, putative [Ixodes scapularis]
Tsp_02383	21	62	4.2	12.21	1.5396	6.80892e-06	3.09683e-05	-	GO:0005488//binding;GO:0008233//peptidase activity	-	gi|156389068|ref|XP_001634814.1|/1.09233e-62/predicted protein [Nematostella vectensis]
Tsp_12108	19	56	3.8	11.03	1.53736	1.97462e-05	8.37549e-05	-	-	-	-
Tsp_04198	19	56	3.8	11.03	1.53736	1.97462e-05	8.37121e-05	-	-	-	gi|198432661|ref|XP_002127876.1|/3.18101e-53/PREDICTED: similar to CG8768 CG8768-PA [Ciona intestinalis]
Tsp_00871	19	56	3.8	11.03	1.53736	1.97462e-05	8.36694e-05	GO:0043231//intracellular membrane-bounded organelle	GO:0005488//binding;GO:0003702//RNA polymerase II transcription factor activity	GO:0006355//regulation of transcription, DNA-dependent;GO:0048513//organ development;GO:0048468//cell development;GO:0000288//nuclear-transcribed mRNA catabolic process, deadenylation-dependent decay;GO:0031572//G2/M transition DNA damage checkpoint	gi|157123090|ref|XP_001660002.1|/1.41332e-70/ccr4-associated factor [Aedes aegypti]
Tsp_07032	151	444	30.18	87.44	1.5347	1.13243e-14	1.49758e-13	-	-	-	gi|268558416|ref|XP_002637198.1|/1.92836e-10/Hypothetical protein CBG09721 [Caenorhabditis briggsae]
Tsp_05628	17	50	3.4	9.85	1.53459	5.75546e-05	0.000222321	GO:0032991//macromolecular complex	GO:0005515//protein binding	GO:0065008;GO:0007293//germarium-derived egg chamber formation;GO:0045807//positive regulation of endocytosis;GO:0007297//ovarian follicle cell migration	gi|157131030|ref|XP_001655785.1|/5.23802e-32/cortactin [Aedes aegypti]
Tsp_10157	299	879	59.76	173.11	1.53444	6.48592e-13	6.30007e-12	-	-	-	-
Tsp_06701	16	47	3.2	9.26	1.53294	9.84818e-05	0.000363184	GO:0043231//intracellular membrane-bounded organelle;GO:0043234//protein complex;GO:0042598//vesicular fraction;GO:0016020//membrane	GO:0008415//acyltransferase activity;GO:0005515//protein binding	GO:0043648//dicarboxylic acid metabolic process;GO:0019674//NAD metabolic process;GO:0009060//aerobic respiration	gi|309371237|emb|CBX33002.1|/1.6043e-67/hypothetical protein CBG_19001 [Caenorhabditis briggsae AF16]
Tsp_03153	16	47	3.2	9.26	1.53294	9.84818e-05	0.000363023	-	-	-	gi|118090248|ref|XP_420605.2|/2.81184e-122/PREDICTED: similar to ankyrin repeat domain protein 17 [Gallus gallus]
Tsp_01025	343	1007	68.56	198.32	1.53239	0	0	GO:0005622//intracellular	GO:0005488//binding;GO:0004518//nuclease activity	GO:0007592//protein-based cuticle development;GO:0007369//gastrulation;GO:0070193//synaptonemal complex organization;GO:0006357//regulation of transcription from RNA polymerase II promoter;GO:0006259//DNA metabolic process;GO:0033554//cellular response to	gi|146446849|gb|ABQ41279.1|/1.76052e-15/SUMO-1-like protein [Artemia franciscana]
Tsp_03388	159	466	31.78	91.77	1.5299	1.01918e-13	1.18714e-12	GO:0030529//ribonucleoprotein complex	GO:0005198//structural molecule activity	GO:0010467//gene expression	gi|22758848|gb|AAN05584.1|/7.94507e-41/ribosomal protein L30 [Argopecten irradians]
Tsp_05621	42	123	8.39	24.22	1.52946	2.50106e-10	1.91971e-09	GO:0044464//cell part	GO:0030695//GTPase regulator activity	-	gi|242009435|ref|XP_002425491.1|/5.55727e-32/Rhophilin-2, putative [Pediculus humanus corporis]
Tsp_05293	14	41	2.8	8.07	1.52714	0.000289924	0.000957003	-	-	-	gi|281183413|gb|ADA53575.1|/3.60228e-97/RE05962p [Drosophila melanogaster]
Tsp_01762	14	41	2.8	8.07	1.52714	0.000289924	0.000956622	GO:0044464//cell part	GO:0032561;GO:0005515//protein binding;GO:0032559	GO:0035556//intracellular signal transduction;GO:0006351//transcription, DNA-dependent;GO:0006810//transport	gi|312068043|ref|XP_003137028.1|/1.39959e-13/small GTP binding protein [Loa loa]
Tsp_09257	14	41	2.8	8.07	1.52714	0.000289924	0.000956243	-	-	-	gi|242008800|ref|XP_002425187.1|/9.52069e-44/endonuclease G, putative [Pediculus humanus corporis]
Tsp_12371	37	108	7.4	21.27	1.52322	3.3836e-09	2.34957e-08	-	-	-	-
Tsp_03656	54	157	10.79	30.92	1.51885	1.14153e-12	1.06402e-11	GO:0043231//intracellular membrane-bounded organelle;GO:0031332;GO:0044444//cytoplasmic part	GO:0005515//protein binding;GO:0008135//translation factor activity, nucleic acid binding	GO:0016246//RNA interference;GO:0006401//RNA catabolic process;GO:0006379//mRNA cleavage;GO:0007365//periodic partitioning;GO:0002164//larval development;GO:0010259//multicellular organismal aging;GO:0034645//cellular macromolecule biosynthetic process;GO	gi|32564644|ref|NP_871992.1|/0/Argonaute (plant)-Like Gene family member (alg-2) [Caenorhabditis elegans]
Tsp_03958	129	374	25.78	73.66	1.51463	0	0	GO:0030532//small nuclear ribonucleoprotein complex;GO:0005681//spliceosomal complex;GO:0031981//nuclear lumen	GO:0003712//transcription cofactor activity;GO:0035258//steroid hormone receptor binding	GO:0006357//regulation of transcription from RNA polymerase II promoter;GO:0000387//spliceosomal snRNP assembly	gi|156554377|ref|XP_001604212.1|/5.75924e-60/PREDICTED: similar to pre-mrna splicing factor [Nasonia vitripennis]
Tsp_05210	20	58	4	11.42	1.51349	1.73856e-05	7.4045e-05	-	-	-	-
Tsp_05110	212	613	42.37	120.73	1.51067	0	0	GO:0043234//protein complex;GO:0044444//cytoplasmic part	GO:0008135//translation factor activity, nucleic acid binding	GO:0006412//translation	gi|312068250|ref|XP_003137126.1|/0/eukaryotic translation initiation factor 3 subunit 8 [Loa loa]
Tsp_03942	28	81	5.6	15.95	1.51006	3.77154e-07	2.08957e-06	-	GO:0016787//hydrolase activity	-	gi|158298379|ref|XP_318543.4|/1.93475e-13/AGAP010764-PA [Anopheles gambiae str. PEST]
Tsp_06710	37	107	7.4	21.07	1.50959	5.0377e-09	3.44063e-08	-	GO:0016740//transferase activity	GO:0044237//cellular metabolic process	gi|301620570|ref|XP_002939642.1|/2.71607e-86/PREDICTED: 6-phosphofructo-2-kinase/fructose-2,6-biphosphatase-like isoform 2 [Xenopus (Silurana) tropicalis]
Tsp_07693	43	124	8.59	24.42	1.50733	3.28928e-10	2.49931e-09	GO:0005794//Golgi apparatus;GO:0030120//vesicle coat	GO:0005488//binding	GO:0048193//Golgi vesicle transport	gi|115640595|ref|XP_784737.2|/5.8941e-122/PREDICTED: similar to Copg2 protein [Strongylocentrotus purpuratus]
Tsp_01476	48	138	9.59	27.18	1.50294	3.64678e-11	2.94044e-10	-	-	-	-
Tsp_10769	15	43	3	8.47	1.4974	0.000253796	0.000851971	GO:0043234//protein complex;GO:0044444//cytoplasmic part	GO:0008135//translation factor activity, nucleic acid binding	GO:0006413//translational initiation	gi|241647509|ref|XP_002411153.1|/1.13461e-43/paramyosin, putative [Ixodes scapularis]
Tsp_02912	22	63	4.4	12.41	1.49593	8.97034e-06	3.99886e-05	-	-	-	gi|66809783|ref|XP_638615.1|/5.81909e-11/PHD zinc finger-containing protein [Dictyostelium discoideum AX4]
Tsp_06020	28	80	5.6	15.76	1.49277	5.6148e-07	3.02602e-06	-	-	-	gi|22656349|gb|AAM97494.1|/0/secreted 5'-nucleotidase [Trichinella spiralis]
Tsp_10415	318	908	63.56	178.82	1.49232	2.03836e-13	2.21289e-12	-	-	-	-
Tsp_05966	452	1284	90.34	252.87	1.48496	7.45848e-13	7.14448e-12	-	-	-	-
Tsp_03809	244	693	48.77	136.48	1.48462	3.4328e-13	3.52839e-12	-	GO:0004872//receptor activity	-	gi|309357166|emb|CAP36001.2|/0/hypothetical protein CBG_18580 [Caenorhabditis briggsae AF16]
Tsp_10926	19	54	3.8	10.63	1.48407	4.42916e-05	0.000176508	-	GO:0032561;GO:0004620//phospholipase activity	GO:0035556//intracellular signal transduction;GO:0006810//transport	gi|115661686|ref|XP_001202086.1|/4.3028e-41/PREDICTED: similar to RAB14, member RAS oncogene family [Strongylocentrotus purpuratus]
Tsp_06157	98	278	19.59	54.75	1.48274	1.15463e-14	1.52452e-13	GO:0043231//intracellular membrane-bounded organelle	-	-	gi|242019682|ref|XP_002430288.1|/2.1017e-40/conserved hypothetical protein [Pediculus humanus corporis]
Tsp_06123	48	136	9.59	26.78	1.48155	7.97222e-11	6.32371e-10	-	-	-	-
Tsp_08889	84	238	16.79	46.87	1.48106	0	0	-	-	-	-
Tsp_08876	18	51	3.6	10.04	1.47969	7.56064e-05	0.000282716	-	-	-	gi|170576968|ref|XP_001893829.1|/2.08995e-48/RhoGAP domain containing protein [Brugia malayi]
Tsp_05477	245	692	48.97	136.28	1.4766	4.15002e-13	4.21344e-12	GO:0032991//macromolecular complex;GO:0031981//nuclear lumen	GO:0003729//mRNA binding	GO:0019056//modulation by virus of host transcription;GO:0000377;GO:0003012//muscle system process;GO:0031124//mRNA 3'-end processing;GO:0006406//mRNA export from nucleus;GO:0006353//transcription termination, DNA-dependent	gi|47575772|ref|NP_001001230.1|/1.7442e-20/polyadenylate-binding protein 2 [Xenopus (Silurana) tropicalis]
Tsp_06385	68	192	13.59	37.81	1.47622	0	0	-	-	-	gi|198434002|ref|XP_002131703.1|/3.2858e-10/PREDICTED: similar to B double prime 1, subunit of RNA polymerase III transcription initiation factor IIIB [Ciona intestinalis]
Tsp_06832	34	96	6.8	18.91	1.47554	5.31314e-08	3.31522e-07	-	-	-	gi|309363224|emb|CAP26737.2|/1.14629e-15/hypothetical protein CBG_06431 [Caenorhabditis briggsae AF16]
Tsp_00573	17	48	3.4	9.45	1.47478	0.000129248	0.000458721	GO:0043231//intracellular membrane-bounded organelle;GO:0043234//protein complex	GO:0030528//transcription regulator activity;GO:0003676//nucleic acid binding;GO:0001071//nucleic acid binding transcription factor activity;GO:0005515//protein binding	GO:0048704//embryonic skeletal system morphogenesis;GO:0045596//negative regulation of cell differentiation;GO:0009888//tissue development;GO:0001503//ossification;GO:0006357//regulation of transcription from RNA polymerase II promoter;GO:0065009;GO:00018	gi|260823603|ref|XP_002606170.1|/5.00455e-21/hypothetical protein BRAFLDRAFT_60376 [Branchiostoma floridae]
Tsp_11269	73	205	14.59	40.37	1.4683	0	0	-	-	-	-
Tsp_06218	20	56	4	11.03	1.46336	3.86696e-05	0.00015522	GO:0000123//histone acetyltransferase complex	GO:0042393//histone binding	GO:0070199;GO:0016573//histone acetylation	gi|157130257|ref|XP_001661857.1|/6.62127e-27/hypothetical protein AaeL_AAEL011724 [Aedes aegypti]
Tsp_02412	88	246	17.59	48.45	1.46174	2.4869e-14	3.16775e-13	GO:0016585//chromatin remodeling complex	GO:0005488//binding	GO:0043484//regulation of RNA splicing;GO:0048812//neuron projection morphogenesis;GO:0048513//organ development;GO:0034728	gi|242021010|ref|XP_002430940.1|/1.15972e-26/Anti-silencing protein, putative [Pediculus humanus corporis]
Tsp_00472	29	81	5.8	15.95	1.45943	7.29316e-07	3.89265e-06	-	-	-	gi|260806841|ref|XP_002598292.1|/2.77856e-14/hypothetical protein BRAFLDRAFT_69647 [Branchiostoma floridae]
Tsp_00763	32	89	6.4	17.53	1.45368	2.23448e-07	1.28247e-06	-	-	-	-
Tsp_07421	31	86	6.2	16.94	1.45009	3.7719e-07	2.08838e-06	GO:0000790//nuclear chromatin	GO:0005515//protein binding;GO:0017136//NAD-dependent histone deacetylase activity	GO:0006915//apoptosis;GO:0006357//regulation of transcription from RNA polymerase II promoter;GO:0006342//chromatin silencing;GO:0045444//fat cell differentiation;GO:0006476//protein deacetylation;GO:0007276//gamete generation;GO:0033554//cellular respons	gi|52345464|ref|NP_001004767.1|/3.48512e-51/NAD-dependent deacetylase sirtuin-1 [Gallus gallus]
Tsp_05781	35	97	7	19.1	1.44815	6.86674e-08	4.21495e-07	-	-	-	gi|193202769|ref|NP_001122474.1|/2.21604e-54/TBP-Like Factor family member (tlf-1) [Caenorhabditis elegans]
Tsp_01273	35	97	7	19.1	1.44815	6.86674e-08	4.21184e-07	-	-	-	gi|311260271|ref|XP_001928665.2|/6.63312e-30/PREDICTED: uncharacterized protein C6orf106-like isoform 1 [Sus scrofa]
Tsp_13301	26	72	5.2	14.18	1.44727	3.53342e-06	1.69429e-05	-	-	-	gi|50539854|ref|NP_001002393.1|/6.96713e-16/coiled-coil domain-containing protein 75 [Danio rerio]
Tsp_06272	33	91	6.6	17.92	1.44103	1.95139e-07	1.13093e-06	-	-	-	gi|170577097|ref|XP_001893880.1|/9.09648e-11/Ubl3 protein [Brugia malayi]
Tsp_07362	163	449	32.58	88.43	1.44055	2.52464e-13	2.68809e-12	-	-	-	gi|312098817|ref|XP_003149171.1|/4.64023e-19/I-connectin [Loa loa]
Tsp_06160	100	275	19.99	54.16	1.43795	3.84138e-14	4.81913e-13	-	-	-	gi|54873575|gb|AAC38989.2|/2.14037e-97/TsJ5 [Trichinella spiralis]
Tsp_03193	20	55	4	10.83	1.43696	5.73178e-05	0.00022151	GO:0044424//intracellular part	GO:0005515//protein binding	GO:0016070//RNA metabolic process	gi|189230302|ref|NP_001121475.1|/1.20259e-157/UPF2 regulator of nonsense transcripts homolog [Xenopus (Silurana) tropicalis]
Tsp_05184	42	115	8.39	22.65	1.43277	5.70438e-09	3.87683e-08	-	-	-	-
Tsp_15267	19	52	3.8	10.24	1.43014	9.76834e-05	0.0003604	-	-	-	-
Tsp_01547	33	90	6.6	17.72	1.42484	2.8677e-07	1.60812e-06	-	-	-	-
Tsp_10187	61	166	12.19	32.69	1.42315	3.09596e-12	2.75879e-11	GO:0031981//nuclear lumen;GO:0005759//mitochondrial matrix;GO:0000922//spindle pole	GO:0003916//DNA topoisomerase activity;GO:0003682//chromatin binding	GO:0048729//tissue morphogenesis;GO:0002164//larval development;GO:0045137//development of primary sexual characteristics;GO:0010259//multicellular organismal aging;GO:0006259//DNA metabolic process;GO:0040009//regulation of growth rate;GO:0009790//embryo	gi|149498704|ref|XP_001519186.1|/2.66765e-154/PREDICTED: similar to mitochondrial topoisomerase I [Ornithorhynchus anatinus]
Tsp_00508	93	253	18.59	49.83	1.42249	4.9294e-14	6.10114e-13	GO:0005634//nucleus	GO:0030528//transcription regulator activity;GO:0003677//DNA binding	GO:0006351//transcription, DNA-dependent	gi|73986028|ref|XP_852080.1|/7.61153e-88/PREDICTED: similar to pre-B-cell leukemia transcription factor 4 [Canis familiaris]
Tsp_03165	382	1039	76.35	204.62	1.42225	5.8109e-13	5.71795e-12	-	GO:0016787//hydrolase activity	-	gi|312086412|ref|XP_003145066.1|/2.31925e-22/hypothetical protein LOAG_09491 [Loa loa]
Tsp_02812	35	95	7	18.71	1.41838	1.48148e-07	8.61602e-07	-	-	-	gi|194387674|dbj|BAG61250.1|/1.99754e-30/unnamed protein product [Homo sapiens]
Tsp_06362	17	46	3.4	9.06	1.41398	0.000284834	0.000941324	GO:0030139//endocytic vesicle;GO:0030117//membrane coat;GO:0012505//endomembrane system	GO:0005488//binding	GO:0016192//vesicle-mediated transport;GO:0050688//regulation of defense response to virus;GO:0015031//protein transport	gi|312076720|ref|XP_003140988.1|/0/adaptor protein complex AP-2 [Loa loa]
Tsp_07390	91	246	18.19	48.45	1.41335	0	0	GO:0005634//nucleus	GO:0005488//binding;GO:0004386//helicase activity	GO:0009416//response to light stimulus;GO:0000380//alternative nuclear mRNA splicing, via spliceosome	gi|309359929|emb|CAP32084.2|/0/hypothetical protein CBG_13269 [Caenorhabditis briggsae AF16]
Tsp_09612	43	116	8.59	22.85	1.41146	7.27196e-09	4.89017e-08	-	GO:0005488//binding	-	gi|312078708|ref|XP_003141855.1|/7.59428e-37/WH2 domain-containing protein family protein [Loa loa]
Tsp_02573	20	54	4	10.63	1.41007	8.45976e-05	0.000314496	-	-	GO:0019222//regulation of metabolic process;GO:0046545//development of primary female sexual characteristics	gi|268553447|ref|XP_002634709.1|/6.46585e-20/C. briggsae CBR-LET-767 protein [Caenorhabditis briggsae]
Tsp_11683	79	213	15.79	41.95	1.40966	0	0	GO:0044424//intracellular part	-	GO:0016071//mRNA metabolic process;GO:0010467//gene expression	gi|260801036|ref|XP_002595402.1|/7.8228e-31/hypothetical protein BRAFLDRAFT_119020 [Branchiostoma floridae]
Tsp_04390	75	202	14.99	39.78	1.40804	0	0	GO:0044464//cell part	-	-	gi|115841647|ref|XP_783989.2|/9.59848e-25/PREDICTED: similar to Rad50-interacting protein 1 [Strongylocentrotus purpuratus]
Tsp_03390	26	70	5.2	13.79	1.40704	7.65286e-06	3.45418e-05	-	-	-	gi|311244185|ref|XP_003121351.1|/2.67199e-59/PREDICTED: ras-related GTP-binding protein D-like [Sus scrofa]
Tsp_00167	29	78	5.8	15.36	1.40505	2.32276e-06	1.14416e-05	-	-	-	-
Tsp_04838	350	940	69.96	185.13	1.40394	3.24186e-13	3.36125e-12	GO:0043292//contractile fiber	GO:0016702//oxidoreductase activity, acting on single donors with incorporation of molecular oxygen, incorporation of two atoms of oxygen;GO:0005488//binding	GO:0018130;GO:0001818//negative regulation of cytokine production;GO:0042130//negative regulation of T cell proliferation;GO:0002517//T cell tolerance induction;GO:0001819//positive regulation of cytokine production;GO:0002544//chronic inflammatory respon	gi|291227225|ref|XP_002733587.1|/4.36862e-28/PREDICTED: N-acetyltransferase 6-like [Saccoglossus kowalevskii]
Tsp_01652	19	51	3.8	10.04	1.40169	0.000144103	0.000503057	GO:0005622//intracellular	GO:0008047//enzyme activator activity	-	gi|291241439|ref|XP_002740623.1|/1.9617e-16/PREDICTED: TBC1 domain family, member 5-like [Saccoglossus kowalevskii]
Tsp_03043	34	91	6.8	17.92	1.39796	3.64826e-07	2.02397e-06	-	-	-	gi|47224562|emb|CAG03546.1|/6.7516e-43/unnamed protein product [Tetraodon nigroviridis]
Tsp_00476	1387	3704	277.23	729.47	1.39577	4.52304e-13	4.55872e-12	-	-	GO:0009790//embryo development;GO:0035264//multicellular organism growth;GO:0048806//genitalia development;GO:0018988;GO:0002164//larval development	gi|170590480|ref|XP_001900000.1|/3.8815e-32/60S ribosomal protein L44 [Brugia malayi]
Tsp_09373	112	299	22.39	58.89	1.39517	0	0	-	-	-	gi|170585852|ref|XP_001897696.1|/4.0858e-38/RNA recognition motif containing protein [Brugia malayi]
Tsp_08270	164	437	32.78	86.06	1.39253	1.63647e-13	1.81453e-12	-	-	-	gi|260825323|ref|XP_002607616.1|/5.21481e-06/hypothetical protein BRAFLDRAFT_71494 [Branchiostoma floridae]
Tsp_01537	445	1182	88.94	232.79	1.38812	1.108e-13	1.27805e-12	-	-	-	gi|312078924|ref|XP_003141951.1|/1.52054e-43/hypothetical protein LOAG_06367 [Loa loa]
Tsp_00356	38	101	7.6	19.89	1.38797	9.70392e-08	5.82726e-07	GO:0031224//intrinsic to membrane	GO:0070011	GO:0051605//protein maturation by peptide bond cleavage	gi|309362535|emb|CAP28036.2|/9.25093e-75/CBR-NAS-38 protein [Caenorhabditis briggsae AF16]
Tsp_00008	38	101	7.6	19.89	1.38797	9.70392e-08	5.82305e-07	-	-	-	gi|291227449|ref|XP_002733708.1|/1.4092e-38/PREDICTED: protein O-fucosyltransferase 2-like [Saccoglossus kowalevskii]
Tsp_10814	38	101	7.6	19.89	1.38797	9.70392e-08	5.81885e-07	-	-	-	gi|170589623|ref|XP_001899573.1|/7.54884e-98/Glycosyl hydrolases family 31 protein [Brugia malayi]
Tsp_04478	20	53	4	10.44	1.38405	0.000124314	0.000443483	-	-	-	gi|118918433|ref|NP_001073120.1|/5.87572e-42/cytochrome c oxidase polypeptide IV [Bombyx mori]
Tsp_03015	44	116	8.79	22.85	1.37826	1.3381e-08	8.84084e-08	-	GO:0016787//hydrolase activity	-	gi|4097489|gb|AAD09211.1|/1.98857e-10/serine proteinase [Trichinella spiralis]
Tsp_01684	704	1852	140.71	364.74	1.37414	3.89022e-13	3.97885e-12	GO:0031981//nuclear lumen	GO:0005488//binding	GO:0000377;GO:0006405//RNA export from nucleus;GO:0006397//mRNA processing;GO:0006353//transcription termination, DNA-dependent	gi|242002226|ref|XP_002435756.1|/8.94095e-14/RSZp22 protein, putative [Ixodes scapularis]
Tsp_12313	19	50	3.8	9.85	1.37412	0.000211598	0.000722583	GO:0044432//endoplasmic reticulum part	GO:0008194//UDP-glycosyltransferase activity	-	gi|62460496|ref|NP_001014903.1|/2.08665e-42/KTEL motif-containing protein 1 precursor [Bos taurus]
Tsp_08871	38	100	7.6	19.69	1.37339	1.41136e-07	8.24867e-07	-	GO:0016740//transferase activity	-	gi|25146907|ref|NP_496059.2|/7.71339e-82/UDP-GlucuronosylTransferase family member (ugt-58) [Caenorhabditis elegans]
Tsp_07040	95	249	18.99	49.04	1.36872	1.19904e-14	1.58064e-13	-	-	-	gi|224085000|ref|XP_002195831.1|/3.02089e-20/PREDICTED: transmembrane protein 183B [Taeniopygia guttata]
Tsp_11512	32	83	6.4	16.35	1.35315	2.18702e-06	1.08243e-05	GO:0045171//intercellular bridge;GO:0044444//cytoplasmic part	-	GO:0007411//axon guidance;GO:0007293//germarium-derived egg chamber formation;GO:0000226//microtubule cytoskeleton organization;GO:0030036//actin cytoskeleton organization;GO:0007281//germ cell development;GO:0061061	gi|170595424|ref|XP_001902377.1|/1.64753e-49/Adducin-related protein 1 [Brugia malayi]
Tsp_06323	97	251	19.39	49.43	1.35007	7.86038e-14	9.33912e-13	-	-	-	-
Tsp_10905	186	479	37.18	94.34	1.34334	6.32606e-13	6.15919e-12	-	-	-	gi|268536528|ref|XP_002633399.1|/2.04898e-20/Hypothetical protein CBG06160 [Caenorhabditis briggsae]
Tsp_09733	168	432	33.58	85.08	1.34122	1.73861e-13	1.9049e-12	-	-	GO:0009987//cellular process	gi|242020748|ref|XP_002430813.1|/2.45402e-17/hypothetical protein Phum_PHUM500510 [Pediculus humanus corporis]
Tsp_10076	21	54	4.2	10.63	1.33968	0.000156043	0.000541554	-	-	-	gi|311251767|ref|XP_003124763.1|/2.49527e-53/PREDICTED: intraflagellar transport protein 140 homolog [Sus scrofa]
Tsp_10647	95	244	18.99	48.05	1.3393	1.24345e-14	1.62884e-13	GO:0000267//cell fraction;GO:0044444//cytoplasmic part	GO:0030246//carbohydrate binding;GO:0016758//transferase activity, transferring hexosyl groups	GO:0005977//glycogen metabolic process;GO:0019318//hexose metabolic process	gi|70954504|gb|AAZ15878.1|/2.75432e-161/deltamethrin resistance-associated NYD-GBE [Culex pipiens pallens]
Tsp_03458	57	146	11.39	28.75	1.33579	4.63724e-10	3.46022e-09	GO:0005626//insoluble fraction;GO:0043231//intracellular membrane-bounded organelle;GO:0031501//mannosyltransferase complex;GO:0031090//organelle membrane	GO:0048029//monosaccharide binding;GO:0000030//mannosyltransferase activity	GO:0006013//mannose metabolic process;GO:0016093;GO:0006497//protein lipidation;GO:0006493//protein O-linked glycosylation;GO:0006487//protein N-linked glycosylation	gi|226372676|gb|ACO51963.1|/1.46668e-77/Dolichol-phosphate mannosyltransferase [Rana catesbeiana]
Tsp_10987	150	384	29.98	75.63	1.33496	2.84218e-14	3.60922e-13	GO:0016020//membrane	GO:0016740//transferase activity	GO:0008152//metabolic process	gi|170588531|ref|XP_001899027.1|/3.8151e-52/Phosphatidylcholine:ceramide cholinephosphotransferase 1, putative [Brugia malayi]
Tsp_08562	77	197	15.39	38.8	1.33406	4.45422e-13	4.49481e-12	-	-	-	gi|47224369|emb|CAG09215.1|/9.27086e-75/unnamed protein product [Tetraodon nigroviridis]
Tsp_08186	61	156	12.19	30.72	1.33348	1.24582e-10	9.77933e-10	-	-	-	gi|58585140|ref|NP_001011596.1|/1.31772e-13/period circadian protein [Apis mellifera]
Tsp_00150	40	102	8	20.09	1.32841	2.19886e-07	1.2629e-06	GO:0044424//intracellular part	GO:0005488//binding	-	gi|193673952|ref|XP_001949236.1|/2.41038e-81/PREDICTED: similar to AGAP010346-PA [Acyrthosiphon pisum]
Tsp_01367	68	173	13.59	34.07	1.32596	1.49654e-11	1.2567e-10	-	-	-	gi|197102882|ref|NP_001124674.1|/2.54553e-11/p53 and DNA damage-regulated protein 1 [Pongo abelii]
Tsp_05901	22	56	4.4	11.03	1.32586	0.000133712	0.000473147	-	-	-	gi|115502858|sp|Q2L875.1|TCTP_TRIPS/9.62921e-61/RecName: Full=Translationally-controlled tumor protein homolog; Short=TCTP
Tsp_14017	204	518	40.77	102.02	1.32327	2.19824e-13	2.37713e-12	-	GO:0004812//aminoacyl-tRNA ligase activity;GO:0000166//nucleotide binding	GO:0006418//tRNA aminoacylation for protein translation	gi|242010725|ref|XP_002426109.1|/2.34017e-115/prolyl-tRNA synthetase, putative [Pediculus humanus corporis]
Tsp_03457	293	744	58.56	146.52	1.32311	5.91748e-13	5.8022e-12	GO:0044444//cytoplasmic part	GO:0005102//receptor binding;GO:0019899//enzyme binding	GO:0050896//response to stimulus;GO:0006796//phosphate metabolic process;GO:0023052//signaling	gi|157823763|ref|NP_001103138.1|/2.26892e-58/toll-interacting protein [Rattus norvegicus]
Tsp_06642	65	165	12.99	32.5	1.32304	4.8024e-11	3.84238e-10	GO:0043231//intracellular membrane-bounded organelle;GO:0044444//cytoplasmic part	-	GO:0007219//Notch signaling pathway;GO:0048468//cell development;GO:0007610//behavior;GO:0001654//eye development;GO:0045595//regulation of cell differentiation;GO:0009887//organ morphogenesis;GO:0007399//nervous system development	gi|241602477|ref|XP_002405195.1|/2.463e-21/neuralized, putative [Ixodes scapularis]
Tsp_10571	41	104	8.19	20.48	1.32228	1.89215e-07	1.09814e-06	GO:0044424//intracellular part	GO:0005515//protein binding	GO:0016049//cell growth;GO:0006259//DNA metabolic process;GO:0051319;GO:0050794//regulation of cellular process;GO:0006351//transcription, DNA-dependent	gi|224093033|ref|XP_002188334.1|/4.54949e-29/PREDICTED: similar to zuotin related factor 2 [Taeniopygia guttata]
Tsp_10664	26	66	5.2	13	1.32193	3.44058e-05	0.000138911	GO:0043229//intracellular organelle	GO:0005488//binding	GO:0012501//programmed cell death;GO:0040007//growth;GO:0007127//meiosis I;GO:0001824//blastocyst development;GO:0007281//germ cell development	gi|260787609|ref|XP_002588845.1|/2.15546e-24/hypothetical protein BRAFLDRAFT_237296 [Branchiostoma floridae]
Tsp_09582	66	167	13.19	32.89	1.3182	4.12048e-11	3.30634e-10	GO:0005626//insoluble fraction;GO:0043231//intracellular membrane-bounded organelle;GO:0012506//vesicle membrane;GO:0044421//extracellular region part	GO:0017110//nucleoside-diphosphatase activity	GO:0010038//response to metal ion;GO:0009179;GO:0033554//cellular response to stress;GO:0009193	gi|126304271|ref|XP_001382088.1|/1.01192e-19/PREDICTED: similar to Ectonucleoside triphosphate diphosphohydrolase 6 (putative function) [Monodelphis domestica]
Tsp_09464	83	210	16.59	41.36	1.31792	2.79776e-13	2.95992e-12	-	-	-	-
Tsp_03194	21	53	4.2	10.44	1.31366	0.000226442	0.000770422	-	-	-	gi|170596530|ref|XP_001902798.1|/1.56696e-50/protein x 0004 [Brugia malayi]
Tsp_10058	96	242	19.19	47.66	1.31242	0	0	-	-	-	-
Tsp_01590	52	131	10.39	25.8	1.31218	5.9418e-09	4.02173e-08	GO:0005681//spliceosomal complex	GO:0016779//nucleotidyltransferase activity;GO:0003676//nucleic acid binding;GO:0042623//ATPase activity, coupled;GO:0000166//nucleotide binding;GO:0003724//RNA helicase activity	GO:0000380//alternative nuclear mRNA splicing, via spliceosome	gi|189241238|ref|XP_972602.2|/0/PREDICTED: similar to CG8241 CG8241-PA [Tribolium castaneum]
Tsp_00799	54	136	10.79	26.78	1.31146	3.07158e-09	2.13468e-08	-	-	-	gi|156353974|ref|XP_001623180.1|/1.89602e-19/predicted protein [Nematostella vectensis]
Tsp_10932	178	448	35.58	88.23	1.3102	1.24789e-13	1.42555e-12	GO:0044464//cell part	GO:0005488//binding	-	gi|301761626|ref|XP_002916231.1|/1.87517e-18/PREDICTED: LOW QUALITY PROTEIN: ras-specific guanine nucleotide-releasing factor RalGPS2-like [Ailuropoda melanoleuca]
Tsp_07240	237	596	47.37	117.38	1.30914	3.25962e-13	3.37125e-12	-	-	-	gi|170591476|ref|XP_001900496.1|/4.12535e-44/Leucine Rich Repeat family protein [Brugia malayi]
Tsp_07765	200	503	39.98	99.06	1.30902	0	0	GO:0043231//intracellular membrane-bounded organelle;GO:0000785//chromatin	GO:0030528//transcription regulator activity;GO:0003677//DNA binding	GO:0046903//secretion;GO:0002164//larval development;GO:0010927;GO:0010876;GO:0040009//regulation of growth rate;GO:0006897//endocytosis;GO:0006351//transcription, DNA-dependent;GO:0034728;GO:0006950//response to stress;GO:0048806//genitalia development;G	gi|170588045|ref|XP_001898784.1|/8.57511e-37/histone H4 [Brugia malayi]
Tsp_00005	39	98	7.8	19.3	1.30705	5.28576e-07	2.86542e-06	-	GO:0005488//binding	-	gi|260826177|ref|XP_002608042.1|/2.38214e-12/hypothetical protein BRAFLDRAFT_213668 [Branchiostoma floridae]
Tsp_10186	124	311	24.78	61.25	1.30553	1.50546e-13	1.68049e-12	-	-	-	gi|109095711|ref|XP_001084966.1|/2.40796e-06/PREDICTED: loss of heterozygosity 12 chromosomal region 1 protein isoform 2 [Macaca mulatta]
Tsp_07595	48	120	9.59	23.63	1.30102	3.19036e-08	2.03502e-07	-	-	-	-
Tsp_09542	124	310	24.78	61.05	1.30082	1.50546e-13	1.67824e-12	-	-	-	-
Tsp_12208	34	85	6.8	16.74	1.29969	3.36092e-06	1.61437e-05	-	-	-	-
Tsp_13380	79	197	15.79	38.8	1.29705	1.35403e-12	1.25785e-11	GO:0009986//cell surface;GO:0016021//integral to membrane	-	GO:0033077//T cell differentiation in thymus	gi|296234074|ref|XP_002762276.1|/4.55276e-95/PREDICTED: cleft lip and palate transmembrane protein 1 [Callithrix jacchus]
Tsp_03542	78	194	15.59	38.21	1.29333	2.2713e-12	2.06606e-11	-	-	-	-
Tsp_09041	33	82	6.6	16.15	1.291	5.62694e-06	2.60634e-05	-	-	-	-
Tsp_07655	27	67	5.4	13.2	1.28951	4.24296e-05	0.000169494	-	-	-	gi|71988155|ref|NP_001022659.1|/9.02986e-24/hypothetical protein K04C2.7 [Caenorhabditis elegans]
Tsp_06600	104	258	20.79	50.81	1.28922	0	0	GO:0031981//nuclear lumen	GO:0005515//protein binding;GO:0003724//RNA helicase activity	-	gi|291228064|ref|XP_002734002.1|/4.59741e-67/PREDICTED: DEAD (Asp-Glu-Ala-Asp) box polypeptide 56-like [Saccoglossus kowalevskii]
Tsp_11629	92	228	18.39	44.9	1.28779	5.4845e-14	6.68851e-13	-	-	-	gi|308503715|ref|XP_003114041.1|/1.87359e-10/hypothetical protein CRE_27155 [Caenorhabditis remanei]
Tsp_07461	61	151	12.19	29.74	1.28671	7.45836e-10	5.50104e-09	-	-	-	gi|47222567|emb|CAG02932.1|/1.77088e-86/unnamed protein product [Tetraodon nigroviridis]
Tsp_08232	91	225	18.19	44.31	1.28449	0	0	-	GO:0005488//binding	GO:0006935//chemotaxis;GO:0007631//feeding behavior;GO:0008039//synaptic target recognition;GO:0035272//exocrine system development	gi|37724884|gb|AAO18686.1|/2.03624e-160/semaphorin 2a [Trichinella spiralis]
Tsp_00862	65	160	12.99	31.51	1.27841	2.84702e-10	2.17521e-09	GO:0044464//cell part	-	-	gi|307202014|gb|EFN81578.1|/2.71136e-49/Solute carrier family 25 member 38 [Harpegnathos saltator]
Tsp_12645	48	118	9.59	23.24	1.27701	6.49844e-08	4.02758e-07	-	-	-	gi|218563680|ref|NP_001038884.2|/2.50534e-10/acyl-CoA synthetase family member 2, mitochondrial precursor [Danio rerio]
Tsp_02446	59	145	11.79	28.56	1.27643	2.04998e-09	1.45514e-08	GO:0044444//cytoplasmic part	GO:0016491//oxidoreductase activity	-	gi|242006280|ref|XP_002423980.1|/4.39511e-152/NADPH--cytochrome P450, putative [Pediculus humanus corporis]
Tsp_07443	22	54	4.4	10.63	1.27257	0.000278538	0.00092272	GO:0044421//extracellular region part	GO:0046872//metal ion binding	GO:0009987//cellular process;GO:0050896//response to stimulus;GO:0008152//metabolic process	gi|224048672|ref|XP_002195491.1|/2.23043e-140/PREDICTED: peroxidasin homolog (Drosophila) [Taeniopygia guttata]
Tsp_05049	207	506	41.37	99.65	1.26828	1.61426e-13	1.79231e-12	GO:0016020//membrane;GO:0031981//nuclear lumen	GO:0005488//binding	GO:0007166//cell surface receptor linked signaling pathway	gi|172044153|sp|A4IGY3.1|ZC3HF_XENTR/6.45998e-64/RecName: Full=Zinc finger CCCH domain-containing protein 15
Tsp_12691	25	61	5	12.01	1.26424	0.000119897	0.000428647	-	-	-	-
Tsp_04011	32	78	6.4	15.36	1.26303	1.3461e-05	5.88386e-05	GO:0044464//cell part	GO:0005088//Ras guanyl-nucleotide exchange factor activity	GO:0007266//Rho protein signal transduction	gi|307198242|gb|EFN79242.1|/5.54584e-13/Rho guanine nucleotide exchange factor 7 [Harpegnathos saltator]
Tsp_01991	99	241	19.79	47.46	1.26194	4.77396e-14	5.93529e-13	-	-	-	gi|94470465|gb|ABF20543.1|/5.76531e-12/transposase [Aedes aegypti]
Tsp_08308	49	119	9.79	23.44	1.25959	7.90876e-08	4.80133e-07	GO:0043229//intracellular organelle;GO:0044444//cytoplasmic part	-	-	gi|195143687|ref|XP_002012829.1|/1.0072e-47/GL23718 [Drosophila persimilis]
Tsp_03731	49	119	9.79	23.44	1.25959	7.90876e-08	4.79783e-07	-	GO:0004674//protein serine/threonine kinase activity;GO:0005488//binding	-	gi|47210957|emb|CAG13346.1|/5.89604e-11/unnamed protein product [Tetraodon nigroviridis]
Tsp_00501	189	459	37.78	90.4	1.2587	3.02202e-13	3.17695e-12	-	-	-	gi|156537097|ref|XP_001602628.1|/4.08749e-38/PREDICTED: similar to RE14259p [Nasonia vitripennis]
Tsp_01045	78	189	15.59	37.22	1.25546	1.34863e-11	1.13364e-10	GO:0009986//cell surface;GO:0016021//integral to membrane	-	GO:0033077//T cell differentiation in thymus	gi|296234074|ref|XP_002762276.1|/1.69573e-178/PREDICTED: cleft lip and palate transmembrane protein 1 [Callithrix jacchus]
Tsp_03833	26	63	5.2	12.41	1.25492	0.00010208	0.000375619	-	-	-	gi|270011042|gb|EFA07490.1|/2.31606e-20/tartan/capricious-like protein [Tribolium castaneum]
Tsp_10041	55	133	10.99	26.19	1.25282	1.54306e-08	1.00986e-07	-	-	-	gi|241755863|ref|XP_002412541.1|/1.40294e-74/protein groucho, putative [Ixodes scapularis]
Tsp_10638	24	58	4.8	11.42	1.25046	0.000201554	0.000690271	GO:0031224//intrinsic to membrane	GO:0015175//neutral amino acid transmembrane transporter activity	GO:0015804//neutral amino acid transport;GO:0050804//regulation of synaptic transmission;GO:0060078//regulation of postsynaptic membrane potential;GO:0007610//behavior	gi|296481392|gb|DAA23507.1|/3.23355e-54/solute carrier family 6 (neurotransmitter transporter, glycine), member 9 [Bos taurus]
Tsp_12693	84	202	16.79	39.78	1.24444	3.78764e-12	3.35356e-11	-	-	-	-
Tsp_03337	45	108	8.99	21.27	1.24243	4.2213e-07	2.32634e-06	GO:0016020//membrane;GO:0045202//synapse	GO:0005230//extracellular ligand-gated ion channel activity;GO:0004888//transmembrane receptor activity	GO:0009790//embryo development;GO:0006937//regulation of muscle contraction;GO:0030001//metal ion transport;GO:0007588//excretion	gi|71998246|ref|NP_001022438.1|/4.3758e-25/Ligand-Gated ion Channel family member (lgc-35) [Caenorhabditis elegans]
Tsp_11643	40	96	8	18.91	1.24108	1.87085e-06	9.32059e-06	-	-	-	gi|170572018|ref|XP_001891953.1|/1.73762e-25/Globin family protein [Brugia malayi]
Tsp_07336	123	295	24.58	58.1	1.24105	0	0	-	-	-	-
Tsp_06172	62	148	12.39	29.15	1.23432	3.64852e-09	2.52719e-08	GO:0005622//intracellular	-	-	gi|159145658|gb|ABW90366.1|/2.62617e-19/putative ribosomal protein L35 [Sipunculus nudus]
Tsp_04772	70	167	13.99	32.89	1.23325	3.71652e-10	2.80088e-09	GO:0044444//cytoplasmic part	GO:0016831//carboxy-lyase activity	GO:0006766//vitamin metabolic process;GO:0009108//coenzyme biosynthetic process;GO:0006575//cellular modified amino acid metabolic process	gi|170577408|ref|XP_001893993.1|/1.08224e-57/Flavoprotein [Brugia malayi]
Tsp_12092	223	532	44.57	104.77	1.23308	1.43219e-13	1.60734e-12	-	-	-	gi|70887727|ref|NP_001020709.1|/3.40619e-10/tetraspanin 3 [Danio rerio]
Tsp_09148	26	62	5.2	12.21	1.23148	0.000145502	0.000507727	GO:0043231//intracellular membrane-bounded organelle;GO:0044444//cytoplasmic part;GO:0000267//cell fraction;GO:0044421//extracellular region part	GO:0045236//CXCR chemokine receptor binding;GO:0004812//aminoacyl-tRNA ligase activity	GO:0006412//translation;GO:0012501//programmed cell death	gi|57530465|ref|NP_001006314.1|/1.31514e-49/tyrosyl-tRNA synthetase, cytoplasmic [Gallus gallus]
Tsp_06892	29	69	5.8	13.59	1.22842	6.27928e-05	0.000241321	-	-	-	gi|170031750|ref|XP_001843747.1|/4.90125e-12/organic anion transporter [Culex quinquefasciatus]
Tsp_06049	109	259	21.79	51.01	1.22711	0	0	-	-	GO:0006544//glycine metabolic process	gi|91093192|ref|XP_969000.1|/4.47154e-26/PREDICTED: similar to glycine cleavage system h protein [Tribolium castaneum]
Tsp_08999	40	95	8	18.71	1.22574	2.64758e-06	1.29647e-05	GO:0016021//integral to membrane	GO:0034483//heparan sulfate sulfotransferase activity	GO:0006464//protein modification process	gi|292619685|ref|XP_002664054.1|/8.87381e-47/PREDICTED: heparan sulfate (glucosamine) 3-O-sulfotransferase 3B1b-like [Danio rerio]
Tsp_12822	185	439	36.98	86.46	1.22529	0	0	-	GO:0003677//DNA binding	-	gi|198435135|ref|XP_002126574.1|/1.9983e-45/PREDICTED: similar to MGC85188 protein [Ciona intestinalis]
Tsp_00006	41	97	8.19	19.1	1.22164	2.2551e-06	1.11215e-05	-	-	-	gi|225708190|gb|ACO09941.1|/1.4008e-19/Exosome complex exonuclease RRP45 [Osmerus mordax]
Tsp_04253	36	85	7.2	16.74	1.21723	1.00645e-05	4.46506e-05	GO:0005622//intracellular	-	GO:0009987//cellular process	gi|156548042|ref|XP_001605902.1|/6.63409e-32/PREDICTED: similar to GAPVD1 protein [Nasonia vitripennis]
Tsp_04337	28	66	5.6	13	1.21501	0.000104847	0.000385118	GO:0005759//mitochondrial matrix	GO:0003678//DNA helicase activity;GO:0043566//structure-specific DNA binding	GO:0006261//DNA-dependent DNA replication	gi|242002238|ref|XP_002435762.1|/5.04613e-19/twinkle protein, putative [Ixodes scapularis]
Tsp_06149	118	278	23.59	54.75	1.21468	0	0	-	-	-	gi|312085261|ref|XP_003144608.1|/4.15056e-21/hypothetical protein LOAG_09031 [Loa loa]
Tsp_04719	232	546	46.37	107.53	1.21348	4.54082e-13	4.57109e-12	-	-	-	gi|170580121|ref|XP_001895125.1|/5.31967e-08/LIN-7 [Brugia malayi]
Tsp_00503	26	61	5.2	12.01	1.20765	0.000206524	0.000706709	-	-	-	gi|291238192|ref|XP_002739015.1|/5.73375e-11/PREDICTED: Pao retrotransposon peptidase family protein-like [Saccoglossus kowalevskii]
Tsp_08371	27	63	5.4	12.41	1.20047	0.000174985	0.000603508	-	-	-	gi|312074068|ref|XP_003139804.1|/3.83762e-97/hypothetical protein LOAG_04219 [Loa loa]
Tsp_04346	39	91	7.8	17.92	1.20002	6.18596e-06	2.84623e-05	GO:0031227//intrinsic to endoplasmic reticulum membrane	GO:0008375//acetylglucosaminyltransferase activity;GO:0015020//glucuronosyltransferase activity	GO:0051179//localization;GO:0071842;GO:0006024//glycosaminoglycan biosynthetic process;GO:0007224//smoothened signaling pathway;GO:0015012//heparan sulfate proteoglycan biosynthetic process;GO:0032501//multicellular organismal process	gi|118781611|ref|XP_311558.3|/7.44931e-68/AGAP010388-PA [Anopheles gambiae str. PEST]
Tsp_10948	55	128	10.99	25.21	1.1978	8.55734e-08	5.16113e-07	-	-	-	gi|312090065|ref|XP_003146475.1|/4.38344e-06/hypothetical protein LOAG_10904 [Loa loa]
Tsp_03655	31	72	6.2	14.18	1.19352	6.39736e-05	0.000245631	-	-	-	-
Tsp_06834	128	297	25.58	58.49	1.19317	4.4409e-14	5.55447e-13	-	GO:0005261//cation channel activity	GO:0034220//ion transmembrane transport	gi|270001497|gb|EEZ97944.1|/2.47693e-47/hypothetical protein TcasGA2_TC000334 [Tribolium castaneum]
Tsp_06009	156	362	31.18	71.29	1.19308	1.83631e-13	2.00665e-12	-	-	-	gi|170584278|ref|XP_001896932.1|/8.90391e-55/PDZ domain containing protein [Brugia malayi]
Tsp_01414	28	65	5.6	12.8	1.19265	0.000148221	0.000516133	-	GO:0003677//DNA binding;GO:0016462//pyrophosphatase activity;GO:0000166//nucleotide binding	-	gi|195434144|ref|XP_002065063.1|/1.78465e-37/GK15259 [Drosophila willistoni]
Tsp_04382	72	167	14.39	32.89	1.19258	1.04825e-09	7.66347e-09	GO:0043231//intracellular membrane-bounded organelle;GO:0044444//cytoplasmic part	GO:0003729//mRNA binding	GO:0006396//RNA processing;GO:0030330//DNA damage response, signal transduction by p53 class mediator;GO:0022402//cell cycle process;GO:0030036//actin cytoskeleton organization;GO:0048255//mRNA stabilization;GO:0008283//cell proliferation	gi|307198651|gb|EFN79487.1|/7.51155e-20/RNA-binding protein 24-B [Harpegnathos saltator]
Tsp_06992	29	67	5.8	13.2	1.18641	0.000125522	0.000447407	-	-	-	gi|170587897|ref|XP_001898710.1|/3.74555e-06/spliced leader 175 kDa protein [Brugia malayi]
Tsp_10938	247	570	49.37	112.26	1.18514	0	0	GO:0043231//intracellular membrane-bounded organelle	GO:0005488//binding	GO:0070646	gi|241260138|ref|XP_002404924.1|/2.52349e-135/beta-transducin, putative [Ixodes scapularis]
Tsp_03532	36	83	7.2	16.35	1.18322	1.99535e-05	8.44185e-05	-	-	-	gi|307212211|gb|EFN88045.1|/9.20259e-15/H/ACA ribonucleoprotein complex subunit 3 [Harpegnathos saltator]
Tsp_10418	127	292	25.38	57.51	1.18012	7.59392e-14	9.04842e-13	-	-	GO:0006810//transport	gi|308323502|gb|ADO28887.1|/1.4117e-50/zinc transporter zip11 [Ictalurus punctatus]
Tsp_03419	47	108	9.39	21.27	1.17962	1.1987e-06	6.16422e-06	GO:0016604//nuclear body	GO:0003723//RNA binding	GO:0012501//programmed cell death;GO:0000380//alternative nuclear mRNA splicing, via spliceosome	gi|291237648|ref|XP_002738750.1|/3.38564e-43/PREDICTED: CG4119-like [Saccoglossus kowalevskii]
Tsp_11773	37	85	7.4	16.74	1.1777	1.69231e-05	7.25589e-05	-	-	-	gi|72176641|ref|XP_790728.1|/9.95229e-06/PREDICTED: similar to metaxin 1 [Strongylocentrotus purpuratus]
Tsp_05871	61	140	12.19	27.57	1.1774	3.25222e-08	2.0713e-07	-	-	-	gi|195450809|ref|XP_002072642.1|/0/GK13713 [Drosophila willistoni]
Tsp_07674	34	78	6.8	15.36	1.17557	3.89508e-05	0.000156198	-	-	-	-
Tsp_04388	79	181	15.79	35.65	1.17489	3.41316e-10	2.59107e-09	-	-	-	gi|195395822|ref|XP_002056533.1|/8.76167e-49/GJ10173 [Drosophila virilis]
Tsp_05046	381	872	76.15	171.73	1.17323	3.27072e-13	3.37852e-12	GO:0044424//intracellular part	GO:0008138//protein tyrosine/serine/threonine phosphatase activity;GO:0019901//protein kinase binding;GO:0019887//protein kinase regulator activity;GO:0032947//protein complex scaffold	GO:0043410//positive regulation of MAPKKK cascade;GO:0043409//negative regulation of MAPKKK cascade;GO:0043407//negative regulation of MAP kinase activity;GO:0043406//positive regulation of MAP kinase activity;GO:0016311//dephosphorylation	gi|291235402|ref|XP_002737637.1|/1.64563e-30/PREDICTED: dual specificity phosphatase 19-like [Saccoglossus kowalevskii]
Tsp_11660	42	96	8.39	18.91	1.17241	5.30998e-06	2.46641e-05	-	-	-	gi|170578224|ref|XP_001894322.1|/3.04127e-07/LysM domain containing protein [Brugia malayi]
Tsp_04912	56	128	11.19	25.21	1.17179	1.42155e-07	8.30237e-07	-	-	-	gi|110762149|ref|XP_391967.3|/1.22242e-94/PREDICTED: similar to CG15105-PA, isoform A [Apis mellifera]
Tsp_02159	64	146	12.79	28.75	1.16855	2.00112e-08	1.29233e-07	GO:0043231//intracellular membrane-bounded organelle	GO:0016787//hydrolase activity;GO:0000166//nucleotide binding	GO:0009408//response to heat	gi|221128717|ref|XP_002157935.1|/2.46418e-29/PREDICTED: similar to Caseinolytic peptidase B protein homolog [Hydra magnipapillata]
Tsp_01465	79	180	15.79	35.45	1.16677	4.7448e-10	3.53413e-09	GO:0030529//ribonucleoprotein complex	-	-	gi|159145606|gb|ABW90340.1|/1.317e-57/putative ribosomal protein L4 [Sipunculus nudus]
Tsp_01802	183	417	36.58	82.12	1.16668	3.2574e-13	3.37316e-12	-	-	-	gi|157134049|ref|XP_001663122.1|/1.5272e-08/hypothetical protein AaeL_AAEL012952 [Aedes aegypti]
Tsp_02139	302	687	60.36	135.3	1.1645	6.12622e-13	5.98568e-12	GO:0005681//spliceosomal complex;GO:0031981//nuclear lumen	-	GO:0000377	gi|134133311|ref|NP_001077032.1|/7.26613e-73/pre-mRNA-splicing factor ISY1 homolog [Danio rerio]
Tsp_04921	55	125	10.99	24.62	1.16364	2.33006e-07	1.33548e-06	GO:0048500//signal recognition particle	GO:0003723//RNA binding	GO:0009987//cellular process	gi|312100740|ref|XP_003149457.1|/1.93563e-16/signal recognition particle protein [Loa loa]
Tsp_14394	33	75	6.6	14.77	1.16213	6.44456e-05	0.000247101	GO:0005681//spliceosomal complex;GO:0044444//cytoplasmic part	GO:0003729//mRNA binding;GO:0005515//protein binding	GO:0006396//RNA processing	gi|47217896|emb|CAG05018.1|/1.41246e-23/unnamed protein product [Tetraodon nigroviridis]
Tsp_00473	148	336	29.58	66.17	1.16156	0	0	-	-	-	gi|260798302|ref|XP_002594139.1|/1.94712e-10/hypothetical protein BRAFLDRAFT_278229 [Branchiostoma floridae]
Tsp_07614	80	181	15.99	35.65	1.15673	5.60148e-10	4.15731e-09	GO:0000790//nuclear chromatin;GO:0005700//polytene chromosome;GO:0016020//membrane	GO:0003677//DNA binding;GO:0003682//chromatin binding	GO:0006259//DNA metabolic process;GO:0016458//gene silencing;GO:0006351//transcription, DNA-dependent	gi|192941|gb|AAA37521.1|/6.72676e-23/delta-transcription factor [Mus musculus]
Tsp_10764	38	86	7.6	16.94	1.15636	2.00566e-05	8.47254e-05	GO:0044424//intracellular part	-	GO:0035121//tail morphogenesis;GO:0045595//regulation of cell differentiation;GO:0018988;GO:0048729//tissue morphogenesis;GO:0035264//multicellular organism growth;GO:0010259//multicellular organismal aging;GO:0019953//sexual reproduction;GO:0040025//vulv	gi|156349182|ref|XP_001621951.1|/1.26392e-96/hypothetical protein NEMVEDRAFT_v1g143095 [Nematostella vectensis]
Tsp_04483	146	330	29.18	64.99	1.15524	5.77316e-14	7.01993e-13	GO:0005739//mitochondrion	GO:0046912//transferase activity, transferring acyl groups, acyl groups converted into alkyl on transfer	GO:0009790//embryo development;GO:0040009//regulation of growth rate;GO:0005975//carbohydrate metabolic process;GO:0044237//cellular metabolic process;GO:0002164//larval development	gi|91083623|ref|XP_970124.1|/4.16449e-128/PREDICTED: similar to citrate synthase [Tribolium castaneum]
Tsp_02408	331	748	66.16	147.31	1.15482	0	0	GO:0043231//intracellular membrane-bounded organelle	GO:0030528//transcription regulator activity;GO:0046914//transition metal ion binding;GO:0001071//nucleic acid binding transcription factor activity;GO:0003677//DNA binding	GO:0009888//tissue development;GO:0007267//cell-cell signaling;GO:0006909//phagocytosis;GO:0001700//embryonic development via the syncytial blastoderm;GO:0048513//organ development;GO:0006351//transcription, DNA-dependent;GO:0007424//open tracheal system	gi|45643008|gb|AAS72398.1|/4.70261e-49/early growth response 1 [Haplochromis burtoni]
Tsp_05985	232	523	46.37	103	1.15138	4.54082e-13	4.56556e-12	-	-	-	gi|115923362|ref|XP_784879.2|/3.90449e-91/PREDICTED: similar to GCN5 [Strongylocentrotus purpuratus]
Tsp_01571	1153	2598	230.46	511.65	1.15064	2.87282e-12	2.57099e-11	-	-	-	-
Tsp_01730	33	74	6.6	14.57	1.14246	9.00276e-05	0.000333636	-	-	-	gi|47086815|ref|NP_997772.1|/3.52619e-06/UBX domain-containing protein 1 [Danio rerio]
Tsp_04856	29	65	5.8	12.8	1.14202	0.000246936	0.000834678	GO:0043231//intracellular membrane-bounded organelle;GO:0016020//membrane	-	-	gi|170580679|ref|XP_001895364.1|/1.70064e-23/Hypothetical 28.6 kDa protein T07A5.2 in chromosome III, putative [Brugia malayi]
Tsp_01918	29	65	5.8	12.8	1.14202	0.000246936	0.000834338	-	GO:0017111//nucleoside-triphosphatase activity;GO:0000166//nucleotide binding	-	gi|312067818|ref|XP_003136922.1|/6.21818e-134/Ddx49-A-prov protein [Loa loa]
Tsp_06800	473	1058	94.54	208.36	1.14008	6.0929e-13	5.96013e-12	-	GO:0003824//catalytic activity	GO:0008152//metabolic process	gi|224049443|ref|XP_002194666.1|/1.64016e-98/PREDICTED: putative alcohol dehydrogenase 5 (class III) [Taeniopygia guttata]
Tsp_10479	120	268	23.99	52.78	1.13756	0	0	-	GO:0003676//nucleic acid binding;GO:0046914//transition metal ion binding	-	gi|170032845|ref|XP_001844290.1|/5.05339e-21/zinc finger protein [Culex quinquefasciatus]
Tsp_05327	65	145	12.99	28.56	1.13659	4.53518e-08	2.85122e-07	GO:0005681//spliceosomal complex;GO:0043232	GO:0016301//kinase activity	GO:0044260;GO:0044238//primary metabolic process	gi|47087429|ref|NP_998614.1|/2.10122e-117/serine/threonine-protein kinase PRP4 homolog [Danio rerio]
Tsp_09736	57	127	11.39	25.01	1.13474	3.23102e-07	1.79971e-06	-	-	-	gi|309364473|emb|CAP24697.2|/4.67777e-36/hypothetical protein CBG_03881 [Caenorhabditis briggsae AF16]
Tsp_09690	88	196	17.59	38.6	1.13385	2.1135e-10	1.62977e-09	GO:0043231//intracellular membrane-bounded organelle	GO:0005488//binding;GO:0016787//hydrolase activity	GO:0016477//cell migration;GO:0009954//proximal/distal pattern formation;GO:0001709//cell fate determination;GO:0006935//chemotaxis;GO:0007476//imaginal disc-derived wing morphogenesis;GO:0007169//transmembrane receptor protein tyrosine kinase signaling p	gi|110755460|ref|XP_395705.3|/5.71094e-40/PREDICTED: similar to CG18497-PA, isoform A, partial [Apis mellifera]
Tsp_10227	49	109	9.79	21.47	1.13294	2.32318e-06	1.14369e-05	-	GO:0016740//transferase activity	-	gi|296471373|gb|DAA13488.1|/7.3271e-52/carnitine palmitoyltransferase 1A liver-like [Bos taurus]
Tsp_07933	133	296	26.58	58.29	1.13291	1.29452e-13	1.47678e-12	-	-	-	-
Tsp_10652	31	69	6.2	13.59	1.13221	0.000175895	0.000605893	-	GO:0005083//small GTPase regulator activity;GO:0046914//transition metal ion binding	GO:0032012//regulation of ARF protein signal transduction	gi|241247304|ref|XP_002402792.1|/2.28911e-36/zinc finger protein, putative [Ixodes scapularis]
Tsp_01654	36	80	7.2	15.76	1.1302	5.43312e-05	0.000212139	GO:0012505//endomembrane system;GO:0044431//Golgi apparatus part	GO:0005083//small GTPase regulator activity;GO:0005488//binding	GO:0048200	gi|312080962|ref|XP_003142824.1|/1.10179e-177/Sec7 domain-containing protein [Loa loa]
Tsp_03416	64	142	12.79	27.97	1.12886	7.38314e-08	4.50529e-07	-	-	-	-
Tsp_09238	204	452	40.77	89.02	1.12662	2.19824e-13	2.37404e-12	-	-	-	gi|260816878|ref|XP_002603314.1|/7.368e-88/hypothetical protein BRAFLDRAFT_119698 [Branchiostoma floridae]
Tsp_00932	136	301	27.18	59.28	1.125	2.18714e-13	2.36821e-12	-	-	-	gi|242017906|ref|XP_002429425.1|/9.42661e-23/conserved hypothetical protein [Pediculus humanus corporis]
Tsp_04069	2097	4639	419.14	913.61	1.12415	7.43406e-13	7.12932e-12	GO:0015630//microtubule cytoskeleton;GO:0005681//spliceosomal complex;GO:0044444//cytoplasmic part	GO:0003729//mRNA binding	GO:0007267//cell-cell signaling;GO:0006412//translation;GO:0003002//regionalization;GO:0007126//meiosis;GO:0006997//nucleus organization;GO:0000377;GO:0007292//female gamete generation;GO:0048232//male gamete generation;GO:0033206//cytokinesis after meios	gi|307165845|gb|EFN60208.1|/2.76253e-122/Polyadenylate-binding protein 1 [Camponotus floridanus]
Tsp_00253	43	95	8.59	18.71	1.12308	1.21001e-05	5.33393e-05	GO:0000781//chromosome, telomeric region;GO:0000228//nuclear chromosome	GO:0005515//protein binding;GO:0004518//nuclease activity	GO:0080090//regulation of primary metabolic process;GO:0006310//DNA recombination;GO:0042325//regulation of phosphorylation;GO:0016043//cellular component organization;GO:0060255;GO:0007049//cell cycle;GO:0006281//DNA repair	gi|238637251|ref|NP_001154855.1|/9.08251e-58/RAD50 homolog [Xenopus laevis]
Tsp_00894	56	123	11.19	24.22	1.11399	7.26716e-07	3.88127e-06	GO:0044424//intracellular part	-	-	gi|292614267|ref|XP_699475.4|/5.57763e-92/PREDICTED: hypothetical protein [Danio rerio]
Tsp_12600	52	114	10.39	22.45	1.11152	1.94839e-06	9.69526e-06	GO:0016021//integral to membrane;GO:0012505//endomembrane system;GO:0005783//endoplasmic reticulum	GO:0070567	GO:0007186//G-protein coupled receptor protein signaling pathway;GO:0009266//response to temperature stimulus;GO:0060446//branching involved in open tracheal system development	gi|195435516|ref|XP_002065726.1|/3.61477e-109/GK20000 [Drosophila willistoni]
Tsp_04006	121	265	24.18	52.19	1.10996	4.13892e-13	4.20731e-12	GO:0044464//cell part	-	GO:0006810//transport;GO:0044238//primary metabolic process;GO:0044260	gi|47218794|emb|CAG02780.1|/2.8734e-38/unnamed protein product [Tetraodon nigroviridis]
Tsp_12192	53	116	10.59	22.85	1.10949	1.6492e-06	8.24598e-06	GO:0043231//intracellular membrane-bounded organelle;GO:0000267//cell fraction;GO:0044297//cell body	GO:0032561;GO:0017111//nucleoside-triphosphatase activity	GO:0007265//Ras protein signal transduction;GO:0002164//larval development;GO:0015031//protein transport;GO:0010259//multicellular organismal aging;GO:0009207;GO:0048193//Golgi vesicle transport;GO:0009790//embryo development;GO:0006897//endocytosis;GO:00	gi|17558550|ref|NP_503397.1|/3.21152e-46/RAB family member (rab-1) [Caenorhabditis elegans]
Tsp_03331	92	201	18.39	39.59	1.10621	2.85512e-10	2.17939e-09	GO:0016020//membrane;GO:0005576//extracellular region	GO:0008238//exopeptidase activity;GO:0005515//protein binding;GO:0046872//metal ion binding	GO:0003081//regulation of systemic arterial blood pressure by renin-angiotensin;GO:0006518//peptide metabolic process;GO:0048513//organ development;GO:0051179//localization;GO:0009056//catabolic process;GO:0050789//regulation of biological process;GO:0002	gi|145279215|ref|NP_001077410.1|/0/angiotensin-converting enzyme isoform 2 [Sus scrofa]
Tsp_06004	71	155	14.19	30.53	1.10535	3.20336e-08	2.04174e-07	-	-	-	-
Tsp_03997	62	135	12.39	26.59	1.10171	2.68202e-07	1.51628e-06	-	-	-	gi|268534086|ref|XP_002632173.1|/3.82886e-43/Hypothetical protein CBG07032 [Caenorhabditis briggsae]
Tsp_09320	154	335	30.78	65.98	1.10004	2.29594e-13	2.46036e-12	-	-	-	gi|170588859|ref|XP_001899191.1|/2.60983e-23/Sec7 domain containing protein [Brugia malayi]
Tsp_01473	150	326	29.98	64.2	1.09857	2.9532e-14	3.74448e-13	-	-	GO:0007275//multicellular organismal development	gi|268574860|ref|XP_002642409.1|/1.6165e-72/C. briggsae CBR-PTR-9 protein [Caenorhabditis briggsae]
Tsp_06353	366	795	73.15	156.57	1.09788	0	0	-	GO:0016307//phosphatidylinositol phosphate kinase activity	GO:0006796//phosphate metabolic process	gi|190338974|gb|AAI63372.1|/7.63876e-27/Similar to type II phosphatidylinositolphosphate kinase-alpha [Danio rerio]
Tsp_08845	48	104	9.59	20.48	1.09461	7.21064e-06	3.26701e-05	-	-	-	-
Tsp_14627	72	156	14.39	30.72	1.09411	3.7222e-08	2.34722e-07	-	-	-	-
Tsp_00529	68	147	13.59	28.95	1.09102	9.89738e-08	5.91776e-07	-	-	GO:2000026//regulation of multicellular organismal development	gi|260809232|ref|XP_002599410.1|/1.64088e-24/hypothetical protein BRAFLDRAFT_242758 [Branchiostoma floridae]
Tsp_13235	87	188	17.39	37.03	1.09044	1.66589e-09	1.18961e-08	-	-	-	gi|291223863|ref|XP_002731928.1|/3.86623e-14/PREDICTED: tetratricopeptide repeat domain 17-like [Saccoglossus kowalevskii]
Tsp_02789	268	579	53.57	114.03	1.08992	1.88294e-13	2.0549e-12	GO:0005737//cytoplasm	GO:0004721//phosphoprotein phosphatase activity;GO:0005515//protein binding	GO:0006464//protein modification process	gi|241133587|ref|XP_002404533.1|/3.65814e-39/protein tyrosine phosphatse n18, putative [Ixodes scapularis]
Tsp_04288	88	190	17.59	37.42	1.08905	1.41263e-09	1.02551e-08	GO:0043232;GO:0044428//nuclear part;GO:0005737//cytoplasm	GO:0005488//binding	GO:0006915//apoptosis;GO:0048644//muscle organ morphogenesis;GO:0050794//regulation of cellular process;GO:0006351//transcription, DNA-dependent	gi|54020946|ref|NP_001005717.1|/8.09828e-31/D4, zinc and double PHD fingers family 2 [Xenopus (Silurana) tropicalis]
Tsp_06996	133	287	26.58	56.52	1.08842	2.22932e-13	2.40448e-12	GO:0016020//membrane	GO:0005488//binding	-	gi|307205848|gb|EFN84031.1|/1.05072e-89/Protein sel-1-like protein 1 [Harpegnathos saltator]
Tsp_06102	306	660	61.16	129.98	1.08763	0	0	GO:0005815//microtubule organizing center;GO:0031981//nuclear lumen	GO:0005488//binding;GO:0003712//transcription cofactor activity	GO:0006396//RNA processing	gi|170575391|ref|XP_001893221.1|/8.83731e-94/splicing factor, CC1-like family protein [Brugia malayi]
Tsp_13685	40	86	8	16.94	1.08236	5.26852e-05	0.0002061	-	-	-	-
Tsp_03799	108	232	21.59	45.69	1.08152	2.80958e-11	2.2921e-10	-	-	-	gi|170587316|ref|XP_001898423.1|/1.36513e-27/Mediator complex subunit rgr-1 [Brugia malayi]
Tsp_00887	125	268	24.98	52.78	1.07922	9.53238e-13	9.01668e-12	GO:0043231//intracellular membrane-bounded organelle	GO:0003677//DNA binding;GO:0001071//nucleic acid binding transcription factor activity;GO:0016814//hydrolase activity, acting on carbon-nitrogen (but not peptide) bonds, in cyclic amidines	GO:0006351//transcription, DNA-dependent	gi|270341324|gb|AAS07615.2|/1.82808e-22/labial homeodomain protein 2 [Perionyx excavatus]
Tsp_06198	45	96	8.99	18.91	1.07276	2.253e-05	9.47881e-05	GO:0043231//intracellular membrane-bounded organelle;GO:0044444//cytoplasmic part	GO:0016755;GO:0016862//intramolecular oxidoreductase activity, interconverting keto- and enol-groups	GO:0009987//cellular process;GO:0007369//gastrulation;GO:0002164//larval development;GO:0040011//locomotion;GO:0044281//small molecule metabolic process	gi|46249431|gb|AAS84454.1|/2.74141e-146/protein disulfide isomerase [Ancylostoma caninum]
Tsp_07066	206	439	41.17	86.46	1.07044	2.9332e-13	3.09533e-12	-	-	-	gi|312069885|ref|XP_003137890.1|/4.95266e-63/CRAL/TRIO domain-containing protein [Loa loa]
Tsp_07057	102	217	20.39	42.74	1.06773	1.90459e-10	1.48244e-09	-	GO:0005488//binding;GO:0016818//hydrolase activity, acting on acid anhydrides, in phosphorus-containing anhydrides	GO:0006139//nucleobase, nucleoside, nucleotide and nucleic acid metabolic process	gi|291239093|ref|XP_002739459.1|/3.67064e-53/PREDICTED: ATP-dependent RNA helicase DDX54-like [Saccoglossus kowalevskii]
Tsp_06305	165	351	32.98	69.13	1.06772	5.37348e-14	6.59184e-13	-	GO:0005488//binding	GO:0009790//embryo development	gi|17557342|ref|NP_503124.1|/1.86007e-38/Initiation Factor 4E (eIF4E) family member (ife-3) [Caenorhabditis elegans]
Tsp_13357	1673	3559	334.39	700.92	1.06772	4.28658e-12	3.75132e-11	GO:0030529//ribonucleoprotein complex	-	GO:0009790//embryo development	gi|51316865|sp|Q8ISN9.1|RS25_BRABE/4.7418e-21/RecName: Full=40S ribosomal protein S25
Tsp_10189	411	874	82.15	172.13	1.06717	0	0	-	-	GO:0040009//regulation of growth rate;GO:0009653//anatomical structure morphogenesis;GO:0042221//response to chemical stimulus;GO:0002164//larval development;GO:0022904//respiratory electron transport chain	gi|312089982|ref|XP_003146445.1|/9.13059e-20/NADH Ubiquinone oxidoreductase Fe-S protein family member [Loa loa]
Tsp_03945	40	85	8	16.74	1.06523	7.22928e-05	0.000271548	-	-	-	gi|47228896|emb|CAG09411.1|/2.79708e-35/unnamed protein product [Tetraodon nigroviridis]
Tsp_06812	50	106	9.99	20.88	1.06357	9.65538e-06	4.28812e-05	-	GO:0005488//binding	-	gi|270012489|gb|EFA08937.1|/2.87943e-19/hypothetical protein TcasGA2_TC006644 [Tribolium castaneum]
Tsp_11103	149	316	29.78	62.23	1.06327	3.04868e-13	3.19688e-12	-	GO:0016209//antioxidant activity;GO:0003824//catalytic activity	GO:0010035//response to inorganic substance;GO:0010033//response to organic substance;GO:0008152//metabolic process;GO:0019725//cellular homeostasis	gi|21702731|gb|AAM76075.1|/1.19505e-71/cytoplasmic Cu/Zn superoxide dismutase [Trichinella pseudospiralis]
Tsp_00228	43	91	8.59	17.92	1.06084	4.33172e-05	0.000172707	-	-	-	gi|260809492|ref|XP_002599539.1|/4.26291e-81/hypothetical protein BRAFLDRAFT_121765 [Branchiostoma floridae]
Tsp_10795	871	1840	174.09	362.37	1.05763	1.71196e-13	1.88067e-12	GO:0043229//intracellular organelle	GO:0003723//RNA binding;GO:0003677//DNA binding	GO:0051276//chromosome organization	gi|270013832|gb|EFA10280.1|/0/hypothetical protein TcasGA2_TC012484 [Tribolium castaneum]
Tsp_04333	98	207	19.59	40.77	1.05739	6.8101e-10	5.03184e-09	GO:0044424//intracellular part	GO:0005488//binding;GO:0022892	GO:0006606//protein import into nucleus	gi|312067841|ref|XP_003136933.1|/1.05981e-141/importin alpha-3 subunit [Loa loa]
Tsp_05127	108	228	21.59	44.9	1.05635	9.58748e-11	7.56164e-10	-	GO:0005488//binding	-	gi|156079910|gb|ABU48533.1|/4.64389e-93/protein phosphatase 2 regulatory subunit B'' gamma [Carassius auratus]
Tsp_06619	396	835	79.15	164.45	1.05499	0	0	-	-	-	gi|158287321|ref|XP_309375.4|/2.36652e-145/AGAP011271-PA [Anopheles gambiae str. PEST]
Tsp_08923	38	80	7.6	15.76	1.0522	0.000139394	0.000488466	GO:0001739//sex chromatin	GO:0019899//enzyme binding;GO:0003677//DNA binding;GO:0019787//small conjugating protein ligase activity;GO:0032559	GO:0048609//multicellular organismal reproductive process;GO:0006281//DNA repair;GO:0000209//protein polyubiquitination;GO:0009416//response to light stimulus;GO:0002164//larval development;GO:0016574//histone ubiquitination;GO:0043009//chordate embryonic	gi|170585966|ref|XP_001897752.1|/1.23703e-55/Ubiquitin-conjugating enzyme E2 1 [Brugia malayi]
Tsp_03196	69	145	13.79	28.56	1.05037	2.89328e-07	1.62028e-06	GO:0005626//insoluble fraction;GO:0044444//cytoplasmic part;GO:0016020//membrane	GO:0017111//nucleoside-triphosphatase activity;GO:0032561;GO:0005515//protein binding	GO:0006810//transport;GO:0007264//small GTPase mediated signal transduction;GO:0009207	gi|13785146|emb|CAA72626.2|/3.71727e-65/rab4A-like protein [Trichinella pseudospiralis]
Tsp_01168	180	378	35.98	74.44	1.04888	3.27738e-13	3.3812e-12	-	-	-	gi|270013261|gb|EFA09709.1|/3.60625e-16/hypothetical protein TcasGA2_TC011842 [Tribolium castaneum]
Tsp_06923	156	327	31.18	64.4	1.04644	1.9762e-13	2.15385e-12	GO:0005737//cytoplasm;GO:0005634//nucleus	GO:0005515//protein binding	GO:0044267//cellular protein metabolic process;GO:0031325//positive regulation of cellular metabolic process	gi|156408439|ref|XP_001641864.1|/1.48211e-53/predicted protein [Nematostella vectensis]
Tsp_11561	107	224	21.39	44.11	1.04417	2.07312e-10	1.60161e-09	GO:0043231//intracellular membrane-bounded organelle	-	-	gi|126330421|ref|XP_001381160.1|/9.88686e-56/PREDICTED: similar to Trit1 protein [Monodelphis domestica]
Tsp_03299	243	507	48.57	99.85	1.0397	5.39568e-14	6.59958e-13	-	GO:0005488//binding	-	gi|119904176|ref|XP_586580.3|/1.35882e-56/PREDICTED: TBC1 domain family, member 5-like [Bos taurus]
Tsp_12057	81	169	16.19	33.28	1.03955	3.88122e-08	2.44379e-07	-	-	-	-
Tsp_00566	128	267	25.58	52.58	1.0395	4.79084e-12	4.17064e-11	GO:0031967;GO:0031981//nuclear lumen;GO:0031090//organelle membrane	GO:0002094	GO:0010259//multicellular organismal aging;GO:0006743//ubiquinone metabolic process;GO:0019400;GO:0006351//transcription, DNA-dependent	gi|221127186|ref|XP_002154697.1|/5.96557e-39/PREDICTED: similar to predicted protein [Hydra magnipapillata]
Tsp_07622	244	509	48.77	100.24	1.03939	3.4328e-13	3.53276e-12	-	-	-	gi|312066963|ref|XP_003136519.1|/7.35733e-114/hypothetical protein LOAG_00931 [Loa loa]
Tsp_09374	134	279	26.78	54.95	1.03696	1.71574e-12	1.57973e-11	-	-	-	gi|241244298|ref|XP_002402272.1|/1.98751e-49/conserved hypothetical protein [Ixodes scapularis]
Tsp_12059	307	639	61.36	125.85	1.03633	8.9484e-14	1.04819e-12	GO:0015630//microtubule cytoskeleton	GO:0046872//metal ion binding;GO:0008092//cytoskeletal protein binding	GO:0000226//microtubule cytoskeleton organization	gi|71041503|pdb|1PUL|A/5.14495e-18/Chain A, Solution Structure For The 21kda Caenorhabditis Elegans Protein Ce32e8.3. Northeast Structural Genomics Consortium Target Wr33
Tsp_03431	50	104	9.99	20.48	1.03566	1.78964e-05	7.61032e-05	-	-	-	gi|308476452|ref|XP_003100442.1|/8.71001e-06/hypothetical protein CRE_18031 [Caenorhabditis remanei]
Tsp_02103	114	237	22.79	46.68	1.0344	8.778e-11	6.9496e-10	-	-	-	-
Tsp_10587	64	133	12.79	26.19	1.034	1.23253e-06	6.31471e-06	-	-	-	-
Tsp_10897	71	147	14.19	28.95	1.02869	3.79232e-07	2.09828e-06	-	-	-	gi|291234444|ref|XP_002737158.1|/1.42571e-80/PREDICTED: intracisternal A particle-promoted polypeptide-like [Saccoglossus kowalevskii]
Tsp_05179	45	93	8.99	18.32	1.02703	5.70616e-05	0.000220725	-	-	-	gi|307173238|gb|EFN64291.1|/6.30735e-67/Putative ATP-dependent RNA helicase DHX30 [Camponotus floridanus]
Tsp_02367	652	1346	130.32	265.08	1.02437	1.81055e-12	1.66151e-11	-	-	-	-
Tsp_13412	81	167	16.19	32.89	1.02255	7.0768e-08	4.3279e-07	-	-	-	gi|195054939|ref|XP_001994380.1|/7.91812e-25/GH16640 [Drosophila grimshawi]
Tsp_05835	156	321	31.18	63.22	1.01976	2.67564e-13	2.84158e-12	-	-	-	gi|156362406|ref|XP_001625769.1|/3.57691e-66/predicted protein [Nematostella vectensis]
Tsp_04780	822	1691	164.3	333.03	1.01932	0	0	-	-	-	gi|226478184|emb|CAX78350.1|/5.26677e-24/ribosomal protein L21 [Schistosoma japonicum]
Tsp_10554	96	197	19.19	38.8	1.0157	5.75666e-09	3.90916e-08	-	-	-	-
Tsp_05222	539	1105	107.73	217.62	1.01439	6.22614e-13	6.06902e-12	GO:0001739//sex chromatin	GO:0019899//enzyme binding;GO:0019787//small conjugating protein ligase activity	GO:0048609//multicellular organismal reproductive process;GO:0006281//DNA repair;GO:0000209//protein polyubiquitination;GO:0009416//response to light stimulus;GO:0002164//larval development;GO:0016574//histone ubiquitination;GO:0043009//chordate embryonic	gi|312070345|ref|XP_003138103.1|/1.05057e-34/ubiquitin-conjugating enzyme E2 1 [Loa loa]
Tsp_00134	62	127	12.39	25.01	1.01333	3.15466e-06	1.52677e-05	GO:0031981//nuclear lumen	GO:0005488//binding	GO:0006139//nucleobase, nucleoside, nucleotide and nucleic acid metabolic process	gi|189524164|ref|XP_691636.3|/1.45518e-97/PREDICTED: Phasmid Socket Absent family member (psa-4)-like [Danio rerio]
Tsp_02420	261	533	52.17	104.97	1.00868	2.8244e-13	2.98431e-12	GO:0044424//intracellular part	GO:0016301//kinase activity;GO:0000166//nucleotide binding	GO:0006796//phosphate metabolic process	gi|110763622|ref|XP_001120474.1|/9.26456e-103/PREDICTED: similar to phosphatidylinositol 4-kinase type II [Apis mellifera]
Tsp_07492	50	102	9.99	20.09	1.00792	3.27952e-05	0.00013384	GO:0043231//intracellular membrane-bounded organelle	-	-	gi|149642307|ref|XP_001513186.1|/1.31141e-28/PREDICTED: similar to Solute carrier family 25, member 46 [Ornithorhynchus anatinus]
Tsp_13129	105	214	20.99	42.15	1.00583	1.72118e-09	1.22698e-08	GO:0043231//intracellular membrane-bounded organelle	-	GO:0042078//germ-line stem cell division;GO:0000087//M phase of mitotic cell cycle;GO:0048592//eye morphogenesis;GO:0007127//meiosis I;GO:0019827//stem cell maintenance;GO:0048232//male gamete generation;GO:0010467//gene expression;GO:0007053//spindle ass	gi|170040089|ref|XP_001847844.1|/4.34005e-17/pelota [Culex quinquefasciatus]
Tsp_03395	54	110	10.79	21.66	1.00534	1.65613e-05	7.1302e-05	-	-	-	gi|170588077|ref|XP_001898800.1|/4.58833e-130/SD01790p [Brugia malayi]
Tsp_05262	56	114	11.19	22.45	1.00451	1.17781e-05	5.20306e-05	GO:0016021//integral to membrane	GO:0015377//cation:chloride symporter activity	GO:0006811//ion transport;GO:0009987//cellular process	gi|308491098|ref|XP_003107740.1|/3.9671e-90/CRE-KCC-1 protein [Caenorhabditis remanei]
Tsp_01411	266	540	53.17	106.35	1.00014	2.73558e-13	2.90153e-12	-	-	-	gi|312071005|ref|XP_003138408.1|/1.35096e-65/hypothetical protein LOAG_02823 [Loa loa]
Tsp_14046	4107	0	820.89	0.01	-16.3249	0	0	-	-	-	gi|164521940|gb|ABY60758.1|/3.16216e-61/putative serine protease [Trichinella spiralis]
Tsp_12505	2086	0	416.94	0.01	-15.3476	0	0	-	-	-	-
Tsp_09473	1543	0	308.41	0.01	-14.9126	0	0	-	GO:0016787//hydrolase activity	-	gi|240990666|ref|XP_002404367.1|/1.68269e-25/serine protease inhibitor, putative [Ixodes scapularis]
Tsp_07206	887	0	177.29	0.01	-14.1138	1.33096e-270	6.4641e-269	-	-	-	gi|158297347|ref|XP_317596.4|/2.14473e-11/AGAP007892-PA [Anopheles gambiae str. PEST]
Tsp_11472	804	0	160.7	0.01	-13.9721	2.38332e-245	1.09964e-243	GO:0043231//intracellular membrane-bounded organelle	GO:0030528//transcription regulator activity	GO:0009888//tissue development;GO:0000768//syncytium formation by plasma membrane fusion;GO:0048513//organ development;GO:0045137//development of primary sexual characteristics;GO:0006351//transcription, DNA-dependent	gi|170574100|ref|XP_001892670.1|/3.66525e-30/Homeobox domain containing protein [Brugia malayi]
Tsp_06431	661	0	132.12	0.01	-13.6896	7.68058e-202	3.35722e-200	-	-	-	-
Tsp_00112	645	0	128.92	0.01	-13.6542	5.6682e-197	2.46463e-195	-	-	-	-
Tsp_07195	526	0	105.13	0.01	-13.3599	9.11128e-161	3.70927e-159	-	-	-	gi|17555262|ref|NP_497280.1|/1.5806e-15/hypothetical protein T24C4.2 [Caenorhabditis elegans]
Tsp_10915	522	0	104.34	0.01	-13.349	1.50173e-159	6.02506e-158	GO:0016020//membrane;GO:0043229//intracellular organelle	-	GO:0007389//pattern specification process;GO:0048468//cell development;GO:0006996//organelle organization;GO:0009887//organ morphogenesis	gi|218526911|sp|Q29GR8.3|MOEH_DROPS/3.26684e-08/RecName: Full=Moesin/ezrin/radixin homolog 1
Tsp_11476	439	0	87.75	0.01	-13.0992	2.68912e-134	1.01055e-132	-	-	-	gi|60544815|gb|AAX22750.1|/4.74939e-105/newborn larvae-specific DNase II-10 [Trichinella spiralis]
Tsp_00704	427	0	85.35	0.01	-13.0592	1.20406e-130	4.48419e-129	-	-	-	-
Tsp_11475	415	0	82.95	0.01	-13.018	5.39122e-127	1.98996e-125	-	-	-	gi|158290707|ref|XP_312278.4|/1.06012e-19/AGAP002648-PA [Anopheles gambiae str. PEST]
Tsp_04517	388	0	77.55	0.01	-12.9209	8.84148e-119	3.13797e-117	-	-	-	gi|170580366|ref|XP_001895232.1|/1.02356e-17/TB2/DP1, HVA22 family protein [Brugia malayi]
Tsp_02058	346	0	69.16	0.01	-12.7557	5.3108e-106	1.79293e-104	-	-	-	-
Tsp_01054	239	0	47.77	0.01	-12.2219	1.90658e-73	5.69574e-72	GO:0044424//intracellular part	GO:0005488//binding	-	gi|125846368|ref|XP_698389.2|/1.38351e-44/PREDICTED: si:dkey-12h9.11 [Danio rerio]
Tsp_11856	234	0	46.77	0.01	-12.1914	6.33172e-72	1.85158e-70	-	GO:0003824//catalytic activity	GO:0006164//purine nucleotide biosynthetic process	gi|156552153|ref|XP_001605732.1|/1.02283e-46/PREDICTED: hypothetical protein [Nasonia vitripennis]
Tsp_08722	215	0	42.97	0.01	-12.0691	3.82238e-66	1.07976e-64	-	-	-	gi|312078036|ref|XP_003141563.1|/2.9701e-17/hypothetical protein LOAG_05979 [Loa loa]
Tsp_11333	202	0	40.37	0.01	-11.9791	3.44846e-62	9.61056e-61	-	-	-	-
Tsp_06268	190	0	37.98	0.01	-11.891	1.54406e-58	4.177e-57	-	-	-	-
Tsp_01280	188	0	37.58	0.01	-11.8757	6.2686e-58	1.69028e-56	-	-	-	-
Tsp_06303	179	0	35.78	0.01	-11.8049	3.43122e-55	9.16279e-54	-	-	-	gi|260825945|ref|XP_002607926.1|/4.62099e-08/hypothetical protein BRAFLDRAFT_213695 [Branchiostoma floridae]
Tsp_11967	166	0	33.18	0.01	-11.6961	3.09558e-51	7.93481e-50	-	GO:0004871//signal transducer activity	GO:0007165//signal transduction	gi|133711846|gb|ABO36652.1|/4.45888e-18/latrophilin-like protein 2 [Haemonchus contortus]
Tsp_06283	159	0	31.78	0.01	-11.6339	4.17362e-49	1.04403e-47	-	-	-	-
Tsp_08723	155	0	30.98	0.01	-11.5971	6.87902e-48	1.68526e-46	-	-	-	-
Tsp_02738	149	0	29.78	0.01	-11.5401	4.60306e-46	1.09852e-44	-	GO:0030414//peptidase inhibitor activity	-	gi|239977267|sp|A7X3V4.1|IVBI1_TELDH/1.26234e-13/RecName: Full=Kunitoxin-Tel1; Flags: Precursor
Tsp_02301	148	0	29.58	0.01	-11.5304	9.27468e-46	2.19448e-44	GO:0000785//chromatin;GO:0043231//intracellular membrane-bounded organelle	GO:0003676//nucleic acid binding	GO:0034728	gi|13919643|gb|AAK21963.1|/7.51816e-49/histone H3 [Trichinella spiralis]
Tsp_14952	143	0	28.58	0.01	-11.4808	3.0801e-44	7.2057e-43	GO:0005875//microtubule associated complex	-	-	gi|256074131|ref|XP_002573380.1|/3.56143e-10/cytoplasmic dynein light chain [Schistosoma mansoni]
Tsp_10823	142	0	28.38	0.01	-11.4707	6.2061e-44	1.44374e-42	-	-	-	-
Tsp_06487	137	0	27.38	0.01	-11.4189	2.06104e-42	4.70246e-41	-	-	-	gi|145475675|ref|XP_001423860.1|/2.03248e-18/hypothetical protein [Paramecium tetraurelia strain d4-2]
Tsp_01557	132	0	26.38	0.01	-11.3652	6.84464e-41	1.53634e-39	-	GO:0016787//hydrolase activity	GO:0002164//larval development;GO:0010927;GO:0040009//regulation of growth rate;GO:0009790//embryo development	gi|25141398|ref|NP_491890.2|/1.74683e-118/TREhalase family member (tre-1) [Caenorhabditis elegans]
Tsp_07779	122	0	24.38	0.01	-11.2515	7.54888e-38	1.63264e-36	GO:0030427//site of polarized growth;GO:0043231//intracellular membrane-bounded organelle	GO:0001071//nucleic acid binding transcription factor activity;GO:0046983//protein dimerization activity;GO:0003677//DNA binding;GO:0031369//translation initiation factor binding	GO:0009888//tissue development;GO:0006357//regulation of transcription from RNA polymerase II promoter;GO:0045165//cell fate commitment;GO:0003002//regionalization;GO:0007420//brain development;GO:0007224//smoothened signaling pathway;GO:0006935//chemotax	gi|162296340|gb|ABX84006.1|/4.77458e-25/orthodenticle 2 [Carassius auratus]
Tsp_08156	117	0	23.39	0.01	-11.1917	2.50698e-36	5.32493e-35	-	GO:0003824//catalytic activity	-	gi|307214705|gb|EFN89634.1|/1.87109e-41/Chitotriosidase-1 [Harpegnathos saltator]
Tsp_01160	117	0	23.39	0.01	-11.1917	2.50698e-36	5.31134e-35	-	-	-	-
Tsp_01849	112	0	22.39	0.01	-11.1286	8.3256e-35	1.7286e-33	-	-	-	-
Tsp_08559	109	0	21.79	0.01	-11.0895	6.81044e-34	1.40002e-32	GO:0043232	GO:0003676//nucleic acid binding	GO:0007369//gastrulation;GO:0007163//establishment or maintenance of cell polarity;GO:0048729//tissue morphogenesis;GO:0045165//cell fate commitment	gi|163915111|ref|NP_001106542.1|/4.73196e-15/zinc finger protein 36, C3H type, homolog [Xenopus (Silurana) tropicalis]
Tsp_08263	105	0	20.99	0.01	-11.0355	1.1225e-32	2.27931e-31	-	-	-	-
Tsp_05605	102	0	20.39	0.01	-10.9936	9.18222e-32	1.83755e-30	-	-	-	-
Tsp_12503	98	0	19.59	0.01	-10.9359	1.51342e-30	2.98551e-29	-	-	-	-
Tsp_11397	96	0	19.19	0.01	-10.9061	6.14422e-30	1.19783e-28	-	-	-	-
Tsp_05606	95	0	18.99	0.01	-10.891	1.238e-29	2.40786e-28	-	-	-	-
Tsp_14103	92	0	18.39	0.01	-10.8447	1.0127e-28	1.92459e-27	-	-	-	-
Tsp_09455	85	0	16.99	0.01	-10.7305	1.36538e-26	2.49768e-25	-	-	-	-
Tsp_06314	83	0	16.59	0.01	-10.6961	5.54318e-26	9.98614e-25	GO:0043229//intracellular organelle	-	-	gi|260830981|ref|XP_002610438.1|/5.83164e-11/hypothetical protein BRAFLDRAFT_124259 [Branchiostoma floridae]
Tsp_10235	80	0	15.99	0.01	-10.643	4.53438e-25	7.9784e-24	-	-	-	-
Tsp_10261	77	0	15.39	0.01	-10.5878	3.70918e-24	6.39102e-23	-	-	-	gi|146185627|ref|XP_001032201.2|/9.0101e-09/NLI interacting factor-like phosphatase family protein [Tetrahymena thermophila]
Tsp_14933	76	0	15.19	0.01	-10.5689	7.47362e-24	1.27976e-22	-	-	-	gi|17555262|ref|NP_497280.1|/3.55271e-16/hypothetical protein T24C4.2 [Caenorhabditis elegans]
Tsp_00746	75	0	14.99	0.01	-10.5498	1.50586e-23	2.568e-22	-	-	GO:0040009//regulation of growth rate;GO:0009653//anatomical structure morphogenesis	gi|21954120|gb|AAM80556.1|/3.75857e-20/cuticular collagen [Trichinella spiralis]
Tsp_10712	2836	2	566.85	0.39	-10.5053	0	0	-	-	-	gi|301603615|ref|XP_002931497.1|/4.70059e-75/PREDICTED: UPF0632 protein A-like [Xenopus (Silurana) tropicalis]
Tsp_06558	71	0	14.19	0.01	-10.4707	2.48198e-22	4.06565e-21	-	-	-	gi|63095173|gb|AAY32317.1|/3.29464e-166/adult-specific DNase II-2 [Trichinella spiralis]
Tsp_11942	61	0	12.19	0.01	-10.2515	2.73734e-19	4.19439e-18	GO:0005578//proteinaceous extracellular matrix	-	GO:0009653//anatomical structure morphogenesis	gi|312089029|ref|XP_003146091.1|/1.5633e-22/hypothetical protein LOAG_10520 [Loa loa]
Tsp_04601	60	0	11.99	0.01	-10.2276	5.51548e-19	8.37405e-18	GO:0044464//cell part	-	-	gi|296486082|gb|DAA28195.1|/1.02588e-11/gamma-inducible protein 30 [Bos taurus]
Tsp_11273	56	0	11.19	0.01	-10.128	9.09068e-18	1.32221e-16	-	-	-	-
Tsp_07545	55	0	10.99	0.01	-10.102	1.83168e-17	2.64099e-16	-	-	-	gi|110758020|ref|XP_394701.3|/1.35581e-25/PREDICTED: similar to lethal (1) G0232 CG32697-PA, isoform A isoform 1 [Apis mellifera]
Tsp_09227	55	0	10.99	0.01	-10.102	1.83168e-17	2.63641e-16	-	-	-	-
Tsp_10632	54	0	10.79	0.01	-10.0755	3.69064e-17	5.29374e-16	-	-	-	gi|47221269|emb|CAG13205.1|/6.14132e-06/unnamed protein product [Tetraodon nigroviridis]
Tsp_12504	53	0	10.59	0.01	-10.0485	7.43628e-17	1.05751e-15	-	-	-	-
Tsp_09886	51	0	10.19	0.01	-9.99294	3.019e-16	4.25684e-15	-	-	-	-
Tsp_14567	49	0	9.79	0.01	-9.93517	1.22566e-15	1.69651e-14	GO:0044432//endoplasmic reticulum part	GO:0005488//binding	-	gi|307193003|gb|EFN75991.1|/2.03735e-19/Receptor expression-enhancing protein 5 [Harpegnathos saltator]
Tsp_01962	48	0	9.59	0.01	-9.90539	2.46958e-15	3.36227e-14	-	GO:0005198//structural molecule activity	GO:0010876;GO:0007592//protein-based cuticle development;GO:0009653//anatomical structure morphogenesis;GO:0002164//larval development;GO:0006897//endocytosis	gi|309363849|emb|CAP25846.2|/3.05041e-11/CBR-COL-34 protein [Caenorhabditis briggsae AF16]
Tsp_14987	48	0	9.59	0.01	-9.90539	2.46958e-15	3.35677e-14	-	-	-	-
Tsp_14052	46	0	9.19	0.01	-9.84392	1.0026e-14	1.33226e-13	-	-	-	-
Tsp_00638	44	0	8.79	0.01	-9.77972	4.07038e-14	5.09872e-13	GO:0043231//intracellular membrane-bounded organelle	GO:0070011	-	gi|194767261|ref|XP_001965737.1|/5.84105e-54/GF22654 [Drosophila ananassae]
Tsp_06448	43	0	8.59	0.01	-9.74651	8.2014e-14	9.70265e-13	-	-	-	-
Tsp_08183	42	0	8.39	0.01	-9.71253	1.6525e-13	1.82987e-12	-	-	-	-
Tsp_05304	42	0	8.39	0.01	-9.71253	1.6525e-13	1.82743e-12	-	-	-	-
Tsp_06301	40	0	8	0.01	-9.64386	6.70884e-13	6.49381e-12	-	-	GO:0007275//multicellular organismal development	gi|170041612|ref|XP_001848550.1|/2.8986e-32/conserved hypothetical protein [Culex quinquefasciatus]
Tsp_06569	40	0	8	0.01	-9.64386	6.70884e-13	6.48625e-12	-	-	-	gi|63095171|gb|AAY32316.1|/2.82092e-119/adult-specific DNase II-1 [Trichinella spiralis]
Tsp_11431	40	0	8	0.01	-9.64386	6.70884e-13	6.47871e-12	-	-	-	-
Tsp_13976	38	0	7.6	0.01	-9.56986	2.72366e-12	2.44805e-11	-	-	-	-
Tsp_15341	38	0	7.6	0.01	-9.56986	2.72366e-12	2.44541e-11	-	-	-	-
Tsp_13293	38	0	7.6	0.01	-9.56986	2.72366e-12	2.44276e-11	-	-	-	-
Tsp_07483	36	0	7.2	0.01	-9.49185	1.10576e-11	9.38032e-11	-	-	-	gi|195109202|ref|XP_001999176.1|/5.70233e-25/GI24368 [Drosophila mojavensis]
Tsp_12467	36	0	7.2	0.01	-9.49185	1.10576e-11	9.37075e-11	-	-	-	gi|242001184|ref|XP_002435235.1|/3.25436e-12/conserved hypothetical protein [Ixodes scapularis]
Tsp_09862	36	0	7.2	0.01	-9.49185	1.10576e-11	9.3612e-11	-	-	-	gi|63095177|gb|AAY32319.1|/2.01212e-14/adult-specific DNase II-4 [Trichinella spiralis]
Tsp_09381	36	0	7.2	0.01	-9.49185	1.10576e-11	9.35167e-11	-	-	-	-
Tsp_05723	36	0	7.2	0.01	-9.49185	1.10576e-11	9.34215e-11	GO:0016021//integral to membrane;GO:0005626//insoluble fraction	GO:0015081//sodium ion transmembrane transporter activity;GO:0015114//phosphate transmembrane transporter activity;GO:0015291//secondary active transmembrane transporter activity	GO:0006817//phosphate transport	gi|170587450|ref|XP_001898489.1|/1.81917e-33/Phosphate transporter family protein [Brugia malayi]
Tsp_06775	35	0	7	0.01	-9.45121	2.228e-11	1.83932e-10	-	-	-	-
Tsp_09229	35	0	7	0.01	-9.45121	2.228e-11	1.83749e-10	-	-	-	gi|291234587|ref|XP_002737231.1|/5.0536e-44/PREDICTED: diacylglycerol O-acyltransferase 2-like [Saccoglossus kowalevskii]
Tsp_07526	35	0	7	0.01	-9.45121	2.228e-11	1.83567e-10	-	-	-	gi|196010169|ref|XP_002114949.1|/1.9232e-29/hypothetical protein TRIADDRAFT_28663 [Trichoplax adhaerens]
Tsp_05079	33	0	6.6	0.01	-9.36632	9.04524e-11	7.15435e-10	GO:0043231//intracellular membrane-bounded organelle	GO:0001071//nucleic acid binding transcription factor activity;GO:0003677//DNA binding	GO:0048731;GO:0031345//negative regulation of cell projection organization;GO:0006351//transcription, DNA-dependent;GO:0001704//formation of primary germ layer	gi|110750137|ref|XP_001119904.1|/1.9808e-26/PREDICTED: similar to C15 CG7937-PA [Apis mellifera]
Tsp_02351	32	0	6.4	0.01	-9.32193	1.82253e-10	1.42123e-09	GO:0032991//macromolecular complex	GO:0016876//ligase activity, forming aminoacyl-tRNA and related compounds;GO:0032559	GO:0010467//gene expression	gi|308510370|ref|XP_003117368.1|/1.77008e-15/hypothetical protein CRE_01895 [Caenorhabditis remanei]
Tsp_10536	32	0	6.4	0.01	-9.32193	1.82253e-10	1.41989e-09	GO:0016604//nuclear body;GO:0043232	GO:0005515//protein binding;GO:0019787//small conjugating protein ligase activity;GO:0016564//transcription repressor activity	GO:0007067//mitosis;GO:0034339//regulation of transcription from RNA polymerase II promoter by nuclear hormone receptor;GO:0032446//protein modification by small protein conjugation;GO:0019941//modification-dependent protein catabolic process	gi|157124125|ref|XP_001654032.1|/9.63581e-15/ubiquitin-conjugating enzyme E2 i [Aedes aegypti]
Tsp_08152	31	0	6.2	0.01	-9.27612	3.6722e-10	2.78009e-09	-	GO:0005488//binding	-	gi|156367081|ref|XP_001627248.1|/6.40619e-06/predicted protein [Nematostella vectensis]
Tsp_15813	31	0	6.2	0.01	-9.27612	3.6722e-10	2.77756e-09	-	-	-	-
Tsp_13266	31	0	6.2	0.01	-9.27612	3.6722e-10	2.77503e-09	-	-	-	-
Tsp_12010	31	0	6.2	0.01	-9.27612	3.6722e-10	2.77251e-09	-	-	-	-
Tsp_03003	30	0	6	0.01	-9.22882	7.39912e-10	5.46219e-09	-	-	-	gi|123437444|ref|XP_001309518.1|/4.38844e-21/DegT/DnrJ/EryC1/StrS aminotransferase family protein [Trichomonas vaginalis G3]
Tsp_07525	29	0	5.8	0.01	-9.17991	1.49085e-09	1.07106e-08	-	-	-	-
Tsp_08640	29	0	5.8	0.01	-9.17991	1.49085e-09	1.07014e-08	-	-	-	-
Tsp_05583	29	0	5.8	0.01	-9.17991	1.49085e-09	1.06921e-08	-	-	-	-
Tsp_00696	28	0	5.6	0.01	-9.12928	3.0039e-09	2.09466e-08	GO:0005737//cytoplasm	-	GO:0006213//pyrimidine nucleoside metabolic process	gi|260835832|ref|XP_002612911.1|/2.00498e-39/hypothetical protein BRAFLDRAFT_266738 [Branchiostoma floridae]
Tsp_15304	28	0	5.6	0.01	-9.12928	3.0039e-09	2.0929e-08	-	-	-	gi|63095183|gb|AAY32322.1|/2.50338e-59/adult-specific DNase II-7 [Trichinella spiralis]
Tsp_01692	28	0	5.6	0.01	-9.12928	3.0039e-09	2.09115e-08	-	-	-	gi|268558054|ref|XP_002637017.1|/3.19669e-55/Hypothetical protein CBG09510 [Caenorhabditis briggsae]
Tsp_06963	28	0	5.6	0.01	-9.12928	3.0039e-09	2.0894e-08	-	-	-	gi|224070519|ref|XP_002192398.1|/8.22877e-48/PREDICTED: methyltransferase like 9 [Taeniopygia guttata]
Tsp_10175	27	0	5.4	0.01	-9.07682	6.05256e-09	4.09336e-08	-	-	-	-
Tsp_07211	27	0	5.4	0.01	-9.07682	6.05256e-09	4.09003e-08	-	-	-	-
Tsp_10463	27	0	5.4	0.01	-9.07682	6.05256e-09	4.08671e-08	-	-	-	-
Tsp_09472	26	0	5.2	0.01	-9.02237	1.21953e-08	8.10257e-08	-	GO:0016740//transferase activity	-	gi|241257814|ref|XP_002404666.1|/1.00527e-32/fucosyltransferase, putative [Ixodes scapularis]
Tsp_11079	25	0	5	0.01	-8.96578	2.45724e-08	1.57708e-07	-	-	-	gi|170589445|ref|XP_001899484.1|/9.51231e-36/Leucine Rich Repeat family protein [Brugia malayi]
Tsp_00964	25	0	5	0.01	-8.96578	2.45724e-08	1.57586e-07	-	-	-	-
Tsp_05815	25	0	5	0.01	-8.96578	2.45724e-08	1.57464e-07	-	-	-	-
Tsp_12121	25	0	5	0.01	-8.96578	2.45724e-08	1.57343e-07	-	-	-	gi|242009377|ref|XP_002425464.1|/5.9067e-20/Receptor expression-enhancing protein, putative [Pediculus humanus corporis]
Tsp_10593	24	0	4.8	0.01	-8.90689	4.95108e-08	3.10096e-07	-	GO:0004721//phosphoprotein phosphatase activity	GO:0010941//regulation of cell death;GO:0048598//embryonic morphogenesis;GO:0048513//organ development	gi|241742203|ref|XP_002414169.1|/9.3895e-34/protein tyrosine phosphatase, putative [Ixodes scapularis]
Tsp_10327	3661	8	731.75	1.58	-8.85528	0	0	-	-	-	gi|268531618|ref|XP_002630936.1|/3.40826e-09/C. briggsae CBR-COL-75 protein [Caenorhabditis briggsae]
Tsp_09476	23	0	4.6	0.01	-8.84549	9.97592e-08	5.95187e-07	-	-	-	-
Tsp_02452	23	0	4.6	0.01	-8.84549	9.97592e-08	5.9476e-07	-	-	-	-
Tsp_00013	22	0	4.4	0.01	-8.78136	2.01004e-07	1.16249e-06	-	-	-	gi|309363153|emb|CAP27162.2|/6.68879e-90/hypothetical protein CBG_06944 [Caenorhabditis briggsae AF16]
Tsp_15713	22	0	4.4	0.01	-8.78136	2.01004e-07	1.16168e-06	-	-	-	-
Tsp_01401	22	0	4.4	0.01	-8.78136	2.01004e-07	1.16087e-06	-	-	-	-
Tsp_08818	22	0	4.4	0.01	-8.78136	2.01004e-07	1.16007e-06	-	-	-	-
Tsp_07212	849	2	169.69	0.39	-8.76521	4.47166e-254	2.08636e-252	-	-	GO:0009987//cellular process;GO:0048518;GO:0000003//reproduction;GO:0032501//multicellular organismal process;GO:0032502//developmental process	gi|156379135|ref|XP_001631314.1|/1.38949e-08/predicted protein [Nematostella vectensis]
Tsp_10908	21	0	4.2	0.01	-8.71425	4.05004e-07	2.23939e-06	-	-	-	-
Tsp_08691	21	0	4.2	0.01	-8.71425	4.05004e-07	2.2379e-06	-	-	-	-
Tsp_00245	21	0	4.2	0.01	-8.71425	4.05004e-07	2.23641e-06	-	-	-	-
Tsp_04206	21	0	4.2	0.01	-8.71425	4.05004e-07	2.23492e-06	-	-	-	-
Tsp_12265	21	0	4.2	0.01	-8.71425	4.05004e-07	2.23344e-06	-	-	-	gi|193657259|ref|XP_001947640.1|/5.05518e-06/PREDICTED: similar to predicted protein [Acyrthosiphon pisum]
Tsp_05855	20	0	4	0.01	-8.64386	8.16042e-07	4.29755e-06	-	-	-	-
Tsp_09047	20	0	4	0.01	-8.64386	8.16042e-07	4.29482e-06	-	-	-	-
Tsp_04090	20	0	4	0.01	-8.64386	8.16042e-07	4.2921e-06	-	-	-	gi|71990233|ref|NP_502145.2|/1.04988e-12/Chitin-Binding Domain protein family member (cbd-1) [Caenorhabditis elegans]
Tsp_09446	20	0	4	0.01	-8.64386	8.16042e-07	4.28939e-06	GO:0043231//intracellular membrane-bounded organelle;GO:0044444//cytoplasmic part;GO:0016020//membrane	GO:0016874//ligase activity	GO:0009987//cellular process;GO:0008152//metabolic process	gi|224091546|ref|XP_002188717.1|/2.68022e-30/PREDICTED: similar to membrane-associated ring finger (C3HC4) 3 [Taeniopygia guttata]
Tsp_07571	19	0	3.8	0.01	-8.56986	1.64424e-06	8.28103e-06	-	-	-	-
Tsp_12042	19	0	3.8	0.01	-8.56986	1.64424e-06	8.27601e-06	-	-	-	-
Tsp_06387	19	0	3.8	0.01	-8.56986	1.64424e-06	8.271e-06	GO:0043232;GO:0005635//nuclear envelope	-	GO:0018988;GO:0033057;GO:0002164//larval development;GO:0007059//chromosome segregation;GO:0000087//M phase of mitotic cell cycle;GO:0009790//embryo development	gi|71030548|ref|XP_764916.1|/3.07916e-69/serine/threonine protein phosphatase [Theileria parva strain Muguga]
Tsp_13874	19	0	3.8	0.01	-8.56986	1.64424e-06	8.26599e-06	-	-	-	-
Tsp_09277	19	0	3.8	0.01	-8.56986	1.64424e-06	8.26099e-06	-	-	-	gi|170593173|ref|XP_001901339.1|/9.22194e-15/KIAA1259 protein [Brugia malayi]
Tsp_10291	19	0	3.8	0.01	-8.56986	1.64424e-06	8.25599e-06	-	-	-	gi|146185627|ref|XP_001032201.2|/1.1449e-09/NLI interacting factor-like phosphatase family protein [Tetrahymena thermophila]
Tsp_04712	19	0	3.8	0.01	-8.56986	1.64424e-06	8.251e-06	-	-	-	-
Tsp_07089	19	0	3.8	0.01	-8.56986	1.64424e-06	8.24602e-06	-	-	-	-
Tsp_11770	19	0	3.8	0.01	-8.56986	1.64424e-06	8.24105e-06	-	-	-	-
Tsp_08134	19	0	3.8	0.01	-8.56986	1.64424e-06	8.23608e-06	-	-	-	gi|193657259|ref|XP_001947640.1|/3.64282e-06/PREDICTED: similar to predicted protein [Acyrthosiphon pisum]
Tsp_06396	19	0	3.8	0.01	-8.56986	1.64424e-06	8.23111e-06	-	-	-	-
Tsp_04018	19	0	3.8	0.01	-8.56986	1.64424e-06	8.22615e-06	-	-	-	gi|307203421|gb|EFN82496.1|/1.06826e-43/mRNA-decapping enzyme 2 [Harpegnathos saltator]
Tsp_12517	18	0	3.6	0.01	-8.49185	3.31298e-06	1.59874e-05	-	-	-	gi|63095177|gb|AAY32319.1|/1.47273e-15/adult-specific DNase II-4 [Trichinella spiralis]
Tsp_05868	18	0	3.6	0.01	-8.49185	3.31298e-06	1.59781e-05	-	-	-	-
Tsp_08862	18	0	3.6	0.01	-8.49185	3.31298e-06	1.59688e-05	-	-	-	-
Tsp_12890	18	0	3.6	0.01	-8.49185	3.31298e-06	1.59596e-05	-	-	-	-
Tsp_08081	18	0	3.6	0.01	-8.49185	3.31298e-06	1.59503e-05	-	-	-	-
Tsp_05047	17	0	3.4	0.01	-8.40939	6.67532e-06	3.05952e-05	-	-	-	-
Tsp_00703	17	0	3.4	0.01	-8.40939	6.67532e-06	3.05783e-05	-	-	-	-
Tsp_00997	17	0	3.4	0.01	-8.40939	6.67532e-06	3.05615e-05	-	-	-	-
Tsp_15822	17	0	3.4	0.01	-8.40939	6.67532e-06	3.05446e-05	-	-	-	-
Tsp_11877	17	0	3.4	0.01	-8.40939	6.67532e-06	3.05278e-05	-	-	-	gi|312073147|ref|XP_003139389.1|/6.11585e-67/serine/threonine protein phosphatase PP1-alpha catalytic subunit [Loa loa]
Tsp_08815	17	0	3.4	0.01	-8.40939	6.67532e-06	3.0511e-05	-	-	-	-
Tsp_09435	17	0	3.4	0.01	-8.40939	6.67532e-06	3.04942e-05	-	-	-	-
Tsp_08852	17	0	3.4	0.01	-8.40939	6.67532e-06	3.04775e-05	GO:0016020//membrane	GO:0005488//binding;GO:0016301//kinase activity	GO:0016310//phosphorylation;GO:0050794//regulation of cellular process;GO:0007275//multicellular organismal development	gi|312080746|ref|XP_003142732.1|/3.01184e-10/TK/FER protein kinase [Loa loa]
Tsp_07561	17	0	3.4	0.01	-8.40939	6.67532e-06	3.04607e-05	-	-	-	gi|63095183|gb|AAY32322.1|/8.65864e-168/adult-specific DNase II-7 [Trichinella spiralis]
Tsp_11810	16	0	3.2	0.01	-8.32193	1.34501e-05	5.91021e-05	-	-	-	-
Tsp_10023	16	0	3.2	0.01	-8.32193	1.34501e-05	5.90708e-05	-	-	-	gi|156327283|ref|XP_001618682.1|/1.62728e-17/hypothetical protein NEMVEDRAFT_v1g9531 [Nematostella vectensis]
Tsp_09794	16	0	3.2	0.01	-8.32193	1.34501e-05	5.90396e-05	-	-	-	-
Tsp_01308	16	0	3.2	0.01	-8.32193	1.34501e-05	5.90084e-05	-	-	-	-
Tsp_12288	16	0	3.2	0.01	-8.32193	1.34501e-05	5.89773e-05	GO:0044464//cell part	GO:0046914//transition metal ion binding	GO:0044238//primary metabolic process	gi|195172403|ref|XP_002026987.1|/1.58214e-28/GL21001 [Drosophila persimilis]
Tsp_10524	16	0	3.2	0.01	-8.32193	1.34501e-05	5.89461e-05	-	-	-	-
Tsp_09276	16	0	3.2	0.01	-8.32193	1.34501e-05	5.8915e-05	-	-	-	-
Tsp_12954	16	0	3.2	0.01	-8.32193	1.34501e-05	5.8884e-05	GO:0044424//intracellular part	GO:0016742//hydroxymethyl-, formyl- and related transferase activity;GO:0016882//cyclo-ligase activity;GO:0016742//hydroxymethyl-, formyl- and related transferase activity;GO:0032559	GO:0034404;GO:0042221//response to chemical stimulus;GO:0048513//organ development;GO:0006144//purine base metabolic process;GO:0006188//IMP biosynthetic process;GO:0006730//one-carbon metabolic process	gi|198432238|ref|XP_002131093.1|/3.26462e-42/PREDICTED: similar to predicted protein [Ciona intestinalis]
Tsp_13039	16	0	3.2	0.01	-8.32193	1.34501e-05	5.8853e-05	-	-	-	-
Tsp_10949	15	0	3	0.01	-8.22882	2.71006e-05	0.000111642	-	-	-	gi|308482777|ref|XP_003103591.1|/1.31605e-11/hypothetical protein CRE_19138 [Caenorhabditis remanei]
Tsp_12948	15	0	3	0.01	-8.22882	2.71006e-05	0.000111587	-	-	-	-
Tsp_12345	15	0	3	0.01	-8.22882	2.71006e-05	0.000111531	-	-	-	-
Tsp_10438	15	0	3	0.01	-8.22882	2.71006e-05	0.000111476	-	-	GO:0032502//developmental process	gi|157167259|ref|XP_001658474.1|/3.47403e-25/hypothetical protein AaeL_AAEL007584 [Aedes aegypti]
Tsp_09430	15	0	3	0.01	-8.22882	2.71006e-05	0.000111421	GO:0016020//membrane	-	GO:0006810//transport	gi|170587424|ref|XP_001898476.1|/1.16623e-40/Amino acid permease family protein [Brugia malayi]
Tsp_10995	15	0	3	0.01	-8.22882	2.71006e-05	0.000111366	GO:0016020//membrane	GO:0005216//ion channel activity	-	gi|170587078|ref|XP_001898306.1|/1.31236e-61/Neurotransmitter-gated ion-channel ligand binding domain containing protein [Brugia malayi]
Tsp_09631	14	0	2.8	0.01	-8.12928	5.46048e-05	0.000213108	-	-	-	gi|195032184|ref|XP_001988453.1|/3.99718e-07/GH11174 [Drosophila grimshawi]
Tsp_03922	14	0	2.8	0.01	-8.12928	5.46048e-05	0.000213007	-	-	-	-
Tsp_02344	14	0	2.8	0.01	-8.12928	5.46048e-05	0.000212907	-	-	-	-
Tsp_05278	14	0	2.8	0.01	-8.12928	5.46048e-05	0.000212808	GO:0005622//intracellular	GO:0046914//transition metal ion binding;GO:0003677//DNA binding;GO:0016635	GO:0009174;GO:0006351//transcription, DNA-dependent	gi|307194845|gb|EFN77027.1|/6.70949e-68/Zinc finger homeobox protein 4 [Harpegnathos saltator]
Tsp_10471	14	0	2.8	0.01	-8.12928	5.46048e-05	0.000212708	GO:0005622//intracellular	GO:0005488//binding	-	gi|7960186|gb|AAF71255.1|/1.07205e-116/HSC71 [Kryptolebias marmoratus]
Tsp_07703	14	0	2.8	0.01	-8.12928	5.46048e-05	0.000212608	-	-	-	-
Tsp_00695	14	0	2.8	0.01	-8.12928	5.46048e-05	0.000212508	GO:0043231//intracellular membrane-bounded organelle;GO:0016021//integral to membrane	GO:0030528//transcription regulator activity;GO:0001071//nucleic acid binding transcription factor activity;GO:0003677//DNA binding;GO:0003682//chromatin binding	GO:0030326//embryonic limb morphogenesis;GO:0045665//negative regulation of neuron differentiation;GO:0001763//morphogenesis of a branching structure;GO:0006915//apoptosis;GO:0006357//regulation of transcription from RNA polymerase II promoter;GO:0030858/	gi|1352528|sp|Q01705.2|NOTC1_MOUSE/5.61624e-11/RecName: Full=Neurogenic locus notch homolog protein 1; Short=Notch 1; AltName: Full=Motch A; AltName: Full=mT14; AltName: Full=p300; Contains: RecName: Full=Notch 1 extracellular truncation; Contains: RecNam
Tsp_05900	14	0	2.8	0.01	-8.12928	5.46048e-05	0.000212409	-	-	-	-
Tsp_02996	14	0	2.8	0.01	-8.12928	5.46048e-05	0.000212309	-	-	-	-
Tsp_06650	14	0	2.8	0.01	-8.12928	5.46048e-05	0.00021221	-	-	-	gi|170580286|ref|XP_001895196.1|/4.64461e-14/Nematode cuticle collagen N-terminal domain containing protein [Brugia malayi]
Tsp_02300	14	0	2.8	0.01	-8.12928	5.46048e-05	0.000212111	GO:0005694//chromosome;GO:0005634//nucleus;GO:0032991//macromolecular complex;GO:0044446//intracellular organelle part	-	GO:0006325//chromatin organization	gi|38564173|dbj|BAD02438.1|/1.86925e-21/histone 2B [Drosophila sechellia]
Tsp_10393	13	0	2.6	0.01	-8.02237	0.000110023	0.000402531	-	GO:0005488//binding	GO:0009987//cellular process	gi|221115436|ref|XP_002167303.1|/2.3136e-20/PREDICTED: similar to predicted protein [Hydra magnipapillata]
Tsp_12899	13	0	2.6	0.01	-8.02237	0.000110023	0.000402353	-	-	-	-
Tsp_05799	13	0	2.6	0.01	-8.02237	0.000110023	0.000402176	-	-	-	-
Tsp_08394	13	0	2.6	0.01	-8.02237	0.000110023	0.000401999	-	-	-	-
Tsp_12943	13	0	2.6	0.01	-8.02237	0.000110023	0.000401822	-	-	-	-
Tsp_01249	13	0	2.6	0.01	-8.02237	0.000110023	0.000401646	-	-	-	-
Tsp_02185	13	0	2.6	0.01	-8.02237	0.000110023	0.000401469	-	-	-	-
Tsp_11849	12	0	2.4	0.01	-7.90689	0.000221686	0.00075641	-	-	-	-
Tsp_08809	12	0	2.4	0.01	-7.90689	0.000221686	0.000756099	-	-	-	-
Tsp_12399	12	0	2.4	0.01	-7.90689	0.000221686	0.000755789	-	-	-	-
Tsp_01216	12	0	2.4	0.01	-7.90689	0.000221686	0.000755479	-	-	-	-
Tsp_01644	12	0	2.4	0.01	-7.90689	0.000221686	0.000755169	-	-	-	gi|1857758|gb|AAB48490.1|/1.33823e-29/hypothetical ORF 2.20 [Trichinella spiralis]
Tsp_02142	12	0	2.4	0.01	-7.90689	0.000221686	0.000754859	-	-	-	gi|147899587|ref|NP_001079361.1|/7.67976e-45/cyclin B3 [Xenopus laevis]
Tsp_03851	12	0	2.4	0.01	-7.90689	0.000221686	0.00075455	-	-	-	gi|290975960|ref|XP_002670709.1|/4.2671e-06/predicted protein [Naegleria gruberi]
Tsp_00895	662	3	132.32	0.59	-7.8091	2.39826e-195	1.03737e-193	-	-	-	-
Tsp_01300	2417	11	483.1	2.17	-7.79848	0	0	-	-	-	gi|198432773|ref|XP_002120511.1|/6.43997e-06/PREDICTED: similar to thyroid adenoma associated [Ciona intestinalis]
Tsp_10544	428	2	85.55	0.39	-7.77715	1.41136e-126	5.18644e-125	GO:0043231//intracellular membrane-bounded organelle	GO:0046914//transition metal ion binding;GO:0001071//nucleic acid binding transcription factor activity;GO:0003677//DNA binding;GO:0004879//ligand-dependent nuclear receptor activity	GO:0030522//intracellular receptor mediated signaling pathway;GO:0009755//hormone-mediated signaling pathway;GO:0006351//transcription, DNA-dependent	gi|7717041|gb|AAF68669.1|AF260232_1/5.07903e-145/unknown [Trichinella spiralis]
Tsp_02302	1334	7	266.63	1.38	-7.59403	0	0	-	-	-	gi|63095179|gb|AAY32320.1|/7.62429e-175/adult-specific DNase II-5 [Trichinella spiralis]
Tsp_11467	1542	9	308.21	1.77	-7.44402	0	0	-	GO:0022857//transmembrane transporter activity	GO:0006811//ion transport	gi|117581967|gb|ABK41428.1|/9.84681e-89/glycoprotein-like protein [Trichinella spiralis]
Tsp_09863	658	4	131.52	0.79	-7.37921	3.2459e-192	1.38955e-190	-	-	-	gi|63095183|gb|AAY32322.1|/1.44041e-10/adult-specific DNase II-7 [Trichinella spiralis]
Tsp_07096	582	4	116.33	0.79	-7.20215	2.64792e-169	1.08866e-167	-	-	-	-
Tsp_07978	345	3	68.96	0.59	-6.8689	9.68744e-100	3.19263e-98	-	-	-	gi|312065170|ref|XP_003135660.1|/1.68815e-24/hypothetical protein LOAG_00071 [Loa loa]
Tsp_12809	557	5	111.33	0.98	-6.82784	5.10552e-160	2.05832e-158	-	-	-	gi|115640982|ref|XP_001203045.1|/3.99e-06/PREDICTED: similar to EGF-like protein, partial [Strongylocentrotus purpuratus]
Tsp_13408	1033	10	206.47	1.97	-6.71159	2.17522e-294	1.07531e-292	-	-	-	-
Tsp_12173	288	3	57.56	0.59	-6.60821	1.24828e-82	3.88276e-81	-	GO:0016782//transferase activity, transferring sulfur-containing groups	GO:0044237//cellular metabolic process	gi|4689042|emb|CAB41461.1|/5.20555e-17/sulfotransferase K2 [Rattus norvegicus]
Tsp_11517	546	6	109.13	1.18	-6.53112	4.78006e-155	1.88144e-153	-	-	-	-
Tsp_00581	260	3	51.97	0.59	-6.46082	3.04834e-74	9.13952e-73	-	-	-	-
Tsp_05443	1638	19	327.4	3.74	-6.45187	0	0	-	-	-	gi|148235122|ref|NP_001091053.1|/2.56274e-61/FACT complex subunit SPT16 [Danio rerio]
Tsp_09048	495	6	98.94	1.18	-6.3897	8.78008e-140	3.31448e-138	-	-	-	gi|312072666|ref|XP_003139169.1|/1.13118e-06/hypothetical protein LOAG_03584 [Loa loa]
Tsp_09328	564	7	112.73	1.38	-6.35206	7.97618e-159	3.18472e-157	-	-	-	-
Tsp_03136	5001	63	999.58	12.41	-6.33175	0	0	-	-	-	-
Tsp_06693	1162	16	232.26	3.15	-6.20425	0	0	-	-	-	-
Tsp_00634	560	8	111.93	1.58	-6.14653	4.49118e-156	1.77615e-154	-	-	-	gi|195038978|ref|XP_001990844.1|/3.33321e-20/GH18030 [Drosophila grimshawi]
Tsp_07785	2979	43	595.43	8.47	-6.13543	0	0	GO:0008023//transcription elongation factor complex;GO:0005700//polytene chromosome	GO:0004674//protein serine/threonine kinase activity;GO:0003711//transcription elongation regulator activity	GO:0065008;GO:0044238//primary metabolic process;GO:0044260;GO:0010467//gene expression;GO:0006950//response to stress	gi|33416421|gb|AAH55634.1|/2.112e-109/Cdk9 protein [Danio rerio]
Tsp_08490	327	5	65.36	0.98	-6.05948	3.49374e-91	1.12463e-89	-	-	-	-
Tsp_10100	5764	88	1152.08	17.33	-6.05483	0	0	-	-	-	-
Tsp_11095	365	6	72.95	1.18	-5.95005	5.1609e-101	1.70762e-99	GO:0031224//intrinsic to membrane	GO:0005198//structural molecule activity	GO:0009790//embryo development;GO:0007592//protein-based cuticle development;GO:0048806//genitalia development;GO:0048729//tissue morphogenesis;GO:0002164//larval development	gi|312073341|ref|XP_003139477.1|/1.8807e-08/hypothetical protein LOAG_03892 [Loa loa]
Tsp_06420	1657	28	331.19	5.51	-5.90946	0	0	-	-	-	-
Tsp_02117	1104	20	220.66	3.94	-5.80749	5.19464e-300	2.59888e-298	-	-	-	-
Tsp_07917	1185	23	236.85	4.53	-5.70832	0	0	-	-	-	gi|290980781|ref|XP_002673110.1|/2.68927e-92/hypothetical protein NAEGRDRAFT_81035 [Naegleria gruberi]
Tsp_06814	3075	60	614.62	11.82	-5.70039	0	0	GO:0005737//cytoplasm;GO:0043234//protein complex	GO:0030695//GTPase regulator activity;GO:0008135//translation factor activity, nucleic acid binding	GO:0006412//translation;GO:0050896//response to stimulus;GO:0019222//regulation of metabolic process;GO:0008366//axon ensheathment;GO:0021782//glial cell development	gi|242022695|ref|XP_002431774.1|/1.53649e-14/translation initiation factor eIF-2B subunit delta, putative [Pediculus humanus corporis]
Tsp_05256	2805	57	560.65	11.23	-5.64167	0	0	-	-	-	-
Tsp_13225	147	3	29.38	0.59	-5.63798	1.37027e-40	3.06741e-39	-	-	-	-
Tsp_11839	533	11	106.53	2.17	-5.61742	1.04145e-143	4.00426e-142	-	-	-	-
Tsp_03180	8316	176	1662.17	34.66	-5.58365	0	0	-	-	-	-
Tsp_02328	463	10	92.54	1.97	-5.55381	2.06548e-124	7.49075e-123	-	GO:0003824//catalytic activity	GO:0009987//cellular process;GO:0009056//catabolic process;GO:0044238//primary metabolic process;GO:0043170;GO:0006807//nitrogen compound metabolic process	gi|15277698|gb|AAK93964.1|AF395836_1/5.20275e-167/putative chitinase [Ascaris suum]
Tsp_08021	319	7	63.76	1.38	-5.52991	5.44394e-86	1.72565e-84	-	-	-	gi|170580054|ref|XP_001895093.1|/6.33486e-63/RhoGAP domain containing protein [Brugia malayi]
Tsp_01258	271	6	54.17	1.18	-5.52064	3.54804e-73	1.05615e-71	-	-	GO:0010259//multicellular organismal aging	gi|71987012|ref|NP_497035.3|/0/Trehalose 6-Phosphate Synthase family member (tps-2) [Caenorhabditis elegans]
Tsp_06568	6484	150	1296	29.54	-5.45525	0	0	-	-	-	gi|63095189|gb|AAY32325.1|/4.52743e-170/adult-specific DNase II-10 [Trichinella spiralis]
Tsp_08639	341	8	68.16	1.58	-5.43093	3.8537e-91	1.23571e-89	-	-	-	-
Tsp_11400	126	3	25.18	0.59	-5.41542	2.14306e-34	4.42739e-33	-	-	-	-
Tsp_05547	83	2	16.59	0.39	-5.4107	5.26072e-23	8.7908e-22	-	GO:0003824//catalytic activity	-	gi|221508024|gb|EEE33611.1|/3.76741e-08/thrombospondin type 1 domain-containing protein, putative [Toxoplasma gondii VEG]
Tsp_06581	1475	37	294.82	7.29	-5.33777	0	0	-	-	-	gi|63095175|gb|AAY32318.1|/1.85246e-172/adult-specific DNase II-3 [Trichinella spiralis]
Tsp_13097	76	2	15.19	0.39	-5.2835	5.99134e-21	9.5873e-20	-	-	GO:0048513//organ development;GO:0006351//transcription, DNA-dependent	gi|242046476|ref|XP_002399444.1|/1.68546e-08/Pituitary homeobox, putative [Ixodes scapularis]
Tsp_11166	1330	35	265.83	6.89	-5.26986	0	0	-	-	-	gi|312083738|ref|XP_003143987.1|/4.72796e-50/hypothetical protein LOAG_08407 [Loa loa]
Tsp_03662	73	2	14.59	0.39	-5.22536	4.53812e-20	7.08441e-19	-	GO:0005215//transporter activity	GO:0006810//transport	gi|308489444|ref|XP_003106915.1|/5.54701e-79/hypothetical protein CRE_17211 [Caenorhabditis remanei]
Tsp_00071	99	3	19.79	0.59	-5.06791	1.7482e-26	3.17698e-25	-	-	-	-
Tsp_08309	193	6	38.58	1.18	-5.03099	2.61934e-50	6.6322e-49	GO:0005667//transcription factor complex	GO:0005515//protein binding;GO:0004674//protein serine/threonine kinase activity;GO:0042623//ATPase activity, coupled	GO:0006357//regulation of transcription from RNA polymerase II promoter;GO:0051325//interphase;GO:0007507//heart development;GO:0006352//transcription initiation, DNA-dependent;GO:0006289//nucleotide-excision repair;GO:0008284//positive regulation of cell	gi|148704566|gb|EDL36513.1|/3.2513e-53/menage a trois 1 [Mus musculus]
Tsp_10611	416	13	83.15	2.56	-5.0215	8.51876e-107	2.88769e-105	-	-	-	gi|193605967|ref|XP_001944556.1|/6.56985e-49/PREDICTED: similar to CG6847 CG6847-PA [Acyrthosiphon pisum]
Tsp_05249	63	2	12.59	0.39	-5.01266	3.78218e-17	5.41569e-16	-	-	-	-
Tsp_08064	283	9	56.56	1.77	-4.99796	6.52346e-73	1.9349e-71	-	-	-	-
Tsp_03498	6324	201	1264.02	39.59	-4.99674	0	0	-	-	-	gi|308453515|ref|XP_003089470.1|/2.18197e-13/hypothetical protein CRE_14402 [Caenorhabditis remanei]
Tsp_02102	85	3	16.99	0.59	-4.84783	2.05038e-22	3.37196e-21	-	-	-	gi|308503747|ref|XP_003114057.1|/1.45817e-06/hypothetical protein CRE_27382 [Caenorhabditis remanei]
Tsp_01549	56	2	11.19	0.39	-4.84259	4.08248e-15	5.51301e-14	-	-	-	-
Tsp_00603	703	25	140.51	4.92	-4.83587	7.46796e-176	3.11665e-174	GO:0044421//extracellular region part	GO:0004553//hydrolase activity, hydrolyzing O-glycosyl compounds	-	gi|148680466|gb|EDL12413.1|/1.71105e-84/mCG11265, isoform CRA_a [Mus musculus]
Tsp_11862	109	4	21.79	0.79	-4.78567	3.03192e-28	5.72275e-27	GO:0031981//nuclear lumen;GO:0005737//cytoplasm	GO:0005488//binding;GO:0016791//phosphatase activity	GO:0000278//mitotic cell cycle;GO:0009411//response to UV;GO:0006259//DNA metabolic process;GO:0051726//regulation of cell cycle;GO:0051325//interphase	gi|1924962|emb|CAA62007.1|/1.13301e-29/tyrosine /threonine phosphatase [Patella vulgata]
Tsp_03566	1346	51	269.03	10.04	-4.74394	0	0	-	-	-	gi|170581489|ref|XP_001895704.1|/3.78994e-21/Chitin binding Peritrophin-A domain containing protein [Brugia malayi]
Tsp_10195	51	2	10.19	0.39	-4.70754	1.13755e-13	1.31031e-12	-	-	-	-
Tsp_07071	179	7	35.78	1.38	-4.69641	4.15454e-45	9.74674e-44	-	-	-	gi|156392265|ref|XP_001635969.1|/2.76797e-07/predicted protein [Nematostella vectensis]
Tsp_10473	127	5	25.38	0.98	-4.69477	2.46198e-32	4.98701e-31	GO:0043231//intracellular membrane-bounded organelle	GO:0003676//nucleic acid binding;GO:0001071//nucleic acid binding transcription factor activity	GO:0006351//transcription, DNA-dependent;GO:0003006//developmental process involved in reproduction	gi|268581761|ref|XP_002645864.1|/3.66631e-36/C. briggsae CBR-DMD-4 protein [Caenorhabditis briggsae]
Tsp_08864	305	12	60.96	2.36	-4.691	7.94546e-76	2.40829e-74	-	-	-	-
Tsp_10550	76	3	15.19	0.59	-4.68626	8.15182e-20	1.26308e-18	-	-	-	gi|291240083|ref|XP_002739951.1|/1.45735e-16/PREDICTED: hypothetical protein [Saccoglossus kowalevskii]
Tsp_03341	427	17	85.35	3.35	-4.67116	2.352e-105	7.90824e-104	-	-	-	-
Tsp_09403	225	9	44.97	1.77	-4.66714	3.88196e-56	1.04336e-54	-	-	-	-
Tsp_08488	1363	55	272.43	10.83	-4.65278	0	0	-	-	-	gi|312066290|ref|XP_003136200.1|/5.22846e-07/hypothetical protein LOAG_00612 [Loa loa]
Tsp_06319	49	2	9.79	0.39	-4.64976	4.2856e-13	4.34048e-12	-	-	-	gi|312073147|ref|XP_003139389.1|/5.70755e-48/serine/threonine protein phosphatase PP1-alpha catalytic subunit [Loa loa]
Tsp_06999	519	22	103.74	4.33	-4.58246	2.91826e-126	1.06767e-124	-	-	-	-
Tsp_13015	297	13	59.36	2.56	-4.53528	1.91386e-72	5.63639e-71	GO:0031981//nuclear lumen;GO:0044444//cytoplasmic part	GO:0005488//binding;GO:0016791//phosphatase activity	GO:0000278//mitotic cell cycle;GO:0009411//response to UV;GO:0007050//cell cycle arrest;GO:0006259//DNA metabolic process;GO:0051320	gi|1924962|emb|CAA62007.1|/1.31266e-28/tyrosine /threonine phosphatase [Patella vulgata]
Tsp_02857	791	35	158.1	6.89	-4.52019	5.11978e-190	2.1805e-188	-	GO:0004114//3',5'-cyclic-nucleotide phosphodiesterase activity	GO:0007613//memory;GO:0007267//cell-cell signaling;GO:0007617//mating behavior;GO:0048588//developmental cell growth;GO:0048511//rhythmic process;GO:0007165//signal transduction;GO:0008152//metabolic process;GO:0008306//associative learning;GO:0007631//fe	gi|156551539|ref|XP_001600650.1|/1.12449e-123/PREDICTED: similar to CG32498-PI [Nasonia vitripennis]
Tsp_10375	654	29	130.72	5.71	-4.51685	2.54706e-157	1.01212e-155	GO:0016020//membrane	-	-	gi|309358806|emb|CAP33650.2|/1.79497e-103/CBR-ACC-4 protein [Caenorhabditis briggsae AF16]
Tsp_12350	1035	46	206.87	9.06	-4.51307	6.70468e-248	3.11075e-246	-	-	-	-
Tsp_00507	111	5	22.19	0.98	-4.50098	9.52438e-28	1.77354e-26	-	-	-	gi|158292162|ref|XP_313714.4|/9.12879e-23/AGAP004429-PA [Anopheles gambiae str. PEST]
Tsp_05813	44	2	8.79	0.39	-4.49432	1.16514e-11	9.83386e-11	-	-	-	gi|297676018|ref|XP_002815946.1|/3.33685e-17/PREDICTED: pituitary homeobox 1-like [Pongo abelii]
Tsp_02051	43	2	8.59	0.39	-4.46111	2.24988e-11	1.85186e-10	-	-	-	gi|292623151|ref|XP_001340575.2|/1.56989e-34/PREDICTED: casein kinase 1, delta-like [Danio rerio]
Tsp_10543	43	2	8.59	0.39	-4.46111	2.24988e-11	1.85003e-10	-	-	-	gi|7717041|gb|AAF68669.1|AF260232_1/5.40975e-99/unknown [Trichinella spiralis]
Tsp_00722	931	44	186.08	8.67	-4.42375	2.17256e-220	9.7006e-219	-	-	-	gi|118776368|gb|ABL14201.1|/6.77582e-31/conserved cysteine-glycine protein 2 precursor-like protein [Trichinella spiralis]
Tsp_05396	350	17	69.96	3.35	-4.3843	2.35248e-83	7.40051e-82	-	-	-	-
Tsp_01892	633	31	126.52	6.11	-4.37205	3.00004e-149	1.16427e-147	-	-	-	gi|195477054|ref|XP_002100075.1|/4.66233e-51/GE16839 [Drosophila yakuba]
Tsp_01861	81	4	16.19	0.79	-4.35711	3.22748e-20	5.0574e-19	-	-	-	gi|308488063|ref|XP_003106226.1|/1.94222e-09/hypothetical protein CRE_15303 [Caenorhabditis remanei]
Tsp_08113	222	11	44.37	2.17	-4.35382	3.58458e-53	9.33227e-52	-	-	-	-
Tsp_06550	60	3	11.99	0.59	-4.34497	3.0811e-15	4.17431e-14	-	-	-	-
Tsp_09610	39	2	7.8	0.39	-4.32193	3.09804e-10	2.35832e-09	GO:0043231//intracellular membrane-bounded organelle	GO:0030528//transcription regulator activity;GO:0046914//transition metal ion binding	GO:0008219//cell death;GO:0006355//regulation of transcription, DNA-dependent;GO:0006605//protein targeting	gi|58702008|gb|AAH90199.1|/8.99984e-12/Ing2 protein [Xenopus laevis]
Tsp_13688	2240	114	447.72	22.45	-4.31781	0	0	-	-	GO:0009987//cellular process	gi|1752809|dbj|BAA14010.1|/1.7897e-12/cyclin A [Asterina pectinifera]
Tsp_05158	1620	84	323.8	16.54	-4.29107	0	0	GO:0043232;GO:0044446//intracellular organelle part	GO:0005488//binding;GO:0016301//kinase activity	GO:0044238//primary metabolic process;GO:0010564//regulation of cell cycle process;GO:0044260;GO:0016310//phosphorylation;GO:0006974//response to DNA damage stimulus	gi|66525079|ref|XP_623436.1|/4.89909e-41/PREDICTED: similar to grapes CG17161-PA, isoform A isoform 2 [Apis mellifera]
Tsp_06153	170	9	33.98	1.77	-4.26286	1.843e-40	4.11455e-39	-	-	-	gi|308464747|ref|XP_003094638.1|/1.96193e-16/hypothetical protein CRE_31452 [Caenorhabditis remanei]
Tsp_09504	30397	1607	6075.63	316.49	-4.2628	0	0	-	-	-	-
Tsp_01930	37	2	7.4	0.39	-4.24598	1.14222e-09	8.34314e-09	GO:0043234//protein complex	GO:0005488//binding	-	gi|784940|emb|CAA60046.1|/6.02283e-140/cytoplasmic intermediate filament protein [Ascaris lumbricoides]
Tsp_05187	92	5	18.39	0.98	-4.23	2.35166e-22	3.85979e-21	-	-	-	gi|309362792|emb|CAP27556.2|/3.08595e-11/hypothetical protein CBG_07566 [Caenorhabditis briggsae AF16]
Tsp_03547	2504	137	500.49	26.98	-4.21338	0	0	-	-	-	-
Tsp_06856	2008	110	401.35	21.66	-4.21176	0	0	-	-	-	gi|158292965|ref|XP_314275.4|/2.77643e-57/AGAP003372-PA [Anopheles gambiae str. PEST]
Tsp_00761	36	2	7.2	0.39	-4.20645	2.18928e-09	1.55004e-08	GO:0044464//cell part	-	GO:0040009//regulation of growth rate;GO:0010876;GO:0009790//embryo development	gi|289780200|emb|CBA18117.1|/1.15186e-19/major sperm protein [Meloidogyne hapla]
Tsp_03852	478	27	95.54	5.32	-4.16661	1.64224e-109	5.61267e-108	-	-	-	-
Tsp_05668	1068	61	213.47	12.01	-4.15173	5.34324e-242	2.43822e-240	GO:0043231//intracellular membrane-bounded organelle	GO:0005488//binding	GO:0009987//cellular process	gi|118100721|ref|XP_417423.2|/8.4885e-25/PREDICTED: similar to KIAA0835 protein [Gallus gallus]
Tsp_02210	135	8	26.98	1.58	-4.09389	1.38325e-31	2.7549e-30	-	GO:0015079//potassium ion transmembrane transporter activity	GO:0015698//inorganic anion transport;GO:0009790//embryo development;GO:0030001//metal ion transport	gi|170588199|ref|XP_001898861.1|/1.71093e-70/Amino acid permease family protein [Brugia malayi]
Tsp_11958	33	2	6.6	0.39	-4.08092	1.52935e-08	1.00405e-07	-	-	-	gi|312090647|ref|XP_003146691.1|/9.38237e-39/phosphate permease [Loa loa]
Tsp_05694	33	2	6.6	0.39	-4.08092	1.52935e-08	1.00326e-07	GO:0043231//intracellular membrane-bounded organelle	GO:0001071//nucleic acid binding transcription factor activity;GO:0003677//DNA binding	GO:0021983//pituitary gland development;GO:0003407//neural retina development;GO:0048736;GO:0001667//ameboidal cell migration;GO:0048048//embryonic eye morphogenesis;GO:0045165//cell fate commitment;GO:0001754//eye photoreceptor cell differentiation;GO:00	gi|197359132|gb|ACH69782.1|/9.93417e-22/retinal homeobox protein 2 [Anabarilius grahami]
Tsp_10434	33	2	6.6	0.39	-4.08092	1.52935e-08	1.00247e-07	-	-	-	-
Tsp_11890	98	6	19.59	1.18	-4.05326	4.22474e-23	7.11693e-22	-	-	GO:0009987//cellular process	gi|291239008|ref|XP_002739417.1|/3.67451e-24/PREDICTED: anaphase promoting complex subunit 10-like [Saccoglossus kowalevskii]
Tsp_00433	32	2	6.4	0.39	-4.03653	2.9151e-08	1.8623e-07	-	-	-	gi|307208011|gb|EFN85570.1|/2.33387e-37/Partitioning-defective 3-like protein B [Harpegnathos saltator]
Tsp_11827	634	40	126.72	7.88	-4.0073	9.18992e-141	3.48504e-139	GO:0043232	GO:0003723//RNA binding	GO:0033057;GO:0000380//alternative nuclear mRNA splicing, via spliceosome;GO:0048729//tissue morphogenesis;GO:0002164//larval development;GO:0006935//chemotaxis;GO:0007409//axonogenesis;GO:0040009//regulation of growth rate;GO:0006897//endocytosis;GO:0009	gi|282392017|ref|NP_001164152.1|/1.18828e-52/held out wings [Tribolium castaneum]
Tsp_05052	46	3	9.19	0.59	-3.96128	2.67226e-11	2.18867e-10	-	-	-	gi|170588765|ref|XP_001899144.1|/4.5043e-11/Immunoglobulin I-set domain containing protein [Brugia malayi]
Tsp_12232	61	4	12.19	0.79	-3.9477	1.35314e-14	1.76974e-13	-	-	-	-
Tsp_02617	30	2	6	0.39	-3.94342	1.05401e-07	6.27043e-07	-	-	-	-
Tsp_05632	30	2	6	0.39	-3.94342	1.05401e-07	6.26594e-07	-	-	-	-
Tsp_09425	30	2	6	0.39	-3.94342	1.05401e-07	6.26146e-07	-	-	-	-
Tsp_08605	119	8	23.79	1.58	-3.91236	3.91046e-27	7.23304e-26	-	-	-	-
Tsp_11888	325	22	64.96	4.33	-3.90711	1.4503e-71	4.22623e-70	-	-	-	-
Tsp_05845	205	14	40.97	2.76	-3.89183	1.42923e-45	3.36253e-44	-	-	-	-
Tsp_02109	1186	82	237.05	16.15	-3.87559	2.54702e-255	1.19508e-253	-	-	-	gi|308487780|ref|XP_003106085.1|/2.36325e-18/CRE-ROM-1 protein [Caenorhabditis remanei]
Tsp_03918	245	17	48.97	3.35	-3.86967	6.03566e-54	1.59637e-52	-	-	-	gi|115728557|ref|XP_782020.2|/3.48508e-07/PREDICTED: similar to fibropellin Ib [Strongylocentrotus purpuratus]
Tsp_05645	43	3	8.59	0.59	-3.86387	1.81598e-10	1.41745e-09	-	-	GO:0032501//multicellular organismal process;GO:0048856//anatomical structure development	gi|17531703|ref|NP_493755.1|/2.94566e-39/MoLTing defective family member (mlt-10) [Caenorhabditis elegans]
Tsp_04745	115	8	22.99	1.58	-3.86301	4.97458e-26	8.98128e-25	-	-	-	gi|118639517|gb|ABL09502.1|/5.24965e-74/putative nudix hydrolyase [Trichinella pseudospiralis]
Tsp_04414	111	8	22.19	1.58	-3.81191	6.27374e-25	1.10155e-23	-	-	-	-
Tsp_05239	41	3	8.19	0.59	-3.79508	6.47192e-10	4.79049e-09	-	-	-	gi|307197876|gb|EFN78975.1|/1.57814e-12/CCR4-NOT transcription complex subunit 2 [Harpegnathos saltator]
Tsp_09635	27	2	5.4	0.39	-3.79141	7.14842e-07	3.82277e-06	-	-	-	-
Tsp_01847	40	3	8	0.59	-3.76121	1.21912e-09	8.88143e-09	GO:0016020//membrane	GO:0005365//myo-inositol transmembrane transporter activity	GO:0006810//transport	gi|291236899|ref|XP_002738378.1|/2.99986e-43/PREDICTED: solute carrier family 2 (facilitated glucose transporter), member 13-like [Saccoglossus kowalevskii]
Tsp_04303	146	11	29.18	2.17	-3.74921	5.77924e-32	1.16497e-30	-	-	-	gi|291242676|ref|XP_002741233.1|/7.12411e-55/PREDICTED: regulatory associated protein of MTOR, complex 1 [Saccoglossus kowalevskii]
Tsp_06346	1768	134	353.38	26.39	-3.74316	0	0	-	-	-	gi|311265022|ref|XP_003130450.1|/2.44029e-38/PREDICTED: protein angel homolog 2-like [Sus scrofa]
Tsp_13999	837	64	167.3	12.6	-3.73094	2.21352e-175	9.19164e-174	-	-	-	gi|195443814|ref|XP_002069587.1|/1.7464e-26/GK11599 [Drosophila willistoni]
Tsp_02838	39	3	7.8	0.59	-3.72469	2.29294e-09	1.62205e-08	-	-	GO:0032502//developmental process;GO:0032501//multicellular organismal process	gi|268537296|ref|XP_002633784.1|/2.73175e-19/C. briggsae CBR-COL-123 protein [Caenorhabditis briggsae]
Tsp_10604	128	10	25.58	1.97	-3.69875	6.8305e-28	1.27764e-26	-	-	-	-
Tsp_10412	38	3	7.6	0.59	-3.68721	4.3056e-09	2.9724e-08	-	-	-	-
Tsp_05690	203	16	40.57	3.15	-3.68699	2.61894e-43	6.04175e-42	-	-	-	gi|270004994|gb|EFA01442.1|/3.57405e-37/hypothetical protein TcasGA2_TC030718 [Tribolium castaneum]
Tsp_09572	354	28	70.76	5.51	-3.68281	2.47146e-74	7.43677e-73	-	GO:0016616//oxidoreductase activity, acting on the CH-OH group of donors, NAD or NADP as acceptor	GO:0008152//metabolic process	gi|115623760|ref|XP_789391.2|/2.78434e-34/PREDICTED: similar to ENSANGP00000015264 [Strongylocentrotus purpuratus]
Tsp_06329	25	2	5	0.39	-3.68038	2.5345e-06	1.24403e-05	-	-	-	-
Tsp_03255	25	2	5	0.39	-3.68038	2.5345e-06	1.2433e-05	-	-	-	gi|308511841|ref|XP_003118103.1|/2.75033e-18/CRE-DHS-27 protein [Caenorhabditis remanei]
Tsp_12729	25	2	5	0.39	-3.68038	2.5345e-06	1.24256e-05	-	-	-	-
Tsp_09917	449	36	89.74	7.09	-3.66189	1.86993e-93	6.06633e-92	-	-	-	-
Tsp_00251	1070	88	213.87	17.33	-3.62539	1.48742e-218	6.60589e-217	GO:0070822//Sin3-type complex	GO:0004674//protein serine/threonine kinase activity;GO:0005515//protein binding;GO:0019208//phosphatase regulator activity;GO:0032559	GO:0006468//protein phosphorylation;GO:0016049//cell growth;GO:0008283//cell proliferation;GO:0007166//cell surface receptor linked signaling pathway	gi|7209841|dbj|BAA92346.1|/4.00571e-147/CK2 alpha subunit [Hemicentrotus pulcherrimus]
Tsp_12944	24	2	4.8	0.39	-3.62149	4.75524e-06	2.25027e-05	-	-	-	-
Tsp_10383	1067	91	213.27	17.92	-3.57304	2.62176e-215	1.15818e-213	-	-	-	-
Tsp_10045	105	9	20.99	1.77	-3.56788	1.79456e-22	2.9689e-21	-	-	-	-
Tsp_08018	58	5	11.59	0.98	-3.56396	6.02072e-13	5.89647e-12	-	-	-	-
Tsp_10460	195	17	38.98	3.35	-3.5405	2.4506e-40	5.45636e-39	-	-	-	-
Tsp_08013	57	5	11.39	0.98	-3.53884	1.11997e-12	1.04745e-11	-	-	-	gi|312078577|ref|XP_003141799.1|/1.29627e-97/hypothetical protein LOAG_06215 [Loa loa]
Tsp_09809	126	11	25.18	2.17	-3.53651	1.52288e-26	2.77357e-25	-	-	-	-
Tsp_11685	148	13	29.58	2.56	-3.53041	7.05788e-31	1.39561e-29	-	-	-	-
Tsp_08199	395	35	78.95	6.89	-3.51836	1.01926e-79	3.12359e-78	-	-	-	-
Tsp_05700	168	15	33.58	2.95	-3.50882	1.13542e-34	2.35153e-33	-	-	-	gi|312073752|ref|XP_003139661.1|/1.13501e-07/hypothetical protein LOAG_04076 [Loa loa]
Tsp_02813	1182	106	236.25	20.88	-3.50012	3.45682e-234	1.56027e-232	-	-	-	-
Tsp_10087	22	2	4.4	0.39	-3.49596	1.66041e-05	7.14492e-05	-	-	-	gi|224058038|ref|XP_002191133.1|/1.77555e-79/PREDICTED: similar to zinc finger, SWIM-type containing 5 [Taeniopygia guttata]
Tsp_06294	22	2	4.4	0.39	-3.49596	1.66041e-05	7.14122e-05	-	-	-	gi|312087675|ref|XP_003145565.1|/2.13254e-65/hypothetical protein LOAG_09990 [Loa loa]
Tsp_10504	22	2	4.4	0.39	-3.49596	1.66041e-05	7.13753e-05	-	-	-	-
Tsp_00262	1423	130	284.42	25.6	-3.47381	1.08139e-279	5.31418e-278	GO:0016021//integral to membrane;GO:0005790//smooth endoplasmic reticulum	GO:0046872//metal ion binding;GO:0005543//phospholipid binding;GO:0005548//phospholipid transporter activity	GO:0007606//sensory perception of chemical stimulus;GO:0009586//rhodopsin mediated phototransduction;GO:0007186//G-protein coupled receptor protein signaling pathway	gi|195165477|ref|XP_002023565.1|/1.70589e-112/GL19870 [Drosophila persimilis]
Tsp_12160	1862	171	372.17	33.68	-3.466	0	0	-	-	-	gi|164521924|gb|ABY60750.1|/2.50648e-43/hypothetical protein [Trichinella spiralis]
Tsp_03132	261	24	52.17	4.73	-3.46331	1.61613e-52	4.19435e-51	GO:0005635//nuclear envelope;GO:0044444//cytoplasmic part	GO:0005488//binding	GO:0030178//negative regulation of Wnt receptor signaling pathway;GO:0016567//protein ubiquitination;GO:0009798//axis specification;GO:0031331;GO:0001738//morphogenesis of a polarized epithelium;GO:0048598//embryonic morphogenesis	gi|71043662|ref|NP_001016939.1|/2.63966e-80/prickle-like protein 1 [Xenopus (Silurana) tropicalis]
Tsp_08282	216	20	43.17	3.94	-3.45376	1.29747e-43	3.00154e-42	-	-	-	gi|291241676|ref|XP_002740736.1|/2.20722e-06/PREDICTED: fas apoptotic inhibitory molecule 2-like [Saccoglossus kowalevskii]
Tsp_06197	247	23	49.37	4.53	-3.44605	1.46557e-49	3.67721e-48	-	-	-	gi|291234032|ref|XP_002736944.1|/8.49923e-17/PREDICTED: neurogenic locus notch homolog protein 2-like, partial [Saccoglossus kowalevskii]
Tsp_04914	191	18	38.18	3.54	-3.431	1.71032e-38	3.73795e-37	-	GO:0016740//transferase activity	-	gi|221111026|ref|XP_002154855.1|/1.81323e-43/PREDICTED: similar to predicted protein [Hydra magnipapillata]
Tsp_11540	21	2	4.2	0.39	-3.42884	3.08884e-05	0.000126493	-	-	-	-
Tsp_11262	641	62	128.12	12.21	-3.39136	2.49898e-124	9.02349e-123	-	-	-	-
Tsp_03574	2351	228	469.91	44.9	-3.3876	0	0	-	-	-	gi|17509133|ref|NP_492772.1|/1.53361e-43/SET (trithorax/polycomb) domain containing family member (set-18) [Caenorhabditis elegans]
Tsp_00782	453	44	90.54	8.67	-3.38445	3.2529e-88	1.03507e-86	-	-	-	-
Tsp_09725	357	35	71.36	6.89	-3.37254	1.28787e-69	3.71379e-68	-	-	-	gi|312072922|ref|XP_003139287.1|/1.22648e-18/von Willebrand factor domain-containing protein [Loa loa]
Tsp_06614	61	6	12.19	1.18	-3.36884	5.38976e-13	5.3288e-12	-	GO:0046872//metal ion binding	-	gi|72082842|ref|XP_787565.1|/4.39499e-17/PREDICTED: similar to CG33936-PA [Strongylocentrotus purpuratus]
Tsp_12800	30	3	6	0.59	-3.34618	6.21298e-07	3.33541e-06	-	-	-	-
Tsp_09561	320	32	63.96	6.3	-3.34375	4.2573e-62	1.17856e-60	-	-	-	gi|268562138|ref|XP_002638507.1|/1.98052e-42/Hypothetical protein CBG05531 [Caenorhabditis briggsae]
Tsp_11357	399	40	79.75	7.88	-3.33922	5.80436e-77	1.77225e-75	GO:0005737//cytoplasm	GO:0005515//protein binding;GO:0003723//RNA binding	GO:0016246//RNA interference;GO:0007275//multicellular organismal development;GO:0006396//RNA processing;GO:0035195//gene silencing by miRNA;GO:0016071//mRNA metabolic process	gi|300517066|gb|ADK25181.1|/2.74838e-40/argonaute 2 [Litopenaeus vannamei]
Tsp_12697	188	19	37.58	3.74	-3.32885	5.93106e-37	1.26952e-35	-	-	-	-
Tsp_05070	39	4	7.8	0.79	-3.30355	1.30311e-08	8.63023e-08	-	-	-	gi|147901327|ref|NP_001091443.1|/5.7229e-16/WD repeat-containing protein mio-B [Xenopus laevis]
Tsp_03325	29	3	5.8	0.59	-3.29727	1.14488e-06	5.90205e-06	-	-	-	-
Tsp_05933	29	3	5.8	0.59	-3.29727	1.14488e-06	5.89838e-06	-	-	-	-
Tsp_13429	58	6	11.59	1.18	-3.29602	3.34376e-12	2.97005e-11	GO:0031224//intrinsic to membrane	GO:0005198//structural molecule activity	GO:0009790//embryo development;GO:0007592//protein-based cuticle development;GO:0048806//genitalia development;GO:0048729//tissue morphogenesis;GO:0002164//larval development	gi|312073341|ref|XP_003139477.1|/4.7473e-09/hypothetical protein LOAG_03892 [Loa loa]
Tsp_00709	154	16	30.78	3.15	-3.28857	3.2756e-30	6.44641e-29	-	-	-	gi|74762692|sp|Q96S15.1|WDR24_HUMAN/6.03776e-21/RecName: Full=WD repeat-containing protein 24
Tsp_05874	19	2	3.8	0.39	-3.28445	0.000105807	0.000387789	-	-	-	-
Tsp_03988	19	2	3.8	0.39	-3.28445	0.000105807	0.000387617	-	GO:0046872//metal ion binding	-	gi|170038021|ref|XP_001846852.1|/2.12095e-161/ariadne ubiquitin-conjugating enzyme E2 binding protein [Culex quinquefasciatus]
Tsp_03769	19	2	3.8	0.39	-3.28445	0.000105807	0.000387447	-	GO:0008134//transcription factor binding	GO:0002573//myeloid leukocyte differentiation;GO:0035162//embryonic hemopoiesis;GO:0007165//signal transduction;GO:0006351//transcription, DNA-dependent	gi|47227301|emb|CAF96850.1|/4.06895e-11/unnamed protein product [Tetraodon nigroviridis]
Tsp_09550	47	5	9.39	0.98	-3.26027	5.13412e-10	3.81727e-09	-	-	-	-
Tsp_08265	28	3	5.6	0.59	-3.24664	2.10394e-06	1.0438e-05	-	-	-	gi|260831136|ref|XP_002610515.1|/2.30514e-31/hypothetical protein BRAFLDRAFT_65679 [Branchiostoma floridae]
Tsp_07475	6231	668	1245.43	131.56	-3.24285	0	0	GO:0032991//macromolecular complex;GO:0031981//nuclear lumen	-	GO:0000463//maturation of LSU-rRNA from tricistronic rRNA transcript (SSU-rRNA, 5.8S rRNA, LSU-rRNA)	gi|148221987|ref|NP_001080358.1|/1.59009e-164/ribosome biogenesis protein bop1-B [Xenopus laevis]
Tsp_01744	1314	141	262.64	27.77	-3.24149	8.8349e-243	4.0538e-241	-	-	-	-
Tsp_08171	554	60	110.73	11.82	-3.22774	5.48782e-103	1.83038e-101	-	GO:0016209//antioxidant activity	GO:0007592//protein-based cuticle development;GO:0009886//post-embryonic morphogenesis;GO:0006464//protein modification process;GO:0018996//molting cycle, collagen and cuticulin-based cuticle;GO:0002164//larval development	gi|17537877|ref|NP_494777.1|/6.73375e-131/MoLTing defective family member (mlt-7) [Caenorhabditis elegans]
Tsp_09669	92	10	18.39	1.97	-3.22265	2.80146e-18	4.15467e-17	-	-	-	-
Tsp_06736	18	2	3.6	0.39	-3.20645	0.000194712	0.000667112	-	GO:0046872//metal ion binding;GO:0003677//DNA binding	GO:0007411//axon guidance;GO:0001654//eye development;GO:0030900//forebrain development;GO:0007632//visual behavior;GO:0006351//transcription, DNA-dependent	gi|312074868|ref|XP_003140163.1|/9.50956e-28/Lhx2 protein [Loa loa]
Tsp_12628	209	23	41.77	4.53	-3.20488	1.43206e-39	3.18001e-38	-	-	-	-
Tsp_12138	27	3	5.4	0.59	-3.19417	3.85516e-06	1.84324e-05	-	-	-	gi|60544811|gb|AAX22748.1|/1.97879e-150/newborn larvae-specific DNase II-8 [Trichinella spiralis]
Tsp_13140	36	4	7.2	0.79	-3.18807	8.0152e-08	4.85531e-07	-	GO:0016301//kinase activity	GO:0006643//membrane lipid metabolic process;GO:0006796//phosphate metabolic process	gi|308509442|ref|XP_003116904.1|/4.69918e-11/CRE-SPHK-1 protein [Caenorhabditis remanei]
Tsp_10610	36	4	7.2	0.79	-3.18807	8.0152e-08	4.85177e-07	-	-	-	gi|110750882|ref|XP_001121658.1|/1.20024e-06/PREDICTED: similar to CG3020-PA [Apis mellifera]
Tsp_09768	62	7	12.39	1.38	-3.16644	1.49823e-12	1.38561e-11	GO:0015630//microtubule cytoskeleton	GO:0005488//binding	GO:0010259//multicellular organismal aging	gi|78706752|ref|NP_001027179.1|/6.65709e-12/CG6783, isoform C [Drosophila melanogaster]
Tsp_03382	3359	380	671.38	74.84	-3.16525	0	0	GO:0043229//intracellular organelle	-	-	gi|241096187|ref|XP_002409548.1|/1.37503e-15/Mid1-interacting protein, putative [Ixodes scapularis]
Tsp_00178	79	9	15.79	1.77	-3.15719	1.35858e-15	1.87737e-14	-	-	-	gi|312066980|ref|XP_003136527.1|/1.42036e-08/hypothetical protein LOAG_00939 [Loa loa]
Tsp_07245	64222	7318	12836.4	1441.22	-3.15488	0	0	-	-	-	gi|164521924|gb|ABY60750.1|/7.01744e-40/hypothetical protein [Trichinella spiralis]
Tsp_00246	333	38	66.56	7.48	-3.15355	3.36122e-61	9.21285e-60	-	GO:0005488//binding;GO:0004518//nuclease activity	-	gi|160420213|ref|NP_001104223.1|/3.22518e-23/poly(U)-specific endoribonuclease-D [Xenopus laevis]
Tsp_00904	35	4	7	0.79	-3.14743	1.4617e-07	8.50693e-07	-	-	-	gi|268570485|ref|XP_002640756.1|/1.32648e-17/Hypothetical protein CBG24193 [Caenorhabditis briggsae]
Tsp_12372	26	3	5.2	0.59	-3.13972	7.04224e-06	3.19944e-05	-	-	-	-
Tsp_06864	26	3	5.2	0.59	-3.13972	7.04224e-06	3.19769e-05	-	-	-	gi|2921404|gb|AAC04763.1|/1.69026e-15/putative porin precursor [Trichuris trichiura]
Tsp_11133	26	3	5.2	0.59	-3.13972	7.04224e-06	3.19595e-05	-	-	-	-
Tsp_00768	34	4	6.8	0.79	-3.10561	2.65886e-07	1.50524e-06	GO:0044464//cell part	-	GO:0040009//regulation of growth rate;GO:0010876;GO:0009790//embryo development	gi|289780200|emb|CBA18117.1|/9.92191e-21/major sperm protein [Meloidogyne hapla]
Tsp_05617	1492	176	298.21	34.66	-3.10499	2.43544e-264	1.15579e-262	GO:0030062//mitochondrial tricarboxylic acid cycle enzyme complex	GO:0005488//binding;GO:0004448//isocitrate dehydrogenase activity	GO:0043648//dicarboxylic acid metabolic process;GO:0019674//NAD metabolic process;GO:0009060//aerobic respiration	gi|3024009|sp|Q93353.1|IDH3B_CAEEL/2.79443e-78/RecName: Full=Probable isocitrate dehydrogenase [NAD] subunit beta, mitochondrial; AltName: Full=Isocitric dehydrogenase subunit beta; AltName: Full=NAD(+)-specific ICDH subunit beta; Flags: Precursor
Tsp_09976	110	13	21.99	2.56	-3.10263	7.02452e-21	1.1176e-19	-	-	-	gi|291239026|ref|XP_002739429.1|/9.05152e-12/PREDICTED: methylmalonic aciduria (cobalamin deficiency) type B homolog [Saccoglossus kowalevskii]
Tsp_07486	143	17	28.58	3.35	-3.09277	1.1566e-26	2.12512e-25	-	-	-	gi|164521934|gb|ABY60755.1|/4.7971e-09/hypothetical protein [Trichinella spiralis]
Tsp_01395	108	13	21.59	2.56	-3.07615	2.28826e-20	3.60607e-19	-	-	-	-
Tsp_11180	41	5	8.19	0.98	-3.06301	1.86385e-08	1.21121e-07	-	-	-	-
Tsp_08703	66	8	13.19	1.58	-3.06145	6.50258e-13	6.30887e-12	GO:0016021//integral to membrane	GO:0042623//ATPase activity, coupled;GO:0015405	GO:0010035//response to inorganic substance;GO:0002119//nematode larval development	gi|224070106|ref|XP_002196039.1|/6.50239e-173/PREDICTED: similar to ATP-binding cassette, sub-family C (CFTR/MRP), member 1 [Taeniopygia guttata]
Tsp_00185	851	105	170.09	20.68	-3.03999	1.77688e-148	6.86372e-147	-	-	-	gi|145220604|gb|ABP48077.1|/5.86953e-21/putative gag-pol protein [Drosophila ananassae]
Tsp_00939	81	10	16.19	1.97	-3.03884	1.93187e-15	2.64755e-14	GO:0044425//membrane part	-	GO:0051179//localization	gi|240978989|ref|XP_002403095.1|/1.89445e-15/conserved hypothetical protein [Ixodes scapularis]
Tsp_15873	24	3	4.8	0.59	-3.02425	2.32622e-05	9.77695e-05	GO:0043231//intracellular membrane-bounded organelle	GO:0005488//binding	GO:0040025//vulval development;GO:0040009//regulation of growth rate;GO:0006897//endocytosis;GO:0002009//morphogenesis of an epithelium;GO:0009790//embryo development	gi|17532737|ref|NP_496175.1|/1.03118e-16/Dorsal Intercalation and Elongation defect family member (die-1) [Caenorhabditis elegans]
Tsp_05229	48	6	9.59	1.18	-3.02274	1.32185e-09	9.60452e-09	-	-	-	-
Tsp_03262	104	13	20.79	2.56	-3.02167	2.40046e-19	3.68499e-18	-	-	-	-
Tsp_08564	32	4	6.4	0.79	-3.01815	8.7263e-07	4.55798e-06	-	-	-	-
Tsp_13577	55	7	10.99	1.38	-2.99345	9.45702e-11	7.46583e-10	-	-	-	-
Tsp_06182	31	4	6.2	0.79	-2.97234	1.57396e-06	7.95604e-06	-	-	-	-
Tsp_10048	31	4	6.2	0.79	-2.97234	1.57396e-06	7.9512e-06	-	-	-	gi|110756672|ref|XP_624218.2|/1.32127e-40/PREDICTED: similar to CG5521-PA, partial [Apis mellifera]
Tsp_03957	680	88	135.92	17.33	-2.97141	2.5048e-116	8.81456e-115	-	-	-	gi|72001342|ref|NP_001024266.1|/1.85895e-24/DumPY : shorter than wild-type family member (dpy-21) [Caenorhabditis elegans]
Tsp_00285	738	96	147.51	18.91	-2.96359	8.77598e-126	3.19669e-124	-	-	-	-
Tsp_08453	23	3	4.6	0.59	-2.96285	4.20446e-05	0.000168199	-	-	-	-
Tsp_00952	23	3	4.6	0.59	-2.96285	4.20446e-05	0.000168118	-	-	-	-
Tsp_08466	23	3	4.6	0.59	-2.96285	4.20446e-05	0.000168037	-	-	-	-
Tsp_06132	1520	198	303.81	38.99	-2.96199	6.03818e-257	2.84927e-255	GO:0031227//intrinsic to endoplasmic reticulum membrane	-	-	gi|312091773|ref|XP_003147102.1|/4.56675e-91/fatty acid elongation protein 3 [Loa loa]
Tsp_10426	1383	181	276.43	35.65	-2.95494	2.03414e-233	9.13164e-232	GO:0044424//intracellular part	GO:0005515//protein binding	GO:0002164//larval development;GO:0009653//anatomical structure morphogenesis	gi|25150010|ref|NP_492449.2|/1.05947e-68/Maternal Effect Lethal family member (mel-26) [Caenorhabditis elegans]
Tsp_06808	756	99	151.11	19.5	-2.95405	2.18436e-128	8.09871e-127	-	-	GO:0040009//regulation of growth rate;GO:0035264//multicellular organism growth;GO:0018988;GO:0007369//gastrulation;GO:0009987//cellular process;GO:0035121//tail morphogenesis;GO:0002164//larval development	gi|308485294|ref|XP_003104846.1|/2.69664e-90/CRE-PTR-2 protein [Caenorhabditis remanei]
Tsp_08166	136	18	27.18	3.54	-2.94072	3.09304e-24	5.34048e-23	GO:0015630//microtubule cytoskeleton;GO:0000790//nuclear chromatin;GO:0015629//actin cytoskeleton;GO:0044444//cytoplasmic part	GO:0032559	GO:0006996//organelle organization;GO:0006909//phagocytosis;GO:0002118//aggressive behavior;GO:0007420//brain development;GO:0045185//maintenance of protein location;GO:0003006//developmental process involved in reproduction	gi|77539277|dbj|BAE46505.1|/0/actin [Ornithodoros moubata]
Tsp_13176	619	84	123.72	16.54	-2.90305	1.39001e-103	4.65485e-102	-	-	-	gi|301615719|ref|XP_002937311.1|/2.02774e-36/PREDICTED: protein FAM63A [Xenopus (Silurana) tropicalis]
Tsp_03721	22	3	4.4	0.59	-2.89872	7.56844e-05	0.00028288	-	GO:0016874//ligase activity	GO:0044260;GO:0044238//primary metabolic process	gi|195374914|ref|XP_002046248.1|/4.53479e-107/GJ12616 [Drosophila virilis]
Tsp_03757	132	18	26.38	3.54	-2.89762	3.10872e-23	5.25823e-22	GO:0043231//intracellular membrane-bounded organelle	GO:0004672//protein kinase activity;GO:0046872//metal ion binding;GO:0042802//identical protein binding;GO:0030295//protein kinase activator activity;GO:0032559	GO:0035556//intracellular signal transduction;GO:0006915//apoptosis;GO:0030178//negative regulation of Wnt receptor signaling pathway;GO:0032989;GO:0045860//positive regulation of protein kinase activity	gi|182509214|ref|NP_001116818.1|/4.90918e-65/serine-threonine kinase-like protein [Bombyx mori]
Tsp_14366	44	6	8.79	1.18	-2.89708	1.36855e-08	9.01336e-08	-	-	-	-
Tsp_00055	513	71	102.54	13.98	-2.87475	2.79766e-85	8.83444e-84	GO:0043232	GO:0032559	-	gi|29293659|gb|AAO67718.1|/0/beta actin [Engystomops pustulosus]
Tsp_01023	122	17	24.38	3.35	-2.86347	2.34802e-21	3.78647e-20	GO:0015630//microtubule cytoskeleton;GO:0000790//nuclear chromatin;GO:0015629//actin cytoskeleton;GO:0044444//cytoplasmic part	GO:0032559	GO:0006996//organelle organization;GO:0006909//phagocytosis;GO:0002118//aggressive behavior;GO:0007420//brain development;GO:0045185//maintenance of protein location;GO:0003006//developmental process involved in reproduction	gi|307195447|gb|EFN77333.1|/3.49768e-66/Actin, clone 403 [Harpegnathos saltator]
Tsp_09049	114	16	22.79	3.15	-2.85498	5.63026e-20	8.75642e-19	-	-	-	gi|60544817|gb|AAX22751.1|/8.96595e-15/newborn larvae-specific DNase II-11 [Trichinella spiralis]
Tsp_01099	163	23	32.58	4.53	-2.8464	6.98596e-28	1.30378e-26	-	-	-	gi|241565984|ref|XP_002402054.1|/6.77667e-53/RNAse H, putative [Ixodes scapularis]
Tsp_04051	21	3	4.2	0.59	-2.8316	0.000135644	0.000476734	GO:0043234//protein complex;GO:0044427	GO:0017111//nucleoside-triphosphatase activity;GO:0005488//binding	GO:0009207;GO:0006270//DNA-dependent DNA replication initiation	gi|312079288|ref|XP_003142109.1|/1.06021e-135/DNA replication licensing factor [Loa loa]
Tsp_09710	21	3	4.2	0.59	-2.8316	0.000135644	0.000476533	-	-	-	-
Tsp_11473	91	13	18.19	2.56	-2.82893	4.429e-16	6.22383e-15	-	-	-	-
Tsp_12049	28	4	5.6	0.79	-2.8255	9.05712e-06	4.03537e-05	GO:0005856//cytoskeleton;GO:0042995//cell projection;GO:0044446//intracellular organelle part;GO:0043227//membrane-bounded organelle;GO:0044425//membrane part;GO:0044444//cytoplasmic part	-	GO:0009987//cellular process	gi|301762466|ref|XP_002916654.1|/1.5825e-30/PREDICTED: Meckelin-like [Ailuropoda melanoleuca]
Tsp_08637	28	4	5.6	0.79	-2.8255	9.05712e-06	4.03321e-05	GO:0016021//integral to membrane	GO:0004175//endopeptidase activity	GO:0019538//protein metabolic process	gi|68397670|ref|XP_695285.1|/3.15151e-11/PREDICTED: MGC83398 protein-like [Danio rerio]
Tsp_01634	626	90	125.12	17.72	-2.81986	1.22079e-101	4.05546e-100	GO:0005856//cytoskeleton;GO:0043234//protein complex;GO:0044444//cytoplasmic part;GO:0031981//nuclear lumen	GO:0000166//nucleotide binding	GO:0044267//cellular protein metabolic process;GO:0051707//response to other organism	gi|156407978|ref|XP_001641634.1|/8.63643e-92/predicted protein [Nematostella vectensis]
Tsp_04191	235	34	46.97	6.7	-2.80951	4.90728e-39	1.08103e-37	-	-	-	gi|170584319|ref|XP_001896949.1|/7.33841e-28/hypothetical protein [Brugia malayi]
Tsp_03385	3094	451	618.42	88.82	-2.79963	0	0	-	-	-	gi|149535422|ref|XP_001507272.1|/2.79375e-29/PREDICTED: similar to dehydrodolichyl diphosphate synthase, partial [Ornithorhynchus anatinus]
Tsp_15897	156	23	31.18	4.53	-2.78304	3.72404e-26	6.73816e-25	-	-	-	-
Tsp_09680	305	45	60.96	8.86	-2.78248	1.11009e-49	2.79372e-48	-	-	-	-
Tsp_07951	288	43	57.56	8.47	-2.76463	1.06183e-46	2.571e-45	-	-	-	gi|291222743|ref|XP_002731374.1|/1.35696e-44/PREDICTED: glucose-fructose oxidoreductase domain containing 2-like [Saccoglossus kowalevskii]
Tsp_13421	100	15	19.99	2.95	-2.76049	4.08168e-17	5.82446e-16	GO:0043234//protein complex;GO:0031981//nuclear lumen	GO:0005488//binding;GO:0016740//transferase activity	GO:0007049//cell cycle;GO:0000463//maturation of LSU-rRNA from tricistronic rRNA transcript (SSU-rRNA, 5.8S rRNA, LSU-rRNA)	gi|156379095|ref|XP_001631294.1|/1.51903e-47/predicted protein [Nematostella vectensis]
Tsp_06698	46	7	9.19	1.38	-2.7354	1.69851e-08	1.11072e-07	-	-	-	gi|308485487|ref|XP_003104942.1|/3.16508e-82/CRE-DPF-6 protein [Caenorhabditis remanei]
Tsp_09304	46	7	9.19	1.38	-2.7354	1.69851e-08	1.10985e-07	-	-	-	-
Tsp_07205	39	6	7.8	1.18	-2.72469	2.40438e-07	1.3677e-06	GO:0043231//intracellular membrane-bounded organelle	GO:0003677//DNA binding;GO:0001071//nucleic acid binding transcription factor activity;GO:0016814//hydrolase activity, acting on carbon-nitrogen (but not peptide) bonds, in cyclic amidines	GO:0006351//transcription, DNA-dependent	gi|5163362|gb|AAD40649.1|AF144893_1/1.03254e-21/abdominal-B homeodomain protein [Priapulus caudatus]
Tsp_10790	32	5	6.4	0.98	-2.70722	3.44838e-06	1.65542e-05	GO:0032991//macromolecular complex;GO:0044430//cytoskeletal part;GO:0016020//membrane	GO:0005488//binding	-	gi|47230709|emb|CAF99902.1|/1.54652e-79/unnamed protein product [Tetraodon nigroviridis]
Tsp_09606	89	14	17.79	2.76	-2.68833	5.24044e-15	7.04237e-14	-	-	GO:0035051//cardiac cell differentiation;GO:0031016//pancreas development;GO:0001840//neural plate development;GO:0010467//gene expression;GO:0048562//embryonic organ morphogenesis;GO:0043010//camera-type eye development;GO:0009952//anterior/posterior pat	gi|126507453|gb|ABO15010.1|/1.45241e-178/hedgehog protein [Trichinella spiralis]
Tsp_12218	108	17	21.59	3.35	-2.68813	6.452e-18	9.45042e-17	-	-	-	-
Tsp_05597	292	46	58.36	9.06	-2.6874	6.10952e-46	1.4497e-44	-	-	-	gi|60302782|ref|NP_001012585.1|/3.11749e-84/tetratricopeptide repeat protein 27 [Gallus gallus]
Tsp_05803	44	7	8.79	1.38	-2.67119	5.24502e-08	3.27518e-07	-	-	-	-
Tsp_04140	263	42	52.57	8.27	-2.66828	3.2655e-41	7.34959e-40	-	-	-	-
Tsp_00647	25	4	5	0.79	-2.662	5.03886e-05	0.000197581	-	-	-	-
Tsp_09475	230	37	45.97	7.29	-2.6567	4.39492e-36	9.26391e-35	GO:0043231//intracellular membrane-bounded organelle	GO:0030528//transcription regulator activity;GO:0042562//hormone binding;GO:0046914//transition metal ion binding;GO:0001071//nucleic acid binding transcription factor activity;GO:0003677//DNA binding;GO:0004879//ligand-dependent nuclear receptor activity	GO:0006357//regulation of transcription from RNA polymerase II promoter;GO:0009755//hormone-mediated signaling pathway	gi|115732680|ref|XP_001185977.1|/9.59902e-29/PREDICTED: similar to hormone receptor beta subunit; TRbeta1 [Strongylocentrotus purpuratus]
Tsp_12765	388	63	77.55	12.41	-2.64362	1.84153e-59	5.0144e-58	GO:0031981//nuclear lumen	-	-	gi|197632079|gb|ACH70763.1|/7.90075e-25/WD repeat domain containing gene [Salmo salar]
Tsp_12277	133	22	26.58	4.33	-2.6179	3.77704e-21	6.06737e-20	-	-	-	-
Tsp_11608	30	5	6	0.98	-2.61411	1.06179e-05	4.70304e-05	-	-	-	-
Tsp_15501	203	34	40.57	6.7	-2.59818	2.7676e-31	5.49878e-30	-	-	-	-
Tsp_06708	41	7	8.19	1.38	-2.5692	2.7869e-07	1.57236e-06	-	-	-	gi|307178356|gb|EFN67105.1|/2.55703e-168/Long-chain-fatty-acid--CoA ligase 1 [Camponotus floridanus]
Tsp_14437	41	7	8.19	1.38	-2.5692	2.7869e-07	1.5713e-06	-	GO:0003824//catalytic activity	GO:0006952//defense response;GO:0040007//growth;GO:0031016//pancreas development;GO:0009887//organ morphogenesis;GO:0050793//regulation of developmental process;GO:0000122//negative regulation of transcription from RNA polymerase II promoter;GO:0008283//c	gi|164521944|gb|ABY60760.1|/3.1101e-104/putative serine protease [Trichinella spiralis]
Tsp_06707	29	5	5.8	0.98	-2.5652	1.85218e-05	7.87226e-05	-	-	-	-
Tsp_07905	2307	397	461.11	78.19	-2.56005	0	0	-	-	-	-
Tsp_12039	46	8	9.19	1.58	-2.54014	6.02078e-08	3.73991e-07	-	-	-	-
Tsp_15438	40	7	8	1.38	-2.53533	4.8336e-07	2.63925e-06	GO:0016020//membrane	GO:0004872//receptor activity	GO:0048731;GO:0061138	gi|307204023|gb|EFN82927.1|/5.30062e-24/Plexin-B [Harpegnathos saltator]
Tsp_07619	154	27	30.78	5.32	-2.5325	1.92427e-23	3.2748e-22	-	-	-	-
Tsp_07735	74	13	14.79	2.56	-2.53041	5.86542e-12	5.0742e-11	-	-	-	gi|312085976|ref|XP_003144894.1|/6.50626e-23/hypothetical protein LOAG_09318 [Loa loa]
Tsp_13989	1068	188	213.47	37.03	-2.52727	9.75098e-153	3.80197e-151	-	-	-	gi|164521934|gb|ABY60755.1|/1.08306e-08/hypothetical protein [Trichinella spiralis]
Tsp_11379	51	9	10.19	1.77	-2.52533	1.30589e-08	8.64177e-08	-	-	-	gi|42559665|sp|Q8WR63.1|TPM_TRIPS/8.29075e-13/RecName: Full=Tropomyosin
Tsp_02888	107	19	21.39	3.74	-2.51583	1.36582e-16	1.93569e-15	GO:0080008//CUL4 RING ubiquitin ligase complex;GO:0005634//nucleus	GO:0003676//nucleic acid binding	GO:0006289//nucleotide-excision repair;GO:0006511//ubiquitin-dependent protein catabolic process;GO:0050794//regulation of cellular process	gi|311247553|ref|XP_003122700.1|/9.49997e-153/PREDICTED: DNA damage-binding protein 1-like isoform 2 [Sus scrofa]
Tsp_02505	28	5	5.6	0.98	-2.51457	3.21724e-05	0.000131427	-	-	-	-
Tsp_09634	95	17	18.99	3.35	-2.50301	8.16174e-15	1.08976e-13	-	-	-	gi|115913974|ref|XP_001200322.1|/1.27507e-19/PREDICTED: hypothetical protein [Strongylocentrotus purpuratus]
Tsp_05075	195	35	38.98	6.89	-2.50016	7.23688e-29	1.38166e-27	-	-	-	-
Tsp_08370	3375	606	674.58	119.35	-2.49879	0	0	-	-	-	gi|118776386|gb|ABL14210.1|/1.44045e-66/unknown protein [Trichinella spiralis]
Tsp_08970	117	21	23.39	4.14	-2.49819	6.77022e-18	9.89906e-17	-	-	-	-
Tsp_04222	117	21	23.39	4.14	-2.49819	6.77022e-18	9.88167e-17	-	-	-	-
Tsp_05623	3773	679	754.13	133.72	-2.4956	0	0	GO:0030529//ribonucleoprotein complex	GO:0005488//binding	GO:0006412//translation	gi|312080757|ref|XP_003142737.1|/4.88269e-22/cytokinesis [Loa loa]
Tsp_01512	287	52	57.36	10.24	-2.48583	1.64845e-41	3.73034e-40	-	-	-	gi|122068178|sp|Q171H3.1|MO2B1_AEDAE/9.25721e-21/RecName: Full=Molybdopterin synthase catalytic subunit 1; AltName: Full=Molybdenum cofactor synthesis protein 2 large subunit 1; AltName: Full=Molybdenum cofactor synthesis protein 2B 1; Short=MOCS2B 1
Tsp_10292	33	6	6.6	1.18	-2.48368	6.77394e-06	3.0843e-05	-	-	-	-
Tsp_16050	27	5	5.4	0.98	-2.46211	5.56318e-05	0.000215898	-	-	GO:0006796//phosphate metabolic process;GO:0007165//signal transduction	gi|115966267|ref|XP_001197889.1|/4.83006e-29/PREDICTED: similar to Diacylglycerol kinase beta (Diglyceride kinase beta) (DGK-beta) (DAG kinase beta) (90 kDa diacylglycerol kinase) [Strongylocentrotus purpuratus]
Tsp_01027	38	7	7.6	1.38	-2.46133	1.43965e-06	7.34414e-06	-	-	-	-
Tsp_02224	320	59	63.96	11.62	-2.46056	1.41473e-45	3.33789e-44	GO:0005634//nucleus	GO:0005488//binding	-	gi|18033305|gb|AAL57050.1|AF332588_1/1.45891e-41/cell growth-regulating nucleolar protein [Danio rerio]
Tsp_05273	1731	321	345.99	63.22	-2.45228	6.08418e-238	2.76115e-236	-	-	-	gi|66512420|ref|XP_395830.2|/2.18895e-161/PREDICTED: similar to CCR4-NOT transcription complex, subunit 1 isoform a [Apis mellifera]
Tsp_10328	271	51	54.17	10.04	-2.43173	2.57006e-38	5.60219e-37	-	-	-	-
Tsp_06774	598	113	119.53	22.25	-2.4255	2.44456e-82	7.54724e-81	-	-	-	gi|7939595|dbj|BAA95694.1|/1.75768e-15/bladder cancer related protein [Caenorhabditis elegans]
Tsp_08638	37	7	7.4	1.38	-2.42286	2.47152e-06	1.21527e-05	-	-	-	-
Tsp_00747	74	14	14.79	2.76	-2.42188	1.90709e-11	1.58543e-10	-	-	GO:0009987//cellular process;GO:0065007//biological regulation;GO:0032501//multicellular organismal process	gi|168805929|gb|ACA28930.1|/6.6531e-17/serine protease [Trichinella spiralis]
Tsp_01981	63	12	12.59	2.36	-2.41542	6.78818e-10	5.02011e-09	-	-	-	gi|89266479|gb|ABD65531.1|/3.07036e-07/CD63 [Ictalurus punctatus]
Tsp_03673	131	25	26.18	4.92	-2.41173	4.09134e-19	6.2346e-18	-	-	-	-
Tsp_08612	152	29	30.38	5.71	-2.41156	5.93224e-22	9.64134e-21	-	-	GO:0009987//cellular process	gi|260829709|ref|XP_002609804.1|/9.57515e-96/hypothetical protein BRAFLDRAFT_280340 [Branchiostoma floridae]
Tsp_05959	89	17	17.79	3.35	-2.40883	2.03084e-13	2.20761e-12	-	-	-	gi|170581489|ref|XP_001895704.1|/8.37081e-18/Chitin binding Peritrophin-A domain containing protein [Brugia malayi]
Tsp_09887	47	9	9.39	1.77	-2.40738	1.13406e-07	6.70825e-07	-	-	-	-
Tsp_05452	78	15	15.59	2.95	-2.40183	7.12608e-12	6.13922e-11	-	-	-	gi|47222518|emb|CAG02883.1|/1.23876e-20/unnamed protein product [Tetraodon nigroviridis]
Tsp_11151	31	6	6.2	1.18	-2.39348	2.00046e-05	8.45487e-05	-	-	-	-
Tsp_06793	77	15	15.39	2.95	-2.38321	1.21003e-11	1.0192e-10	-	-	-	-
Tsp_10978	169	33	33.78	6.5	-2.37766	7.14158e-24	1.22543e-22	GO:0005634//nucleus	-	GO:0009987//cellular process;GO:0048513//organ development	gi|312078614|ref|XP_003141815.1|/6.09264e-20/hypothetical protein LOAG_06231 [Loa loa]
Tsp_03829	41	8	8.19	1.58	-2.37394	9.00856e-07	4.6995e-06	-	-	-	gi|170586658|ref|XP_001898096.1|/1.96953e-59/Sushi domain [Brugia malayi]
Tsp_13510	61	12	12.19	2.36	-2.36884	1.96256e-09	1.39427e-08	-	-	-	-
Tsp_00269	462	91	92.34	17.92	-2.36539	3.54592e-62	9.84912e-61	GO:0044444//cytoplasmic part	GO:0003824//catalytic activity	GO:0006766//vitamin metabolic process;GO:0006732//coenzyme metabolic process;GO:0042559//pteridine-containing compound biosynthetic process	gi|126320828|ref|XP_001367755.1|/3.133e-55/PREDICTED: similar to molybdopterin cofactor sulfurase [Monodelphis domestica]
Tsp_07391	75	15	14.99	2.95	-2.34521	3.46822e-11	2.80737e-10	-	-	-	-
Tsp_00313	2071	415	413.94	81.73	-2.34048	5.14778e-269	2.47123e-267	-	-	-	-
Tsp_01419	40	8	8	1.58	-2.34008	1.53229e-06	7.75955e-06	-	-	-	gi|56753523|gb|AAW24965.1|/1.04904e-51/SJCHGC05204 protein [Schistosoma japonicum]
Tsp_05159	40	8	8	1.58	-2.34008	1.53229e-06	7.75483e-06	-	-	-	-
Tsp_03816	1086	218	217.07	42.93	-2.3381	8.39422e-142	3.21263e-140	-	-	-	-
Tsp_06862	523	105	104.54	20.68	-2.33775	3.32324e-69	9.55e-68	-	-	-	-
Tsp_07915	547	110	109.33	21.66	-2.33558	3.2466e-72	9.52757e-71	-	-	-	gi|195996781|ref|XP_002108259.1|/4.30266e-21/hypothetical protein TRIADDRAFT_20213 [Trichoplax adhaerens]
Tsp_01111	144	29	28.78	5.71	-2.3335	3.94884e-20	6.1761e-19	-	-	-	gi|260817814|ref|XP_002603780.1|/5.88769e-07/hypothetical protein BRAFLDRAFT_124668 [Branchiostoma floridae]
Tsp_06833	154	31	30.78	6.11	-2.33275	1.95931e-21	3.16577e-20	-	-	-	gi|308322687|gb|ADO28481.1|/5.16064e-27/retinol dehydrogenase 13 [Ictalurus punctatus]
Tsp_06879	2303	464	460.31	91.38	-2.33266	1.00776e-297	5.01162e-296	GO:0043231//intracellular membrane-bounded organelle;GO:0031332;GO:0044444//cytoplasmic part	GO:0005515//protein binding;GO:0008135//translation factor activity, nucleic acid binding	GO:0016246//RNA interference;GO:0006401//RNA catabolic process;GO:0006379//mRNA cleavage;GO:0007365//periodic partitioning;GO:0006412//translation;GO:0035195//gene silencing by miRNA;GO:0007399//nervous system development	gi|241701829|ref|XP_002413188.1|/1.26591e-170/translation initiation factor 2C, putative [Ixodes scapularis]
Tsp_10309	1178	238	235.45	46.87	-2.32868	6.3428e-153	2.48476e-151	-	GO:0016879//ligase activity, forming carbon-nitrogen bonds	GO:0006464//protein modification process	gi|307196252|gb|EFN77898.1|/1.20173e-41/Ubiquitin-conjugating enzyme E2 J2 [Harpegnathos saltator]
Tsp_03247	292	59	58.36	11.62	-2.32837	3.49312e-39	7.71552e-38	-	-	-	gi|66515345|ref|XP_624761.1|/2.12794e-12/PREDICTED: similar to COP9 constitutive photomorphogenic homolog subunit 3 [Apis mellifera]
Tsp_07943	519	105	103.74	20.68	-2.32666	2.63802e-68	7.52878e-67	-	-	-	gi|241780888|ref|XP_002400243.1|/1.17594e-19/ankyrin repeat domain protein [Ixodes scapularis]
Tsp_00820	346	70	69.16	13.79	-2.32632	4.32298e-46	1.03465e-44	GO:0005768//endosome;GO:0016020//membrane	-	GO:0048518;GO:0006811//ion transport	gi|156352203|ref|XP_001622654.1|/1.42828e-22/predicted protein [Nematostella vectensis]
Tsp_06629	79	16	15.79	3.15	-2.32559	1.28448e-11	1.08081e-10	GO:0000267//cell fraction	GO:0016301//kinase activity	GO:0006720//isoprenoid metabolic process;GO:0006084//acetyl-CoA metabolic process	gi|260829481|ref|XP_002609690.1|/8.72762e-39/hypothetical protein BRAFLDRAFT_114776 [Branchiostoma floridae]
Tsp_11763	112	23	22.39	4.53	-2.30527	9.28044e-16	1.29319e-14	GO:0044444//cytoplasmic part	GO:0005488//binding;GO:0016740//transferase activity;GO:0017111//nucleoside-triphosphatase activity;GO:0005488//binding	GO:0006164//purine nucleotide biosynthetic process;GO:0007267//cell-cell signaling;GO:0009207	gi|198432238|ref|XP_002131093.1|/7.73432e-88/PREDICTED: similar to predicted protein [Ciona intestinalis]
Tsp_04669	11309	2327	2260.4	458.28	-2.30228	0	0	-	-	-	gi|260804605|ref|XP_002597178.1|/1.10626e-12/hypothetical protein BRAFLDRAFT_203586 [Branchiostoma floridae]
Tsp_05552	3965	817	792.51	160.9	-2.30026	0	0	-	-	-	gi|91076546|ref|XP_973982.1|/6.65587e-49/PREDICTED: similar to vacuolar protein sorting-associated protein (vps13), partial [Tribolium castaneum]
Tsp_01358	68	14	13.59	2.76	-2.29981	4.5035e-10	3.36648e-09	-	-	-	-
Tsp_04582	63	13	12.59	2.56	-2.29806	2.06218e-09	1.46255e-08	-	GO:0016740//transferase activity	GO:0008152//metabolic process	gi|307189935|gb|EFN74171.1|/1.5081e-40/Uncharacterized methyltransferase WBSCR22 [Camponotus floridanus]
Tsp_12717	184	38	36.78	7.48	-2.29781	7.20158e-25	1.2618e-23	-	-	-	-
Tsp_08929	1480	306	295.82	60.26	-2.29545	2.43796e-188	1.03302e-186	-	-	-	-
Tsp_07305	24	5	4.8	0.98	-2.29218	0.000279148	0.000924372	GO:0044432//endoplasmic reticulum part	GO:0005488//binding	-	gi|312068000|ref|XP_003137008.1|/9.23751e-19/hypothetical protein LOAG_01421 [Loa loa]
Tsp_08799	24	5	4.8	0.98	-2.29218	0.000279148	0.000924003	GO:0005887//integral to plasma membrane	GO:0005267//potassium channel activity;GO:0004112//cyclic-nucleotide phosphodiesterase activity	GO:0030001//metal ion transport	gi|110750016|ref|XP_001120405.1|/5.3325e-46/PREDICTED: similar to CG10830-PA [Apis mellifera]
Tsp_08885	217	45	43.37	8.86	-2.29132	5.66858e-29	1.08474e-27	-	-	-	-
Tsp_06250	164	34	32.78	6.7	-2.29058	2.8929e-22	4.72944e-21	-	-	-	gi|157114159|ref|XP_001652188.1|/1.95309e-26/hypothetical protein AaeL_AAEL006732 [Aedes aegypti]
Tsp_10243	153	32	30.58	6.3	-2.27916	9.72238e-21	1.54387e-19	GO:0044424//intracellular part	GO:0005488//binding	GO:0009790//embryo development;GO:0000278//mitotic cell cycle;GO:0033057;GO:0022403;GO:0002164//larval development	gi|268571377|ref|XP_002641024.1|/4.29244e-35/C. briggsae CBR-PPH-4.1 protein [Caenorhabditis briggsae]
Tsp_09571	90	19	17.99	3.74	-2.26609	1.08933e-12	1.02225e-11	-	-	GO:0006351//transcription, DNA-dependent;GO:0009888//tissue development	gi|242022786|ref|XP_002431819.1|/4.86405e-50/transcription factor AP-2 beta, putative [Pediculus humanus corporis]
Tsp_03466	61	13	12.19	2.56	-2.25148	5.81112e-09	3.94292e-08	-	-	-	-
Tsp_05189	2183	467	436.33	91.97	-2.24618	1.24869e-269	6.02929e-268	-	-	-	gi|404638|gb|AAA20539.1|/5.30525e-127/antigen targeted by protective antibodies [Trichinella spiralis]
Tsp_03558	430	92	85.95	18.12	-2.24591	1.50725e-54	3.99928e-53	-	-	-	gi|260830407|ref|XP_002610152.1|/3.28468e-16/hypothetical protein BRAFLDRAFT_77103 [Branchiostoma floridae]
Tsp_01129	883	190	176.49	37.42	-2.2377	1.07553e-109	3.70635e-108	-	-	-	-
Tsp_05374	195	42	38.98	8.27	-2.23677	1.8083e-25	3.21583e-24	-	GO:0003824//catalytic activity	-	gi|268559132|ref|XP_002637557.1|/5.00806e-11/Hypothetical protein CBG19289 [Caenorhabditis briggsae]
Tsp_01030	227	49	45.37	9.65	-2.23314	2.37214e-29	4.59222e-28	-	-	-	-
Tsp_11834	51	11	10.19	2.17	-2.23139	1.22928e-07	7.25081e-07	GO:0005886//plasma membrane;GO:0044425//membrane part	GO:0005488//binding;GO:0005234//extracellular-glutamate-gated ion channel activity	GO:0043050//pharyngeal pumping;GO:0006810//transport;GO:0042221//response to chemical stimulus;GO:0007626//locomotory behavior	gi|34481590|emb|CAE46430.1|/8.01312e-50/glutamate-gated chloride channel alpha3B subunit [Dirofilaria immitis]
Tsp_06196	60	13	11.99	2.56	-2.22762	9.71702e-09	6.48192e-08	-	-	-	-
Tsp_07356	1313	287	262.44	56.52	-2.21515	3.45776e-160	1.40081e-158	GO:0044464//cell part	GO:0003824//catalytic activity	GO:0048731;GO:0048519;GO:0048518;GO:0065008;GO:0042060//wound healing;GO:0009987//cellular process	gi|13242031|gb|AAK16516.1|AF331156_1/0/serine protease precursor [Trichinella spiralis]
Tsp_00632	987	216	197.28	42.54	-2.21335	9.14892e-121	3.27508e-119	-	-	-	-
Tsp_02598	1507	331	301.21	65.19	-2.20805	7.38556e-183	3.09783e-181	-	-	-	-
Tsp_12274	118	26	23.59	5.12	-2.20396	1.01863e-15	1.41467e-14	GO:0016020//membrane	-	GO:0007155//cell adhesion;GO:0007444//imaginal disc development;GO:0001736//establishment of planar polarity;GO:0040008//regulation of growth;GO:0016043//cellular component organization;GO:0009887//organ morphogenesis;GO:0030154//cell differentiation;GO:0	gi|156537095|ref|XP_001602595.1|/8.57242e-120/PREDICTED: similar to GA17399-PA [Nasonia vitripennis]
Tsp_09198	331	73	66.16	14.38	-2.2019	2.20414e-41	4.97429e-40	-	-	-	-
Tsp_09882	27	6	5.4	1.18	-2.19417	0.00016511	0.000571349	-	-	-	gi|193659604|ref|XP_001952720.1|/8.38027e-29/PREDICTED: similar to KRAB-A domain containing 2 [Acyrthosiphon pisum]
Tsp_09748	414	92	82.75	18.12	-2.19118	4.83634e-51	1.23208e-49	-	-	-	-
Tsp_08046	36	8	7.2	1.58	-2.18807	1.23473e-05	5.43424e-05	-	-	-	gi|71984708|ref|NP_493713.2|/4.74891e-11/CalPoNin family member (cpn-2) [Caenorhabditis elegans]
Tsp_06229	558	125	111.53	24.62	-2.17953	9.11162e-68	2.59151e-66	-	-	-	gi|71992569|ref|NP_741955.2|/1.39097e-40/hypothetical protein H18N23.2 [Caenorhabditis elegans]
Tsp_08029	80	18	15.99	3.54	-2.17535	6.30612e-11	5.02132e-10	-	-	-	gi|34395744|sp|O89044.1|PRI2_RAT/7.44223e-17/RecName: Full=DNA primase large subunit; AltName: Full=DNA primase 58 kDa subunit; Short=p58
Tsp_10824	1179	265	235.65	52.19	-2.1748	8.44776e-141	3.21829e-139	GO:0030017//sarcomere;GO:0015629//actin cytoskeleton	GO:0005488//binding	-	gi|312067613|ref|XP_003136825.1|/9.03033e-78/hypothetical protein LOAG_01238 [Loa loa]
Tsp_06763	49	11	9.79	2.17	-2.17361	3.42058e-07	1.90147e-06	-	-	-	-
Tsp_10208	66	15	13.19	2.95	-2.16066	3.55708e-09	2.46591e-08	-	-	-	-
Tsp_02604	179	41	35.78	8.07	-2.14851	2.03566e-22	3.3544e-21	-	-	-	gi|311269017|ref|XP_003132307.1|/7.08793e-10/PREDICTED: Scm-like with four mbt domains 1, partial [Sus scrofa]
Tsp_03329	48	11	9.59	2.17	-2.14384	5.67778e-07	3.05797e-06	-	-	-	gi|194859710|ref|XP_001969435.1|/9.96393e-115/GG23959 [Drosophila erecta]
Tsp_10196	39	9	7.8	1.77	-2.13972	7.32822e-06	3.31306e-05	-	-	-	gi|242016392|ref|XP_002428805.1|/2.29997e-07/conserved hypothetical protein [Pediculus humanus corporis]
Tsp_10052	26	6	5.2	1.18	-2.13972	0.000276218	0.000915765	-	-	-	gi|292621121|ref|XP_001921835.2|/3.08358e-14/PREDICTED: zinc finger protein 347-like [Danio rerio]
Tsp_11466	78	18	15.59	3.54	-2.1388	1.72127e-10	1.34479e-09	-	-	-	gi|115669867|ref|XP_001202779.1|/1.04948e-13/PREDICTED: hypothetical protein [Strongylocentrotus purpuratus]
Tsp_11641	52	12	10.39	2.36	-2.13834	2.04588e-07	1.17993e-06	GO:0043231//intracellular membrane-bounded organelle	GO:0005488//binding	GO:0007424//open tracheal system development	gi|312091526|ref|XP_003147011.1|/1.38573e-41/zinc finger protein [Loa loa]
Tsp_09254	389	90	77.75	17.72	-2.13346	1.64422e-46	3.95804e-45	-	-	-	gi|291227219|ref|XP_002733584.1|/9.3167e-32/PREDICTED: transmembrane protein 229B-like [Saccoglossus kowalevskii]
Tsp_10683	134	31	26.78	6.11	-2.13191	5.16124e-17	7.35233e-16	-	-	-	-
Tsp_07648	241	56	48.17	11.03	-2.1267	2.5718e-29	4.95564e-28	-	-	GO:0009790//embryo development	gi|312088462|ref|XP_003145872.1|/8.7016e-40/hypothetical protein LOAG_10297 [Loa loa]
Tsp_08072	142	33	28.38	6.5	-2.12636	7.01536e-18	1.02215e-16	GO:0043231//intracellular membrane-bounded organelle	GO:0005515//protein binding	GO:0040024//dauer larval development;GO:0007169//transmembrane receptor protein tyrosine kinase signaling pathway;GO:0009790//embryo development	gi|312072196|ref|XP_003138955.1|/6.33443e-10/helix-loop-helix DNA-binding domain-containing protein [Loa loa]
Tsp_08004	1034	241	206.67	47.46	-2.12254	5.32044e-120	1.89641e-118	-	-	-	gi|242012271|ref|XP_002426857.1|/1.36111e-19/ubiquitin-conjugating enzyme E2 variant, putative [Pediculus humanus corporis]
Tsp_03177	1058	248	211.47	48.84	-2.11432	3.81142e-122	1.3703e-120	-	-	-	-
Tsp_05424	947	222	189.28	43.72	-2.11416	1.62262e-109	5.56855e-108	-	-	-	-
Tsp_02044	47	11	9.39	2.17	-2.11343	9.39202e-07	4.88115e-06	GO:0043231//intracellular membrane-bounded organelle	-	-	gi|224095088|ref|XP_002195256.1|/2.59471e-91/PREDICTED: X-prolyl aminopeptidase (aminopeptidase P) 3, putative [Taeniopygia guttata]
Tsp_03915	34	8	6.8	1.58	-2.10561	3.41742e-05	0.000138922	-	-	-	gi|170574000|ref|XP_001892631.1|/1.24193e-20/hypothetical protein Bm1_05795 [Brugia malayi]
Tsp_08887	38	9	7.6	1.77	-2.10225	1.21301e-05	5.34431e-05	-	-	-	-
Tsp_10294	202	48	40.37	9.45	-2.0949	2.27896e-24	3.95131e-23	-	-	-	-
Tsp_04213	286	68	57.16	13.39	-2.09385	7.59974e-34	1.55842e-32	-	-	-	gi|116062145|dbj|BAF34703.1|/2.51405e-09/fast skeletal myosin heavy chain isoform mMYH-3 [Oryzias latipes]
Tsp_06355	416	99	83.15	19.5	-2.09224	1.85662e-48	4.6304e-47	GO:0031981//nuclear lumen;GO:0044427;GO:0043234//protein complex	GO:0005488//binding;GO:0003678//DNA helicase activity	GO:0051325//interphase;GO:0006270//DNA-dependent DNA replication initiation;GO:0050794//regulation of cellular process	gi|297299357|ref|XP_002805376.1|/2.66091e-114/PREDICTED: DNA replication licensing factor MCM4-like [Macaca mulatta]
Tsp_09386	54	13	10.79	2.56	-2.07548	2.00128e-07	1.15904e-06	-	-	-	gi|312069479|ref|XP_003137701.1|/5.26317e-43/hypothetical protein LOAG_02115 [Loa loa]
Tsp_01136	273	66	54.57	13	-2.0696	6.33796e-32	1.27142e-30	-	-	-	gi|126309803|ref|XP_001370146.1|/8.79143e-08/PREDICTED: similar to Zinc finger, AN1-type domain 3 isoform 1 [Monodelphis domestica]
Tsp_02205	624	151	124.72	29.74	-2.06822	8.47614e-71	2.46134e-69	GO:0044459//plasma membrane part;GO:0043231//intracellular membrane-bounded organelle	GO:0046872//metal ion binding	GO:0055065//metal ion homeostasis	gi|170589463|ref|XP_001899493.1|/3.24442e-66/Calsequestrin family protein [Brugia malayi]
Tsp_02793	256	62	51.17	12.21	-2.06724	5.47212e-30	1.06932e-28	GO:0044464//cell part	GO:0008324//cation transmembrane transporter activity	GO:0006812//cation transport	gi|170584421|ref|XP_001896999.1|/6.89167e-22/ZIP Zinc transporter family protein [Brugia malayi]
Tsp_04600	420	102	83.95	20.09	-2.06305	4.66752e-48	1.15368e-46	-	GO:0016874//ligase activity	-	gi|58387946|ref|XP_315926.2|/1.26247e-111/AGAP005897-PA [Anopheles gambiae str. PEST]
Tsp_10555	70	17	13.99	3.35	-2.06216	3.43414e-09	2.38267e-08	-	GO:0003824//catalytic activity	-	gi|115659689|ref|XP_001199875.1|/9.82504e-95/PREDICTED: similar to GA18991-PA [Strongylocentrotus purpuratus]
Tsp_01357	41	10	8.19	1.97	-2.05567	7.1143e-06	3.22688e-05	-	-	-	-
Tsp_07353	229	56	45.77	11.03	-2.05297	9.1223e-27	1.67984e-25	GO:0031981//nuclear lumen	-	GO:0044238//primary metabolic process;GO:0044260	gi|297290964|ref|XP_002803810.1|/1.96373e-12/PREDICTED: transcription initiation protein SPT3 homolog isoform 2 [Macaca mulatta]
Tsp_02919	49	12	9.79	2.36	-2.05252	9.11522e-07	4.74323e-06	GO:0005737//cytoplasm	GO:0046914//transition metal ion binding;GO:0004470//malic enzyme activity;GO:0000166//nucleotide binding	GO:0044238//primary metabolic process;GO:0043648//dicarboxylic acid metabolic process;GO:0010033//response to organic substance	gi|224043678|ref|XP_002188511.1|/7.43338e-71/PREDICTED: similar to Malic enzyme 3, NADP(+)-dependent, mitochondrial [Taeniopygia guttata]
Tsp_06889	45	11	8.99	2.17	-2.05063	2.54216e-06	1.24558e-05	-	GO:0016757//transferase activity, transferring glycosyl groups	-	gi|312085066|ref|XP_003144530.1|/2.07288e-86/ITM1 protein [Loa loa]
Tsp_07368	89	22	17.79	4.33	-2.03863	3.58622e-11	2.89723e-10	GO:0016020//membrane	-	GO:0006810//transport	gi|308494583|ref|XP_003109480.1|/1.48424e-29/CRE-AAT-3 protein [Caenorhabditis remanei]
Tsp_09774	60	15	11.99	2.95	-2.02304	6.95966e-08	4.26254e-07	GO:0043231//intracellular membrane-bounded organelle	-	-	gi|156552906|ref|XP_001601459.1|/1.39925e-48/PREDICTED: similar to UDP-galactose transporter [Nasonia vitripennis]
Tsp_08382	116	29	23.19	5.71	-2.02194	5.12436e-14	6.3236e-13	-	-	-	gi|91094281|ref|XP_970827.1|/2.05686e-35/PREDICTED: similar to CG8031 CG8031-PA [Tribolium castaneum]
Tsp_07445	64	16	12.79	3.15	-2.02159	2.51786e-08	1.60976e-07	-	-	-	-
Tsp_11234	128	32	25.58	6.3	-2.02159	2.5359e-15	3.44128e-14	GO:0043232;GO:0030529//ribonucleoprotein complex	GO:0004386//helicase activity;GO:0032559;GO:0042623//ATPase activity, coupled	GO:0000278//mitotic cell cycle;GO:0048729//tissue morphogenesis;GO:0006412//translation;GO:0002164//larval development;GO:0048806//genitalia development;GO:0010259//multicellular organismal aging;GO:0019953//sexual reproduction;GO:0016070//RNA metabolic p	gi|73954679|ref|XP_860431.1|/2.77726e-80/PREDICTED: similar to Probable ATP-dependent RNA helicase DDX6 (DEAD-box protein 6) (ATP-dependent RNA helicase p54) (Oncogene RCK) isoform 4 [Canis familiaris]
Tsp_05558	28	7	5.6	1.38	-2.02076	0.000264312	0.000885483	-	GO:0008168//methyltransferase activity	GO:0044237//cellular metabolic process	gi|110758998|ref|XP_001121968.1|/4.49859e-57/PREDICTED: similar to CG8545-PA [Apis mellifera]
Tsp_06225	44	11	8.79	2.17	-2.01817	4.15864e-06	1.98377e-05	GO:0044424//intracellular part	-	-	gi|301610508|ref|XP_002934789.1|/9.22571e-19/PREDICTED: hypothetical protein LOC100170163 [Xenopus (Silurana) tropicalis]
Tsp_01935	44	11	8.79	2.17	-2.01817	4.15864e-06	1.98264e-05	-	-	-	-
Tsp_00314	1047	263	209.27	51.8	-2.01434	1.16622e-113	4.03559e-112	GO:0005667//transcription factor complex;GO:0044444//cytoplasmic part	GO:0003712//transcription cofactor activity;GO:0004674//protein serine/threonine kinase activity;GO:0035258//steroid hormone receptor binding;GO:0042623//ATPase activity, coupled	GO:0006357//regulation of transcription from RNA polymerase II promoter;GO:0006397//mRNA processing;GO:0030518//steroid hormone receptor signaling pathway;GO:0006352//transcription initiation, DNA-dependent;GO:0006796//phosphate metabolic process;GO:00513	gi|224152266|ref|XP_002199171.1|/2.37344e-74/PREDICTED: similar to cyclin-dependent kinase 7 [Taeniopygia guttata]
Tsp_03750	11554	2905	2309.37	572.12	-2.01311	0	0	-	-	-	gi|170593627|ref|XP_001901565.1|/2.3022e-50/hypothetical protein Bm1_50485 [Brugia malayi]
Tsp_04226	437	111	87.35	21.86	-1.99851	5.73452e-48	1.40903e-46	GO:0043231//intracellular membrane-bounded organelle;GO:0044444//cytoplasmic part;GO:0016020//membrane	-	GO:0019538//protein metabolic process	gi|156376567|ref|XP_001630431.1|/2.27862e-10/predicted protein [Nematostella vectensis]
Tsp_13236	43	11	8.59	2.17	-1.98496	6.7759e-06	3.0835e-05	-	-	-	-
Tsp_08610	35	9	7	1.77	-1.98361	5.35526e-05	0.000209395	GO:0043229//intracellular organelle	-	-	gi|145500219|ref|XP_001436093.1|/3.03314e-07/hypothetical protein [Paramecium tetraurelia strain d4-2]
Tsp_01481	109	28	21.79	5.51	-1.98354	5.90086e-13	5.79275e-12	-	-	GO:0006259//DNA metabolic process	gi|301786873|ref|XP_002928855.1|/3.3893e-40/PREDICTED: LOW QUALITY PROTEIN: DNA polymerase theta-like [Ailuropoda melanoleuca]
Tsp_10009	128	33	25.58	6.5	-1.9765	6.33248e-15	8.49616e-14	-	-	-	gi|115762662|ref|XP_780787.2|/2.60787e-29/PREDICTED: similar to RAD21 homolog [Strongylocentrotus purpuratus]
Tsp_07187	709	183	141.71	36.04	-1.97527	1.29597e-75	3.91382e-74	-	-	-	gi|404638|gb|AAA20539.1|/3.33086e-48/antigen targeted by protective antibodies [Trichinella spiralis]
Tsp_02718	430	111	85.95	21.86	-1.9752	1.58362e-46	3.82325e-45	-	-	-	-
Tsp_00119	31	8	6.2	1.58	-1.97234	0.000151738	0.000528157	-	-	-	-
Tsp_01081	31	8	6.2	1.58	-1.97234	0.000151738	0.000527936	-	-	-	gi|221118029|ref|XP_002157313.1|/5.77063e-07/PREDICTED: similar to predicted protein [Hydra magnipapillata]
Tsp_02848	50	13	9.99	2.56	-1.96434	1.41131e-06	7.21286e-06	-	-	-	-
Tsp_06755	559	146	111.73	28.75	-1.95838	2.56032e-59	6.94884e-58	GO:0043231//intracellular membrane-bounded organelle;GO:0031090//organelle membrane	GO:0016830//carbon-carbon lyase activity	GO:0012501//programmed cell death;GO:0048513//organ development;GO:0046519	gi|260830940|ref|XP_002610418.1|/3.24086e-77/hypothetical protein BRAFLDRAFT_277711 [Branchiostoma floridae]
Tsp_13599	475	125	94.94	24.62	-1.94719	2.68258e-50	6.77168e-49	-	-	-	-
Tsp_03156	34	9	6.8	1.77	-1.94179	8.7008e-05	0.000323167	GO:0005815//microtubule organizing center;GO:0005902//microvillus;GO:0032421//stereocilium bundle	GO:0005488//binding	GO:0007626//locomotory behavior;GO:0060004//reflex;GO:0050954//sensory perception of mechanical stimulus;GO:0060122//inner ear receptor stereocilium organization;GO:0042471//ear morphogenesis	gi|308470294|ref|XP_003097381.1|/7.10311e-28/CRE-CDH-5 protein [Caenorhabditis remanei]
Tsp_08019	68	18	13.59	3.54	-1.94072	2.26184e-08	1.45504e-07	-	-	-	gi|312092870|ref|XP_003147487.1|/1.01235e-23/leucine Rich Repeat family protein [Loa loa]
Tsp_07556	344	91	68.76	17.92	-1.94	1.06707e-36	2.27814e-35	GO:0043231//intracellular membrane-bounded organelle;GO:0000785//chromatin	GO:0030528//transcription regulator activity;GO:0003677//DNA binding	GO:0046903//secretion;GO:0002164//larval development;GO:0010927;GO:0010876;GO:0040009//regulation of growth rate;GO:0006897//endocytosis;GO:0006351//transcription, DNA-dependent;GO:0034728;GO:0006950//response to stress;GO:0048806//genitalia development;G	gi|170588045|ref|XP_001898784.1|/1.26031e-33/histone H4 [Brugia malayi]
Tsp_07037	53	14	10.59	2.76	-1.93996	8.20226e-07	4.30593e-06	-	-	-	gi|118639517|gb|ABL09502.1|/1.80683e-06/putative nudix hydrolyase [Trichinella pseudospiralis]
Tsp_08758	45	12	8.99	2.36	-1.92953	6.3529e-06	2.92142e-05	-	-	-	gi|260841441|ref|XP_002613924.1|/4.95244e-30/hypothetical protein BRAFLDRAFT_235438 [Branchiostoma floridae]
Tsp_03393	45	12	8.99	2.36	-1.92953	6.3529e-06	2.9198e-05	-	-	-	-
Tsp_10836	30	8	6	1.58	-1.92504	0.000246744	0.000834368	GO:0031981//nuclear lumen;GO:0005657//replication fork	GO:0017111//nucleoside-triphosphatase activity;GO:0003677//DNA binding	GO:0006261//DNA-dependent DNA replication;GO:0017085//response to insecticide;GO:0051320;GO:0007050//cell cycle arrest;GO:0009207;GO:0006289//nucleotide-excision repair;GO:0000723//telomere maintenance	gi|301765690|ref|XP_002918266.1|/4.53268e-93/PREDICTED: replication factor C subunit 3-like [Ailuropoda melanoleuca]
Tsp_10444	71	19	14.19	3.74	-1.92376	1.31958e-08	8.72542e-08	-	-	-	gi|308497975|ref|XP_003111174.1|/1.94275e-31/hypothetical protein CRE_03865 [Caenorhabditis remanei]
Tsp_11597	127	34	25.38	6.7	-1.92146	2.46916e-14	3.15969e-13	-	GO:0016876//ligase activity, forming aminoacyl-tRNA and related compounds;GO:0005488//binding	GO:0010467//gene expression;GO:0044267//cellular protein metabolic process;GO:0032501//multicellular organismal process	gi|242012157|ref|XP_002426803.1|/6.44214e-91/Alanyl-tRNA synthetase, putative [Pediculus humanus corporis]
Tsp_05643	205	55	40.97	10.83	-1.91953	3.33266e-22	5.42701e-21	GO:0005737//cytoplasm;GO:0043227//membrane-bounded organelle;GO:0016020//membrane	-	-	gi|307176978|gb|EFN66284.1|/1.24492e-65/Sorting nexin-2 [Camponotus floridanus]
Tsp_12191	41	11	8.19	2.17	-1.91617	1.77636e-05	7.55773e-05	-	GO:0005488//binding	-	gi|270010741|gb|EFA07189.1|/6.47632e-37/hypothetical protein TcasGA2_TC010195 [Tribolium castaneum]
Tsp_06318	229	62	45.77	12.21	-1.90634	2.04928e-24	3.56798e-23	GO:0043234//protein complex;GO:0031981//nuclear lumen;GO:0000775//chromosome, centromeric region	GO:0016787//hydrolase activity;GO:0016787//hydrolase activity	GO:0002164//larval development;GO:0022403;GO:0009790//embryo development	gi|312073147|ref|XP_003139389.1|/4.01921e-39/serine/threonine protein phosphatase PP1-alpha catalytic subunit [Loa loa]
Tsp_03967	203	55	40.57	10.83	-1.90538	8.44844e-22	1.36773e-20	GO:0043231//intracellular membrane-bounded organelle	GO:0005488//binding	GO:0050794//regulation of cellular process	gi|197099354|ref|NP_001125849.1|/6.07781e-60/WW domain-containing oxidoreductase [Pongo abelii]
Tsp_04768	70	19	13.99	3.74	-1.90329	2.11322e-08	1.36366e-07	GO:0044464//cell part	GO:0005488//binding;GO:0016787//hydrolase activity	GO:0006796//phosphate metabolic process	gi|270011334|gb|EFA07782.1|/8.47712e-54/hypothetical protein TcasGA2_TC005339 [Tribolium castaneum]
Tsp_00587	173	47	34.58	9.26	-1.90085	9.49416e-19	1.43362e-17	GO:0044464//cell part	GO:0046914//transition metal ion binding	-	gi|242005236|ref|XP_002423477.1|/5.3069e-144/B-box type zinc finger protein ncl-1, putative [Pediculus humanus corporis]
Tsp_08097	378	103	75.55	20.28	-1.89737	4.95742e-39	1.08919e-37	GO:0031252//cell leading edge;GO:0043234//protein complex;GO:0044444//cytoplasmic part	GO:0005515//protein binding;GO:0035004//phosphatidylinositol 3-kinase activity	GO:0007243//intracellular protein kinase cascade;GO:0007599//hemostasis;GO:0007169//transmembrane receptor protein tyrosine kinase signaling pathway;GO:0019318//hexose metabolic process;GO:0006464//protein modification process;GO:0001775//cell activation;	gi|260815076|ref|XP_002602300.1|/1.41165e-147/hypothetical protein BRAFLDRAFT_228095 [Branchiostoma floridae]
Tsp_02541	1152	315	230.26	62.04	-1.89199	5.21416e-115	1.82716e-113	-	-	-	gi|112982695|ref|NP_001036909.1|/7.29829e-35/activator of 90 kDa heat shock protein ATPase homolog 1 [Bombyx mori]
Tsp_07304	506	139	101.14	27.37	-1.88569	2.85736e-51	7.34687e-50	-	-	-	-
Tsp_03951	895	246	178.89	48.45	-1.8845	2.72258e-89	8.69655e-88	GO:0005634//nucleus;GO:0044446//intracellular organelle part	-	-	gi|71986428|ref|NP_502016.2|/1.33006e-31/hypothetical protein F13E9.1 [Caenorhabditis elegans]
Tsp_11804	265	73	52.97	14.38	-1.88111	1.51828e-27	2.82088e-26	-	-	-	-
Tsp_07746	2116	583	422.94	114.82	-1.88108	5.2024e-208	2.28603e-206	-	-	-	gi|189241647|ref|XP_970571.2|/4.48015e-94/PREDICTED: similar to CG34401 CG34401-PA [Tribolium castaneum]
Tsp_06126	54	15	10.79	2.95	-1.87091	1.22096e-06	6.26316e-06	GO:0070013;GO:0044444//cytoplasmic part;GO:0005634//nucleus;GO:0044421//extracellular region part	GO:0016209//antioxidant activity;GO:0005515//protein binding;GO:0046914//transition metal ion binding	GO:0001932//regulation of protein phosphorylation;GO:0044093;GO:0048519;GO:0042391//regulation of membrane potential;GO:0016043//cellular component organization;GO:0042981//regulation of apoptosis;GO:0048513//organ development;GO:0007568//aging;GO:0009058	gi|27065839|pdb|1N19|A/1.68345e-16/Chain A, Structure Of The Hsod A4v Mutant
Tsp_02522	255	71	50.97	13.98	-1.86628	2.75044e-26	4.98742e-25	GO:0043231//intracellular membrane-bounded organelle	GO:0005488//binding;GO:0003824//catalytic activity	GO:0006629//lipid metabolic process;GO:0044237//cellular metabolic process	gi|6015047|sp|Q62651.2|ECH1_RAT/5.47218e-48/RecName: Full=Delta(3,5)-Delta(2,4)-dienoyl-CoA isomerase, mitochondrial; Flags: Precursor
Tsp_08530	96	27	19.19	5.32	-1.85086	1.09563e-10	8.62483e-10	-	-	-	gi|170588571|ref|XP_001899047.1|/1.26744e-29/hypothetical protein [Brugia malayi]
Tsp_05689	71	20	14.19	3.94	-1.84861	3.11174e-08	1.9864e-07	-	-	-	gi|156900686|gb|ABU96746.1|/0/Kettin1 protein [Helicoverpa armigera]
Tsp_03050	53	15	10.59	2.95	-1.84392	1.94465e-06	9.68246e-06	-	-	-	-
Tsp_00828	1715	485	342.79	95.52	-1.84345	1.98841e-164	8.13483e-163	-	-	-	-
Tsp_04066	67	19	13.39	3.74	-1.84005	8.53228e-08	5.14975e-07	-	-	-	gi|312073402|ref|XP_003139504.1|/9.38161e-91/procollagen [Loa loa]
Tsp_07048	268	76	53.57	14.97	-1.83935	4.76688e-27	8.79754e-26	-	-	-	-
Tsp_07481	550	156	109.93	30.72	-1.83934	8.56938e-54	2.25932e-52	GO:0044431//Golgi apparatus part;GO:0016020//membrane	-	GO:0046907//intracellular transport;GO:0016192//vesicle-mediated transport	gi|301753000|ref|XP_002912348.1|/7.83413e-21/PREDICTED: Golgi SNAP receptor complex member 1-like [Ailuropoda melanoleuca]
Tsp_00135	109	31	21.79	6.11	-1.83442	7.94604e-12	6.82439e-11	GO:0043229//intracellular organelle	-	-	gi|198419822|ref|XP_002120411.1|/2.7241e-54/PREDICTED: similar to symplekin, partial [Ciona intestinalis]
Tsp_01460	347	99	69.36	19.5	-1.83063	2.42266e-34	4.9926e-33	-	-	-	gi|157133004|ref|XP_001656151.1|/3.93363e-08/hypothetical protein AaeL_AAEL012608 [Aedes aegypti]
Tsp_03758	1232	352	246.25	69.32	-1.82878	2.24642e-117	7.93894e-116	-	GO:0004672//protein kinase activity;GO:0032559	GO:0006464//protein modification process	gi|312092808|ref|XP_003147467.1|/5.75568e-58/STE/STE20/YSK protein kinase [Loa loa]
Tsp_01593	70	20	13.99	3.94	-1.82813	4.9306e-08	3.09046e-07	-	-	-	gi|281205580|gb|EFA79769.1|/2.7754e-50/hypothetical protein PPL_06588 [Polysphondylium pallidum PN500]
Tsp_03981	94	27	18.79	5.32	-1.82047	2.73596e-10	2.09421e-09	-	-	-	gi|268579607|ref|XP_002644786.1|/1.83642e-29/C. briggsae CBR-LGX-1 protein [Caenorhabditis briggsae]
Tsp_01366	392	113	78.35	22.25	-1.81613	3.57336e-38	7.76878e-37	-	-	-	gi|224064788|ref|XP_002186606.1|/9.60189e-64/PREDICTED: similar to Protein dpy-19 homolog 3 [Taeniopygia guttata]
Tsp_10588	104	30	20.79	5.91	-1.81466	3.39688e-11	2.75499e-10	-	-	-	gi|307212583|gb|EFN88298.1|/2.3769e-64/Syntaxin-binding protein 5 [Harpegnathos saltator]
Tsp_14148	731	211	146.11	41.55	-1.81413	1.26557e-69	3.66222e-68	-	GO:0008233//peptidase activity	GO:0007613//memory;GO:0048518;GO:0065008;GO:0050794//regulation of cellular process;GO:0019538//protein metabolic process	gi|156402893|ref|XP_001639824.1|/1.28969e-10/predicted protein [Nematostella vectensis]
Tsp_06960	41	12	8.19	2.36	-1.79508	4.14548e-05	0.000165999	GO:0043231//intracellular membrane-bounded organelle	GO:0032453//histone demethylase activity (H3-K4 specific);GO:0046914//transition metal ion binding;GO:0050662//coenzyme binding	GO:0070076//histone lysine demethylation;GO:0051052;GO:0006306//DNA methylation	gi|115889602|ref|XP_782860.2|/2.34049e-33/PREDICTED: similar to Flavin-containing amine oxidase domain-containing protein 1 [Strongylocentrotus purpuratus]
Tsp_01461	457	136	91.34	26.78	-1.77009	9.53078e-43	2.18053e-41	GO:0005737//cytoplasm;GO:0000267//cell fraction	GO:0001727//lipid kinase activity;GO:0000166//nucleotide binding;GO:0005515//protein binding	GO:0032879//regulation of localization;GO:0006915//apoptosis;GO:0044093;GO:0006464//protein modification process;GO:0060255;GO:0006807//nitrogen compound metabolic process;GO:0080090//regulation of primary metabolic process;GO:0031323//regulation of cellu	gi|308509442|ref|XP_003116904.1|/6.60281e-17/CRE-SPHK-1 protein [Caenorhabditis remanei]
Tsp_06171	215	64	42.97	12.6	-1.76991	6.1539e-21	9.80962e-20	-	-	-	-
Tsp_11137	37	11	7.4	2.17	-1.76983	0.000115522	0.000413894	GO:0005739//mitochondrion	-	GO:0002164//larval development;GO:0010259//multicellular organismal aging;GO:0040009//regulation of growth rate;GO:0048806//genitalia development;GO:0009790//embryo development	gi|312065295|ref|XP_003135721.1|/4.43437e-23/NADH dehydrogenase 1 beta subcomplex subunit 7 [Loa loa]
Tsp_10110	47	14	9.39	2.76	-1.76646	1.34589e-05	5.88605e-05	-	-	-	gi|154183751|gb|ABS70716.1|/4.90015e-27/retinoid X receptor b isoform [Nucella lapillus]
Tsp_04089	87	26	17.39	5.12	-1.76404	2.87624e-09	2.00733e-08	-	GO:0008047//enzyme activator activity	GO:0002697	gi|126331351|ref|XP_001367440.1|/1.21045e-24/PREDICTED: hypothetical protein [Monodelphis domestica]
Tsp_05539	40	12	8	2.36	-1.76121	6.5499e-05	0.000250446	GO:0005875//microtubule associated complex;GO:0005876//spindle microtubule	GO:0003774//motor activity;GO:0000166//nucleotide binding	GO:0000090//mitotic anaphase;GO:0000819//sister chromatid segregation;GO:0000226//microtubule cytoskeleton organization	gi|170590572|ref|XP_001900046.1|/1.10238e-62/Kinesin motor domain containing protein [Brugia malayi]
Tsp_09353	63766	19094	12745.3	3760.4	-1.76101	0	0	-	-	-	gi|196000174|ref|XP_002109955.1|/3.40736e-107/hypothetical protein TRIADDRAFT_21001 [Trichoplax adhaerens]
Tsp_11642	60	18	11.99	3.54	-1.76001	9.16758e-07	4.76749e-06	GO:0044464//cell part	-	-	gi|72159165|ref|XP_792623.1|/1.3858e-42/PREDICTED: similar to ubiquitin-conjugating enzyme E2, J1 (UBC6 homolog, yeast) [Strongylocentrotus purpuratus]
Tsp_02732	50	15	9.99	2.95	-1.75977	7.68056e-06	3.4648e-05	-	-	-	gi|307178475|gb|EFN67164.1|/3.66223e-10/Protein spitz [Camponotus floridanus]
Tsp_10552	130	39	25.98	7.68	-1.75822	3.97022e-13	4.0507e-12	-	-	-	-
Tsp_05960	100	30	19.99	5.91	-1.75805	2.05218e-10	1.58987e-09	-	-	-	gi|242025590|ref|XP_002433207.1|/1.50868e-44/conserved hypothetical protein [Pediculus humanus corporis]
Tsp_04311	83	25	16.59	4.92	-1.75358	7.792e-09	5.22297e-08	-	GO:0003824//catalytic activity	GO:0008152//metabolic process	gi|126323104|ref|XP_001372888.1|/6.6636e-96/PREDICTED: similar to FX [Monodelphis domestica]
Tsp_05717	282	85	56.36	16.74	-1.75137	1.26181e-26	2.31332e-25	-	-	-	-
Tsp_01544	63	19	12.59	3.74	-1.75117	5.25762e-07	2.85576e-06	-	-	-	gi|260835834|ref|XP_002612912.1|/2.81001e-30/hypothetical protein BRAFLDRAFT_227829 [Branchiostoma floridae]
Tsp_04811	222	67	44.37	13.2	-1.74905	2.9437e-21	4.73787e-20	-	-	-	-
Tsp_01893	336	102	67.16	20.09	-1.74112	3.53464e-31	7.00601e-30	GO:0044424//intracellular part	GO:0046872//metal ion binding;GO:0003824//catalytic activity;GO:0017111//nucleoside-triphosphatase activity;GO:0005488//binding	GO:0009987//cellular process;GO:0008152//metabolic process;GO:0002164//larval development;GO:0035194//posttranscriptional gene silencing by RNA;GO:0040009//regulation of growth rate;GO:0006897//endocytosis;GO:0048806//genitalia development;GO:0009790//emb	gi|291234534|ref|XP_002737206.1|/4.55166e-08/PREDICTED: fidgetin-like protein 1-like [Saccoglossus kowalevskii]
Tsp_10098	62	19	12.39	3.74	-1.72807	8.21674e-07	4.30808e-06	-	-	-	-
Tsp_04267	313	96	62.56	18.91	-1.72609	7.98982e-29	1.52191e-27	-	-	-	-
Tsp_04474	65	20	12.99	3.94	-1.72113	4.70808e-07	2.5741e-06	GO:0043234//protein complex;GO:0044444//cytoplasmic part;GO:0016020//membrane	GO:0004672//protein kinase activity;GO:0019207//kinase regulator activity;GO:0005515//protein binding	GO:0016055//Wnt receptor signaling pathway;GO:0007243//intracellular protein kinase cascade;GO:0006935//chemotaxis;GO:0019221//cytokine-mediated signaling pathway;GO:0006461//protein complex assembly;GO:0008152//metabolic process;GO:0051098//regulation of	gi|225717930|gb|ACO14811.1|/1.26777e-67/Casein kinase II subunit beta [Caligus clemensi]
Tsp_07962	1078	333	215.47	65.58	-1.71616	2.24744e-94	7.34842e-93	-	-	-	-
Tsp_08641	152	47	30.38	9.26	-1.71404	1.2226e-14	1.60406e-13	-	-	-	gi|170580370|ref|XP_001895234.1|/6.38268e-10/hypothetical protein Bm1_18885 [Brugia malayi]
Tsp_03291	61	19	12.19	3.74	-1.70459	1.27975e-06	6.54859e-06	-	-	-	-
Tsp_01087	215	67	42.97	13.2	-1.70279	6.25388e-20	9.70813e-19	GO:0044424//intracellular part	GO:0005488//binding	-	gi|148699242|gb|EDL31189.1|/2.99252e-45/CCR4-NOT transcription complex, subunit 3 [Mus musculus]
Tsp_06716	256	80	51.17	15.76	-1.69903	2.27776e-23	3.86847e-22	-	-	-	-
Tsp_00562	581	182	116.13	35.84	-1.6961	7.48914e-51	1.90206e-49	-	GO:0005488//binding	-	gi|170591959|ref|XP_001900737.1|/3.05791e-42/Leucine Rich Repeat family protein [Brugia malayi]
Tsp_09763	1066	334	213.07	65.78	-1.69561	8.36032e-92	2.70165e-90	GO:0043234//protein complex	GO:0022892	GO:0009790//embryo development;GO:0009653//anatomical structure morphogenesis;GO:0002164//larval development;GO:0015031//protein transport	gi|25151042|ref|NP_740780.1|/1.17442e-17/AdaPtin, Small chain (clathrin associated complex) family member (aps-3) [Caenorhabditis elegans]
Tsp_04681	5793	1819	1157.88	358.24	-1.69249	0	0	-	-	-	-
Tsp_09050	35	11	7	2.17	-1.68966	0.000285654	0.000943658	-	-	-	gi|60544819|gb|AAX22752.1|/5.42359e-14/newborn larvae-specific DNase II-12 [Trichinella spiralis]
Tsp_05048	54	17	10.79	3.35	-1.68746	6.09802e-06	2.80888e-05	-	-	-	gi|260805228|ref|XP_002597489.1|/1.16545e-36/hypothetical protein BRAFLDRAFT_222910 [Branchiostoma floridae]
Tsp_06765	38	12	7.6	2.36	-1.68721	0.000161064	0.000558045	-	-	-	gi|270010344|gb|EFA06792.1|/5.13092e-45/hypothetical protein TcasGA2_TC009729 [Tribolium castaneum]
Tsp_08058	203	64	40.57	12.6	-1.68699	1.16598e-18	1.75743e-17	-	-	-	gi|260834751|ref|XP_002612373.1|/2.69818e-50/hypothetical protein BRAFLDRAFT_121942 [Branchiostoma floridae]
Tsp_10867	762	243	152.31	47.86	-1.67012	9.09526e-65	2.5519e-63	-	-	-	gi|66501433|ref|XP_623395.1|/2.53864e-24/PREDICTED: similar to ring finger protein 146 [Apis mellifera]
Tsp_11172	978	312	195.48	61.45	-1.66954	1.39371e-82	4.31895e-81	-	-	-	gi|170582321|ref|XP_001896078.1|/5.62596e-74/A-macroglobulin complement component family protein [Brugia malayi]
Tsp_06822	50	16	9.99	3.15	-1.66513	1.66138e-05	7.13799e-05	-	-	-	gi|156396526|ref|XP_001637444.1|/4.48964e-07/predicted protein [Nematostella vectensis]
Tsp_05834	410	132	81.95	26	-1.65623	3.1299e-35	6.54756e-34	-	-	-	gi|308511469|ref|XP_003117917.1|/7.3493e-40/hypothetical protein CRE_00194 [Caenorhabditis remanei]
Tsp_11585	177	57	35.38	11.23	-1.65558	4.49842e-16	6.31071e-15	-	-	-	gi|312084233|ref|XP_003144191.1|/0/hypothetical protein LOAG_08613 [Loa loa]
Tsp_09443	99	32	19.79	6.3	-1.65135	1.45409e-09	1.04738e-08	-	-	-	gi|38258254|sp|Q9NL83.1|ORCKA_PROCL/3.26355e-09/RecName: Full=Orcokinin peptides type A; Contains: RecName: Full=Orcomyotropin-like peptide; Contains: RecName: Full=Orcokinin; Contains: RecName: Full=Orcokinin-like peptide; Flags: Precursor
Tsp_11549	195	63	38.98	12.41	-1.65123	1.70503e-17	2.47126e-16	GO:0005667//transcription factor complex	GO:0003676//nucleic acid binding;GO:0001071//nucleic acid binding transcription factor activity	GO:0006351//transcription, DNA-dependent	gi|241172455|ref|XP_002410758.1|/3.01207e-15/transcription factor nf-Y alpha, putative [Ixodes scapularis]
Tsp_04202	201	65	40.18	12.8	-1.65033	5.73204e-18	8.41071e-17	-	-	-	-
Tsp_00628	231	75	46.17	14.77	-1.64429	2.4742e-20	3.88435e-19	-	-	-	-
Tsp_06206	40	13	8	2.56	-1.64386	0.000141331	0.000494419	-	-	-	gi|221127499|ref|XP_002163753.1|/3.9161e-09/PREDICTED: similar to RCC1 domain-containing protein 1 [Hydra magnipapillata]
Tsp_04896	326	106	65.16	20.88	-1.64186	5.1773e-28	9.72794e-27	GO:0044444//cytoplasmic part;GO:0044428//nuclear part	GO:0005515//protein binding	GO:0009987//cellular process	gi|149637398|ref|XP_001512498.1|/1.88615e-55/PREDICTED: similar to chromatin assembly factor-I p60 subunit [Ornithorhynchus anatinus]
Tsp_07991	206	67	41.17	13.2	-1.64106	2.9442e-18	4.35857e-17	-	-	-	gi|27884149|emb|CAD61268.1|/6.95497e-162/novel protein similar to human mitochondrial isoleucine tRNA synthetase [Danio rerio]
Tsp_01427	267	87	53.37	17.13	-1.6395	3.62798e-23	6.12406e-22	-	-	-	-
Tsp_08016	43	14	8.59	2.76	-1.63799	7.98972e-05	0.000297554	-	-	-	gi|292622006|ref|XP_002664849.1|/3.28264e-66/PREDICTED: hypothetical protein LOC325123 [Danio rerio]
Tsp_04201	932	304	186.28	59.87	-1.63757	1.11836e-76	3.40218e-75	-	-	-	gi|195435510|ref|XP_002065723.1|/5.6956e-20/GK19978 [Drosophila willistoni]
Tsp_00034	284	93	56.76	18.32	-1.63146	2.12228e-24	3.68735e-23	GO:0044464//cell part	GO:0008324//cation transmembrane transporter activity	GO:0006812//cation transport	gi|241693015|ref|XP_002412961.1|/5.64185e-34/zinc transporter, putative [Ixodes scapularis]
Tsp_08105	268	88	53.57	17.33	-1.62815	4.88678e-23	8.19893e-22	-	-	-	-
Tsp_00315	530	174	105.93	34.27	-1.62809	5.28186e-44	1.23219e-42	-	-	-	gi|291407270|ref|XP_002720032.1|/6.94622e-49/PREDICTED: DDB1 and CUL4 associated factor 8 [Oryctolagus cuniculus]
Tsp_10852	131	43	26.18	8.47	-1.62803	5.22348e-12	4.53776e-11	-	-	-	-
Tsp_07393	210	69	41.97	13.59	-1.62681	2.30068e-18	3.43037e-17	GO:0005746//mitochondrial respiratory chain	GO:0005515//protein binding	GO:0022900//electron transport chain;GO:0051259//protein oligomerization;GO:0045333//cellular respiration	gi|242010883|ref|XP_002426187.1|/1.87086e-10/ubiquinol-cytochrome c reductase complex 11 kDa protein, putative [Pediculus humanus corporis]
Tsp_12662	82	27	16.39	5.32	-1.62332	5.4403e-08	3.38947e-07	GO:0044424//intracellular part	-	-	gi|198418237|ref|XP_002129036.1|/1.21486e-64/PREDICTED: similar to phosphatidylinositol 4-kinase type 2 alpha [Ciona intestinalis]
Tsp_11142	227	75	45.37	14.77	-1.61907	1.33207e-19	2.0563e-18	-	-	-	gi|170576188|ref|XP_001893532.1|/2.97867e-21/PXA domain containing protein [Brugia malayi]
Tsp_07538	657	218	131.32	42.93	-1.61303	1.98214e-53	5.19296e-52	GO:0005626//insoluble fraction;GO:0016020//membrane	-	GO:0009987//cellular process	gi|297489049|ref|XP_002697310.1|/6.28842e-81/PREDICTED: ectonucleotide pyrophosphatase/phosphodiesterase 5 (putative function) [Bos taurus]
Tsp_06135	57	19	11.39	3.74	-1.60666	7.26418e-06	3.28948e-05	-	-	-	-
Tsp_10290	57	19	11.39	3.74	-1.60666	7.26418e-06	3.28768e-05	-	-	-	gi|268566075|ref|XP_002639627.1|/4.20727e-14/Hypothetical protein CBG12340 [Caenorhabditis briggsae]
Tsp_02613	138	46	27.58	9.06	-1.60604	2.33566e-12	2.11996e-11	-	-	-	-
Tsp_11639	290	97	57.96	19.1	-1.60148	2.95922e-24	5.12007e-23	GO:0005622//intracellular	GO:0046914//transition metal ion binding;GO:0043566//structure-specific DNA binding	GO:0009967//positive regulation of signal transduction;GO:0003002//regionalization;GO:0035115//embryonic forelimb morphogenesis;GO:0006351//transcription, DNA-dependent	gi|295016221|emb|CBH30976.1|/1.02958e-61/Sp6-9 protein [Folsomia candida]
Tsp_07501	339	114	67.76	22.45	-1.59372	6.65074e-28	1.24683e-26	GO:0005875//microtubule associated complex;GO:0000794//condensed nuclear chromosome;GO:0044444//cytoplasmic part	GO:0004672//protein kinase activity;GO:0000166//nucleotide binding	GO:0043161//proteasomal ubiquitin-dependent protein catabolic process;GO:0034502//protein localization to chromosome;GO:0007067//mitosis;GO:0032502//developmental process	gi|260784959|ref|XP_002587531.1|/1.99612e-71/hypothetical protein BRAFLDRAFT_61299 [Branchiostoma floridae]
Tsp_04355	98	33	19.59	6.5	-1.59161	4.55438e-09	3.13893e-08	-	-	-	-
Tsp_03933	243	82	48.57	16.15	-1.58853	2.35934e-20	3.71105e-19	-	GO:0003676//nucleic acid binding;GO:0016818//hydrolase activity, acting on acid anhydrides, in phosphorus-containing anhydrides	GO:0040009//regulation of growth rate;GO:0048806//genitalia development;GO:0009790//embryo development	gi|17539642|ref|NP_502082.1|/1.58103e-108/Phasmid Socket Absent family member (psa-4) [Caenorhabditis elegans]
Tsp_01848	136	46	27.18	9.06	-1.58496	5.3792e-12	4.66328e-11	-	-	-	-
Tsp_07805	127	43	25.38	8.47	-1.58326	2.7942e-11	2.28179e-10	-	GO:0004721//phosphoprotein phosphatase activity	-	gi|170590274|ref|XP_001899897.1|/1.65877e-17/Dual specificity phosphatase, catalytic domain containing protein [Brugia malayi]
Tsp_12087	174	59	34.78	11.62	-1.58165	6.5924e-15	8.83063e-14	GO:0032991//macromolecular complex;GO:0005815//microtubule organizing center	GO:0005515//protein binding	GO:0000278//mitotic cell cycle;GO:0051438//regulation of ubiquitin-protein ligase activity;GO:0008283//cell proliferation;GO:0010975//regulation of neuron projection development;GO:0022402//cell cycle process;GO:0048522	gi|91078224|ref|XP_969612.1|/1.85115e-51/PREDICTED: similar to WD repeat-containing protein slp1 [Tribolium castaneum]
Tsp_14295	3482	1181	695.97	232.59	-1.58124	1.96121e-267	9.36082e-266	-	-	-	-
Tsp_02127	1069	364	213.67	71.69	-1.57554	5.13146e-83	1.60818e-81	-	-	-	-
Tsp_10137	791	271	158.1	53.37	-1.56674	2.11926e-61	5.84733e-60	-	-	-	gi|1352090|sp|P37801.2|CLPH_ONCVO/2.70431e-127/RecName: Full=Calponin homolog OV9M
Tsp_08725	884	303	176.69	59.67	-1.56614	2.27126e-68	6.50442e-67	-	-	-	gi|170585272|ref|XP_001897408.1|/4.13426e-16/Proteasome activator pa28 beta subunit family protein [Brugia malayi]
Tsp_05809	218	75	43.57	14.77	-1.56067	5.5234e-18	8.1333e-17	-	-	-	gi|242015396|ref|XP_002428345.1|/5.69492e-63/conserved hypothetical protein [Pediculus humanus corporis]
Tsp_02099	360	124	71.96	24.42	-1.55913	1.17656e-28	2.2309e-27	GO:0043231//intracellular membrane-bounded organelle	GO:0032561;GO:0016787//hydrolase activity	GO:0035556//intracellular signal transduction;GO:0046907//intracellular transport;GO:0015031//protein transport	gi|170584890|ref|XP_001897224.1|/1.20173e-40/RAS-related protein F43D9.2 [Brugia malayi]
Tsp_09698	55	19	10.99	3.74	-1.55508	1.69125e-05	7.25506e-05	-	-	-	-
Tsp_03834	78	27	15.59	5.32	-1.55112	2.91736e-07	1.63156e-06	-	-	-	-
Tsp_00418	479	166	95.74	32.69	-1.55027	2.69632e-37	5.78629e-36	GO:0005681//spliceosomal complex;GO:0005654//nucleoplasm	GO:0046872//metal ion binding	GO:0006376//mRNA splice site selection	gi|242011601|ref|XP_002426537.1|/1.99828e-127/Splicing factor 3A subunit, putative [Pediculus humanus corporis]
Tsp_09759	703	245	140.51	48.25	-1.54207	1.51181e-53	3.97329e-52	-	-	-	-
Tsp_10343	63	22	12.59	4.33	-1.53984	4.75294e-06	2.25047e-05	GO:0012505//endomembrane system;GO:0031090//organelle membrane	GO:0035251//UDP-glucosyltransferase activity	GO:0006915//apoptosis	gi|240977039|ref|XP_002402583.1|/6.25057e-49/ceramide glucosyltransferase, putative [Ixodes scapularis]
Tsp_01475	169	59	33.78	11.62	-1.53956	5.1187e-14	6.32601e-13	-	-	-	-
Tsp_03460	106	37	21.19	7.29	-1.53939	2.61916e-09	1.84184e-08	-	-	-	-
Tsp_08771	163	57	32.58	11.23	-1.53663	1.52673e-13	1.69966e-12	-	GO:0003824//catalytic activity	GO:0044260;GO:0044238//primary metabolic process	gi|195375299|ref|XP_002046439.1|/8.87634e-16/GJ12898 [Drosophila virilis]
Tsp_03161	1470	516	293.82	101.62	-1.53175	6.18262e-109	2.10437e-107	-	GO:0005488//binding	-	gi|2597972|emb|CAA04877.1|/1.08713e-118/RAL-1 protein [Litomosoides sigmodontis]
Tsp_00479	225	79	44.97	15.56	-1.53112	4.77216e-18	7.03957e-17	GO:0031234//extrinsic to internal side of plasma membrane;GO:0005903//brush border	GO:0031701//angiotensin receptor binding;GO:0050780//dopamine receptor binding	GO:0007166//cell surface receptor linked signaling pathway;GO:0007599//hemostasis;GO:0007275//multicellular organismal development;GO:0051480//cytosolic calcium ion homeostasis;GO:0006163//purine nucleotide metabolic process;GO:0010518//positive regulatio	gi|311250824|ref|XP_003124314.1|/5.65446e-57/PREDICTED: guanine nucleotide-binding protein subunit alpha-12-like, partial [Sus scrofa]
Tsp_08431	111	39	22.19	7.68	-1.53073	1.30887e-09	9.51856e-09	GO:0005859//muscle myosin complex;GO:0030017//sarcomere	GO:0017111//nucleoside-triphosphatase activity;GO:0005488//binding	GO:0002164//larval development;GO:0040011//locomotion;GO:0006897//endocytosis;GO:0009653//anatomical structure morphogenesis;GO:0007610//behavior;GO:0009790//embryo development	gi|309356600|emb|CAP36983.2|/0/CBR-UNC-54 protein [Caenorhabditis briggsae AF16]
Tsp_11390	230	81	45.97	15.95	-1.52714	2.40702e-18	3.57608e-17	GO:0015629//actin cytoskeleton	GO:0003779//actin binding	GO:0018988;GO:0002164//larval development;GO:0008064//regulation of actin polymerization or depolymerization;GO:0060179//male mating behavior;GO:0040011//locomotion;GO:0051098//regulation of binding;GO:0009653//anatomical structure morphogenesis;GO:004880	gi|42559676|sp|Q95VA8.1|TPM_TRISP/1.8123e-22/RecName: Full=Tropomyosin
Tsp_03269	638	225	127.52	44.31	-1.52502	5.46044e-48	1.34567e-46	-	-	-	-
Tsp_02061	363	128	72.55	25.21	-1.52498	5.1156e-28	9.6338e-27	-	-	-	gi|189237869|ref|XP_975113.2|/9.06759e-39/PREDICTED: similar to CG1347 CG1347-PA [Tribolium castaneum]
Tsp_06737	328	116	65.56	22.85	-1.52062	2.27092e-25	4.02991e-24	GO:0031981//nuclear lumen;GO:0005657//replication fork	GO:0003677//DNA binding	GO:0006261//DNA-dependent DNA replication;GO:0006355//regulation of transcription, DNA-dependent;GO:0006289//nucleotide-excision repair;GO:0000723//telomere maintenance;GO:0007049//cell cycle	gi|156359338|ref|XP_001624727.1|/1.1404e-58/predicted protein [Nematostella vectensis]
Tsp_10275	294	104	58.76	20.48	-1.52062	6.7886e-23	1.13211e-21	-	-	-	gi|241705170|ref|XP_002413235.1|/5.91994e-11/conserved hypothetical protein [Ixodes scapularis]
Tsp_00839	147	52	29.38	10.24	-1.52062	3.5243e-12	3.12373e-11	GO:0031981//nuclear lumen	GO:0005488//binding	GO:0051325//interphase;GO:0000723//telomere maintenance;GO:0006261//DNA-dependent DNA replication	gi|296212055|ref|XP_002752664.1|/9.46029e-57/PREDICTED: DNA primase small subunit [Callithrix jacchus]
Tsp_11131	62	22	12.39	4.33	-1.51674	7.1783e-06	3.25414e-05	GO:0044459//plasma membrane part;GO:0043005//neuron projection	GO:0015079//potassium ion transmembrane transporter activity;GO:0015377//cation:chloride symporter activity;GO:0005488//binding	GO:0015698//inorganic anion transport;GO:0009790//embryo development;GO:0030001//metal ion transport	gi|291227962|ref|XP_002733951.1|/1.30103e-74/PREDICTED: solute carrier family 12 member 4-like [Saccoglossus kowalevskii]
Tsp_00559	293	104	58.56	20.48	-1.5157	1.01309e-22	1.67938e-21	GO:0043231//intracellular membrane-bounded organelle	-	GO:0044238//primary metabolic process;GO:0044260	gi|170580196|ref|XP_001895157.1|/1.35788e-84/TAZ zinc finger family protein [Brugia malayi]
Tsp_02910	819	291	163.7	57.31	-1.5142	1.71233e-60	4.67794e-59	-	-	-	gi|47208745|emb|CAG12369.1|/1.56222e-20/unnamed protein product [Tetraodon nigroviridis]
Tsp_02381	205	73	40.97	14.38	-1.5105	2.7886e-16	3.93866e-15	GO:0044424//intracellular part	GO:0030528//transcription regulator activity;GO:0043565//sequence-specific DNA binding	GO:0070848//response to growth factor stimulus;GO:0033334//fin morphogenesis;GO:0030916//otic vesicle formation;GO:0007178//transmembrane receptor protein serine/threonine kinase signaling pathway;GO:0006355//regulation of transcription, DNA-dependent;GO:	gi|260825959|ref|XP_002607933.1|/4.81608e-30/muscle segment homeobox [Branchiostoma floridae]
Tsp_05610	115	41	22.99	8.07	-1.51037	9.79704e-10	7.16867e-09	-	-	-	gi|268555072|ref|XP_002635524.1|/3.40318e-66/Hypothetical protein CBG08831 [Caenorhabditis briggsae]
Tsp_02356	70	25	13.99	4.92	-1.50767	2.02078e-06	1.00434e-05	GO:0016021//integral to membrane	GO:0000030//mannosyltransferase activity	GO:0001743//optic placode formation;GO:0016337//cell-cell adhesion;GO:0007293//germarium-derived egg chamber formation;GO:0050658//RNA transport;GO:0006935//chemotaxis;GO:0007308//oocyte construction;GO:0016334//establishment or maintenance of polarity of	gi|241148660|ref|XP_002405860.1|/7.164e-83/zw4, putative [Ixodes scapularis]
Tsp_04446	195	70	38.98	13.79	-1.49911	2.12646e-15	2.89988e-14	-	GO:0005488//binding	-	gi|291228855|ref|XP_002734392.1|/2.85102e-11/PREDICTED: cubilin-like [Saccoglossus kowalevskii]
Tsp_10961	192	69	38.38	13.59	-1.49781	3.66384e-15	4.95573e-14	GO:0044459//plasma membrane part	-	GO:0007411//axon guidance;GO:0065007//biological regulation	gi|170589239|ref|XP_001899381.1|/4.85057e-154/Immunoglobulin I-set domain containing protein [Brugia malayi]
Tsp_10826	3899	1404	779.32	276.51	-1.49488	1.21645e-275	5.94274e-274	GO:0005681//spliceosomal complex;GO:0031981//nuclear lumen	GO:0030528//transcription regulator activity;GO:0005102//receptor binding	GO:0000377;GO:0006355//regulation of transcription, DNA-dependent	gi|260837069|ref|XP_002613528.1|/4.68603e-85/hypothetical protein BRAFLDRAFT_277402 [Branchiostoma floridae]
Tsp_07767	572	206	114.33	40.57	-1.49472	5.47546e-42	1.24585e-40	GO:0031981//nuclear lumen;GO:0044444//cytoplasmic part;GO:0005882//intermediate filament	GO:0043021//ribonucleoprotein binding;GO:0008135//translation factor activity, nucleic acid binding	GO:0006412//translation;GO:0007166//cell surface receptor linked signaling pathway;GO:0042255//ribosome assembly	gi|114052170|ref|NP_001040517.1|/3.85673e-92/eukaryotic translation initiation factor 6 [Bombyx mori]
Tsp_13580	308	111	61.56	21.86	-1.4937	2.49026e-23	4.22074e-22	-	-	-	-
Tsp_07361	1621	588	324	115.8	-1.48436	1.45654e-114	5.08258e-113	GO:0043234//protein complex;GO:0044444//cytoplasmic part;GO:0015630//microtubule cytoskeleton	GO:0008135//translation factor activity, nucleic acid binding	GO:0006412//translation	gi|170592739|ref|XP_001901122.1|/3.68588e-49/Eukaryotic initiation factor protein 3.I [Brugia malayi]
Tsp_03782	88	32	17.59	6.3	-1.48133	1.39525e-07	8.16024e-07	-	-	GO:0009888//tissue development	gi|242014587|ref|XP_002427968.1|/8.09208e-27/Proline-serine-threonine phosphatase-interacting protein, putative [Pediculus humanus corporis]
Tsp_04371	55	20	10.99	3.94	-1.47992	3.31696e-05	0.000135169	-	-	-	-
Tsp_11696	66	24	13.19	4.73	-1.47953	5.29468e-06	2.46068e-05	-	GO:0005488//binding	-	gi|156547583|ref|XP_001603007.1|/3.77214e-65/PREDICTED: similar to glutathione synthetase [Nasonia vitripennis]
Tsp_10251	1365	498	272.83	98.08	-1.47597	5.61416e-96	1.84291e-94	-	-	-	gi|312096774|ref|XP_003148773.1|/1.03389e-13/hypothetical protein LOAG_13215 [Loa loa]
Tsp_07914	2694	985	538.47	193.99	-1.47288	5.89324e-187	2.48443e-185	-	GO:0016787//hydrolase activity	GO:0044238//primary metabolic process	gi|48096676|ref|XP_392498.1|/5.30117e-35/PREDICTED: similar to CG6465-PA [Apis mellifera]
Tsp_07389	60	22	11.99	4.33	-1.46939	1.61869e-05	6.97987e-05	-	-	-	gi|242005407|ref|XP_002423560.1|/1.80702e-44/conserved hypothetical protein [Pediculus humanus corporis]
Tsp_06062	651	239	130.12	47.07	-1.46696	2.71498e-46	6.51674e-45	GO:0043234//protein complex;GO:0044424//intracellular part	GO:0030695//GTPase regulator activity;GO:0032555;GO:0008135//translation factor activity, nucleic acid binding	GO:0006413//translational initiation;GO:0009725//response to hormone stimulus;GO:0009746;GO:0007399//nervous system development;GO:0065007//biological regulation;GO:0006950//response to stress	gi|291242163|ref|XP_002740976.1|/7.79947e-73/PREDICTED: eukaryotic translation initiation factor 2B, subunit 2 beta, 39kDa-like [Saccoglossus kowalevskii]
Tsp_10091	405	149	80.95	29.34	-1.46416	2.4477e-29	4.72748e-28	-	-	-	gi|134053873|ref|NP_898911.2|/2.37872e-07/SCAN domain containing 3 [Mus musculus]
Tsp_02164	606	223	121.12	43.92	-1.46349	4.55894e-43	1.04881e-41	GO:0005626//insoluble fraction;GO:0016020//membrane	GO:0005488//binding;GO:0016301//kinase activity	GO:0009987//cellular process;GO:0050896//response to stimulus;GO:0007599//hemostasis	gi|291409198|ref|XP_002720882.1|/3.82218e-102/PREDICTED: diacylglycerol kinase, beta isoform 1 [Oryctolagus cuniculus]
Tsp_09764	95	35	18.99	6.89	-1.46266	5.91686e-08	3.67811e-07	-	GO:0015631//tubulin binding	-	gi|270010337|gb|EFA06785.1|/8.12619e-46/hypothetical protein TcasGA2_TC009721 [Tribolium castaneum]
Tsp_07008	798	294	159.5	57.9	-1.46192	4.49388e-56	1.20392e-54	-	-	-	-
Tsp_06335	1356	500	271.03	98.47	-1.4607	6.55824e-94	2.13593e-92	GO:0044421//extracellular region part	GO:0016862//intramolecular oxidoreductase activity, interconverting keto- and enol-groups;GO:0016863//intramolecular oxidoreductase activity, transposing C=C bonds;GO:0005102//receptor binding	-	gi|5327268|emb|CAB46354.1|/1.22432e-50/macrophage migration inhibitory factor like protein [Trichinella spiralis]
Tsp_06634	143	53	28.58	10.44	-1.45288	3.30546e-11	2.68609e-10	-	-	-	-
Tsp_03102	156	58	31.18	11.42	-1.44906	4.75278e-12	4.14185e-11	-	-	-	gi|170575365|ref|XP_001893209.1|/2.75196e-63/trehalose-6-phosphate synthase [Brugia malayi]
Tsp_10027	182	68	36.38	13.39	-1.44199	9.90262e-14	1.1567e-12	-	-	-	gi|260799007|ref|XP_002594491.1|/5.90134e-61/hypothetical protein BRAFLDRAFT_59801 [Branchiostoma floridae]
Tsp_14715	91	34	18.19	6.7	-1.44091	1.52276e-07	8.84991e-07	-	-	-	gi|115949963|ref|XP_001194018.1|/6.43299e-06/PREDICTED: similar to MGC84618 protein [Strongylocentrotus purpuratus]
Tsp_02817	107	40	21.39	7.88	-1.44067	1.23831e-08	8.21416e-08	-	-	-	-
Tsp_01470	604	226	120.73	44.51	-1.43958	6.40786e-42	1.45402e-40	-	-	-	gi|291221973|ref|XP_002730993.1|/2.54671e-31/PREDICTED: coatomer protein complex, subunit zeta 1-like isoform 2 [Saccoglossus kowalevskii]
Tsp_01769	48	18	9.59	3.54	-1.43778	0.00015308	0.000532381	-	-	-	-
Tsp_00907	64	24	12.79	4.73	-1.4351	1.17801e-05	5.20117e-05	-	-	-	gi|86565301|ref|NP_508578.2|/8.78159e-08/hypothetical protein ZK816.4 [Caenorhabditis elegans]
Tsp_02661	77	29	15.39	5.71	-1.43043	1.61947e-06	8.1662e-06	GO:0042579//microbody;GO:0031090//organelle membrane;GO:0042598//vesicular fraction	GO:0019842//vitamin binding;GO:0016744;GO:0005529//sugar binding	GO:0050789//regulation of biological process;GO:0006098//pentose-phosphate shunt;GO:0019302	gi|115944249|ref|XP_001177524.1|/1.17227e-84/PREDICTED: similar to transketolase isoform 2 [Strongylocentrotus purpuratus]
Tsp_12923	69	26	13.79	5.12	-1.42941	5.75378e-06	2.66212e-05	-	-	-	gi|270015570|gb|EFA12018.1|/2.24471e-11/hypothetical protein TcasGA2_TC001433 [Tribolium castaneum]
Tsp_04329	119	45	23.79	8.86	-1.42498	2.59102e-09	1.8236e-08	GO:0005911//cell-cell junction	GO:0005488//binding	GO:0009790//embryo development	gi|308477809|ref|XP_003101117.1|/2.17167e-46/CRE-AJM-1 protein [Caenorhabditis remanei]
Tsp_14730	132	50	26.38	9.85	-1.42125	3.68812e-10	2.782e-09	-	-	-	-
Tsp_02791	242	92	48.37	18.12	-1.41653	2.36654e-17	3.40037e-16	-	-	-	gi|260809017|ref|XP_002599303.1|/1.1997e-32/hypothetical protein BRAFLDRAFT_200020 [Branchiostoma floridae]
Tsp_14381	352	134	70.36	26.39	-1.41476	1.6926e-24	2.95316e-23	GO:0019866//organelle inner membrane;GO:0012505//endomembrane system;GO:0005720//nuclear heterochromatin;GO:0000793//condensed chromosome;GO:0015630//microtubule cytoskeleton	GO:0005515//protein binding;GO:0016564//transcription repressor activity	GO:0016568//chromatin modification	gi|170064622|ref|XP_001867601.1|/3.68154e-14/HP1c [Culex quinquefasciatus]
Tsp_06112	370	141	73.95	27.77	-1.41302	1.2449e-25	2.22343e-24	GO:0043231//intracellular membrane-bounded organelle;GO:0044444//cytoplasmic part	GO:0016842	GO:0006996//organelle organization;GO:0051259//protein oligomerization;GO:0033057;GO:0048729//tissue morphogenesis;GO:0002164//larval development;GO:0009168//purine ribonucleoside monophosphate biosynthetic process;GO:0040009//regulation of growth rate;GO	gi|74845928|sp|Q60Q90.1|PUR8_CAEBR/1.95175e-85/RecName: Full=Adenylosuccinate lyase; Short=ASL; AltName: Full=Adenylosuccinase; Short=ASase
Tsp_05045	576	220	115.13	43.33	-1.40983	7.20928e-39	1.57976e-37	-	-	-	gi|210076775|gb|ACJ06741.1|/7.32334e-51/secreted from muscle stage larvae 3 [Trichinella spiralis]
Tsp_10518	55	21	10.99	4.14	-1.40849	6.2805e-05	0.000241256	GO:0005578//proteinaceous extracellular matrix	GO:0005488//binding	GO:0001501//skeletal system development;GO:0006941//striated muscle contraction;GO:0009888//tissue development;GO:0002164//larval development;GO:0010259//multicellular organismal aging;GO:0040009//regulation of growth rate;GO:0048870//cell motility;GO:000	gi|312075186|ref|XP_003140305.1|/1.08854e-103/basement membrane proteoglycan [Loa loa]
Tsp_05526	136	52	27.18	10.24	-1.40833	2.68742e-10	2.05895e-09	-	-	-	gi|307195652|gb|EFN77494.1|/2.08608e-20/Chloride channel protein 2 [Harpegnathos saltator]
Tsp_09559	217	83	43.37	16.35	-1.40741	1.40259e-15	1.93497e-14	-	-	-	-
Tsp_11455	556	213	111.13	41.95	-1.40551	2.07244e-37	4.45897e-36	-	-	-	-
Tsp_11425	133	51	26.58	10.04	-1.40458	4.62494e-10	3.45415e-09	-	-	GO:0032268//regulation of cellular protein metabolic process;GO:0006412//translation	gi|198424723|ref|XP_002124680.1|/1.79503e-46/PREDICTED: similar to Protein IMPACT (Imprinted and ancient gene protein homolog) [Ciona intestinalis]
Tsp_10437	177	68	35.38	13.39	-1.40178	6.77832e-13	6.53821e-12	-	-	-	gi|308485936|ref|XP_003105166.1|/4.4056e-25/hypothetical protein CRE_20792 [Caenorhabditis remanei]
Tsp_01969	475	183	94.94	36.04	-1.39742	6.23272e-32	1.25334e-30	-	-	-	-
Tsp_07859	1280	495	255.84	97.49	-1.39192	1.17267e-82	3.66127e-81	GO:0031672//A band;GO:0030864//cortical actin cytoskeleton;GO:0005887//integral to plasma membrane	GO:0008092//cytoskeletal protein binding;GO:0005198//structural molecule activity;GO:0016787//hydrolase activity	GO:0002164//larval development;GO:0006935//chemotaxis;GO:0019725//cellular homeostasis;GO:0010171//body morphogenesis;GO:0007409//axonogenesis;GO:0040009//regulation of growth rate	gi|312073607|ref|XP_003139596.1|/0/hypothetical protein LOAG_04011 [Loa loa]
Tsp_00077	80	31	15.99	6.11	-1.38793	1.72686e-06	8.61357e-06	GO:0043231//intracellular membrane-bounded organelle	-	-	gi|170591272|ref|XP_001900394.1|/2.15331e-36/Fukutin [Brugia malayi]
Tsp_08147	549	213	109.73	41.95	-1.38722	2.88764e-36	6.10225e-35	-	GO:0003824//catalytic activity	GO:0008152//metabolic process	gi|66500225|ref|XP_396399.2|/1.77155e-109/PREDICTED: similar to CG7470-PA [Apis mellifera]
Tsp_07844	100	39	19.99	7.68	-1.3801	1.00332e-07	5.97748e-07	-	-	-	gi|164521922|gb|ABY60749.1|/8.47251e-18/putative porin precursor [Trichinella spiralis]
Tsp_10551	56	22	11.19	4.33	-1.36977	7.8396e-05	0.000292357	-	-	-	gi|242019973|ref|XP_002430432.1|/1.09841e-20/conserved hypothetical protein [Pediculus humanus corporis]
Tsp_10649	56	22	11.19	4.33	-1.36977	7.8396e-05	0.000292226	GO:0043231//intracellular membrane-bounded organelle;GO:0016020//membrane	GO:0003824//catalytic activity;GO:0005488//binding	GO:0006357//regulation of transcription from RNA polymerase II promoter;GO:0008284//positive regulation of cell proliferation;GO:0050678//regulation of epithelial cell proliferation;GO:0050767//regulation of neurogenesis;GO:0043009//chordate embryonic dev	gi|242009671|ref|XP_002425606.1|/9.75725e-51/notch, putative [Pediculus humanus corporis]
Tsp_09672	290	114	57.96	22.45	-1.36834	1.59484e-19	2.45736e-18	-	-	-	gi|148222310|ref|NP_001081460.1|/4.70705e-06/zinc finger protein XFDL 156 a [Xenopus laevis]
Tsp_11285	61	24	12.19	4.73	-1.36579	3.79816e-05	0.000152606	GO:0005764//lysosome;GO:0016020//membrane	GO:0016787//hydrolase activity	-	gi|148235895|ref|NP_001085664.1|/1.47558e-17/MGC83618 protein [Xenopus laevis]
Tsp_02466	203	80	40.57	15.76	-1.36415	4.6373e-14	5.77403e-13	-	GO:0016853//isomerase activity	GO:0033057;GO:0002164//larval development;GO:0010259//multicellular organismal aging;GO:0040009//regulation of growth rate;GO:0008152//metabolic process;GO:0009653//anatomical structure morphogenesis;GO:0009790//embryo development	gi|54303719|gb|AAV33247.1|/9.17177e-112/independent phosphoglycerate mutase [Onchocerca volvulus]
Tsp_11682	233	92	46.57	18.12	-1.36182	7.06414e-16	9.87671e-15	GO:0016020//membrane;GO:0044430//cytoskeletal part;GO:0030136//clathrin-coated vesicle	GO:0005543//phospholipid binding;GO:0030276//clathrin binding	GO:0051049//regulation of transport;GO:0071842;GO:0048667//cell morphogenesis involved in neuron differentiation;GO:0006897//endocytosis;GO:0007268//synaptic transmission	gi|242000540|ref|XP_002434913.1|/5.0877e-45/phosphatidylinositol-binding clathrin assembly protein, putative [Ixodes scapularis]
Tsp_07550	86	34	17.19	6.7	-1.35934	1.04955e-06	5.44781e-06	GO:0005678//chromatin assembly complex;GO:0005694//chromosome;GO:0034708;GO:0000118//histone deacetylase complex;GO:0031519//PcG protein complex;GO:0031010	GO:0018024//histone-lysine N-methyltransferase activity;GO:0019899//enzyme binding	GO:0000278//mitotic cell cycle;GO:0006277//DNA amplification;GO:0016458//gene silencing;GO:0048812//neuron projection morphogenesis;GO:0006357//regulation of transcription from RNA polymerase II promoter;GO:0016570//histone modification;GO:0034728;GO:0048	gi|170597027|ref|XP_001902984.1|/9.45251e-30/retinoblastoma-binding protein. [Brugia malayi]
Tsp_10274	91	36	18.19	7.09	-1.35929	5.14658e-07	2.80094e-06	-	-	-	-
Tsp_07198	729	289	145.71	56.92	-1.35609	4.82768e-46	1.14882e-44	-	-	GO:0040009//regulation of growth rate;GO:0009790//embryo development	gi|114842177|dbj|BAF32576.1|/0/mitochondrial EF-Tu2 precursor [Trichinella britovi]
Tsp_05206	174	69	34.78	13.59	-1.35571	3.79412e-12	3.35215e-11	-	-	-	gi|73991675|ref|XP_542970.2|/2.91438e-13/PREDICTED: similar to cell division cycle 91-like 1 protein isoform 1 [Canis familiaris]
Tsp_10901	123	49	24.58	9.65	-1.34888	6.20568e-09	4.18669e-08	GO:0016020//membrane	-	-	gi|308461313|ref|XP_003092950.1|/4.21797e-145/CRE-SNF-11 protein [Caenorhabditis remanei]
Tsp_06787	356	142	71.16	27.97	-1.34719	4.22782e-23	7.1077e-22	GO:0031966//mitochondrial membrane;GO:0044431//Golgi apparatus part	GO:0019899//enzyme binding;GO:0016787//hydrolase activity	GO:0006915//apoptosis;GO:0009207;GO:0032501//multicellular organismal process;GO:0000266//mitochondrial fission	gi|114645406|ref|XP_520720.2|/1.38861e-113/PREDICTED: hypothetical protein [Pan troglodytes]
Tsp_08367	65	26	12.99	5.12	-1.34319	2.70058e-05	0.000111307	GO:0044424//intracellular part;GO:0030054//cell junction;GO:0070161	GO:0005488//binding	GO:0050896//response to stimulus;GO:0016192//vesicle-mediated transport;GO:0008104//protein localization;GO:0060562;GO:0050794//regulation of cellular process;GO:0016331//morphogenesis of embryonic epithelium;GO:0022008//neurogenesis;GO:0016477//cell migr	gi|241623176|ref|XP_002407534.1|/5.90916e-39/leucine rich domain-containing protein, putative [Ixodes scapularis]
Tsp_15170	75	30	14.99	5.91	-1.34277	6.4041e-06	2.94171e-05	-	-	-	-
Tsp_08592	60	24	11.99	4.73	-1.34192	5.56588e-05	0.000215902	-	-	-	gi|21685402|emb|CAD37173.1|/2.84729e-32/Wnta protein [Patella vulgata]
Tsp_08622	72	29	14.39	5.71	-1.3335	1.10699e-05	4.8954e-05	-	GO:0008233//peptidase activity	GO:0031572//G2/M transition DNA damage checkpoint	gi|291243383|ref|XP_002741581.1|/4.66069e-22/PREDICTED: cubilin-like [Saccoglossus kowalevskii]
Tsp_13082	62	25	12.39	4.92	-1.33245	4.68304e-05	0.000184151	-	-	-	-
Tsp_11955	372	150	74.35	29.54	-1.33166	1.14283e-23	1.95292e-22	GO:0031981//nuclear lumen;GO:0000152//nuclear ubiquitin ligase complex;GO:0044444//cytoplasmic part	-	GO:0043161//proteasomal ubiquitin-dependent protein catabolic process;GO:0007050//cell cycle arrest;GO:0051439//regulation of ubiquitin-protein ligase activity involved in mitotic cell cycle;GO:0030071//regulation of mitotic metaphase/anaphase transition	gi|291239008|ref|XP_002739417.1|/1.40032e-27/PREDICTED: anaphase promoting complex subunit 10-like [Saccoglossus kowalevskii]
Tsp_03800	57	23	11.39	4.53	-1.33018	9.67074e-05	0.000356958	-	-	-	-
Tsp_03274	94	38	18.79	7.48	-1.32885	5.34502e-07	2.89565e-06	-	GO:0005198//structural molecule activity	-	gi|13633934|sp|Q9N361.1|RT25_CAEEL/3.14158e-31/RecName: Full=Probable 28S ribosomal protein S25, mitochondrial; Short=MRP-S25; Short=S25mt
Tsp_10033	141	57	28.18	11.23	-1.32731	7.77494e-10	5.71424e-09	-	-	-	gi|312087610|ref|XP_003145539.1|/4.78773e-29/hypothetical protein LOAG_09964 [Loa loa]
Tsp_08633	330	134	65.96	26.39	-1.3216	6.07524e-21	9.70286e-20	GO:0044444//cytoplasmic part	GO:0046872//metal ion binding;GO:0042802//identical protein binding;GO:0016763//transferase activity, transferring pentosyl groups	GO:0007417//central nervous system development;GO:0009169;GO:0043096//purine base salvage;GO:0042053//regulation of dopamine metabolic process;GO:0050896//response to stimulus;GO:0006164//purine nucleotide biosynthetic process;GO:0051260//protein homoolig	gi|126327986|ref|XP_001370603.1|/3.06433e-35/PREDICTED: similar to hypoxanthine phosphoribosyltransferase 1 [Monodelphis domestica]
Tsp_11622	248	101	49.57	19.89	-1.31742	4.8419e-16	6.78111e-15	-	-	-	-
Tsp_08167	184	75	36.78	14.77	-1.31625	2.93022e-12	2.61953e-11	GO:0044444//cytoplasmic part	-	-	gi|195441048|ref|XP_002068343.1|/3.25427e-52/GK13558 [Drosophila willistoni]
Tsp_03506	115	47	22.99	9.26	-1.31192	3.81988e-08	2.40699e-07	-	-	-	gi|170589293|ref|XP_001899408.1|/7.90211e-55/Protein kinase domain containing protein [Brugia malayi]
Tsp_10614	83	34	16.59	6.7	-1.30808	3.22458e-06	1.55971e-05	-	-	-	gi|198412236|ref|XP_002122627.1|/1.18958e-10/PREDICTED: similar to predicted protein, partial [Ciona intestinalis]
Tsp_09040	292	120	58.36	23.63	-1.30436	2.31902e-18	3.45152e-17	-	-	-	gi|156537277|ref|XP_001605859.1|/1.22534e-21/PREDICTED: similar to conserved hypothetical protein [Nasonia vitripennis]
Tsp_06828	423	174	84.55	34.27	-1.30286	7.2709e-26	1.30421e-24	-	GO:0005488//binding	GO:0008152//metabolic process	gi|66547675|ref|XP_623833.1|/4.52212e-71/PREDICTED: similar to CG13397-PA [Apis mellifera]
Tsp_04336	310	128	61.96	25.21	-1.29734	2.9592e-19	4.526e-18	-	-	-	gi|224098101|ref|XP_002197719.1|/2.63766e-22/PREDICTED: transmembrane protein 164 [Taeniopygia guttata]
Tsp_01812	133	55	26.58	10.83	-1.29531	4.70566e-09	3.21915e-08	-	-	-	gi|297489942|ref|XP_002697960.1|/2.02297e-28/PREDICTED: hypothetical protein [Bos taurus]
Tsp_05734	133	55	26.58	10.83	-1.29531	4.70566e-09	3.2165e-08	-	-	-	gi|195064407|ref|XP_001996564.1|/1.04818e-13/GH23925 [Drosophila grimshawi]
Tsp_00605	591	245	118.13	48.25	-1.29177	4.81866e-35	1.00298e-33	GO:0031981//nuclear lumen;GO:0044444//cytoplasmic part	GO:0005488//binding;GO:0004812//aminoacyl-tRNA ligase activity	GO:0006418//tRNA aminoacylation for protein translation;GO:0006351//transcription, DNA-dependent	gi|260803681|ref|XP_002596718.1|/2.76104e-90/hypothetical protein BRAFLDRAFT_78382 [Branchiostoma floridae]
Tsp_07085	82	34	16.39	6.7	-1.29058	4.65828e-06	2.20816e-05	-	-	-	-
Tsp_09751	53	22	10.59	4.33	-1.29026	0.000244386	0.000827406	-	-	-	-
Tsp_11919	142	59	28.38	11.62	-1.28826	1.65342e-09	1.18173e-08	-	-	-	-
Tsp_01677	542	227	108.33	44.71	-1.27676	9.88438e-32	1.97331e-30	-	-	-	-
Tsp_03676	513	215	102.54	42.34	-1.27609	4.36038e-30	8.54079e-29	-	-	-	-
Tsp_04101	405	170	80.95	33.48	-1.27373	4.99418e-24	8.5873e-23	GO:0005924//cell-substrate adherens junction;GO:0031674//I band	GO:0005488//binding	-	gi|241708208|ref|XP_002413321.1|/7.18362e-53/LIM domain-binding protein, putative [Ixodes scapularis]
Tsp_06952	69	29	13.79	5.71	-1.27206	3.36142e-05	0.000136846	-	-	-	gi|296040398|dbj|BAJ07611.1|/4.55194e-34/argonaute [Ephydatia fluviatilis]
Tsp_10863	345	145	68.96	28.56	-1.27176	1.17671e-20	1.86144e-19	-	-	-	-
Tsp_08033	235	99	46.97	19.5	-1.26827	1.71041e-14	2.21606e-13	-	-	-	gi|71993380|ref|NP_001022275.1|/1.22669e-72/abnormal cell MIGration family member (mig-14) [Caenorhabditis elegans]
Tsp_08957	1167	492	233.26	96.9	-1.26737	1.32793e-65	3.73847e-64	-	-	-	gi|312087853|ref|XP_003145634.1|/1.21024e-14/hypothetical protein LOAG_10061 [Loa loa]
Tsp_05928	78	33	15.59	6.5	-1.26211	1.14964e-05	5.08132e-05	-	-	-	gi|224069683|ref|XP_002194564.1|/1.29987e-19/PREDICTED: similar to clusterin associated protein 1 [Taeniopygia guttata]
Tsp_09659	94	40	18.79	7.88	-1.2537	1.62429e-06	8.18552e-06	GO:0032300//mismatch repair complex;GO:0043231//intracellular membrane-bounded organelle	GO:0032404;GO:0046872//metal ion binding;GO:0032356;GO:0019900//kinase binding;GO:0032139//dinucleotide insertion or deletion binding;GO:0032559;GO:0032138//single base insertion or deletion binding;GO:0017111//nucleoside-triphosphatase activity;GO:004280	GO:0030098//lymphocyte differentiation;GO:0006281//DNA repair;GO:0000018//regulation of DNA recombination;GO:0006091//generation of precursor metabolites and energy;GO:0051095;GO:0008406//gonad development;GO:0043009//chordate embryonic development;GO:004	gi|126304454|ref|XP_001382178.1|/3.74953e-77/PREDICTED: similar to homolog of bacterial MutS proteins [Swiss-Prot accession numbers P23909, P10339, and P27345]; germline mutations are responsible for hereditary nonpolyposis colon cancer (HNPCC) [Monodelph
Tsp_07803	58	25	11.59	4.92	-1.23615	0.000204826	0.000701187	GO:0044444//cytoplasmic part	-	GO:0009987//cellular process;GO:0003002//regionalization;GO:0008544//epidermis development;GO:0007476//imaginal disc-derived wing morphogenesis	gi|91087787|ref|XP_966739.1|/9.16565e-08/PREDICTED: similar to shavenoid CG13209-PA [Tribolium castaneum]
Tsp_09458	72	31	14.39	6.11	-1.23582	3.37158e-05	0.000137192	GO:0043227//membrane-bounded organelle;GO:0016020//membrane	-	GO:0006487//protein N-linked glycosylation	gi|312066425|ref|XP_003136264.1|/8.69715e-104/plasmid Maintenance protein containing protein [Loa loa]
Tsp_03195	1009	436	201.67	85.87	-1.23177	1.48705e-54	3.95832e-53	-	-	-	-
Tsp_09033	252	109	50.37	21.47	-1.23024	8.71668e-15	1.16199e-13	GO:0005694//chromosome	GO:0016740//transferase activity	GO:0006259//DNA metabolic process;GO:0048513//organ development	gi|213511893|ref|NP_001133441.1|/4.02051e-18/N-acetyltransferase ESCO1 [Salmo salar]
Tsp_11542	208	90	41.57	17.72	-1.23016	1.8903e-12	1.73086e-11	GO:0005924//cell-substrate adherens junction;GO:0031981//nuclear lumen	GO:0003723//RNA binding	GO:0050896//response to stimulus;GO:0012501//programmed cell death;GO:0006396//RNA processing	gi|60688381|gb|AAH90581.1|/2.98537e-39/cisplatin resistance-associated overexpressed protein [Xenopus (Silurana) tropicalis]
Tsp_00713	640	277	127.92	54.55	-1.22959	3.97272e-35	8.28981e-34	-	-	-	-
Tsp_03743	196	85	39.18	16.74	-1.22682	9.03776e-12	7.73003e-11	GO:0031201//SNARE complex	GO:0000149//SNARE binding	GO:0007417//central nervous system development;GO:0008105//asymmetric protein localization;GO:0007270//nerve-nerve synaptic transmission;GO:0030154//cell differentiation;GO:0016082//synaptic vesicle priming;GO:0015031//protein transport	gi|239792687|dbj|BAH72655.1|/1.00671e-63/ACYPI001188 [Acyrthosiphon pisum]
Tsp_11836	235	102	46.97	20.09	-1.22526	8.29158e-14	9.79539e-13	-	GO:0015075//ion transmembrane transporter activity;GO:0003824//catalytic activity	GO:0006810//transport;GO:0050954//sensory perception of mechanical stimulus	gi|157130158|ref|XP_001661847.1|/1.26139e-150/ion channel nompc [Aedes aegypti]
Tsp_10008	147	64	29.38	12.6	-1.22141	4.06168e-09	2.80868e-08	-	-	-	gi|260816175|ref|XP_002602847.1|/2.13551e-15/hypothetical protein BRAFLDRAFT_236516 [Branchiostoma floridae]
Tsp_07918	62	27	12.39	5.32	-1.21968	0.000142156	0.000496677	-	-	-	gi|156404594|ref|XP_001640492.1|/8.93198e-61/predicted protein [Nematostella vectensis]
Tsp_08777	156	68	31.18	13.39	-1.21946	1.41975e-09	1.02978e-08	-	GO:0005488//binding	-	gi|114682553|ref|XP_514711.2|/9.06173e-70/PREDICTED: DEAD (Asp-Glu-Ala-Asp) box polypeptide 27 isoform 6 [Pan troglodytes]
Tsp_09420	309	135	61.76	26.59	-1.21579	1.70715e-17	2.47002e-16	GO:0044424//intracellular part	GO:0016831//carboxy-lyase activity	GO:0048675//axon extension;GO:0009996//negative regulation of cell fate specification;GO:0009266//response to temperature stimulus;GO:0035194//posttranscriptional gene silencing by RNA;GO:0060446//branching involved in open tracheal system development;GO:	gi|312065935|ref|XP_003136030.1|/3.50275e-16/hypothetical protein LOAG_00442 [Loa loa]
Tsp_09283	460	201	91.94	39.59	-1.21556	2.7856e-25	4.93271e-24	-	-	-	gi|292624555|ref|XP_002665696.1|/2.27109e-72/PREDICTED: hypothetical protein [Danio rerio]
Tsp_05171	141	62	28.18	12.21	-1.20661	1.15466e-08	7.68384e-08	-	-	-	gi|307214979|gb|EFN89824.1|/2.34631e-39/Nucleosome assembly protein 1-like 1 [Harpegnathos saltator]
Tsp_00837	75	33	14.99	6.5	-1.20549	3.344e-05	0.000136204	GO:0043231//intracellular membrane-bounded organelle	-	GO:0022613//ribonucleoprotein complex biogenesis	gi|298289231|sp|A8WY26.1|RRS1_CAEBR/6.33776e-21/RecName: Full=Ribosome biogenesis regulatory protein homolog
Tsp_06620	154	68	30.78	13.39	-1.20084	2.82626e-09	1.9741e-08	-	-	-	-
Tsp_00401	217	96	43.37	18.91	-1.19755	1.84952e-12	1.69539e-11	GO:0043231//intracellular membrane-bounded organelle;GO:0000307//cyclin-dependent protein kinase holoenzyme complex;GO:0016020//membrane	GO:0005488//binding;GO:0019887//protein kinase regulator activity	GO:0022402//cell cycle process;GO:0030111//regulation of Wnt receptor signaling pathway;GO:0000079//regulation of cyclin-dependent protein kinase activity	gi|291190690|ref|NP_001167170.1|/3.30652e-62/Cyclin-Y [Salmo salar]
Tsp_11697	262	116	52.37	22.85	-1.19655	1.00902e-14	1.33865e-13	-	-	-	gi|270001421|gb|EEZ97868.1|/1.04691e-12/hypothetical protein TcasGA2_TC000243 [Tribolium castaneum]
Tsp_08401	388	172	77.55	33.87	-1.19512	4.9487e-21	7.93416e-20	-	-	-	-
Tsp_10244	92	41	18.39	8.07	-1.18828	5.52684e-06	2.56427e-05	-	-	-	-
Tsp_02831	83	37	16.59	7.29	-1.18632	1.61428e-05	6.96808e-05	GO:0043231//intracellular membrane-bounded organelle	GO:0004190//aspartic-type endopeptidase activity	GO:0040008//regulation of growth;GO:0060541//respiratory system development;GO:0035264//multicellular organism growth;GO:0000003//reproduction;GO:0006508//proteolysis;GO:0009653//anatomical structure morphogenesis	gi|268536298|ref|XP_002633284.1|/5.92924e-63/C. briggsae CBR-IMP-2 protein [Caenorhabditis briggsae]
Tsp_03230	67	30	13.39	5.91	-1.17993	0.000116409	0.000416893	-	GO:0030528//transcription regulator activity;GO:0005488//binding;GO:0004872//receptor activity	GO:0006351//transcription, DNA-dependent	gi|28628006|gb|AAO18151.1|/9.47793e-27/USP-RXR [Lithobius forficatus]
Tsp_07275	2312	1037	462.11	204.23	-1.17804	2.1799e-114	7.57492e-113	-	-	-	gi|307186990|gb|EFN72324.1|/6.93227e-48/SCAN domain-containing protein 3 [Camponotus floridanus]
Tsp_06114	91	41	18.19	8.07	-1.1725	7.78654e-06	3.51071e-05	-	-	-	-
Tsp_09989	93	42	18.59	8.27	-1.16857	6.48874e-06	2.97729e-05	-	-	-	gi|241121699|ref|XP_002403309.1|/6.83596e-12/coiled-coil domain-containing protein, putative [Ixodes scapularis]
Tsp_01810	705	319	140.91	62.82	-1.16548	1.58823e-35	3.33087e-34	GO:0031981//nuclear lumen;GO:0032991//macromolecular complex	GO:0003729//mRNA binding	GO:0006261//DNA-dependent DNA replication;GO:0048729//tissue morphogenesis;GO:0050658//RNA transport;GO:0012501//programmed cell death;GO:0035194//posttranscriptional gene silencing by RNA;GO:0048806//genitalia development;GO:0040009//regulation of growth	gi|308509386|ref|XP_003116876.1|/2.57838e-15/CRE-CDL-1 protein [Caenorhabditis remanei]
Tsp_07976	371	168	74.15	33.09	-1.16405	2.0109e-19	3.09269e-18	-	-	-	gi|312066066|ref|XP_003136093.1|/0/hypothetical protein LOAG_00505 [Loa loa]
Tsp_07202	1064	483	212.67	95.12	-1.1608	2.02726e-52	5.22869e-51	GO:0031981//nuclear lumen	GO:0004674//protein serine/threonine kinase activity;GO:0019887//protein kinase regulator activity;GO:0005488//binding	GO:0007127//meiosis I;GO:0043161//proteasomal ubiquitin-dependent protein catabolic process;GO:0033301;GO:0016310//phosphorylation;GO:0051320;GO:0007056//spindle assembly involved in female meiosis;GO:0009790//embryo development;GO:0006464//protein modifi	gi|195398550|ref|XP_002057884.1|/1.3723e-24/GJ17855 [Drosophila virilis]
Tsp_04105	66	30	13.19	5.91	-1.15821	0.000164366	0.000569011	-	GO:0005488//binding	-	gi|291238743|ref|XP_002739286.1|/2.12343e-40/PREDICTED: PR domain containing 14-like [Saccoglossus kowalevskii]
Tsp_09200	354	161	70.76	31.71	-1.158	1.86135e-18	2.7803e-17	-	-	-	-
Tsp_07883	311	142	62.16	27.97	-1.15211	2.78412e-16	3.93903e-15	GO:0031981//nuclear lumen;GO:0005737//cytoplasm	GO:0005488//binding;GO:0004133//glycogen debranching enzyme activity	GO:0005977//glycogen metabolic process	gi|149639161|ref|XP_001512323.1|/1.61722e-154/PREDICTED: similar to 4-alpha-glucanotransferase/ amylo-1, 6-glucosidase [Ornithorhynchus anatinus]
Tsp_01100	370	169	73.95	33.28	-1.15189	4.52286e-19	6.87955e-18	-	-	GO:0009987//cellular process;GO:0007275//multicellular organismal development	gi|312070691|ref|XP_003138263.1|/5.06284e-20/hypothetical protein LOAG_02678 [Loa loa]
Tsp_03251	111	51	22.19	10.04	-1.14415	1.25749e-06	6.43863e-06	-	-	-	-
Tsp_08846	436	201	87.15	39.59	-1.13836	8.16164e-22	1.32388e-20	-	-	-	-
Tsp_11913	462	213	92.34	41.95	-1.13828	5.09568e-23	8.53218e-22	-	-	-	-
Tsp_01353	1738	802	347.38	157.95	-1.13705	8.43618e-82	2.59491e-80	GO:0044424//intracellular part	GO:0003723//RNA binding	GO:0044249//cellular biosynthetic process;GO:0010558;GO:0044238//primary metabolic process;GO:0044260;GO:0010467//gene expression	gi|170592088|ref|XP_001900801.1|/1.69152e-54/RNA recognition motif. [Brugia malayi]
Tsp_04351	175	81	34.98	15.95	-1.13297	1.46991e-09	1.05785e-08	-	-	-	gi|241997702|ref|XP_002433500.1|/3.822e-07/hepatocellular carcinoma-associated antigen, putative [Ixodes scapularis]
Tsp_04335	84	39	16.79	7.68	-1.12842	3.09358e-05	0.000126625	GO:0044464//cell part	GO:0016787//hydrolase activity	GO:0008152//metabolic process	gi|308496293|ref|XP_003110334.1|/4.73367e-51/hypothetical protein CRE_05539 [Caenorhabditis remanei]
Tsp_02338	254	118	50.77	23.24	-1.12737	3.7725e-13	3.86321e-12	-	-	-	gi|221111907|ref|XP_002156766.1|/1.19851e-30/PREDICTED: similar to expressed hypothetical protein, partial [Hydra magnipapillata]
Tsp_05497	118	55	23.59	10.83	-1.12314	8.43442e-07	4.41385e-06	GO:0044425//membrane part	GO:0015301//anion:anion antiporter activity;GO:0015103//inorganic anion transmembrane transporter activity	GO:0015698//inorganic anion transport;GO:0035264//multicellular organism growth	gi|242023170|ref|XP_002432009.1|/0/dedicator of cytokinesis protein, putative [Pediculus humanus corporis]
Tsp_07893	178	83	35.58	16.35	-1.12178	1.41991e-09	1.029e-08	-	-	-	gi|291225848|ref|XP_002732910.1|/2.93272e-49/PREDICTED: DNA-directed DNA polymerase epsilon 2-like [Saccoglossus kowalevskii]
Tsp_07494	272	127	54.37	25.01	-1.12031	7.53634e-14	8.99272e-13	GO:0005634//nucleus	-	GO:0009987//cellular process;GO:0071840;GO:0040007//growth;GO:0007275//multicellular organismal development	gi|268537238|ref|XP_002633755.1|/5.40496e-28/Hypothetical protein CBG03442 [Caenorhabditis briggsae]
Tsp_06872	94	44	18.79	8.67	-1.11586	1.22733e-05	5.40456e-05	GO:0045120//pronucleus;GO:0000775//chromosome, centromeric region;GO:0000785//chromatin	GO:0005515//protein binding	GO:0009987//cellular process	gi|67084097|gb|AAY66983.1|/1.91356e-12/chromobox protein-like 3 [Ixodes scapularis]
Tsp_01814	380	178	75.95	35.06	-1.11522	1.21862e-18	1.83014e-17	GO:0030427//site of polarized growth;GO:0005764//lysosome;GO:0031982//vesicle;GO:0005783//endoplasmic reticulum;GO:0043234//protein complex;GO:0019866//organelle inner membrane;GO:0044459//plasma membrane part;GO:0016021//integral to membrane;GO:0005815//	GO:0070011;GO:0050839//cell adhesion molecule binding;GO:0005261//cation channel activity;GO:0019904//protein domain specific binding;GO:0070011;GO:0050839//cell adhesion molecule binding;GO:0005261//cation channel activity;GO:0019904//protein domain spec	GO:0007033//vacuole organization;GO:0015711//organic anion transport;GO:0048468//cell development;GO:0050804//regulation of synaptic transmission;GO:0006903//vesicle targeting;GO:0043405//regulation of MAP kinase activity;GO:0033673//negative regulation o	gi|170581118|ref|XP_001895544.1|/1.29092e-40/Presenilin family protein [Brugia malayi]
Tsp_00805	81	38	16.19	7.48	-1.11399	5.19092e-05	0.000203448	GO:0044444//cytoplasmic part	GO:0016861//intramolecular oxidoreductase activity, interconverting aldoses and ketoses	GO:0006098//pentose-phosphate shunt	gi|149640640|ref|XP_001512073.1|/1.70312e-58/PREDICTED: similar to Ribose-5-phosphate isomerase (Phosphoriboisomerase) [Ornithorhynchus anatinus]
Tsp_11603	520	245	103.94	48.25	-1.10715	1.18927e-24	2.07934e-23	GO:0044464//cell part	-	GO:0006810//transport	gi|290561975|gb|ADD38385.1|/2.03708e-07/ATP synthase-coupling factor 6, mitochondrial [Lepeophtheirus salmonis]
Tsp_01852	80	38	15.99	7.48	-1.09606	7.21212e-05	0.000271271	GO:0031981//nuclear lumen;GO:0044444//cytoplasmic part	GO:0019103//pyrimidine nucleotide binding;GO:0030545;GO:0047429//nucleoside-triphosphate diphosphatase activity;GO:0005102//receptor binding	GO:0006259//DNA metabolic process;GO:0006213//pyrimidine nucleoside metabolic process;GO:0009177;GO:0009213//pyrimidine deoxyribonucleoside triphosphate catabolic process;GO:0009112;GO:0010469//regulation of receptor activity	gi|241701200|ref|XP_002402827.1|/1.22864e-49/deoxyuridine 5'-triphosphate nucleotidohydrolase, putative [Ixodes scapularis]
Tsp_03313	103	49	20.59	9.65	-1.09334	6.75398e-06	3.07858e-05	GO:0005829//cytosol	-	GO:0051179//localization	gi|72166355|ref|XP_786360.1|/4.35683e-31/PREDICTED: similar to MGC84763 protein [Strongylocentrotus purpuratus]
Tsp_02107	124	59	24.78	11.62	-1.09257	7.76412e-07	4.13075e-06	GO:0044424//intracellular part	GO:0005488//binding;GO:0004527//exonuclease activity	GO:0016070//RNA metabolic process	gi|297693867|ref|XP_002824217.1|/1.79329e-25/PREDICTED: exosome complex exonuclease RRP43-like [Pongo abelii]
Tsp_03277	378	180	75.55	35.45	-1.09165	5.71884e-18	8.40619e-17	-	-	-	gi|270004857|gb|EFA01305.1|/5.95332e-49/scabrous [Tribolium castaneum]
Tsp_00879	222	106	44.37	20.88	-1.08746	4.22874e-11	3.38993e-10	-	-	-	-
Tsp_02790	92	44	18.39	8.67	-1.08482	2.35724e-05	9.90232e-05	-	-	-	gi|115666416|ref|XP_799077.2|/7.54279e-88/PREDICTED: similar to Si:ch211-272f15.2 [Strongylocentrotus purpuratus]
Tsp_02922	217	104	43.37	20.48	-1.08248	8.32314e-11	6.59577e-10	-	GO:0004091//carboxylesterase activity	-	gi|268579755|ref|XP_002644860.1|/6.02378e-31/Hypothetical protein CBG05033 [Caenorhabditis briggsae]
Tsp_10016	243	117	48.57	23.04	-1.07592	7.94136e-12	6.82743e-11	-	-	-	gi|238662019|emb|CAZ32975.1|/6.33433e-33/expressed protein [Schistosoma mansoni]
Tsp_04048	118	57	23.59	11.23	-1.07082	2.12486e-06	1.05229e-05	-	-	-	-
Tsp_08313	149	72	29.78	14.18	-1.07049	9.86124e-08	5.90892e-07	-	-	-	-
Tsp_07124	149	72	29.78	14.18	-1.07049	9.86124e-08	5.90466e-07	GO:0016604//nuclear body;GO:0043234//protein complex;GO:0005856//cytoskeleton;GO:0015630//microtubule cytoskeleton;GO:0016604//nuclear body;GO:0043234//protein complex	GO:0005488//binding;GO:0005488//binding	GO:0006261//DNA-dependent DNA replication;GO:0051325//interphase;GO:0000724//double-strand break repair via homologous recombination;GO:0006289//nucleotide-excision repair;GO:0000723//telomere maintenance;GO:0050794//regulation of cellular process;GO:0032	gi|193667016|ref|XP_001951063.1|/2.50796e-43/PREDICTED: similar to replication protein A 70 kDa DNA-binding subunit [Acyrthosiphon pisum]
Tsp_08698	91	44	18.19	8.67	-1.06904	3.2513e-05	0.000132753	-	GO:0046872//metal ion binding	GO:0009790//embryo development	gi|308503869|ref|XP_003114118.1|/1.25331e-21/CRE-CAL-1 protein [Caenorhabditis remanei]
Tsp_05025	665	322	132.92	63.42	-1.06755	2.16108e-29	4.1934e-28	-	-	-	gi|312083282|ref|XP_003143796.1|/3.6838e-69/SIG-7 protein [Loa loa]
Tsp_06376	192	93	38.38	18.32	-1.06694	1.5676e-09	1.12329e-08	GO:0044444//cytoplasmic part;GO:0000267//cell fraction	GO:0016823;GO:0048037//cofactor binding	GO:0044249//cellular biosynthetic process;GO:0006084//acetyl-CoA metabolic process;GO:0006569//tryptophan catabolic process;GO:0044283	gi|312091865|ref|XP_003147136.1|/1.44076e-28/kynureninase [Loa loa]
Tsp_00968	873	423	174.49	83.31	-1.06658	5.18376e-38	1.12405e-36	GO:0008278//cohesin complex;GO:0000795//synaptonemal complex;GO:0034399//nuclear periphery;GO:0005819//spindle	GO:0046983//protein dimerization activity;GO:0032559	GO:0006996//organelle organization;GO:0033554//cellular response to stress;GO:0006260//DNA replication;GO:0000087//M phase of mitotic cell cycle;GO:0023052//signaling;GO:0010948	gi|115654526|ref|XP_001176817.1|/1.44902e-30/PREDICTED: similar to Structural maintenance of chromosomes 3 [Strongylocentrotus purpuratus]
Tsp_12020	132	64	26.38	12.6	-1.06602	5.85798e-07	3.1489e-06	-	GO:0005488//binding;GO:0016787//hydrolase activity	GO:0006260//DNA replication;GO:0016043//cellular component organization	gi|290995598|ref|XP_002680370.1|/3.32877e-25/predicted protein [Naegleria gruberi]
Tsp_01540	214	104	42.77	20.48	-1.06238	2.1281e-10	1.63951e-09	-	-	GO:0009790//embryo development	gi|170579486|ref|XP_001894850.1|/2.8085e-44/LD42289p [Brugia malayi]
Tsp_03127	111	54	22.19	10.63	-1.06177	5.07548e-06	2.36542e-05	-	-	-	-
Tsp_07634	255	124	50.97	24.42	-1.06159	4.17866e-12	3.66847e-11	-	-	-	-
Tsp_06932	670	327	133.92	64.4	-1.05624	4.09744e-29	7.85895e-28	GO:0043231//intracellular membrane-bounded organelle	GO:0003677//DNA binding;GO:0001071//nucleic acid binding transcription factor activity;GO:0016814//hydrolase activity, acting on carbon-nitrogen (but not peptide) bonds, in cyclic amidines	GO:0006351//transcription, DNA-dependent;GO:0032501//multicellular organismal process	gi|170590802|ref|XP_001900160.1|/2.60146e-23/'Paired box' domain containing protein [Brugia malayi]
Tsp_03907	86	42	17.19	8.27	-1.05561	6.49876e-05	0.000249064	-	-	-	gi|307211399|gb|EFN87526.1|/4.09146e-10/Protein smoothened [Harpegnathos saltator]
Tsp_02620	90	44	17.99	8.67	-1.05309	4.46992e-05	0.000176606	-	-	-	gi|296220559|ref|XP_002756357.1|/3.65891e-07/PREDICTED: probable E3 ubiquitin-protein ligase HERC4 isoform 2 [Callithrix jacchus]
Tsp_08505	94	46	18.79	9.06	-1.05238	3.07672e-05	0.000126059	-	-	-	-
Tsp_02878	1015	498	202.87	98.08	-1.04852	9.3391e-43	2.14258e-41	-	-	-	gi|72001095|ref|NP_741659.2|/3.0252e-16/REPS (RalBP1-associated Eps domain-containing protein) homolog family member (reps-1) [Caenorhabditis elegans]
Tsp_10887	161	79	32.18	15.56	-1.04832	5.11706e-08	3.20009e-07	-	-	-	-
Tsp_03152	218	107	43.57	21.07	-1.04814	2.29132e-10	1.76198e-09	-	-	-	-
Tsp_08528	762	375	152.31	73.85	-1.04434	2.61498e-32	5.28404e-31	-	-	-	gi|301615719|ref|XP_002937311.1|/5.91958e-36/PREDICTED: protein FAM63A [Xenopus (Silurana) tropicalis]
[truncated: 16 more rows]

## Sheet: NBL vs. Ad
Gene	RawIntensity-TS-NBL	RawIntensity-TS-Ad	TPM-TS-NBL	TPM-TS-Ad	log2 Ratio(TS-Ad-RNA/TS-NBL-RNA-1)	P-Value	FDR	GO Component	GO Function	GO Process	blast nr
Tsp_12505	0	2086	0.01	416.94	15.3476	1.11022e-15	9.53224e-15	-	-	-	-
Tsp_06420	0	1657	0.01	331.19	15.0154	1.11022e-15	9.62671e-15	-	-	-	-
Tsp_09473	0	1543	0.01	308.41	14.9126	1.11022e-15	9.52289e-15	-	GO:0016787//hydrolase activity	-	gi|240990666|ref|XP_002404367.1|/1.68269e-25/serine protease inhibitor, putative [Ixodes scapularis]
Tsp_13989	0	1068	0.01	213.47	14.3817	1.11022e-15	9.73282e-15	-	-	-	gi|164521934|gb|ABY60755.1|/1.08306e-08/hypothetical protein [Trichinella spiralis]
Tsp_00895	0	662	0.01	132.32	13.6917	1.11022e-15	9.74258e-15	-	-	-	-
Tsp_07096	0	582	0.01	116.33	13.5059	1.11022e-15	9.27732e-15	-	-	-	-
Tsp_09328	0	564	0.01	112.73	13.4606	1.11022e-15	9.25963e-15	-	-	-	-
Tsp_11839	0	533	0.01	106.53	13.379	1.11022e-15	9.36678e-15	-	-	-	-
Tsp_07195	0	526	0.01	105.13	13.3599	1.11022e-15	9.26846e-15	-	-	-	gi|17555262|ref|NP_497280.1|/1.5806e-15/hypothetical protein T24C4.2 [Caenorhabditis elegans]
Tsp_08639	0	341	0.01	68.16	12.7347	1.11022e-15	9.25081e-15	-	-	-	-
Tsp_15792	0	287	0.01	57.36	12.4858	1.11022e-15	9.76216e-15	GO:0043231//intracellular membrane-bounded organelle	GO:0046872//metal ion binding;GO:0016671//oxidoreductase activity, acting on a sulfur group of donors, disulfide as acceptor	GO:0008152//metabolic process	gi|156346056|ref|XP_001621425.1|/2.80147e-17/hypothetical protein NEMVEDRAFT_v1g144955 [Nematostella vectensis]
Tsp_10328	0	271	0.01	54.17	12.4033	1.11022e-15	9.6843e-15	-	-	-	-
Tsp_11856	0	234	0.01	46.77	12.1914	1.11022e-15	9.5698e-15	-	GO:0003824//catalytic activity	GO:0006164//purine nucleotide biosynthetic process	gi|156552153|ref|XP_001605732.1|/1.02283e-46/PREDICTED: hypothetical protein [Nasonia vitripennis]
Tsp_10294	0	202	0.01	40.37	11.9791	1.11022e-15	9.67465e-15	-	-	-	-
Tsp_11333	0	202	0.01	40.37	11.9791	1.11022e-15	9.34875e-15	-	-	-	-
Tsp_06303	0	179	0.01	35.78	11.8049	1.11022e-15	9.5416e-15	-	-	-	gi|260825945|ref|XP_002607926.1|/4.62099e-08/hypothetical protein BRAFLDRAFT_213695 [Branchiostoma floridae]
Tsp_06250	0	164	0.01	32.78	11.6786	1.11022e-15	9.37582e-15	-	-	-	gi|157114159|ref|XP_001652188.1|/1.95309e-26/hypothetical protein AaeL_AAEL006732 [Aedes aegypti]
Tsp_06283	0	159	0.01	31.78	11.6339	1.11022e-15	9.57924e-15	-	-	-	-
Tsp_08723	0	155	0.01	30.98	11.5971	1.11022e-15	9.5887e-15	-	-	-	-
Tsp_02301	0	148	0.01	29.58	11.5304	1.11022e-15	9.60767e-15	GO:0000785//chromatin;GO:0043231//intracellular membrane-bounded organelle	GO:0003676//nucleic acid binding	GO:0034728	gi|13919643|gb|AAK21963.1|/7.51816e-49/histone H3 [Trichinella spiralis]
Tsp_11685	0	148	0.01	29.58	11.5304	1.11022e-15	9.56038e-15	-	-	-	-
Tsp_12277	0	133	0.01	26.58	11.3761	1.11022e-15	9.64583e-15	-	-	-	-
[truncated: 3,318 more rows]

## Sheet: NBL vs. ML
Gene	RawIntensity-TS-NBL	RawIntensity-TS-ML	TPM-TS-NBL	TPM-TS-ML	log2 Ratio(TS-ML-RNA/TS-NBL-RNA-1)	P-Value	FDR	GO Component	GO Function	GO Process	blast nr
Tsp_09226	2	28360	0.41	5585.27	13.7337	0.000110494	0.000334138	-	-	-	gi|1857756|gb|AAB48489.1|/3.63766e-69/hypothetical ORF 17.20 [Trichinella spiralis]
[truncated: 2,737 more rows]
