# Supplementary material for: Global Gene Expression Analysis of the Zoonotic Parasite Trichinella spiralis Revealed Novel Genes in Host Parasite Interaction
Source: PLoS Negl Trop Dis. 2012 Aug 28;6(8):e1794. doi: 10.1371/journal.pntd.0001794 (PMC3429391; doi:10.1371/journal.pntd.0001794)
Supplement: File S5 — The top ten differentially expressed genes in each library of comparisons. (XLS) [file pntd.0001794.s005.xls]

## Sheet: Ad vs ML
Gene	RawIntensity-TS-Ad	RawIntensity-TS-ML	TPM-TS-Ad	TPM-TS-ML	log2 Ratio(TS-ML/TS-Ad)	P-Value	FDR	GO Component	GO Function	GO Process	blast nr
Tsp_03319	0	133	0.01	26.19	11.3548	0	0	-	-	-	gi|71842203|gb|AAZ43254.1|/2.5235e-103/GM2 activator protein [Trichinella spiralis]
Tsp_00388	0	130	0.01	25.6	11.3219	0	0	GO:0043234//protein complex;GO:0044444//cytoplasmic part	GO:0003747//translation release factor activity	GO:0006412//translation;GO:0048102//autophagic cell death;GO:0006886//intracellular protein transport;GO:0007166//cell surface receptor linked signaling pathway	gi|312085530|ref|XP_003144715.1|/2.35059e-70/eukaryotic peptide chain release factor subunit 1 [Loa loa]
Tsp_09093	0	119	0.01	23.44	11.1948	0	0	-	GO:0003676//nucleic acid binding;GO:0001071//nucleic acid binding transcription factor activity	GO:0006355//regulation of transcription, DNA-dependent;GO:0030154//cell differentiation	gi|241993504|ref|XP_002399460.1|/1.34308e-21/epithelium specific ets factor 3, ese3, putative [Ixodes scapularis]
Tsp_00874	0	97	0.01	19.1	10.8994	0	0	-	-	-	gi|162535|gb|AAA30327.1|/7.66704e-133/43 kD secreted glycoprotein [Trichinella spiralis]
Tsp_08404	0	87	0.01	17.13	10.7423	0	0	-	-	-	-
Tsp_05908	0	85	0.01	16.74	10.7091	0	0	-	-	-	gi|126332363|ref|XP_001377953.1|/4.43705e-09/PREDICTED: similar to oviductin [Monodelphis domestica]
Tsp_09119	0	80	0.01	15.76	10.6221	0	0	GO:0043231//intracellular membrane-bounded organelle	-	GO:0031032//actomyosin structure organization;GO:0010927;GO:0048285;GO:0048513//organ development;GO:0014706//striated muscle tissue development	gi|82698821|gb|ABB89211.1|/4.24095e-09/troponin I protein [Rhipicephalus haemaphysaloides haemaphysaloides]
Tsp_01067	0	79	0.01	15.56	10.6036	0	0	-	GO:0003824//catalytic activity	-	gi|168805931|gb|ACA28931.1|/3.73998e-106/serine protease [Trichinella spiralis]
Tsp_03347	0	79	0.01	15.56	10.6036	0	0	-	GO:0005488//binding;GO:0016491//oxidoreductase activity	-	gi|312092237|ref|XP_003147267.1|/4.08089e-06/hypothetical protein LOAG_11701 [Loa loa]
Tsp_01613	0	71	0.01	13.98	10.4491	0	0	GO:0044424//intracellular part	GO:0016787//hydrolase activity	-	gi|270008657|gb|EFA05105.1|/1.25799e-27/hypothetical protein TcasGA2_TC015205 [Tribolium castaneum]
Tsp_03136	5001	63	999.58	12.41	-6.33175	0	0	-	-	-	-
Tsp_05443	1638	19	327.4	3.74	-6.45187	0	0	-	-	-	gi|148235122|ref|NP_001091053.1|/2.56274e-61/FACT complex subunit SPT16 [Danio rerio]
Tsp_11467	1542	9	308.21	1.77	-7.44402	0	0	-	GO:0022857//transmembrane transporter activity	GO:0006811//ion transport	gi|117581967|gb|ABK41428.1|/9.84681e-89/glycoprotein-like protein [Trichinella spiralis]
Tsp_02302	1334	7	266.63	1.38	-7.59403	0	0	-	-	-	gi|63095179|gb|AAY32320.1|/7.62429e-175/adult-specific DNase II-5 [Trichinella spiralis]
Tsp_01300	2417	11	483.1	2.17	-7.79848	0	0	-	-	-	gi|198432773|ref|XP_002120511.1|/6.43997e-06/PREDICTED: similar to thyroid adenoma associated [Ciona intestinalis]
Tsp_10327	3661	8	731.75	1.58	-8.85528	0	0	-	-	-	gi|268531618|ref|XP_002630936.1|/3.40826e-09/C. briggsae CBR-COL-75 protein [Caenorhabditis briggsae]
Tsp_10712	2836	2	566.85	0.39	-10.5053	0	0	-	-	-	gi|301603615|ref|XP_002931497.1|/4.70059e-75/PREDICTED: UPF0632 protein A-like [Xenopus (Silurana) tropicalis]
Tsp_09473	1543	0	308.41	0.01	-14.9126	0	0	-	GO:0016787//hydrolase activity	-	gi|240990666|ref|XP_002404367.1|/1.68269e-25/serine protease inhibitor, putative [Ixodes scapularis]
Tsp_12505	2086	0	416.94	0.01	-15.3476	0	0	-	-	-	-
Tsp_14046	4107	0	820.89	0.01	-16.3249	0	0	-	-	-	gi|164521940|gb|ABY60758.1|/3.16216e-61/putative serine protease [Trichinella spiralis]

## Sheet: NBL vs ML
Gene	RawIntensity-TS-NBL	RawIntensity-TS-ML	TPM-TS-NBL	TPM-TS-ML	log2 Ratio(TS-ML/TS-)NBL	P-Value	FDR	GO Component	GO Function	GO Process	blast nr
Tsp_15792	0	237	0.01	46.68	12.1886	0	0	GO:0043231//intracellular membrane-bounded organelle	GO:0046872//metal ion binding;GO:0016671//oxidoreductase activity, acting on a sulfur group of donors, disulfide as acceptor	GO:0008152//metabolic process	gi|156346056|ref|XP_001621425.1|/2.80147e-17/hypothetical protein NEMVEDRAFT_v1g144955 [Nematostella vectensis]
Tsp_03306	0	208	0.01	40.96	12	0	0	-	GO:0016787//hydrolase activity	-	gi|158261501|dbj|BAF82928.1|/4.66786e-56/unnamed protein product [Homo sapiens]
Tsp_13989	0	188	0.01	37.03	11.8545	0	0	-	-	-	gi|164521934|gb|ABY60755.1|/1.08306e-08/hypothetical protein [Trichinella spiralis]
Tsp_02561	0	148	0.01	29.15	11.5093	0	0	GO:0005815//microtubule organizing center;GO:0043231//intracellular membrane-bounded organelle;GO:0000776//kinetochore	GO:0000166//nucleotide binding;GO:0004672//protein kinase activity	GO:0000278//mitotic cell cycle;GO:0032270//positive regulation of cellular protein metabolic process;GO:0016567//protein ubiquitination;GO:0051726//regulation of cell cycle;GO:0022402//cell cycle process	gi|312066258|ref|XP_003136185.1|/1.00842e-153/PLK/PLK1 protein kinase [Loa loa]
Tsp_06123	0	136	0.01	26.78	11.3869	0	0	-	-	-	-
Tsp_11047	0	127	0.01	25.01	11.2883	0	0	-	GO:0005488//binding;GO:0008238//exopeptidase activity	-	gi|241263211|ref|XP_002405507.1|/4.67924e-62/CNDP dipeptidase, putative [Ixodes scapularis]
Tsp_10329	0	102	0.01	20.09	10.9723	0	0	-	-	-	gi|221122673|ref|XP_002156207.1|/3.78485e-47/PREDICTED: similar to SCAN domain containing 3 [Hydra magnipapillata]
Tsp_00874	0	97	0.01	19.1	10.8994	0	0	-	-	-	gi|162535|gb|AAA30327.1|/7.66704e-133/43 kD secreted glycoprotein [Trichinella spiralis]
Tsp_01067	0	79	0.01	15.56	10.6036	0	0	-	GO:0003824//catalytic activity	-	gi|168805931|gb|ACA28931.1|/3.73998e-106/serine protease [Trichinella spiralis]
Tsp_03012	0	79	0.01	15.56	10.6036	0	0	GO:0044464//cell part	GO:0008233//peptidase activity	GO:0048731;GO:0048519;GO:0048518;GO:0051239;GO:0007596//blood coagulation;GO:0009987//cellular process	gi|4097489|gb|AAD09211.1|/5.17425e-11/serine proteinase [Trichinella spiralis]
Tsp_01847	1492	3	307.64	0.59	-9.02631	0	0	GO:0016020//membrane	GO:0005365//myo-inositol transmembrane transporter activity	GO:0006810//transport	gi|291236899|ref|XP_002738378.1|/2.99986e-43/PREDICTED: solute carrier family 2 (facilitated glucose transporter), member 13-like [Saccoglossus kowalevskii]
Tsp_12138	2173	3	448.05	0.59	-9.56873	0	0	-	-	-	gi|60544811|gb|AAX22748.1|/1.97879e-150/newborn larvae-specific DNase II-8 [Trichinella spiralis]
Tsp_09872	12635	16	2605.22	3.15	-9.69184	0	0	-	GO:0016787//hydrolase activity;GO:0016829//lyase activity	GO:0006281//DNA repair	gi|115910653|ref|XP_791369.2|/3.44678e-38/PREDICTED: hypothetical protein, partial [Strongylocentrotus purpuratus]
Tsp_12139	1105	0	227.84	0.01	-14.4757	0	0	-	-	-	gi|60544821|gb|AAX22753.1|/3.26902e-122/newborn larvae-specific DNase II-13 [Trichinella spiralis]
Tsp_00436	66058	3	13620.5	0.59	-14.4947	0	0	-	GO:0003824//catalytic activity	-	gi|13242039|gb|AAK16520.1|AF331160_1/4.8657e-115/newborn larvae-specific serine protease SS2 [Trichinella spiralis]
Tsp_00804	1675	0	345.37	0.01	-15.0759	0	0	-	-	GO:0048856//anatomical structure development;GO:0018996//molting cycle, collagen and cuticulin-based cuticle	gi|193210526|ref|NP_509086.2|/4.74407e-28/Nematode AStacin protease family member (nas-33) [Caenorhabditis elegans]
Tsp_09870	3476	0	716.72	0.01	-16.1291	0	0	-	-	-	-
Tsp_12134	3623	0	747.03	0.01	-16.1889	0	0	-	-	-	gi|60544815|gb|AAX22750.1|/6.28454e-49/newborn larvae-specific DNase II-10 [Trichinella spiralis]
Tsp_09959	18144	0	3741.12	0.01	-18.5131	0	0	-	-	-	-
Tsp_11476	44120	0	9097.13	0.01	-19.7951	0	0	-	-	-	gi|60544815|gb|AAX22750.1|/4.74939e-105/newborn larvae-specific DNase II-10 [Trichinella spiralis]

## Sheet: NBL vs Ad
Supplementary file 5. The top ten differentially expressed genes in each library of comparisons.
Gene	RawIntensity-TS-NBL	RawIntensity-TS-Ad	TPM-TS-NBL	TPM-TS-Ad	log2 Ratio(TS-Ad/TS-NBL)	P-Value	FDR	GO Component	GO Function	GO Process	blast nr
Tsp_03574	65	2351	13.4	469.91	5.13208	0	0	-	-	-	gi|17509133|ref|NP_492772.1|/1.53361e-43/SET (trithorax/polycomb) domain containing family member (set-18) [Caenorhabditis elegans]
Tsp_04669	343	11309	70.72	2260.4	4.99832	0	0	-	-	-	gi|260804605|ref|XP_002597178.1|/1.10626e-12/hypothetical protein BRAFLDRAFT_203586 [Branchiostoma floridae]
Tsp_00551	2034	62172	419.39	12426.7	4.889	0	0	-	-	-	-
Tsp_12160	68	1862	14.02	372.17	4.7304	0	0	-	-	-	gi|164521924|gb|ABY60750.1|/2.50648e-43/hypothetical protein [Trichinella spiralis]
Tsp_11249	80	2177	16.5	435.13	4.72091	0	0	-	-	-	gi|164504316|gb|ABY59464.1|/1.45371e-56/cystatin-like protein [Trichinella spiralis]
Tsp_05443	65	1638	13.4	327.4	4.61075	0	0	-	-	-	gi|148235122|ref|NP_001091053.1|/2.56274e-61/FACT complex subunit SPT16 [Danio rerio]
Tsp_04732	63	1557	12.99	311.21	4.58242	0	0	-	GO:0003824//catalytic activity	-	gi|118639517|gb|ABL09502.1|/1.43763e-51/putative nudix hydrolyase [Trichinella pseudospiralis]
Tsp_07245	3513	64222	724.35	12836.4	4.14741	0	0	-	-	-	gi|164521924|gb|ABY60750.1|/7.01744e-40/hypothetical protein [Trichinella spiralis]
Tsp_07475	399	6231	82.27	1245.43	3.92013	0	0	GO:0032991//macromolecular complex;GO:0031981//nuclear lumen	-	GO:0000463//maturation of LSU-rRNA from tricistronic rRNA transcript (SSU-rRNA, 5.8S rRNA, LSU-rRNA)	gi|148221987|ref|NP_001080358.1|/1.59009e-164/ribosome biogenesis protein bop1-B [Xenopus laevis]
Tsp_03566	94	1346	19.38	269.03	3.79513	0	0	-	-	-	gi|170581489|ref|XP_001895704.1|/3.78994e-21/Chitin binding Peritrophin-A domain containing protein [Brugia malayi]
Tsp_01771	1068	2	220.21	0.4	-9.10466	0	0	-	-	-	gi|164521922|gb|ABY60749.1|/2.64342e-19/putative porin precursor [Trichinella spiralis]
Tsp_09872	12635	23	2605.22	4.6	-9.14556	0	0	-	GO:0016787//hydrolase activity;GO:0016829//lyase activity	GO:0006281//DNA repair	gi|115910653|ref|XP_791369.2|/3.44678e-38/PREDICTED: hypothetical protein, partial [Strongylocentrotus purpuratus]
Tsp_12139	1105	2	227.84	0.4	-9.15381	0	0	-	-	-	gi|60544821|gb|AAX22753.1|/3.26902e-122/newborn larvae-specific DNase II-13 [Trichinella spiralis]
Tsp_12134	3623	6	747.03	1.2	-9.28199	0	0	-	-	-	gi|60544815|gb|AAX22750.1|/6.28454e-49/newborn larvae-specific DNase II-10 [Trichinella spiralis]
Tsp_01446	3216	3	663.11	0.6	-10.1101	0	0	-	GO:0003824//catalytic activity	-	gi|118776364|gb|ABL14199.1|/5.47327e-80/mast cell protease-2-like protein [Trichinella spiralis]
Tsp_00436	66058	10	13620.5	2	-12.7335	0	0	-	GO:0003824//catalytic activity	-	gi|13242039|gb|AAK16520.1|AF331160_1/4.8657e-115/newborn larvae-specific serine protease SS2 [Trichinella spiralis]
Tsp_00804	1675	0	345.37	0.01	-15.0759	0	0	-	-	GO:0048856//anatomical structure development;GO:0018996//molting cycle, collagen and cuticulin-based cuticle	gi|193210526|ref|NP_509086.2|/4.74407e-28/Nematode AStacin protease family member (nas-33) [Caenorhabditis elegans]
Tsp_09870	3476	0	716.72	0.01	-16.1291	0	0	-	-	-	-
Tsp_04545	3597	0	741.67	0.01	-16.1785	0	0	-	-	-	gi|308497418|ref|XP_003110896.1|/5.42619e-14/hypothetical protein CRE_04581 [Caenorhabditis remanei]
Tsp_09959	18144	0	3741.12	0.01	-18.5131	0	0	-	-	-	-
