# Supplementary material for: Global Gene Expression Analysis of the Zoonotic Parasite Trichinella spiralis Revealed Novel Genes in Host Parasite Interaction
Source: PLoS Negl Trop Dis. 2012 Aug 28;6(8):e1794. doi: 10.1371/journal.pntd.0001794 (PMC3429391; doi:10.1371/journal.pntd.0001794)
Supplement: File S7 — Genes encoding proteinases and proteins in metabolic pathways. (XLS) [file pntd.0001794.s007.xls]

## Sheet: Sheet1
Supplementary file 7: Genes encoding proteiases and proteins in metabolic pathways.
Serine protease
#gene identifier	TS-Ad_raw(5003105)	TS-Ad_norm(TPM)	TS-ML_raw(5077645)	TS-ML_norm(TPM)	TS-NBL_raw(4849883)	TS-NBL_norm(TPM)	GO Component	GO Function	GO Process	blast nr
Tsp_00436	10	2	3	0.59	66058	13620.5	-	GO:0003824//catalytic activity	-	gi|13242039|gb|AAK16520.1|AF331160_1/4.8657e-115/newborn larvae-specific serine protease SS2 [Trichinella spiralis]
Tsp_01446	3	0.6	32	6.3	3216	663.11	-	GO:0003824//catalytic activity	-	gi|118776364|gb|ABL14199.1|/5.47327e-80/mast cell protease-2-like protein [Trichinella spiralis]
Tsp_15812	4944	988.19	2848	560.89	477	98.35	-	-	-	gi|164521938|gb|ABY60757.1|/2.67548e-61/putative serine protease [Trichinella spiralis]
Tsp_07750	10462	2091.1	5648	1112.33	449	92.58	-	GO:0003824//catalytic activity	-	gi|4097489|gb|AAD09211.1|/4.47284e-41/serine proteinase [Trichinella spiralis]
Tsp_04638	0	0	0	0	321	66.19	-	GO:0016787//hydrolase activity	-	gi|118776366|gb|ABL14200.1|/2.18922e-69/elastase 2A-like protein [Trichinella spiralis]
Tsp_03237	75	14.99	78	15.36	360	74.23	GO:0044424//intracellular part;GO:0016020//membrane;GO:0044421//extracellular region part	GO:0070011	GO:0031638//zymogen activation;GO:0009725//response to hormone stimulus;GO:0006954//inflammatory response;GO:0072376;GO:0030195//negative regulation of blood coagulation	gi|260830856|ref|XP_002610376.1|/1.74548e-30/hypothetical protein BRAFLDRAFT_277744 [Branchiostoma floridae]
Tsp_14148	731	146.11	211	41.55	305	62.89	-	GO:0008233//peptidase activity	GO:0007613//memory;GO:0048518;GO:0065008;GO:0050794//regulation of cellular process;GO:0019538//protein metabolic process	gi|156402893|ref|XP_001639824.1|/1.28969e-10/predicted protein [Nematostella vectensis]
Tsp_10899	56	11.19	35	6.89	160	32.99	-	GO:0016787//hydrolase activity	-	gi|260830856|ref|XP_002610376.1|/9.418e-33/hypothetical protein BRAFLDRAFT_277744 [Branchiostoma floridae]
Tsp_07634	255	50.97	124	24.42	91	18.76	-	-	-	-
Tsp_01972	385	76.95	225	44.31	90	18.56	-	GO:0003824//catalytic activity	-	gi|164521944|gb|ABY60760.1|/7.10082e-158/putative serine protease [Trichinella spiralis]
Tsp_07356	1313	262.44	287	56.52	88	18.14	GO:0044464//cell part	GO:0003824//catalytic activity	GO:0048731;GO:0048519;GO:0048518;GO:0065008;GO:0042060//wound healing;GO:0009987//cellular process	gi|13242031|gb|AAK16516.1|AF331156_1/0/serine protease precursor [Trichinella spiralis]
Tsp_05907	0	0	49	9.65	63	12.99	-	-	-	-
Tsp_08622	72	14.39	29	5.71	56	11.55	-	GO:0008233//peptidase activity	GO:0031572//G2/M transition DNA damage checkpoint	gi|291243383|ref|XP_002741581.1|/4.66069e-22/PREDICTED: cubilin-like [Saccoglossus kowalevskii]
Tsp_04841	6	1.2	0	0	46	9.48	GO:0044424//intracellular part;GO:0016020//membrane;GO:0044421//extracellular region part	GO:0070011	GO:0031638//zymogen activation;GO:0002353//plasma kallikrein-kinin cascade;GO:0030195//negative regulation of blood coagulation	gi|13242031|gb|AAK16516.1|AF331156_1/9.5446e-11/serine protease precursor [Trichinella spiralis]
Tsp_09782	12	2.4	98	19.3	34	7.01	-	-	-	gi|168805929|gb|ACA28930.1|/1.80549e-06/serine protease [Trichinella spiralis]
Tsp_07771	0	0	7	1.38	29	5.98	-	GO:0003824//catalytic activity	GO:0048583	gi|297285905|ref|XP_001102560.2|/6.75727e-09/PREDICTED: transmembrane protease serine 9-like [Macaca mulatta]
Tsp_03015	44	8.79	116	22.85	19	3.92	-	GO:0016787//hydrolase activity	-	gi|4097489|gb|AAD09211.1|/1.98857e-10/serine proteinase [Trichinella spiralis]
Tsp_05908	0	0	85	16.74	19	3.92	-	-	-	gi|126332363|ref|XP_001377953.1|/4.43705e-09/PREDICTED: similar to oviductin [Monodelphis domestica]
Tsp_00338	0	0	2	0.39	18	3.71	-	-	-	gi|292618576|ref|XP_699416.3|/9.4055e-29/PREDICTED: conserved hypothetical protein-like [Danio rerio]
Tsp_00423	22	4.4	84	16.54	15	3.09	GO:0005768//endosome	GO:0005488//binding	GO:0060553	gi|164521938|gb|ABY60757.1|/2.18539e-23/putative serine protease [Trichinella spiralis]
Tsp_14046	4107	820.89	0	0	13	2.68	-	-	-	gi|164521940|gb|ABY60758.1|/3.16216e-61/putative serine protease [Trichinella spiralis]
Tsp_06804	5	1	29	5.71	11	2.27	-	-	-	-
Tsp_00337	0	0	8	1.58	11	2.27	-	-	-	-
Tsp_13595	0	0	7	1.38	11	2.27	-	GO:0003824//catalytic activity	-	gi|197246685|gb|AAI68526.1|/1.28366e-17/Polyprotein, serine proteases and ovochymase regions [Xenopus laevis]
Tsp_01064	2	0.4	44	8.67	4	0.82	-	GO:0016787//hydrolase activity	-	gi|168805933|gb|ACA28932.1|/9.00957e-106/serine protease [Trichinella spiralis]
Tsp_00747	74	14.79	14	2.76	4	0.82	-	-	GO:0009987//cellular process;GO:0065007//biological regulation;GO:0032501//multicellular organismal process	gi|168805929|gb|ACA28930.1|/6.6531e-17/serine protease [Trichinella spiralis]
Tsp_12800	30	6	3	0.59	3	0.62	-	-	-	-
Tsp_03012	92	18.39	79	15.56	0	0	GO:0044464//cell part	GO:0008233//peptidase activity	GO:0048731;GO:0048519;GO:0048518;GO:0051239;GO:0007596//blood coagulation;GO:0009987//cellular process	gi|4097489|gb|AAD09211.1|/5.17425e-11/serine proteinase [Trichinella spiralis]
Tsp_01067	0	0	79	15.56	0	0	-	GO:0003824//catalytic activity	-	gi|168805931|gb|ACA28931.1|/3.73998e-106/serine protease [Trichinella spiralis]
Tsp_14437	41	8.19	7	1.38	0	0	-	GO:0003824//catalytic activity	GO:0006952//defense response;GO:0040007//growth;GO:0031016//pancreas development;GO:0009887//organ morphogenesis;GO:0050793//regulation of developmental process;GO:0000122//negative regulation of transcription from RNA polymerase II promoter;GO:0008283//cell proliferation;GO:0007166//cell surface receptor linked signaling pathway;GO:0010551//regulation of gene-specific transcription from RNA poly…	gi|164521944|gb|ABY60760.1|/3.1101e-104/putative serine protease [Trichinella spiralis]
Serpin
#gene identifier	TS-Ad_raw(5003105)	TS-Ad_norm(TPM)	TS-ML_raw(5077645)	TS-ML_norm(TPM)	TS-NBL_raw(4849883)	TS-NBL_norm(TPM)	GO Component	GO Function	GO Process	blast nr
Tsp_00173	64	12.79	64	12.6	333	68.66	-	GO:0004866//endopeptidase inhibitor activity	-	gi|7542480|gb|AAF63473.1|AF231948_1/5.73691e-174/serine proteinase inhibitor [Trichinella spiralis]
Tsp_03548	27	5.4	15	2.95	28	5.77	-	-	-	gi|308510805|ref|XP_003117585.1|/1.74558e-25/hypothetical protein CRE_00895 [Caenorhabditis remanei]
Tsp_11199	6	1.2	2	0.39	0	0	-	-	-	gi|308501729|ref|XP_003113049.1|/1.14546e-25/hypothetical protein CRE_25335 [Caenorhabditis remanei]
Tsp_00174	0	0	26	5.12	0	0	-	GO:0005488//binding	-	gi|113200391|gb|ABI32311.1|/1.58397e-51/serpin [Trichinella sp. ML-2006]
Tsp_07895	19	3.8	4	0.79	26	5.36	-	-	-	-
Tsp_02936	0	0	7	1.38	5	1.03	-	-	-	gi|268562481|ref|XP_002638618.1|/5.46233e-118/Hypothetical protein CBG05670 [Caenorhabditis briggsae]
Tsp_01570	14	2.8	13	2.56	343	70.72	-	-	-	gi|185132436|ref|NP_001117987.1|/6.94591e-54/leukocyte elastase inhibitor [Oncorhynchus mykiss]
Tsp_08879	55	10.99	26	5.12	0	0	GO:0016020//membrane	GO:0030414//peptidase inhibitor activity	GO:0010466//negative regulation of peptidase activity	gi|159162822|pdb|1PCE|A/4.82085e-07/Chain A, Solution Structure And Dynamics Of Pec-60, A Protein Of The Kazal Type Inhibitor Family, Determined By Nuclear Magnetic Resonance Spectroscopy
Tsp_02932	6	1.2	9	1.77	13	2.68	-	-	-	gi|170585160|ref|XP_001897354.1|/2.1246e-101/Kunitz/Bovine pancreatic trypsin inhibitor domain containing protein [Brugia malayi]
Tsp_03665	26	5.2	21	4.14	31	6.39	-	-	GO:0009790//embryo development	gi|268580609|ref|XP_002645287.1|/4.13791e-50/Hypothetical protein CBG00196 [Caenorhabditis briggsae]
Tsp_08379	15	3	49	9.65	35	7.22	-	GO:0016614//oxidoreductase activity, acting on CH-OH group of donors	GO:0044237//cellular metabolic process	gi|27374491|gb|AAO12427.1|/1.3999e-41/Malate dehydrogenase protein 1, isoform b, confirmed by transcript evidence [Caenorhabditis elegans]
Tsp_06688	12	2.4	27	5.32	208	42.89	-	-	-	gi|312065404|ref|XP_003135774.1|/4.83107e-143/kunitz/Bovine pancreatic trypsin inhibitor domain-containing protein [Loa loa]
Tsp_08601	2	0.4	0	0	2	0.41	-	-	-	gi|242020688|ref|XP_002430784.1|/8.75306e-65/Agrin precursor, putative [Pediculus humanus corporis]
Tsp_13823	0	0	0	0	2	0.41	-	-	-	gi|170593953|ref|XP_001901728.1|/1.20797e-34/Kunitz/Bovine pancreatic trypsin inhibitor domain containing protein [Brugia malayi]
Tsp_05755	2	0.4	0	0	22	4.54	-	-	-	gi|307213506|gb|EFN88915.1|/5.80856e-19/Follistatin-related protein 5 [Harpegnathos saltator]
Tsp_00013	22	4.4	0	0	32	6.6	-	-	-	gi|309363153|emb|CAP27162.2|/6.68879e-90/hypothetical protein CBG_06944 [Caenorhabditis briggsae AF16]
Tsp_03278	11	2.2	19	3.74	12	2.47	-	-	-	gi|156551686|ref|XP_001601735.1|/1.9629e-33/PREDICTED: similar to papilin [Nasonia vitripennis]
Tsp_14836	0	0	0	0	2	0.41	-	-	-	gi|193699971|ref|XP_001951980.1|/6.12151e-10/PREDICTED: similar to papilin [Acyrthosiphon pisum]
Tsp_04118	11	2.2	8	1.58	27	5.57	-	-	-	gi|312080819|ref|XP_003142763.1|/1.53628e-22/hypothetical protein LOAG_07181 [Loa loa]
Tsp_09479	8	1.6	16	3.15	653	134.64	-	-	-	gi|3878490|emb|CAA99886.1|/2.06195e-30/C. elegans protein K10D3.4, confirmed by transcript evidence [Caenorhabditis elegans]
Tsp_02942	5	1	4	0.79	3	0.62	-	-	-	gi|170572683|ref|XP_001892196.1|/2.39791e-41/Kunitz/Bovine pancreatic trypsin inhibitor domain containing protein [Brugia malayi]
Zinc metalloproteinase
#gene identifier	TS-Ad_raw(5003105)	TS-Ad_norm(TPM)	TS-ML_raw(5077645)	TS-ML_norm(TPM)	TS-NBL_raw(4849883)	TS-NBL_norm(TPM)	GO Component	GO Function	GO Process	blast nr
Tsp_04481	368	73.55	528	103.99	1831	377.53	-	GO:0016787//hydrolase activity	-	gi|297206938|gb|ADI24628.1|/1.1419e-34/Nematode astacin protease protein 4, isoform c [Caenorhabditis elegans]
Tsp_06545	8	1.6	33	6.5	0	0	-	-	-	gi|242011856|ref|XP_002426660.1|/1.77821e-42/zinc metalloproteinase, putative [Pediculus humanus corporis]
Tsp_08301	2	0.4	2	0.39	0	0	-	GO:0070011	-	gi|308451255|ref|XP_003088602.1|/2.74564e-43/hypothetical protein CRE_21080 [Caenorhabditis remanei]
Tsp_01304	17	3.4	79	15.56	361	74.43	-	GO:0005488//binding;GO:0070011	GO:0009790//embryo development;GO:0018996//molting cycle, collagen and cuticulin-based cuticle	gi|20067165|gb|AAM09529.1|/5.99107e-171/metalloproteinase [Trichinella spiralis]
Tsp_00923	17	3.4	13	2.56	69	14.23	-	-	-	gi|312103160|ref|XP_003150090.1|/3.47453e-29/hypothetical protein LOAG_14547 [Loa loa]
Tsp_00804	0	0	0	0	1675	345.37	-	-	GO:0048856//anatomical structure development;GO:0018996//molting cycle, collagen and cuticulin-based cuticle	gi|193210526|ref|NP_509086.2|/4.74407e-28/Nematode AStacin protease family member (nas-33) [Caenorhabditis elegans]
Tsp_03159	8	1.6	3	0.59	66	13.61	-	GO:0008233//peptidase activity	-	gi|273529742|gb|ACZ98149.1|/8.08334e-66/astacin protease precursor [Steinernema carpocapsae]
Tsp_03157	70	13.99	69	13.59	44	9.07	-	GO:0008233//peptidase activity	-	gi|308491274|ref|XP_003107828.1|/1.16147e-53/CRE-NAS-8 protein [Caenorhabditis remanei]
Tsp_03942	28	5.6	81	15.95	139	28.66	-	GO:0016787//hydrolase activity	-	gi|158298379|ref|XP_318543.4|/1.93475e-13/AGAP010764-PA [Anopheles gambiae str. PEST]
Tsp_05948	4	0.8	0	0	0	0	-	-	-	gi|221129945|ref|XP_002163897.1|/1.05229e-09/PREDICTED: similar to astacin family metalloendopeptidase FARM-1 [Hydra magnipapillata]
Superoxide dismutase
#gene identifier	TS-Ad_raw(5003105)	TS-Ad_norm(TPM)	TS-ML_raw(5077645)	TS-ML_norm(TPM)	TS-NBL_raw(4849883)	TS-NBL_norm(TPM)	GO Component	GO Function	GO Process	blast nr
Tsp_01933	215	42.97	120	23.63	613	126.39	GO:0005759//mitochondrial matrix;GO:0019866//organelle inner membrane;GO:0000267//cell fraction	GO:0016209//antioxidant activity;GO:0003824//catalytic activity;GO:0005515//protein binding;GO:0003676//nucleic acid binding;GO:0046914//transition metal ion binding	GO:0033483;GO:0048468//cell development;GO:0048534;GO:0050954//sensory perception of mechanical stimulus;GO:0042391//regulation of membrane potential;GO:0055080//cation homeostasis;GO:0050931//pigment cell differentiation;GO:0022900//electron transport ch	gi|21702729|gb|AAM76074.1|/7.44273e-81/Mn superoxide dismutase [Trichinella pseudospiralis]
Tsp_12552	935	186.88	745	146.72	469	96.7	GO:0005759//mitochondrial matrix;GO:0019866//organelle inner membrane;GO:0000267//cell fraction	GO:0016209//antioxidant activity;GO:0003824//catalytic activity;GO:0005515//protein binding;GO:0003676//nucleic acid binding;GO:0046914//transition metal ion binding	GO:0033483;GO:0048468//cell development;GO:0048534;GO:0050954//sensory perception of mechanical stimulus;GO:0042391//regulation of membrane potential;GO:0055080//cation homeostasis;GO:0050931//pigment cell differentiation;GO:0022900//electron transport ch	gi|21702729|gb|AAM76074.1|/5.77098e-80/Mn superoxide dismutase [Trichinella pseudospiralis]
Tsp_11103	149	29.78	316	62.23	70	14.43	-	GO:0016209//antioxidant activity;GO:0003824//catalytic activity	GO:0010035//response to inorganic substance;GO:0010033//response to organic substance;GO:0008152//metabolic process;GO:0019725//cellular homeostasis	gi|21702731|gb|AAM76075.1|/1.19505e-71/cytoplasmic Cu/Zn superoxide dismutase [Trichinella pseudospiralis]
Tsp_06126	54	10.79	15	2.95	398	82.06	GO:0070013;GO:0044444//cytoplasmic part;GO:0005634//nucleus;GO:0044421//extracellular region part	GO:0016209//antioxidant activity;GO:0005515//protein binding;GO:0046914//transition metal ion binding	GO:0001932//regulation of protein phosphorylation;GO:0044093;GO:0048519;GO:0042391//regulation of membrane potential;GO:0016043//cellular component organization;GO:0042981//regulation of apoptosis;GO:0048513//organ development;GO:0007568//aging;GO:0009058	gi|27065839|pdb|1N19|A/1.68345e-16/Chain A, Structure Of The Hsod A4v Mutant
Glutathione
#gene identifier	TS-Ad_raw(5003105)	TS-Ad_norm(TPM)	TS-ML_raw(5077645)	TS-ML_norm(TPM)	TS-NBL_raw(4849883)	TS-NBL_norm(TPM)	GO Component	GO Function	GO Process	blast nr
Tsp_02268	40	8	121	23.83	90	18.56	-	GO:0003824//catalytic activity	-	gi|256081811|ref|XP_002577161.1|/4.34563e-31/glutathione peroxidase [Schistosoma mansoni]
Tsp_02272	23	4.6	9	1.77	21	4.33	-	-	-	gi|164608818|gb|ABY62740.1|/2.9629e-28/phospholipid-hydroperoxide glutathione peroxidase [Artemia franciscana]
Glycolysis
#gene identifier	TS-Ad_raw(5003105)	TS-Ad_norm(TPM)	TS-ML_raw(5077645)	TS-ML_norm(TPM)	TS-NBL_raw(4849883)	TS-NBL_norm(TPM)	GO Component	GO Function	GO Process	blast nr
Phosphofructokinase
Tsp_05639	19	3.8	43	8.47	338	69.69	GO:0044424//intracellular part	GO:0016301//kinase activity;GO:0000166//nucleotide binding	GO:0044237//cellular metabolic process	gi|38304370|gb|AAR16088.1|/0/phosphofructokinase [Ascaris suum]
Hexokinase
Tsp_08386	175	34.98	138	27.18	119	24.54	-	GO:0016772//transferase activity, transferring phosphorus-containing groups;GO:0000166//nucleotide binding	GO:0005975//carbohydrate metabolic process;GO:0044237//cellular metabolic process	gi|170586054|ref|XP_001897796.1|/1.74917e-37/Hexokinase family protein [Brugia malayi]
Tsp_05367	20	4	4	0.79	30	6.19	-	GO:0032559;GO:0016772//transferase activity, transferring phosphorus-containing groups	GO:0006796//phosphate metabolic process;GO:0006007//glucose catabolic process	gi|312092957|ref|XP_003147517.1|/4.5591e-41/hexokinase [Loa loa]
Pyruvate kinase
Tsp_08030	9	1.8	14	2.76	149	30.72	-	-	-	gi|170587734|ref|XP_001898629.1|/2.90293e-89/Pyruvate kinase, M2 isozyme [Brugia malayi]
Enolase
Tsp_09466	1813	362.37	1393	274.34	7267	1498.39	GO:0043231//intracellular membrane-bounded organelle;GO:0044444//cytoplasmic part	GO:0030528//transcription regulator activity;GO:0003712//transcription cofactor activity;GO:0001071//nucleic acid binding transcription factor activity;GO:0003824//catalytic activity;GO:0005488//binding	GO:0006357//regulation of transcription from RNA polymerase II promoter;GO:0051707//response to other organism;GO:0006007//glucose catabolic process;GO:0016049//cell growth	gi|296940220|gb|ADH95417.1|/8.52105e-136/enolase [Steinernema carpocapsae]
Anaerobic metabolism
#gene identifier	TS-Ad_raw(5003105)	TS-Ad_norm(TPM)	TS-ML_raw(5077645)	TS-ML_norm(TPM)	TS-NBL_raw(4849883)	TS-NBL_norm(TPM)	GO Component	GO Function	GO Process	blast nr
Lactate dehydrogenase
Tsp_08060	52	10.39	88	17.33	434	89.49	GO:0043231//intracellular membrane-bounded organelle;GO:0042995//cell projection;GO:0044444//cytoplasmic part;GO:0000267//cell fraction	GO:0004457//lactate dehydrogenase activity;GO:0005515//protein binding;GO:0000166//nucleotide binding	GO:0006007//glucose catabolic process;GO:0048545//response to steroid hormone stimulus;GO:0006915//apoptosis;GO:0000302//response to reactive oxygen species;GO:0009746;GO:0031667//response to nutrient levels;GO:0032787//monocarboxylic acid metabolic process;GO:0048513//organ development;GO:0046496;GO:0007154//cell communication	gi|307169552|gb|EFN62194.1|/1.16218e-67/L-lactate dehydrogenase [Camponotus floridanus]
Phosphoenolpyruvate carboxykinase
Tsp_07989	35	7	50	9.85	262	54.02	-	-	-	gi|464437|sp|Q05893.1|PPCK_ASCSU/0/RecName: Full=Phosphoenolpyruvate carboxykinase [GTP]; Short=PEPCK; AltName: Full=Phosphoenolpyruvate carboxylase
Citric acid cycle
#gene identifier	TS-Ad_raw(5003105)	TS-Ad_norm(TPM)	TS-ML_raw(5077645)	TS-ML_norm(TPM)	TS-NBL_raw(4849883)	TS-NBL_norm(TPM)	GO Component	GO Function	GO Process	blast nr
Pyruvate dehydrogenase
Tsp_03114	1029	205.67	1167	229.83	210	43.3	-	GO:0004738//pyruvate dehydrogenase activity	GO:0008152//metabolic process	gi|268553491|ref|XP_002634731.1|/2.00681e-76/Hypothetical protein CBG21051 [Caenorhabditis briggsae]
Tsp_08643	16	3.2	26	5.12	0	0	GO:0043231//intracellular membrane-bounded organelle	GO:0016903//oxidoreductase activity, acting on the aldehyde or oxo group of donors	GO:0007292//female gamete generation;GO:0040009//regulation of growth rate;GO:0006897//endocytosis;GO:0008152//metabolic process;GO:0009790//embryo development	gi|308509166|ref|XP_003116766.1|/1.03962e-53/hypothetical protein CRE_02025 [Caenorhabditis remanei]
Citrate synthase
Tsp_01728	38	7.6	20	3.94	0	0	-	GO:0016746//transferase activity, transferring acyl groups	-	gi|157427728|ref|NP_001098772.1|/8.91443e-96/ATP citrate lyase [Sus scrofa]
Isocitrate dehydrogenase
Tsp_05617	1492	298.21	176	34.66	190	39.18	GO:0030062//mitochondrial tricarboxylic acid cycle enzyme complex	GO:0005488//binding;GO:0004448//isocitrate dehydrogenase activity	GO:0043648//dicarboxylic acid metabolic process;GO:0019674//NAD metabolic process;GO:0009060//aerobic respiration	gi|3024009|sp|Q93353.1|IDH3B_CAEEL/2.79443e-78/RecName: Full=Probable isocitrate dehydrogenase [NAD] subunit beta, mitochondrial; AltName: Full=Isocitric dehydrogenase subunit beta; AltName: Full=NAD(+)-specific ICDH subunit beta; Flags: Precursor
Tsp_06181	28	5.6	140	27.57	2	0.41	GO:0043231//intracellular membrane-bounded organelle;GO:0019866//organelle inner membrane	GO:0046872//metal ion binding;GO:0004448//isocitrate dehydrogenase activity;GO:0000166//nucleotide binding	GO:0055114//oxidation-reduction process;GO:0043648//dicarboxylic acid metabolic process	gi|290981229|ref|XP_002673333.1|/3.92678e-92/isocitrate dehydrogenase NADP-dependent [Naegleria gruberi]
