# Supplementary material for: Global Gene Expression Analysis of the Zoonotic Parasite Trichinella spiralis Revealed Novel Genes in Host Parasite Interaction
Source: PLoS Negl Trop Dis. 2012 Aug 28;6(8):e1794. doi: 10.1371/journal.pntd.0001794 (PMC3429391; doi:10.1371/journal.pntd.0001794)
Supplement: File S8 — GO annotation of genes. The first column represents the names of the main GO categories. The second column lists the names of the secondary GO-terms. The last column represents the numbers and percentages of genes annotated to the given GO-terms. (XLS) [file pntd.0001794.s008.xls]

## Sheet: Sheet1
Supplementary file 8. GO annotation of genes.
First Class	Second Class	Genome frequency of use
cellular_component	cell	2838 out of 2904 genes, 97.7%
cellular_component	cell part	2835 out of 2904 genes, 97.6%
cellular_component	envelope	97 out of 2904 genes, 3.3%
cellular_component	extracellular region	66 out of 2904 genes, 2.3%
cellular_component	extracellular region part	59 out of 2904 genes, 2.0%
cellular_component	macromolecular complex	590 out of 2904 genes, 20.3%
cellular_component	membrane-enclosed lumen	346 out of 2904 genes, 11.9%
cellular_component	organelle	1746 out of 2904 genes, 60.1%
cellular_component	organelle part	889 out of 2904 genes, 30.6%
cellular_component	synapse	31 out of 2904 genes, 1.1%
molecular_function	antioxidant activity	18 out of 3323 genes, 0.5%
molecular_function	binding	2340 out of 3323 genes, 70.4%
molecular_function	catalytic activity	1659 out of 3323 genes, 49.9%
molecular_function	enzyme regulator activity	110 out of 3323 genes, 3.3%
molecular_function	molecular transducer activity	160 out of 3323 genes, 4.8%
molecular_function	nucleic acid binding transcription factor activity	124 out of 3323 genes, 3.7%
molecular_function	protein binding transcription factor activity	36 out of 3323 genes, 1.1%
molecular_function	structural molecule activity	64 out of 3323 genes, 1.9%
molecular_function	transcription regulator activity	116 out of 3323 genes, 3.5%
molecular_function	transporter activity	225 out of 3323 genes, 6.8%
biological_process	anatomical structure formation	93 out of 3265 genes, 2.8%
biological_process	biological adhesion	36 out of 3265 genes, 1.1%
biological_process	biological regulation	1218 out of 3265 genes, 37.3%
biological_process	cellular component biogenesis	240 out of 3265 genes, 7.4%
biological_process	cellular component organization	793 out of 3265 genes, 24.3%
biological_process	cellular process	2406 out of 3265 genes, 73.7%
biological_process	death	107 out of 3265 genes, 3.3%
biological_process	developmental process	1201 out of 3265 genes, 36.8%
biological_process	establishment of localization	710 out of 3265 genes, 21.7%
biological_process	growth	127 out of 3265 genes, 3.9%
biological_process	immune system process	98 out of 3265 genes, 3.0%
biological_process	localization	827 out of 3265 genes, 25.3%
biological_process	locomotion	199 out of 3265 genes, 6.1%
biological_process	metabolic process	1668 out of 3265 genes, 51.1%
biological_process	multi-organism process	66 out of 3265 genes, 2.0%
biological_process	multicellular organismal process	1278 out of 3265 genes, 39.1%
biological_process	negative regulation of biosynthetic process	20 out of 3265 genes, 0.6%
biological_process	positive regulation of biological process	209 out of 3265 genes, 6.4%
biological_process	regulation of biological process	1096 out of 3265 genes, 33.6%
biological_process	reproduction	327 out of 3265 genes, 10.0%
biological_process	reproductive process	312 out of 3265 genes, 9.6%
biological_process	response to stimulus	679 out of 3265 genes, 20.8%
biological_process	rhythmic process	11 out of 3265 genes, 0.3%
biological_process	signaling process	277 out of 3265 genes, 8.5%
biological_process	signaling	542 out of 3265 genes, 16.6%
biological_process	viral reproduction	26 out of 3265 genes, 0.8%
