# Supplementary material for: Global Gene Expression Analysis of the Zoonotic Parasite Trichinella spiralis Revealed Novel Genes in Host Parasite Interaction
Source: PLoS Negl Trop Dis. 2012 Aug 28;6(8):e1794. doi: 10.1371/journal.pntd.0001794 (PMC3429391; doi:10.1371/journal.pntd.0001794)
Supplement: File S9 — KO annotation of genes. The first column represents the pathways and classified functional annotations. The second column represents the number of differentially expressed genes belonging to the pathway. The third column represents the number of all genes belonging to the pathway. ‘Genes’ means the gene involved in the annotated pathways. ‘KOs’ means the KEGG Ontology belonging to the pathway. (XLS) [file pntd.0001794.s009.xls]

## Sheet: KO Ad vs ML
Supplementary file 9. KO annotation of genes.
#Pathway(Ad vs ML)	differentially expressed genes with pathway annotation	All genes with pathway annotation	FDR	Pathway ID	Genes	KOs
Histidine metabolism	7	11	0.000811008	ko00340	Tsp_06313;Tsp_00610;Tsp_00181;Tsp_08223;Tsp_09736;Tsp_04582;Tsp_05558	K00599+K01593
Sphingolipid metabolism	9	20	0.00376884	ko00600	Tsp_09460;Tsp_04892;Tsp_02667;Tsp_06576;Tsp_10987;Tsp_13140;Tsp_06755;Tsp_01461;Tsp_10343	K12348+K12309+K04714+K01080+K04718+K01634+K00720
Peroxisome	13	35	0.0041713	ko04146	Tsp_00454;Tsp_06181;Tsp_03432;Tsp_00453;Tsp_03711;Tsp_03438;Tsp_12645;Tsp_11103;Tsp_06708;Tsp_06629;Tsp_10555;Tsp_06126;Tsp_02522	K01897+K00031+K05678+K00308+K03426+K04565+K13273+K08764+K12663
Porphyrin and chlorophyll metabolism	7	15	0.00829973	ko00860	Tsp_09026;Tsp_03256;Tsp_01114;Tsp_08871;Tsp_14017;Tsp_09976;Tsp_03721	K14163+K01195+K00699+K00798+K01885
Linoleic acid metabolism	6	12	0.00971796	ko00591	Tsp_05751;Tsp_05911;Tsp_08927;Tsp_00749;Tsp_02573;Tsp_03967	K00100+K07424+K01047
Steroid hormone biosynthesis	5	9	0.0106997	ko00140	Tsp_05911;Tsp_09898;Tsp_07009;Tsp_01114;Tsp_08871	K07424+K00070+K13369+K00699
Tyrosine metabolism	13	39	0.0116713	ko00350	Tsp_06313;Tsp_05199;Tsp_00610;Tsp_00181;Tsp_08223;Tsp_07443;Tsp_06800;Tsp_09736;Tsp_05187;Tsp_08171;Tsp_04582;Tsp_05558;Tsp_06335	K00599+K00505+K01593+K00431+K00121+K07253
Prion diseases	17	60	0.0235885	ko05020	Tsp_10958;Tsp_05730;Tsp_11837;Tsp_07482;Tsp_06168;Tsp_07728;Tsp_02408;Tsp_11103;Tsp_10471;Tsp_00695;Tsp_05547;Tsp_01861;Tsp_06197;Tsp_00269;Tsp_06126;Tsp_10649;Tsp_10614	K02599+K05703+K09203+K04565+K03283+K03995+K06491
Insulin signaling pathway	30	122	0.0262965	ko04910	Tsp_08277;Tsp_13189;Tsp_01003;Tsp_06638;Tsp_07980;Tsp_01088;Tsp_10192;Tsp_03475;Tsp_06639;Tsp_04731;Tsp_08523;Tsp_05770;Tsp_05912;Tsp_05000;Tsp_06038;Tsp_06305;Tsp_06387;Tsp_06319;Tsp_04303;Tsp_06294;Tsp_00262;Tsp_10048;Tsp_01419;Tsp_06229;Tsp_06318;Tsp_0	K03099+K00665+K03083+K00688+K04707+K01106+K06086+K07203+K02183+K04440+K07199+K11262+K04438+K03259+K06269+K07204+K07207+K07189+K00922+K07196+K01084
Oocyte meiosis	25	100	0.0333302	ko04114	Tsp_11557;Tsp_06453;Tsp_08109;Tsp_00636;Tsp_05213;Tsp_06705;Tsp_08523;Tsp_11550;Tsp_02561;Tsp_08559;Tsp_06387;Tsp_10393;Tsp_02142;Tsp_06319;Tsp_11890;Tsp_06294;Tsp_04914;Tsp_10790;Tsp_01419;Tsp_06318;Tsp_07501;Tsp_12087;Tsp_11955;Tsp_08698;Tsp_00968	K03349+K03353+K06268+K02537+K03362+K02183+K03351+K06631+K13056+K06269+K05867+K05868+K03357+K04367+K02602+K11481+K03363+K06669
Circadian rhythm - fly	4	8	0.0352739	ko04711	Tsp_01003;Tsp_05967;Tsp_08186;Tsp_10251	K03083+K09057+K02633
Mismatch repair	7	20	0.0452675	ko03430	Tsp_05919;Tsp_12822;Tsp_01414;Tsp_10836;Tsp_06737;Tsp_09659;Tsp_07124	K08739+K08737+K10756+K10754+K08735+K07466
Adipocytokine signaling pathway	13	46	0.0453216	ko04920	Tsp_00454;Tsp_00453;Tsp_04731;Tsp_05770;Tsp_05912;Tsp_05000;Tsp_12645;Tsp_10227;Tsp_10593;Tsp_03662;Tsp_06708;Tsp_03230;Tsp_02790	K01897+K07203+K04440+K07199+K11262+K08765+K07293+K07299+K08525+K01084

## Sheet: KO NBL vs ML
#Pathway(NBL vs ML)	differentially expressed genes with pathway annotation	All genes with pathway annotation	FDR	Pathway ID	Genes	KOs
Salivary secretion	30	62	4.85611e-05	ko04970	Tsp_01377;Tsp_05536;Tsp_07443;Tsp_02836;Tsp_02544;Tsp_14357;Tsp_07376;Tsp_14410;Tsp_00603;Tsp_10406;Tsp_03923;Tsp_02677;Tsp_03217;Tsp_15866;Tsp_02545;Tsp_03463;Tsp_08128;Tsp_05871;Tsp_10072;Tsp_12157;Tsp_10880;Tsp_08698;Tsp_03124;Tsp_02403;Tsp_04025;Tsp_0	K10951+K04135+K04136+K04141+K12550+K05858+K05850+K07376+K01176+K02183+K04975+K01539+K01540+K04345+K04634+K13504+K02677+K04936+K04137
Glycolysis / Gluconeogenesis	20	40	0.000511298	ko00010	Tsp_08643;Tsp_03154;Tsp_03114;Tsp_00588;Tsp_09639;Tsp_02466;Tsp_08030;Tsp_05639;Tsp_05422;Tsp_05367;Tsp_05145;Tsp_07989;Tsp_09466;Tsp_08060;Tsp_09960;Tsp_06756;Tsp_04645;Tsp_04323;Tsp_06139;Tsp_00519	K00161+K00382+K00162+K01895+K01623+K01834+K00873+K00850+K08074+K00844+K01810+K01596+K01689+K00016+K01084+K00128+K00927+K13953
Calcium signaling pathway	41	105	0.000848896	ko04020	Tsp_05536;Tsp_08109;Tsp_01983;Tsp_00516;Tsp_08674;Tsp_13224;Tsp_02544;Tsp_14357;Tsp_06859;Tsp_02881;Tsp_03489;Tsp_14410;Tsp_10406;Tsp_05002;Tsp_01145;Tsp_09715;Tsp_06315;Tsp_03217;Tsp_11217;Tsp_13140;Tsp_05005;Tsp_02545;Tsp_03463;Tsp_08128;Tsp_05871;Tsp_0	K04135+K04136+K04141+K06268+K05863+K12042+K05865+K04361+K02522+K05858+K05850+K04850+K05849+K00907+K02183+K05860+K04282+K04604+K04718+K04345+K04634+K04515+K02677+K13755+K04248+K04163+K04137+K05864+K04322
Type I diabetes mellitus	5	5	0.000948164	ko04940	Tsp_11646;Tsp_07700;Tsp_00016;Tsp_04917;Tsp_12941	K04077+K01294+K01580+K07817
Pyruvate metabolism	13	26	0.00489195	ko00620	Tsp_08643;Tsp_03154;Tsp_03114;Tsp_11062;Tsp_06588;Tsp_00588;Tsp_05969;Tsp_08030;Tsp_02919;Tsp_07989;Tsp_08060;Tsp_06756;Tsp_06139	K00161+K00382+K00162+K01759+K00102+K01895+K01958+K00873+K00029+K01596+K00016+K00128
Epithelial cell signaling in Helicobacter pylori infection	17	38	0.00584279	ko05120	Tsp_06187;Tsp_07847;Tsp_04387;Tsp_08674;Tsp_11257;Tsp_11623;Tsp_00231;Tsp_07477;Tsp_06498;Tsp_05337;Tsp_09372;Tsp_00230;Tsp_11165;Tsp_06253;Tsp_03128;Tsp_02924;Tsp_02487	K04393+K04409+K04392+K04361+K02145+K05728+K02154+K02155+K02147+K04448+K03662+K05701+K02151+K04441+K02144+K02153
Glutathione metabolism	11	21	0.00608698	ko00480	Tsp_10270;Tsp_02567;Tsp_06181;Tsp_11458;Tsp_04092;Tsp_01881;Tsp_08181;Tsp_01479;Tsp_10548;Tsp_07997;Tsp_10859	K05360+K00036+K00031+K10807+K10808+K11142+K01581+K00681+K11140+K01255
Rheumatoid arthritis	12	24	0.00680003	ko05323	Tsp_07240;Tsp_11257;Tsp_00087;Tsp_00231;Tsp_07477;Tsp_06498;Tsp_05337;Tsp_09372;Tsp_00230;Tsp_06253;Tsp_02924;Tsp_02487	K10159+K02145+K05096+K02154+K02155+K02147+K04448+K03662+K02151+K02144+K02153
Phototransduction	11	22	0.00947675	ko04744	Tsp_03415;Tsp_01734;Tsp_10406;Tsp_03217;Tsp_10012;Tsp_02729;Tsp_08698;Tsp_05989;Tsp_05009;Tsp_11636;Tsp_08067	K13765+K04948+K02183+K13764+K04536+K08328
Vascular smooth muscle contraction	38	109	0.0119928	ko04270	Tsp_05536;Tsp_00749;Tsp_00331;Tsp_04213;Tsp_03323;Tsp_05956;Tsp_05568;Tsp_02544;Tsp_07376;Tsp_02984;Tsp_06859;Tsp_10146;Tsp_03489;Tsp_14410;Tsp_10406;Tsp_09715;Tsp_03217;Tsp_08431;Tsp_10381;Tsp_00039;Tsp_02545;Tsp_05569;Tsp_03463;Tsp_08128;Tsp_12157;Tsp_1	K04135+K04136+K01047+K07532+K10352+K12323+K05858+K07376+K04850+K00907+K02183+K12751+K04345+K04634+K02677+K04936+K06269+K04137+K04514
Butanoate metabolism	10	20	0.0132478	ko00650	Tsp_08643;Tsp_11447;Tsp_07841;Tsp_01940;Tsp_03114;Tsp_03967;Tsp_08371;Tsp_00016;Tsp_06902;Tsp_09673	K00161+K01027+K01692+K01641+K00162+K00100+K01896+K01580+K13524+K00109
Taurine and hypotaurine metabolism	3	3	0.0153749	ko00430	Tsp_04201;Tsp_01479;Tsp_00016	K10712+K00681+K01580
Phosphatidylinositol signaling system	30	84	0.0168407	ko04070	Tsp_02420;Tsp_09994;Tsp_05920;Tsp_13224;Tsp_11055;Tsp_01811;Tsp_02544;Tsp_14410;Tsp_10406;Tsp_05002;Tsp_03671;Tsp_03217;Tsp_05257;Tsp_05005;Tsp_02545;Tsp_13406;Tsp_16050;Tsp_06948;Tsp_09431;Tsp_08097;Tsp_12157;Tsp_08698;Tsp_07704;Tsp_00262;Tsp_02164;Tsp_1	K13711+K00923+K00921+K02522+K01109+K01099+K05858+K02183+K05860+K00901+K00889+K00922+K02677+K01106+K00981
Cardiac muscle contraction	20	52	0.0204741	ko04260	Tsp_04478;Tsp_00516;Tsp_04213;Tsp_03323;Tsp_05956;Tsp_02984;Tsp_06859;Tsp_02881;Tsp_02677;Tsp_08431;Tsp_00039;Tsp_15866;Tsp_00948;Tsp_13102;Tsp_11390;Tsp_05306;Tsp_04025;Tsp_08499;Tsp_07038;Tsp_04833	K02263+K05865+K10352+K04850+K05849+K01539+K12749+K01540+K09290+K10373
Lysosome	53	166	0.0226814	ko04142	Tsp_03306;Tsp_04892;Tsp_09377;Tsp_01409;Tsp_11285;Tsp_07747;Tsp_02997;Tsp_13572;Tsp_02382;Tsp_03319;Tsp_09629;Tsp_02383;Tsp_02413;Tsp_00775;Tsp_04256;Tsp_08540;Tsp_03818;Tsp_03464;Tsp_02569;Tsp_09125;Tsp_03824;Tsp_06028;Tsp_06808;Tsp_11476;Tsp_12139;Tsp_1	K01363+K12309+K12382+K14410+K01275+K01373+K12383+K12301+K01217+K01369+K01158+K12394+K01379+K12385+K01444+K02154+K02155+K03662+K12387+K12386+K13443+K02144
Citrate cycle (TCA cycle)	12	28	0.0280547	ko00020	Tsp_00252;Tsp_08643;Tsp_01728;Tsp_06181;Tsp_10049;Tsp_03154;Tsp_03114;Tsp_00425;Tsp_11658;Tsp_05969;Tsp_07989;Tsp_06006	K01681+K00161+K01648+K00031+K00030+K00382+K00162+K00237+K01958+K01596+K01900
Antigen processing and presentation	15	38	0.0329846	ko04612	Tsp_03306;Tsp_01409;Tsp_07747;Tsp_10886;Tsp_00775;Tsp_08725;Tsp_03752;Tsp_03464;Tsp_03161;Tsp_06317;Tsp_10062;Tsp_08903;Tsp_11549;Tsp_03312;Tsp_00061	K01363+K06698+K01369+K04079+K08057+K03283+K08056+K05870+K08064+K09490+K08054
African trypanosomiasis	6	11	0.0334184	ko05143	Tsp_02544;Tsp_14410;Tsp_06482;Tsp_02545;Tsp_08128;Tsp_12157	K05858+K04234+K04634+K02677
Olfactory transduction	14	35	0.0345165	ko04740	Tsp_08648;Tsp_07376;Tsp_10406;Tsp_03217;Tsp_03463;Tsp_02592;Tsp_04426;Tsp_08698;Tsp_00497;Tsp_00495;Tsp_02535;Tsp_05989;Tsp_05009;Tsp_11636	K04257+K07376+K02183+K04345+K04515+K13755+K00910+K08328
Ascorbate and aldarate metabolism	4	6	0.0368834	ko00053	Tsp_01114;Tsp_09433;Tsp_08871;Tsp_06756	K00699+K00012+K00128
SNARE interactions in vesicular transport	7	14	0.0371469	ko04130	Tsp_06591;Tsp_01998;Tsp_06873;Tsp_10811;Tsp_10072;Tsp_06628;Tsp_07354	K08489+K08492+K08496+K08508+K13504+K08509+K04560
Valine, leucine and isoleucine degradation	12	29	0.0373186	ko00280	Tsp_11447;Tsp_07841;Tsp_03154;Tsp_01940;Tsp_04263;Tsp_10878;Tsp_04174;Tsp_06902;Tsp_08220;Tsp_02687;Tsp_10193;Tsp_06756	K01027+K01692+K00382+K01641+K00140+K07508+K01966+K13524+K00253+K00232+K09699+K00128
Amyotrophic lateral sclerosis (ALS)	11	26	0.0384428	ko05014	Tsp_08109;Tsp_01518;Tsp_11103;Tsp_04387;Tsp_01495;Tsp_04482;Tsp_06126;Tsp_05315;Tsp_00176;Tsp_03128;Tsp_09512	K06268+K11518+K04565+K04392+K02084+K04573+K04575+K04570+K04441+K11519
Cell adhesion molecules (CAMs)	13	33	0.0462575	ko04514	Tsp_15002;Tsp_07995;Tsp_09341;Tsp_01076;Tsp_03489;Tsp_13439;Tsp_06623;Tsp_11000;Tsp_11868;Tsp_00383;Tsp_04197;Tsp_02510;Tsp_02922	K06491+K06766+K06760+K06756+K06757+K06584+K07378+K05719+K06550

## Sheet: KO NBL vs Ad
#Pathway(NBL vs Ad)	differentially expressed genes with pathway annotation	All genes with pathway annotation	FDR	Pathway ID	Genes	KOs
Olfactory transduction	21	35	0.000164004	ko04740	Tsp_08648;Tsp_00841;Tsp_05959;Tsp_00495;Tsp_00496;Tsp_07376;Tsp_08101;Tsp_02535;Tsp_03217;Tsp_02592;Tsp_03463;Tsp_10406;Tsp_05791;Tsp_04426;Tsp_08523;Tsp_05989;Tsp_04009;Tsp_05009;Tsp_00497;Tsp_11636;Tsp_08698	K04257+K05030+K00910+K07376+K08328+K02183+K04515+K04345+K08327+K13755+K04439
Phototransduction	14	22	0.000916374	ko04744	Tsp_06748;Tsp_01734;Tsp_08101;Tsp_03217;Tsp_10406;Tsp_10012;Tsp_08523;Tsp_02729;Tsp_05989;Tsp_04009;Tsp_08067;Tsp_05009;Tsp_11636;Tsp_08698	K13764+K04948+K08328+K02183+K04536+K04439+K13765
Vascular smooth muscle contraction	47	109	0.00157137	ko04270	Tsp_01419;Tsp_06387;Tsp_04213;Tsp_06319;Tsp_00479;Tsp_05690;Tsp_00331;Tsp_06318;Tsp_06433;Tsp_10880;Tsp_05569;Tsp_02544;Tsp_09402;Tsp_12306;Tsp_07376;Tsp_02984;Tsp_03487;Tsp_14410;Tsp_10146;Tsp_10380;Tsp_02535;Tsp_03217;Tsp_03489;Tsp_08128;Tsp_02545;Tsp_0	K06269+K10352+K04346+K04639+K00907+K07532+K04857+K04850+K04936+K12323+K05858+K06270+K07376+K02183+K04634+K04514+K04345+K02677+K04135+K04137+K01047+K12751+K12755
Type I diabetes mellitus	5	5	0.00222426	ko04940	Tsp_11646;Tsp_12941;Tsp_04917;Tsp_07700;Tsp_00016	K04077+K01294+K07817+K01580
Calcium signaling pathway	44	105	0.00421182	ko04020	Tsp_05690;Tsp_06433;Tsp_08674;Tsp_02881;Tsp_02544;Tsp_01145;Tsp_06315;Tsp_14357;Tsp_02477;Tsp_01558;Tsp_03487;Tsp_14410;Tsp_03217;Tsp_03489;Tsp_08128;Tsp_02592;Tsp_02545;Tsp_05871;Tsp_09715;Tsp_03463;Tsp_05002;Tsp_10406;Tsp_11217;Tsp_12157;Tsp_04404;Tsp_0	K00907+K04857+K04850+K04361+K05849+K05858+K04282+K04604+K05850+K05327+K07190+K02183+K04634+K04515+K04345+K05860+K02677+K04248+K04163+K04135+K04137+K04322+K13755+K02522+K05864+K06268+K05853+K05857
Peroxisome	18	35	0.00515853	ko04146	Tsp_06181;Tsp_00841;Tsp_06629;Tsp_06708;Tsp_10555;Tsp_04141;Tsp_02522;Tsp_11103;Tsp_12514;Tsp_06126;Tsp_11802;Tsp_02687;Tsp_12645;Tsp_03711;Tsp_03822;Tsp_03432;Tsp_00453;Tsp_01933	K00031+K13354+K13273+K01897+K08764+K13348+K12663+K04565+K13346+K13279+K00232+K00308+K05678+K04564
Bile secretion	21	43	0.00569545	ko04976	Tsp_08703;Tsp_03662;Tsp_08871;Tsp_04335;Tsp_08958;Tsp_10440;Tsp_11628;Tsp_07952;Tsp_02677;Tsp_03463;Tsp_05911;Tsp_15866;Tsp_11174;Tsp_06003;Tsp_04833;Tsp_03231;Tsp_03779;Tsp_00754;Tsp_04025;Tsp_05114;Tsp_02752	K05667+K07299+K00699+K14349+K13857+K12040+K01672+K01539+K04345+K07424+K01540+K12473+K09877+K00021+K14360
Salivary secretion	28	62	0.00620421	ko04970	Tsp_07443;Tsp_10880;Tsp_02544;Tsp_14357;Tsp_07376;Tsp_14410;Tsp_03923;Tsp_02677;Tsp_02535;Tsp_03217;Tsp_08128;Tsp_02545;Tsp_05871;Tsp_10072;Tsp_03463;Tsp_10406;Tsp_12157;Tsp_03121;Tsp_02403;Tsp_15866;Tsp_08523;Tsp_04833;Tsp_03124;Tsp_05989;Tsp_04025;Tsp_1	K12550+K04936+K05858+K05850+K07376+K04975+K01539+K02183+K04634+K13504+K04345+K02677+K04135+K04137+K01540
Collecting duct acid secretion	11	19	0.00909463	ko04966	Tsp_07952;Tsp_02487;Tsp_11257;Tsp_07477;Tsp_00230;Tsp_03779;Tsp_06498;Tsp_00754;Tsp_09296;Tsp_06253;Tsp_05114	K01672+K02153+K02145+K02155+K02154+K02147+K02148+K02151
Pentose phosphate pathway	11	19	0.00909463	ko00030	Tsp_00805;Tsp_00985;Tsp_05639;Tsp_09639;Tsp_05145;Tsp_00778;Tsp_04412;Tsp_12251;Tsp_09490;Tsp_02661;Tsp_00732	K01807+K00850+K01623+K01810+K03841+K00852+K01783+K01835+K00615+K00948
Chagas disease (American trypanosomiasis)	17	34	0.00928784	ko05142	Tsp_03161;Tsp_07240;Tsp_05943;Tsp_04401;Tsp_02544;Tsp_01435;Tsp_14410;Tsp_10201;Tsp_05337;Tsp_08128;Tsp_02545;Tsp_02388;Tsp_03331;Tsp_05770;Tsp_00897;Tsp_03128;Tsp_02482	K08057+K10159+K04500+K04382+K05858+K01283+K04534+K04448+K04634+K02649+K04440+K03456+K04441
Glycolysis / Gluconeogenesis	19	40	0.0120061	ko00010	Tsp_08643;Tsp_03114;Tsp_04713;Tsp_06756;Tsp_05639;Tsp_09639;Tsp_08030;Tsp_05145;Tsp_00778;Tsp_08060;Tsp_07989;Tsp_00588;Tsp_05422;Tsp_09960;Tsp_02466;Tsp_09466;Tsp_04645;Tsp_09490;Tsp_04323	K00161+K00162+K00844+K00128+K00850+K01623+K00873+K01810+K03841+K00016+K01596+K01895+K08074+K01084+K01834+K01689+K00927+K01835+K13953
Epithelial cell signaling in Helicobacter pylori infection	18	38	0.0147998	ko05120	Tsp_10593;Tsp_07847;Tsp_06187;Tsp_08674;Tsp_05337;Tsp_02487;Tsp_11257;Tsp_09372;Tsp_07477;Tsp_00230;Tsp_06498;Tsp_09296;Tsp_05770;Tsp_06253;Tsp_02924;Tsp_05876;Tsp_11165;Tsp_03128	K07293+K04409+K04393+K04361+K04448+K02153+K02145+K03662+K02155+K02154+K02147+K02148+K04440+K02151+K02144+K05701+K04441
Taste transduction	10	18	0.0184349	ko04742	Tsp_02544;Tsp_14410;Tsp_04120;Tsp_02545;Tsp_02870;Tsp_03463;Tsp_04426;Tsp_10339;Tsp_02729;Tsp_02482	K05858+K04828+K04825+K04827+K04345+K13755+K04885+K04536
African trypanosomiasis	7	11	0.019563	ko05143	Tsp_02544;Tsp_14410;Tsp_08128;Tsp_02545;Tsp_06482;Tsp_12157;Tsp_02482	K05858+K04634+K04234+K02677
Long-term potentiation	26	62	0.0242006	ko04720	Tsp_01419;Tsp_06387;Tsp_06319;Tsp_06318;Tsp_06433;Tsp_02544;Tsp_06315;Tsp_09402;Tsp_14410;Tsp_03217;Tsp_08128;Tsp_02592;Tsp_02545;Tsp_03463;Tsp_10406;Tsp_11217;Tsp_12157;Tsp_08523;Tsp_04746;Tsp_02876;Tsp_05989;Tsp_03536;Tsp_10306;Tsp_11636;Tsp_08698;Tsp_0	K06269+K04850+K05858+K04604+K06270+K02183+K04634+K04515+K04345+K02677+K06268+K04373
Oocyte meiosis	39	100	0.0252664	ko04114	Tsp_08559;Tsp_11890;Tsp_02561;Tsp_01419;Tsp_11762;Tsp_10790;Tsp_06387;Tsp_02142;Tsp_04914;Tsp_06319;Tsp_06453;Tsp_07501;Tsp_11955;Tsp_12087;Tsp_00968;Tsp_06318;Tsp_02125;Tsp_01159;Tsp_04401;Tsp_11550;Tsp_03217;Tsp_02592;Tsp_03463;Tsp_10406;Tsp_08523;Tsp_0	K13056+K03357+K06631+K06269+K02087+K02602+K05868+K04367+K03353+K11481+K03363+K06669+K02365+K02178+K04382+K03351+K02183+K04515+K04345+K02537+K06268+K03362+K03456+K03094+K04373+K06630+K04441
Taurine and hypotaurine metabolism	3	3	0.025636	ko00430	Tsp_04201;Tsp_01479;Tsp_00016	K10712+K00681+K01580
Rheumatoid arthritis	12	24	0.0273308	ko05323	Tsp_07240;Tsp_05337;Tsp_02487;Tsp_00087;Tsp_11257;Tsp_09372;Tsp_07477;Tsp_00230;Tsp_06498;Tsp_09296;Tsp_06253;Tsp_02924	K10159+K04448+K02153+K05096+K02145+K03662+K02155+K02154+K02147+K02148+K02151+K02144
Mismatch repair	10	20	0.0427298	ko03430	Tsp_10836;Tsp_05750;Tsp_00133;Tsp_12822;Tsp_09358;Tsp_04168;Tsp_07892;Tsp_07124;Tsp_09659;Tsp_05919	K10756+K04802+K10755+K08737+K10747+K10746+K07466+K08735+K08739
Leishmaniasis	6	10	0.04362	ko05140	Tsp_10593;Tsp_07240;Tsp_05337;Tsp_12157;Tsp_11868;Tsp_03128	K05697+K10159+K04448+K02677+K05719+K04441
Porphyrin and chlorophyll metabolism	8	15	0.0452993	ko00860	Tsp_09976;Tsp_08871;Tsp_01197;Tsp_08197;Tsp_13091;Tsp_03256;Tsp_09026;Tsp_14017	K00798+K00699+K01764+K02259+K14163+K01195
