# Supplementary material for: Global Gene Expression Analysis of the Zoonotic Parasite Trichinella spiralis Revealed Novel Genes in Host Parasite Interaction
Source: PLoS Negl Trop Dis. 2012 Aug 28;6(8):e1794. doi: 10.1371/journal.pntd.0001794 (PMC3429391; doi:10.1371/journal.pntd.0001794)
Supplement: File S10 — Tags mapped to either sense (+), antisense strand (−) or both strands of the genes identified. ‘GeneExpression (+)’ and ‘GeneExpression (−)’ mean the expression level of sense and antisense genes, respectively. ‘TPM (+)’ and ‘TPM (−)’ mean the total times of detected tags per million of the sense and antisense strands. (XLS) [file pntd.0001794.s010.xls]

## Sheet: antisense Ad
Gene	GeneExpression(+)	GeneExpression(-)	TPM(+)	TPM(-)	GO Component	GO Function	GO Process	blast nr
Tsp_00003	0	3	0	0.6	-	-	-	-
Tsp_00004	6	181	1.2	36.18	-	-	-	gi|307191321|gb|EFN74944.1|/9.66332e-13/Retrovirus-related Pol polyprotein from transposon TNT 1-94 [Camponotus floridanus]
Tsp_00005	39	21	7.8	4.2	-	GO:0005488//binding	-	gi|260826177|ref|XP_002608042.1|/2.38214e-12/hypothetical protein BRAFLDRAFT_213668 [Branchiostoma floridae]
Tsp_00006	41	131	8.19	26.18	-	-	-	gi|225708190|gb|ACO09941.1|/1.4008e-19/Exosome complex exonuclease RRP45 [Osmerus mordax]
Tsp_00007	106	217	21.19	43.37	-	GO:0016776//phosphotransferase activity, phosphate group as acceptor	GO:0009117//nucleotide metabolic process;GO:0040009//regulation of growth rate;GO:0006897//endocytosis;GO:0048806//genitalia development	gi|268560686|ref|XP_002646267.1|/1.55467e-47/Hypothetical protein CBG11972 [Caenorhabditis briggsae]
Tsp_00008	38	175	7.6	34.98	-	-	-	gi|291227449|ref|XP_002733708.1|/1.4092e-38/PREDICTED: protein O-fucosyltransferase 2-like [Saccoglossus kowalevskii]
Tsp_00009	107	51	21.39	10.19	GO:0031982//vesicle;GO:0016020//membrane	GO:0046872//metal ion binding;GO:0016740//transferase activity	-	gi|170589828|ref|XP_001899675.1|/7.28477e-19/Zinc finger DHHC domain containing protein 5 [Brugia malayi]
Tsp_00010	243	34	48.57	6.8	GO:0043231//intracellular membrane-bounded organelle	GO:0016755	GO:0006464//protein modification process	gi|148227425|ref|NP_001082937.1|/2.90002e-58/arginyl-tRNA--protein transferase 1 [Danio rerio]
Tsp_00011	51	372	10.19	74.35	GO:0044444//cytoplasmic part	GO:0005102//receptor binding	GO:0007166//cell surface receptor linked signaling pathway	gi|34924888|sp|Q24331.1|TID_DROVI/1.28317e-46/RecName: Full=Protein tumorous imaginal discs, mitochondrial; AltName: Full=Protein lethal(2)tumorous imaginal discs; AltName: Full=TID58; Flags: Precursor
Tsp_00012	3	2	0.6	0.4	-	-	-	gi|251735220|gb|ACT10101.1|/6.9538e-74/transforming growth factor Tgh-1 [Trichinella spiralis]
Tsp_00013	22	5	4.4	1	-	-	-	gi|309363153|emb|CAP27162.2|/6.68879e-90/hypothetical protein CBG_06944 [Caenorhabditis briggsae AF16]
Tsp_00015	186	9	37.18	1.8	-	-	-	gi|309358852|emb|CAP33518.2|/2.51626e-09/CBR-PTL-1 protein [Caenorhabditis briggsae AF16]
Tsp_00016	3	14	0.6	2.8	GO:0043005//neuron projection;GO:0044297//cell body;GO:0045202//synapse;GO:0030136//clathrin-coated vesicle	GO:0016831//carboxy-lyase activity;GO:0048037//cofactor binding	GO:0007270//nerve-nerve synaptic transmission;GO:0008652//cellular amino acid biosynthetic process	gi|308499068|ref|XP_003111720.1|/1.7705e-35/CRE-UNC-25 protein [Caenorhabditis remanei]
Tsp_00017	252	18	50.37	3.6	GO:0043231//intracellular membrane-bounded organelle	-	-	gi|239790554|dbj|BAH71831.1|/2.28113e-36/ACYPI007982 [Acyrthosiphon pisum]
Tsp_00018	10	4	2	0.8	-	-	-	-
Tsp_00020	27	12	5.4	2.4	GO:0045172//germline ring canal;GO:0044424//intracellular part	GO:0008092//cytoskeletal protein binding	GO:0033205//cell cycle cytokinesis;GO:0008356//asymmetric cell division;GO:0048513//organ development;GO:0051641//cellular localization;GO:0071842	gi|170591554|ref|XP_001900535.1|/2.17461e-21/PH domain containing protein [Brugia malayi]
Tsp_00021	4	34	0.8	6.8	-	-	-	gi|225877988|emb|CAA79570.2|/5.07436e-07/C. elegans protein ZC84.6, partially confirmed by transcript evidence [Caenorhabditis elegans]
Tsp_00022	4	15	0.8	3	-	-	-	gi|62202768|gb|AAH93287.1|/1.90094e-12/Zgc:112403 [Danio rerio]
Tsp_00023	0	12	0	2.4	GO:0044464//cell part	-	GO:0032501//multicellular organismal process	gi|71989741|ref|NP_491312.2|/1.15438e-25/hypothetical protein R12E2.8 [Caenorhabditis elegans]
Tsp_00025	3	4	0.6	0.8	GO:0043234//protein complex;GO:0005768//endosome	GO:0016491//oxidoreductase activity;GO:0016209//antioxidant activity;GO:0004869//cysteine-type endopeptidase inhibitor activity;GO:0019900//kinase binding	GO:0030097//hemopoiesis;GO:0043086//negative regulation of catalytic activity;GO:0043549//regulation of kinase activity;GO:0042743//hydrogen peroxide metabolic process;GO:0008283//cell proliferation;GO:0051091//positive regulation of transcription factor	gi|291228076|ref|XP_002733995.1|/3.64811e-51/PREDICTED: thioredoxin-dependent peroxide reductase-like [Saccoglossus kowalevskii]
Tsp_00026	89	29	17.79	5.8	-	-	-	gi|268578675|ref|XP_002644320.1|/5.64564e-10/Hypothetical protein CBG14129 [Caenorhabditis briggsae]
Tsp_00033	337	57	67.36	11.39	GO:0005768//endosome	GO:0005515//protein binding	GO:0016192//vesicle-mediated transport	gi|213624669|gb|AAI71414.1|/7.83881e-68/Bc2 protein [Danio rerio]
Tsp_00034	284	36	56.76	7.2	GO:0044464//cell part	GO:0008324//cation transmembrane transporter activity	GO:0006812//cation transport	gi|241693015|ref|XP_002412961.1|/5.64185e-34/zinc transporter, putative [Ixodes scapularis]
Tsp_00035	94	25	18.79	5	GO:0005887//integral to plasma membrane	GO:0005267//potassium channel activity;GO:0005515//protein binding	GO:0030001//metal ion transport	gi|156381132|ref|XP_001632120.1|/1.17462e-16/predicted protein [Nematostella vectensis]
Tsp_00037	51	7	10.19	1.4	-	-	-	gi|149411415|ref|XP_001511832.1|/6.51476e-39/PREDICTED: similar to Leucine rich repeat containing 15 [Ornithorhynchus anatinus]
Tsp_00039	198	887	39.58	177.29	GO:0043232	-	GO:0006941//striated muscle contraction;GO:0014706//striated muscle tissue development	gi|312075663|ref|XP_003140517.1|/1.72299e-19/hypothetical protein LOAG_04932 [Loa loa]
Tsp_00040	2	2	0.4	0.4	-	-	-	-
Tsp_00046	0	4	0	0.8	GO:0031981//nuclear lumen;GO:0005635//nuclear envelope	GO:0004386//helicase activity	GO:0006259//DNA metabolic process	gi|224075156|ref|XP_002190226.1|/5.22621e-94/PREDICTED: RecQ protein-like 5 [Taeniopygia guttata]
Tsp_00047	4	2628	0.8	525.27	GO:0044424//intracellular part	-	GO:0007275//multicellular organismal development	gi|308487888|ref|XP_003106139.1|/2.07131e-70/CRE-RPN-6 protein [Caenorhabditis remanei]
Tsp_00048	0	2	0	0.4	GO:0000785//chromatin;GO:0043231//intracellular membrane-bounded organelle;GO:0005737//cytoplasm;GO:0043234//protein complex	GO:0003723//RNA binding;GO:0008408//3'-5' exonuclease activity	GO:0006810//transport;GO:0000956//nuclear-transcribed mRNA catabolic process;GO:0016049//cell growth;GO:0006304//DNA modification;GO:0006364//rRNA processing	gi|308491849|ref|XP_003108115.1|/2.3213e-17/CRE-TIN-9.2 protein [Caenorhabditis remanei]
Tsp_00049	283	198	56.56	39.58	-	-	-	gi|198427766|ref|XP_002131149.1|/1.75398e-10/PREDICTED: similar to RIKEN cDNA D130059P03 [Ciona intestinalis]
Tsp_00052	11	544	2.2	108.73	-	-	-	gi|268531948|ref|XP_002631102.1|/9.10655e-13/Hypothetical protein CBG02876 [Caenorhabditis briggsae]
Tsp_00054	0	2	0	0.4	-	-	-	gi|193718493|ref|XP_001945352.1|/1.39839e-08/PREDICTED: similar to putative gag-pol protein, partial [Acyrthosiphon pisum]
Tsp_00055	513	13431	102.54	2684.53	GO:0043232	GO:0032559	-	gi|29293659|gb|AAO67718.1|/0/beta actin [Engystomops pustulosus]
Tsp_00056	0	2	0	0.4	-	-	-	-
Tsp_00058	44	6	8.79	1.2	-	-	-	gi|312066732|ref|XP_003136410.1|/2.36155e-10/hypothetical protein LOAG_00822 [Loa loa]
Tsp_00060	89	584	17.79	116.73	-	GO:0003824//catalytic activity	-	gi|281207462|gb|EFA81645.1|/3.22559e-16/short-chain dehydrogenase/reductase family protein [Polysphondylium pallidum PN500]
Tsp_00061	549	24	109.73	4.8	GO:0031224//intrinsic to membrane;GO:0044432//endoplasmic reticulum part;GO:0030425//dendrite;GO:0044297//cell body;GO:0030529//ribonucleoprotein complex	GO:0035254//glutamate receptor binding	GO:0032502//developmental process;GO:0006464//protein modification process	gi|260806903|ref|XP_002598323.1|/1.93579e-78/hypothetical protein BRAFLDRAFT_204584 [Branchiostoma floridae]
Tsp_00062	3	17	0.6	3.4	GO:0031224//intrinsic to membrane	GO:0008528//peptide receptor activity, G-protein coupled	GO:0007166//cell surface receptor linked signaling pathway	gi|195394297|ref|XP_002055782.1|/2.4098e-17/GJ18590 [Drosophila virilis]
Tsp_00064	11	150	2.2	29.98	-	-	-	gi|312095359|ref|XP_003148329.1|/1.93795e-10/mlp/crp family protein 1 [Loa loa]
Tsp_00070	73	116	14.59	23.19	-	-	-	-
Tsp_00071	99	1624	19.79	324.6	-	-	-	-
Tsp_00078	49	8	9.79	1.6	-	-	-	gi|72015885|ref|XP_784212.1|/3.28855e-49/PREDICTED: hypothetical protein [Strongylocentrotus purpuratus]
Tsp_00079	65	25	12.99	5	-	-	-	gi|170595863|ref|XP_001902549.1|/6.50923e-17/Exocyst complex component 7 [Brugia malayi]
Tsp_00080	11	111	2.2	22.19	GO:0016020//membrane	GO:0016491//oxidoreductase activity;GO:0005496//steroid binding	-	gi|300836858|gb|ADK38544.1|/1.09116e-21/progestin membrane receptor component 1 [Penaeus monodon]
Tsp_00081	83	4	16.59	0.8	-	-	-	gi|118403552|ref|NP_001017328.2|/4.38028e-35/ectonucleotide pyrophosphatase/phosphodiesterase family member 4 precursor [Xenopus (Silurana) tropicalis]
Tsp_00082	6	3	1.2	0.6	GO:0044464//cell part	GO:0016740//transferase activity	-	gi|193662103|ref|XP_001947151.1|/1.1746e-36/PREDICTED: similar to AGAP003191-PA [Acyrthosiphon pisum]
Tsp_00083	0	2	0	0.4	-	-	-	-
Tsp_00084	28	8	5.6	1.6	-	-	-	-
Tsp_00085	0	10	0	2	GO:0043005//neuron projection	GO:0004708//MAP kinase kinase activity;GO:0004674//protein serine/threonine kinase activity;GO:0000166//nucleotide binding	GO:0048468//cell development;GO:0000187//activation of MAPK activity	gi|110763741|ref|XP_394054.3|/1.82727e-50/PREDICTED: similar to MAP kinase kinase 4 CG9738-PA isoform 1 [Apis mellifera]
Tsp_00086	6	3	1.2	0.6	-	GO:0004930//G-protein coupled receptor activity	GO:0007186//G-protein coupled receptor protein signaling pathway	gi|308459621|ref|XP_003092127.1|/5.35516e-22/hypothetical protein CRE_22684 [Caenorhabditis remanei]
Tsp_00087	24	162	4.8	32.38	-	GO:0005515//protein binding;GO:0004672//protein kinase activity	GO:0044237//cellular metabolic process;GO:0008406//gonad development;GO:0007169//transmembrane receptor protein tyrosine kinase signaling pathway;GO:0044238//primary metabolic process;GO:0009887//organ morphogenesis	gi|312079325|ref|XP_003142125.1|/1.6187e-58/TK/KIN16 protein kinase [Loa loa]
Tsp_00090	27	110	5.4	21.99	GO:0032991//macromolecular complex	GO:0016740//transferase activity	-	gi|308494859|ref|XP_003109618.1|/3.30728e-90/hypothetical protein CRE_07276 [Caenorhabditis remanei]
Tsp_00091	0	36	0	7.2	-	-	-	-
Tsp_00092	16	417	3.2	83.35	GO:0016020//membrane	-	GO:0006811//ion transport	gi|118091384|ref|XP_421055.2|/9.64359e-40/PREDICTED: similar to bestrophin [Gallus gallus]
Tsp_00093	8	50	1.6	9.99	-	-	-	gi|312075517|ref|XP_003140452.1|/6.98531e-08/hypothetical protein LOAG_04867 [Loa loa]
Tsp_00094	9	22	1.8	4.4	-	-	-	gi|145489161|ref|XP_001430583.1|/4.23496e-07/hypothetical protein [Paramecium tetraurelia strain d4-2]
Tsp_00095	2	10	0.4	2	-	GO:0016787//hydrolase activity	-	gi|260830403|ref|XP_002610150.1|/4.01858e-73/hypothetical protein BRAFLDRAFT_121562 [Branchiostoma floridae]
Tsp_00096	4	9	0.8	1.8	-	-	-	gi|118776370|gb|ABL14202.1|/1.29547e-64/n/apple PAN-like protein [Trichinella spiralis]
Tsp_00098	3	68	0.6	13.59	-	-	GO:0009790//embryo development;GO:0040009//regulation of growth rate;GO:0035264//multicellular organism growth;GO:0010259//multicellular organismal aging;GO:0040025//vulval development;GO:0006897//endocytosis	gi|193643339|ref|XP_001943455.1|/4.96882e-11/PREDICTED: similar to enhancer of polycomb [Acyrthosiphon pisum]
Tsp_00099	6	19	1.2	3.8	-	-	-	-
Tsp_00100	88	45	17.59	8.99	-	-	-	gi|224072657|ref|XP_002189348.1|/7.53029e-11/PREDICTED: similar to hCG2008146 [Taeniopygia guttata]
Tsp_00112	645	100	128.92	19.99	-	-	-	-
Tsp_00115	48	96	9.59	19.19	GO:0031672//A band	GO:0046914//transition metal ion binding	-	gi|308501889|ref|XP_003113129.1|/6.63327e-20/CRE-LIM-8 protein [Caenorhabditis remanei]
Tsp_00118	0	13	0	2.6	-	-	-	-
Tsp_00119	31	144	6.2	28.78	-	-	-	-
Tsp_00120	11	5	2.2	1	-	-	-	gi|91090129|ref|XP_971541.1|/1.81825e-09/PREDICTED: similar to AGAP008392-PA [Tribolium castaneum]
Tsp_00121	14	38	2.8	7.6	-	GO:0005488//binding;GO:0016740//transferase activity	GO:0009790//embryo development;GO:0009653//anatomical structure morphogenesis;GO:0002164//larval development	gi|242002240|ref|XP_002435763.1|/3.68676e-166/glycogen synthase, putative [Ixodes scapularis]
Tsp_00123	11	8	2.2	1.6	-	-	-	-
Tsp_00124	0	12	0	2.4	-	-	-	-
Tsp_00125	261	5	52.17	1	GO:0043231//intracellular membrane-bounded organelle;GO:0031332	GO:0004525//ribonuclease III activity;GO:0005488//binding	GO:0000278//mitotic cell cycle;GO:0016246//RNA interference;GO:0050658//RNA transport;GO:0048812//neuron projection morphogenesis;GO:0007365//periodic partitioning;GO:0007281//germ cell development;GO:0035196//production of miRNAs involved in gene silenci	gi|58382645|ref|XP_312076.2|/5.39021e-92/AGAP002836-PA [Anopheles gambiae str. PEST]
Tsp_00127	3	5	0.6	1	-	-	-	gi|198415566|ref|XP_002128233.1|/5.70565e-06/PREDICTED: similar to Ras homolog enriched in brain [Ciona intestinalis]
Tsp_00128	21	100	4.2	19.99	-	GO:0016301//kinase activity	GO:0009653//anatomical structure morphogenesis	gi|307206057|gb|EFN84150.1|/3.41045e-55/Phosphorylase b kinase gamma catalytic chain, skeletal muscle isoform [Harpegnathos saltator]
Tsp_00129	65	2	12.99	0.4	-	-	-	-
Tsp_00131	27	183	5.4	36.58	-	-	-	gi|91090440|ref|XP_966754.1|/1.13024e-26/PREDICTED: similar to conserved hypothetical protein [Tribolium castaneum]
Tsp_00132	2	60	0.4	11.99	-	-	-	-
Tsp_00133	51	86	10.19	17.19	GO:0031981//nuclear lumen;GO:0005657//replication fork	GO:0005488//binding	GO:0006261//DNA-dependent DNA replication;GO:0006289//nucleotide-excision repair;GO:0022402//cell cycle process;GO:0000723//telomere maintenance	gi|224076092|ref|XP_002192072.1|/5.29455e-66/PREDICTED: replication factor C (activator 1) 2, 40kDa [Taeniopygia guttata]
Tsp_00134	62	341	12.39	68.16	GO:0031981//nuclear lumen	GO:0005488//binding	GO:0006139//nucleobase, nucleoside, nucleotide and nucleic acid metabolic process	gi|189524164|ref|XP_691636.3|/1.45518e-97/PREDICTED: Phasmid Socket Absent family member (psa-4)-like [Danio rerio]
Tsp_00135	109	73	21.79	14.59	GO:0043229//intracellular organelle	-	-	gi|198419822|ref|XP_002120411.1|/2.7241e-54/PREDICTED: similar to symplekin, partial [Ciona intestinalis]
Tsp_00136	2	2	0.4	0.4	-	-	-	-
Tsp_00137	16	3	3.2	0.6	-	GO:0016817//hydrolase activity, acting on acid anhydrides	-	gi|118082962|ref|XP_416375.2|/2.11242e-125/PREDICTED: similar to CHL1 potential helicase [Gallus gallus]
Tsp_00139	14	49	2.8	9.79	GO:0043231//intracellular membrane-bounded organelle	GO:0030528//transcription regulator activity;GO:0003677//DNA binding	GO:0007542;GO:0003002//regionalization;GO:0048066//developmental pigmentation;GO:0006357//regulation of transcription from RNA polymerase II promoter;GO:0030030//cell projection organization;GO:0019748//secondary metabolic process;GO:0008544//epidermis de	gi|270005966|gb|EFA02414.1|/4.72478e-43/hypothetical protein TcasGA2_TC008099 [Tribolium castaneum]
Tsp_00140	6	2	1.2	0.4	-	-	-	gi|312075548|ref|XP_003140466.1|/6.62304e-14/hypothetical protein LOAG_04881 [Loa loa]
Tsp_00141	21	4	4.2	0.8	-	-	-	gi|260833883|ref|XP_002611941.1|/2.60197e-08/hypothetical protein BRAFLDRAFT_126415 [Branchiostoma floridae]
Tsp_00142	585	67	116.93	13.39	GO:0031224//intrinsic to membrane;GO:0016471//vacuolar proton-transporting V-type ATPase complex	GO:0015077//monovalent inorganic cation transmembrane transporter activity	GO:0002164//larval development;GO:0015988//energy coupled proton transport, against electrochemical gradient;GO:0015031//protein transport;GO:0007169//transmembrane receptor protein tyrosine kinase signaling pathway;GO:0006754//ATP biosynthetic process;GO	gi|260830816|ref|XP_002610356.1|/2.836e-67/hypothetical protein BRAFLDRAFT_114064 [Branchiostoma floridae]
Tsp_00143	0	9	0	1.8	-	-	-	gi|158285793|ref|XP_308462.4|/2.80741e-41/AGAP007367-PA [Anopheles gambiae str. PEST]
Tsp_00145	68	34	13.59	6.8	GO:0043231//intracellular membrane-bounded organelle;GO:0044444//cytoplasmic part	GO:0032561;GO:0017111//nucleoside-triphosphatase activity	GO:0032091//negative regulation of protein binding;GO:0031647//regulation of protein stability;GO:0008283//cell proliferation;GO:0007162//negative regulation of cell adhesion;GO:0009207;GO:0016567//protein ubiquitination;GO:0051726//regulation of cell cyc	gi|312083723|ref|XP_003143981.1|/3.36353e-59/nucleolar GTP-binding protein 1 [Loa loa]
Tsp_00147	27	4	5.4	0.8	GO:0043005//neuron projection;GO:0016020//membrane	GO:0005488//binding;GO:0016787//hydrolase activity	GO:0044237//cellular metabolic process;GO:0043170	gi|91084559|ref|XP_973465.1|/9.03056e-65/PREDICTED: similar to AGAP007796-PA [Tribolium castaneum]
Tsp_00149	2	3	0.4	0.6	-	-	-	gi|309357573|emb|CAP35346.2|/5.85661e-124/hypothetical protein CBG_17774 [Caenorhabditis briggsae AF16]
Tsp_00150	40	14	8	2.8	GO:0044424//intracellular part	GO:0005488//binding	-	gi|193673952|ref|XP_001949236.1|/2.41038e-81/PREDICTED: similar to AGAP010346-PA [Acyrthosiphon pisum]
Tsp_00151	6	8	1.2	1.6	-	-	-	-
Tsp_00152	0	21	0	4.2	-	-	-	gi|86563050|ref|NP_498939.3|/2.00568e-19/hypothetical protein K02D10.1 [Caenorhabditis elegans]
Tsp_00153	6	7	1.2	1.4	GO:0044444//cytoplasmic part	GO:0051536//iron-sulfur cluster binding;GO:0000166//nucleotide binding	GO:0031163;GO:0040007//growth;GO:0006875//cellular metal ion homeostasis	gi|257096589|sp|A7RUD5.1|NUBP1_NEMVE/3.26299e-105/RecName: Full=Cytosolic Fe-S cluster assembly factor NUBP1 homolog
Tsp_00155	10	3	2	0.6	-	-	-	-
Tsp_00156	16	34	3.2	6.8	-	-	GO:0019953//sexual reproduction	gi|312080623|ref|XP_003142678.1|/9.1184e-17/hypothetical protein LOAG_07096 [Loa loa]
Tsp_00157	73	7	14.59	1.4	GO:0031981//nuclear lumen;GO:0031461//cullin-RING ubiquitin ligase complex	GO:0005488//binding	GO:0043161//proteasomal ubiquitin-dependent protein catabolic process;GO:0032446//protein modification by small protein conjugation;GO:0007059//chromosome segregation;GO:0010948	gi|291401123|ref|XP_002716951.1|/2.16056e-135/PREDICTED: F-box and WD repeat domain containing 7 [Oryctolagus cuniculus]
Tsp_00160	6	18	1.2	3.6	-	-	GO:0009987//cellular process	gi|157107709|ref|XP_001649902.1|/8.89393e-30/phd finger protein [Aedes aegypti]
Tsp_00162	23	50	4.6	9.99	-	-	-	gi|221109725|ref|XP_002170731.1|/6.44429e-30/PREDICTED: similar to hCG32740, partial [Hydra magnipapillata]
Tsp_00163	4	4	0.8	0.8	-	-	-	gi|308481809|ref|XP_003103109.1|/3.59689e-16/hypothetical protein CRE_25704 [Caenorhabditis remanei]
Tsp_00164	0	2	0	0.4	-	-	-	gi|308501729|ref|XP_003113049.1|/3.218e-37/hypothetical protein CRE_25335 [Caenorhabditis remanei]
Tsp_00165	17	122	3.4	24.38	GO:0043231//intracellular membrane-bounded organelle	GO:0003676//nucleic acid binding;GO:0042623//ATPase activity, coupled;GO:0004386//helicase activity	GO:0031670//cellular response to nutrient;GO:0006355//regulation of transcription, DNA-dependent;GO:0008283//cell proliferation;GO:0006974//response to DNA damage stimulus	gi|301777952|ref|XP_002924394.1|/7.52586e-81/PREDICTED: Fanconi anemia group J protein-like [Ailuropoda melanoleuca]
Tsp_00166	634	132	126.72	26.38	-	-	-	gi|291229647|ref|XP_002734784.1|/2.89e-08/PREDICTED: CG13585-like [Saccoglossus kowalevskii]
Tsp_00167	29	40	5.8	8	-	-	-	-
Tsp_00168	14	63	2.8	12.59	GO:0043231//intracellular membrane-bounded organelle;GO:0044425//membrane part	GO:0000166//nucleotide binding;GO:0042625//ATPase activity, coupled to transmembrane movement of ions;GO:0003682//chromatin binding	GO:0006984//ER-nucleus signaling pathway;GO:0010259//multicellular organismal aging;GO:0006812//cation transport;GO:0009790//embryo development;GO:0006897//endocytosis;GO:0002119//nematode larval development;GO:0010927;GO:0018988;GO:0008152//metabolic pro	gi|17554158|ref|NP_499386.1|/4.14288e-151/SERCA (Sarco-Endoplasmic Reticulum Calcium ATPase) family member (sca-1) [Caenorhabditis elegans]
Tsp_00170	22	3	4.4	0.6	-	-	-	-
Tsp_00172	123	230	24.58	45.97	GO:0031981//nuclear lumen	GO:0005488//binding;GO:0070566//adenylyltransferase activity	GO:0019359	gi|115754873|ref|XP_783084.2|/4.55193e-60/PREDICTED: hypothetical protein [Strongylocentrotus purpuratus]
Tsp_00173	64	212	12.79	42.37	-	GO:0004866//endopeptidase inhibitor activity	-	gi|7542480|gb|AAF63473.1|AF231948_1/5.73691e-174/serine proteinase inhibitor [Trichinella spiralis]
Tsp_00174	0	3	0	0.6	-	GO:0005488//binding	-	gi|113200391|gb|ABI32311.1|/1.58397e-51/serpin [Trichinella sp. ML-2006]
Tsp_00175	5	3	1	0.6	GO:0043231//intracellular membrane-bounded organelle;GO:0015629//actin cytoskeleton	GO:0005515//protein binding;GO:0005198//structural molecule activity	GO:0030041//actin filament polymerization;GO:0008064//regulation of actin polymerization or depolymerization	gi|74195800|dbj|BAE30463.1|/2.97068e-40/unnamed protein product [Mus musculus]
Tsp_00176	13	60	2.6	11.99	GO:0031966//mitochondrial membrane	GO:0046983//protein dimerization activity;GO:0019904//protein domain specific binding;GO:0004869//cysteine-type endopeptidase inhibitor activity	GO:0010243//response to organic nitrogen;GO:0051707//response to other organism;GO:0008283//cell proliferation;GO:0008406//gonad development;GO:0022602//ovulation cycle process;GO:0000302//response to reactive oxygen species;GO:0006916//anti-apoptosis;GO:	gi|291241780|ref|XP_002740789.1|/3.4403e-34/PREDICTED: predicted Bcl-2 protein-like [Saccoglossus kowalevskii]
Tsp_00177	46	4	9.19	0.8	-	GO:0016787//hydrolase activity;GO:0005488//binding	-	gi|307177574|gb|EFN66658.1|/0/Probable ATP-dependent RNA helicase kurz [Camponotus floridanus]
Tsp_00178	79	67	15.79	13.39	-	-	-	gi|312066980|ref|XP_003136527.1|/1.42036e-08/hypothetical protein LOAG_00939 [Loa loa]
Tsp_00179	31	218	6.2	43.57	-	-	-	gi|118776360|gb|ABL14197.1|/7.27758e-64/actin-binding FH2-like protein [Trichinella spiralis]
Tsp_00180	2	5	0.4	1	-	-	-	-
Tsp_00182	2	16	0.4	3.2	GO:0044444//cytoplasmic part	GO:0005515//protein binding	GO:0007033//vacuole organization	gi|147907110|ref|NP_001086669.1|/1.30056e-39/autophagy-related protein 101 [Xenopus laevis]
Tsp_00183	9	5	1.8	1	GO:0044459//plasma membrane part;GO:0042995//cell projection;GO:0016023//cytoplasmic membrane-bounded vesicle;GO:0044431//Golgi apparatus part;GO:0005624//membrane fraction	GO:0005375//copper ion transmembrane transporter activity;GO:0005507//copper ion binding;GO:0015662//ATPase activity, coupled to transmembrane movement of ions, phosphorylative mechanism	GO:0006915//apoptosis;GO:0035434//copper ion transmembrane transport;GO:0044249//cellular biosynthetic process;GO:0042415//norepinephrine metabolic process;GO:0007420//brain development;GO:0043085//positive regulation of catalytic activity;GO:0009072//aro	gi|158300962|ref|XP_552490.3|/4.19418e-62/AGAP011754-PA [Anopheles gambiae str. PEST]
Tsp_00184	9	2	1.8	0.4	-	-	-	-
Tsp_00185	851	383	170.09	76.55	-	-	-	gi|145220604|gb|ABP48077.1|/5.86953e-21/putative gag-pol protein [Drosophila ananassae]
Tsp_00186	127	317	25.38	63.36	-	-	-	-
Tsp_00187	19	17	3.8	3.4	-	-	-	gi|312068108|ref|XP_003137059.1|/2.06089e-28/UDP-Galactose transporter member [Loa loa]
Tsp_00188	76	8	15.19	1.6	-	-	-	-
Tsp_00189	213	10	42.57	2	-	-	-	gi|241748784|ref|XP_002412474.1|/5.2719e-11/mediator of RNA polymerase II transcription subunit, putative [Ixodes scapularis]
Tsp_00190	376	32	75.15	6.4	GO:0044464//cell part	-	-	gi|291238582|ref|XP_002739199.1|/3.7454e-30/PREDICTED: CCDC (human Coiled Coil Domain Containing) homolog family member (ccdc-47)-like [Saccoglossus kowalevskii]
Tsp_00191	0	2	0	0.4	GO:0005654//nucleoplasm	GO:0016779//nucleotidyltransferase activity;GO:0005488//binding	GO:0006952//defense response;GO:0032481//positive regulation of type I interferon production;GO:0006353//transcription termination, DNA-dependent;GO:0006354//transcription elongation, DNA-dependent	gi|312073209|ref|XP_003139417.1|/0/RNA polymerase Rpb1 [Loa loa]
Tsp_00194	353	34	70.56	6.8	-	-	-	gi|194222134|ref|XP_001489531.2|/5.87989e-08/PREDICTED: similar to MKI67 (FHA domain) interacting nucleolar phosphoprotein [Equus caballus]
Tsp_00196	229	22	45.77	4.4	GO:0016020//membrane	GO:0032555	GO:0006810//transport;GO:0007126//meiosis;GO:0007165//signal transduction;GO:0008283//cell proliferation;GO:0009790//embryo development;GO:0040021//hermaphrodite germ-line sex determination	gi|239789319|dbj|BAH71290.1|/3.74746e-14/ACYPI007125 [Acyrthosiphon pisum]
Tsp_00200	0	2	0	0.4	-	-	-	-
Tsp_00208	13	6	2.6	1.2	GO:0044429//mitochondrial part	GO:0008483//transaminase activity;GO:0048037//cofactor binding	GO:0006520//cellular amino acid metabolic process	gi|158297847|ref|XP_001689079.1|/1.69279e-157/AGAP004793-PB [Anopheles gambiae str. PEST]
Tsp_00214	0	4	0	0.8	-	-	-	-
Tsp_00216	0	2	0	0.4	-	-	-	-
Tsp_00218	175	754	34.98	150.71	-	-	GO:0033057;GO:0009790//embryo development	gi|268576543|ref|XP_002643251.1|/9.56364e-73/C. briggsae CBR-ILE-2 protein [Caenorhabditis briggsae]
Tsp_00219	5	26	1	5.2	-	-	-	-
Tsp_00220	2	158	0.4	31.58	-	-	-	gi|308485806|ref|XP_003105101.1|/1.07734e-16/hypothetical protein CRE_20741 [Caenorhabditis remanei]
Tsp_00221	19	4	3.8	0.8	-	-	-	-
Tsp_00222	1584	119	316.6	23.79	GO:0019866//organelle inner membrane;GO:0043231//intracellular membrane-bounded organelle	-	GO:0032501//multicellular organismal process;GO:0016044//cellular membrane organization	gi|17561656|ref|NP_506381.1|/3.6951e-77/LETM1 (Leucine zipper, EF-hand, TransMembrane mitochondrial protein) homolog family member (letm-1) [Caenorhabditis elegans]
Tsp_00223	38	568	7.6	113.53	GO:0043231//intracellular membrane-bounded organelle	GO:0003676//nucleic acid binding	GO:0000377;GO:0006979//response to oxidative stress	gi|170591200|ref|XP_001900358.1|/1.09855e-30/transformer-2a3 [Brugia malayi]
Tsp_00224	188	188	37.58	37.58	GO:0016020//membrane	-	-	gi|3878371|emb|CAA92683.1|/3.9066e-40/C. elegans protein K08E4.6, confirmed by transcript evidence [Caenorhabditis elegans]
Tsp_00226	15	154	3	30.78	-	-	-	gi|195064397|ref|XP_001996562.1|/4.50535e-59/GH23927 [Drosophila grimshawi]
Tsp_00228	43	10	8.59	2	-	-	-	gi|260809492|ref|XP_002599539.1|/4.26291e-81/hypothetical protein BRAFLDRAFT_121765 [Branchiostoma floridae]
Tsp_00229	0	81	0	16.19	-	GO:0016740//transferase activity	GO:0042723//thiamine-containing compound metabolic process	gi|149706773|ref|XP_001491580.1|/6.2167e-18/PREDICTED: similar to Thiamin pyrophosphokinase 1 [Equus caballus]
Tsp_00230	25	5	5	1	GO:0031981//nuclear lumen;GO:0044444//cytoplasmic part;GO:0031090//organelle membrane	GO:0019899//enzyme binding	GO:0009987//cellular process;GO:0006811//ion transport;GO:0015031//protein transport	gi|241829974|ref|XP_002414796.1|/1.22679e-147/vacuolar proton ATPase, putative [Ixodes scapularis]
Tsp_00231	10	3	2	0.6	-	GO:0015075//ion transmembrane transporter activity;GO:0005515//protein binding;GO:0016787//hydrolase activity	-	gi|195110847|ref|XP_001999991.1|/4.00501e-55/GI22777 [Drosophila mojavensis]
Tsp_00232	1043	24685	208.47	4933.94	-	-	-	-
Tsp_00235	0	33	0	6.6	-	-	-	gi|31242227|ref|XP_321544.1|/1.06501e-06/AGAP001566-PA [Anopheles gambiae str. PEST]
Tsp_00237	0	11	0	2.2	GO:0043005//neuron projection;GO:0034702	GO:0005216//ion channel activity	GO:0050801//ion homeostasis;GO:0040011//locomotion;GO:0042221//response to chemical stimulus	gi|308486283|ref|XP_003105339.1|/5.08904e-47/CRE-UNC-80 protein [Caenorhabditis remanei]
Tsp_00238	0	2	0	0.4	GO:0043005//neuron projection;GO:0034702	GO:0005216//ion channel activity	GO:0050801//ion homeostasis;GO:0040011//locomotion;GO:0042221//response to chemical stimulus	gi|225878027|emb|CAX65056.1|/1.5173e-45/C. elegans protein F25C8.3d, partially confirmed by transcript evidence [Caenorhabditis elegans]
Tsp_00239	3	21	0.6	4.2	-	GO:0003677//DNA binding	GO:0006351//transcription, DNA-dependent	gi|260808937|ref|XP_002599263.1|/1.15727e-28/hypothetical protein BRAFLDRAFT_187098 [Branchiostoma floridae]
Tsp_00240	14	82	2.8	16.39	-	GO:0016787//hydrolase activity	-	gi|242012194|ref|XP_002426820.1|/6.35178e-104/ATP-dependent metalloprotease, putative [Pediculus humanus corporis]
Tsp_00241	78	6	15.59	1.2	-	GO:0008194//UDP-glycosyltransferase activity	GO:0005975//carbohydrate metabolic process;GO:0009058//biosynthetic process	gi|312071238|ref|XP_003138516.1|/8.46895e-74/hypothetical protein LOAG_02931 [Loa loa]
Tsp_00242	21	610	4.2	121.92	-	GO:0046872//metal ion binding	-	gi|118098262|ref|XP_423064.2|/2.60628e-27/PREDICTED: hypothetical protein [Gallus gallus]
Tsp_00243	11	23	2.2	4.6	GO:0044464//cell part	-	GO:0050794//regulation of cellular process	gi|149743326|ref|XP_001500167.1|/1.26036e-166/PREDICTED: similar to RUN and TBC1 domain containing 3 [Equus caballus]
Tsp_00245	21	8	4.2	1.6	-	-	-	-
Tsp_00246	333	8	66.56	1.6	-	GO:0005488//binding;GO:0004518//nuclease activity	-	gi|160420213|ref|NP_001104223.1|/3.22518e-23/poly(U)-specific endoribonuclease-D [Xenopus laevis]
Tsp_00249	17	21	3.4	4.2	GO:0044464//cell part	GO:0046914//transition metal ion binding	-	gi|312076779|ref|XP_003141014.1|/2.14711e-21/hypothetical protein LOAG_05429 [Loa loa]
Tsp_00251	1070	1110	213.87	221.86	GO:0070822//Sin3-type complex	GO:0004674//protein serine/threonine kinase activity;GO:0005515//protein binding;GO:0019208//phosphatase regulator activity;GO:0032559	GO:0006468//protein phosphorylation;GO:0016049//cell growth;GO:0008283//cell proliferation;GO:0007166//cell surface receptor linked signaling pathway	gi|7209841|dbj|BAA92346.1|/4.00571e-147/CK2 alpha subunit [Hemicentrotus pulcherrimus]
Tsp_00252	3	13	0.6	2.6	GO:0043231//intracellular membrane-bounded organelle;GO:0044444//cytoplasmic part	GO:0016836//hydro-lyase activity	GO:0008152//metabolic process	gi|156403636|ref|XP_001640014.1|/1.69629e-132/predicted protein [Nematostella vectensis]
Tsp_00253	43	2	8.59	0.4	GO:0000781//chromosome, telomeric region;GO:0000228//nuclear chromosome	GO:0005515//protein binding;GO:0004518//nuclease activity	GO:0080090//regulation of primary metabolic process;GO:0006310//DNA recombination;GO:0042325//regulation of phosphorylation;GO:0016043//cellular component organization;GO:0060255;GO:0007049//cell cycle;GO:0006281//DNA repair	gi|238637251|ref|NP_001154855.1|/9.08251e-58/RAD50 homolog [Xenopus laevis]
Tsp_00256	150	17	29.98	3.4	-	GO:0004527//exonuclease activity	GO:0009987//cellular process	gi|72095945|ref|XP_794375.1|/1.70615e-31/PREDICTED: similar to cell cycle checkpoint protein Hrad1 [Strongylocentrotus purpuratus]
Tsp_00257	32	385	6.4	76.95	GO:0043234//protein complex;GO:0015630//microtubule cytoskeleton;GO:0044444//cytoplasmic part;GO:0044430//cytoskeletal part	GO:0005515//protein binding	GO:0006996//organelle organization;GO:0000087//M phase of mitotic cell cycle	gi|260833126|ref|XP_002611508.1|/4.52554e-14/hypothetical protein BRAFLDRAFT_63857 [Branchiostoma floridae]
Tsp_00258	58	74	11.59	14.79	GO:0005624//membrane fraction;GO:0043231//intracellular membrane-bounded organelle	GO:0070011	-	gi|156357088|ref|XP_001624056.1|/2.27384e-62/predicted protein [Nematostella vectensis]
Tsp_00259	29	3	5.8	0.6	-	-	-	gi|25147433|ref|NP_508952.2|/6.20112e-62/hypothetical protein T22B7.3 [Caenorhabditis elegans]
Tsp_00260	3	2	0.6	0.4	-	-	-	gi|118639515|gb|ABL09501.1|/5.70656e-144/condensin [Trichinella pseudospiralis]
Tsp_00261	390	34	77.95	6.8	-	-	-	-
Tsp_00262	1423	6	284.42	1.2	GO:0016021//integral to membrane;GO:0005790//smooth endoplasmic reticulum	GO:0046872//metal ion binding;GO:0005543//phospholipid binding;GO:0005548//phospholipid transporter activity	GO:0007606//sensory perception of chemical stimulus;GO:0009586//rhodopsin mediated phototransduction;GO:0007186//G-protein coupled receptor protein signaling pathway	gi|195165477|ref|XP_002023565.1|/1.70589e-112/GL19870 [Drosophila persimilis]
Tsp_00263	174	347	34.78	69.36	-	-	-	gi|312077142|ref|XP_003141173.1|/4.96153e-65/proable exocyst complex component Sec6 [Loa loa]
Tsp_00264	0	135	0	26.98	-	-	-	gi|195503929|ref|XP_002098862.1|/1.50705e-22/GE10606 [Drosophila yakuba]
Tsp_00265	2	6	0.4	1.2	-	-	-	gi|170579266|ref|XP_001894753.1|/1.32379e-13/hypothetical protein Bm1_16475 [Brugia malayi]
Tsp_00266	56	392	11.19	78.35	GO:0044424//intracellular part	-	-	gi|48120544|ref|XP_393223.1|/8.21994e-85/PREDICTED: similar to G protein beta subunit-like [Apis mellifera]
Tsp_00267	18	29	3.6	5.8	-	-	-	gi|148236579|ref|NP_001091244.1|/2.45231e-76/asparagine-linked glycosylation 1, beta-1,4-mannosyltransferase homolog [Xenopus laevis]
Tsp_00268	40	11	8	2.2	-	-	-	-
Tsp_00269	462	107	92.34	21.39	GO:0044444//cytoplasmic part	GO:0003824//catalytic activity	GO:0006766//vitamin metabolic process;GO:0006732//coenzyme metabolic process;GO:0042559//pteridine-containing compound biosynthetic process	gi|126320828|ref|XP_001367755.1|/3.133e-55/PREDICTED: similar to molybdopterin cofactor sulfurase [Monodelphis domestica]
Tsp_00270	15	91	3	18.19	-	GO:0005488//binding	-	gi|91079690|ref|XP_968122.1|/8.03016e-51/PREDICTED: similar to CDK5 regulatory subunit associated protein 3 [Tribolium castaneum]
Tsp_00273	6	26	1.2	5.2	-	-	-	-
Tsp_00277	14	291	2.8	58.16	-	GO:0005488//binding	-	gi|312067320|ref|XP_003136687.1|/9.55294e-28/hypothetical protein LOAG_01099 [Loa loa]
Tsp_00279	8	21	1.6	4.2	-	-	-	gi|193622548|ref|XP_001949790.1|/3.46992e-14/PREDICTED: similar to putative transposase yabusame-1, partial [Acyrthosiphon pisum]
Tsp_00280	8	30	1.6	6	-	-	GO:0050896//response to stimulus;GO:0008038//neuron recognition;GO:0007409//axonogenesis	gi|148229691|ref|NP_001090640.1|/9.76083e-11/immunoglobulin superfamily, member 9 [Xenopus (Silurana) tropicalis]
Tsp_00285	738	34	147.51	6.8	-	-	-	-
Tsp_00292	0	3	0	0.6	-	-	-	-
Tsp_00293	0	2	0	0.4	-	-	-	gi|193210997|ref|NP_508134.2|/1.04594e-10/hypothetical protein T19D7.3 [Caenorhabditis elegans]
Tsp_00294	73	25	14.59	5	-	GO:0005488//binding;GO:0005488//binding	GO:0050794//regulation of cellular process;GO:0022402//cell cycle process	gi|170591556|ref|XP_001900536.1|/1.60802e-15/Cullin family protein [Brugia malayi]
Tsp_00295	94	133	18.79	26.58	GO:0005815//microtubule organizing center;GO:0043231//intracellular membrane-bounded organelle;GO:0008287//protein serine/threonine phosphatase complex	GO:0043169//cation binding;GO:0004721//phosphoprotein phosphatase activity;GO:0004702//receptor signaling protein serine/threonine kinase activity	GO:0048646//anatomical structure formation involved in morphogenesis;GO:0006796//phosphate metabolic process;GO:0007010//cytoskeleton organization;GO:0006464//protein modification process	gi|241828659|ref|XP_002414728.1|/8.16984e-81/Ser/Thr protein phosphatase, putative [Ixodes scapularis]
Tsp_00297	0	12	0	2.4	-	-	-	gi|115891529|ref|XP_792400.2|/7.84483e-13/PREDICTED: similar to GT334 protein [Strongylocentrotus purpuratus]
Tsp_00299	26	131	5.2	26.18	-	GO:0016301//kinase activity	GO:0007399//nervous system development;GO:0048468//cell development	gi|297668774|ref|XP_002812601.1|/3.40415e-68/PREDICTED: LOW QUALITY PROTEIN: STE20/SPS1-related proline-alanine-rich protein kinase-like [Pongo abelii]
Tsp_00300	0	2	0	0.4	-	GO:0004674//protein serine/threonine kinase activity;GO:0000166//nucleotide binding	GO:0009790//embryo development;GO:0002164//larval development	gi|220672914|emb|CAX12826.1|/6.96514e-78/mitogen-activated protein kinase 15 [Danio rerio]
Tsp_00301	10	11	2	2.2	GO:0044459//plasma membrane part;GO:0043231//intracellular membrane-bounded organelle	GO:0005488//binding;GO:0016740//transferase activity	-	gi|311260449|ref|XP_001926941.2|/7.64202e-43/PREDICTED: tau-tubulin kinase 1-like [Sus scrofa]
Tsp_00302	80	20	15.99	4	GO:0044464//cell part	-	GO:0006779//porphyrin biosynthetic process;GO:0006810//transport	gi|312080906|ref|XP_003142800.1|/1.01131e-33/carrier protein [Loa loa]
Tsp_00304	10	10	2	2	-	-	-	-
Tsp_00305	41	21	8.19	4.2	-	-	-	gi|307183350|gb|EFN70208.1|/6.69565e-36/Probable palmitoyltransferase ZDHHC16 [Camponotus floridanus]
Tsp_00306	2	32	0.4	6.4	-	GO:0016740//transferase activity	GO:0046486//glycerolipid metabolic process;GO:0044281//small molecule metabolic process	gi|309357872|emb|CAP34924.2|/3.40262e-75/CBR-ACL-5 protein [Caenorhabditis briggsae AF16]
Tsp_00307	0	4	0	0.8	GO:0044464//cell part	-	-	gi|308512263|ref|XP_003118314.1|/1.78377e-31/CRE-GLR-8 protein [Caenorhabditis remanei]
Tsp_00308	5	14	1	2.8	-	-	-	gi|308487957|ref|XP_003106173.1|/2.72772e-08/hypothetical protein CRE_15387 [Caenorhabditis remanei]
Tsp_00310	6	10	1.2	2	GO:0005886//plasma membrane;GO:0044425//membrane part	-	GO:0007610//behavior	gi|312079579|ref|XP_003142235.1|/3.11103e-12/hypothetical protein LOAG_06649 [Loa loa]
Tsp_00311	11	21	2.2	4.2	-	-	GO:0048731;GO:0030154//cell differentiation;GO:0050794//regulation of cellular process	gi|196006862|ref|XP_002113297.1|/1.00801e-26/hypothetical protein TRIADDRAFT_57306 [Trichoplax adhaerens]
Tsp_00314	1047	75	209.27	14.99	GO:0005667//transcription factor complex;GO:0044444//cytoplasmic part	GO:0003712//transcription cofactor activity;GO:0004674//protein serine/threonine kinase activity;GO:0035258//steroid hormone receptor binding;GO:0042623//ATPase activity, coupled	GO:0006357//regulation of transcription from RNA polymerase II promoter;GO:0006397//mRNA processing;GO:0030518//steroid hormone receptor signaling pathway;GO:0006352//transcription initiation, DNA-dependent;GO:0006796//phosphate metabolic process;GO:00513	gi|224152266|ref|XP_002199171.1|/2.37344e-74/PREDICTED: similar to cyclin-dependent kinase 7 [Taeniopygia guttata]
Tsp_00315	530	606	105.93	121.12	-	-	-	gi|291407270|ref|XP_002720032.1|/6.94622e-49/PREDICTED: DDB1 and CUL4 associated factor 8 [Oryctolagus cuniculus]
Tsp_00316	9	13	1.8	2.6	-	-	-	gi|251824036|gb|AAK84527.3|U40420_8/1.73282e-19/Prion-like-(q/n-rich)-domain-bearing protein protein 37, partially confirmed by transcript evidence [Caenorhabditis elegans]
Tsp_00318	20	5	4	1	GO:0000346//transcription export complex	-	GO:0006406//mRNA export from nucleus	gi|149445981|ref|XP_001516012.1|/4.20719e-09/PREDICTED: similar to membrane-associated ring finger (C3HC4) 2 [Ornithorhynchus anatinus]
Tsp_00319	0	29	0	5.8	-	-	-	gi|312070126|ref|XP_003138002.1|/6.4395e-21/hypothetical protein LOAG_02416 [Loa loa]
Tsp_00320	5	6	1	1.2	-	-	-	gi|22532803|gb|AAC48091.2|/3.23175e-33/Pqbp1 (polyglutamine tract-binding neurodegeneration protein) homolog protein 1.1, confirmed by transcript evidence [Caenorhabditis elegans]
Tsp_00323	0	3	0	0.6	-	-	-	-
Tsp_00324	2	6	0.4	1.2	-	-	-	gi|309356965|emb|CAP36537.2|/5.50784e-34/hypothetical protein CBG_19252 [Caenorhabditis briggsae AF16]
Tsp_00325	11	5	2.2	1	GO:0044424//intracellular part	GO:0003824//catalytic activity	-	gi|109011486|ref|XP_001107617.1|/3.28794e-32/PREDICTED: RNA 3'-terminal phosphate cyclase isoform 3 [Macaca mulatta]
Tsp_00326	42	33	8.39	6.6	GO:0016591//DNA-directed RNA polymerase II, holoenzyme	GO:0016301//kinase activity;GO:0005488//binding	GO:0031572//G2/M transition DNA damage checkpoint;GO:0006397//mRNA processing;GO:0006352//transcription initiation, DNA-dependent;GO:0006353//transcription termination, DNA-dependent;GO:0006289//nucleotide-excision repair;GO:0008380//RNA splicing;GO:00063	gi|195427231|ref|XP_002061681.1|/1.70919e-36/GK17059 [Drosophila willistoni]
Tsp_00327	193	15	38.58	3	-	-	GO:0007062//sister chromatid cohesion	gi|308490745|ref|XP_003107564.1|/1.5403e-16/CRE-TIM-1 protein [Caenorhabditis remanei]
Tsp_00331	456	20	91.14	4	GO:0044464//cell part	-	GO:0050794//regulation of cellular process	gi|241831980|ref|XP_002414879.1|/2.69606e-39/collybistin II, putative [Ixodes scapularis]
Tsp_00332	6	3	1.2	0.6	-	-	-	gi|47219134|emb|CAG01797.1|/2.2915e-57/unnamed protein product [Tetraodon nigroviridis]
Tsp_00333	13	12	2.6	2.4	-	-	-	-
Tsp_00338	0	2	0	0.4	-	-	-	gi|292618576|ref|XP_699416.3|/9.4055e-29/PREDICTED: conserved hypothetical protein-like [Danio rerio]
Tsp_00344	40	152	8	30.38	GO:0044424//intracellular part	GO:0005488//binding	-	gi|119611723|gb|EAW91317.1|/5.67307e-45/kinesin family member 14, isoform CRA_c [Homo sapiens]
Tsp_00346	0	7	0	1.4	-	-	-	-
Tsp_00348	68	754	13.59	150.71	GO:0005667//transcription factor complex;GO:0043232	GO:0030528//transcription regulator activity;GO:0003677//DNA binding;GO:0005515//protein binding	GO:0006351//transcription, DNA-dependent	gi|220679189|emb|CAX13320.1|/1.94365e-87/TAF5 RNA polymerase II, TATA box binding protein (TBP)-associated factor [Danio rerio]
Tsp_00350	0	7	0	1.4	-	-	-	gi|223587758|emb|CAR82249.1|/4.76966e-44/hypothetical protein [Cotesia congregata]
Tsp_00352	5	109	1	21.79	-	-	-	gi|170575267|ref|XP_001893168.1|/1.87797e-66/MGC53303 protein [Brugia malayi]
Tsp_00354	3	6	0.6	1.2	-	GO:0003824//catalytic activity	GO:0008152//metabolic process	gi|156390950|ref|XP_001635532.1|/9.08239e-82/predicted protein [Nematostella vectensis]
Tsp_00355	17	8	3.4	1.6	GO:0005626//insoluble fraction;GO:0043231//intracellular membrane-bounded organelle;GO:0044444//cytoplasmic part;GO:0031090//organelle membrane	GO:0046983//protein dimerization activity;GO:0000030//mannosyltransferase activity	GO:0010038//response to metal ion;GO:0006487//protein N-linked glycosylation	gi|307184501|gb|EFN70890.1|/6.40775e-24/Alpha-1,3-mannosyltransferase ALG2 [Camponotus floridanus]
Tsp_00356	38	142	7.6	28.38	GO:0031224//intrinsic to membrane	GO:0070011	GO:0051605//protein maturation by peptide bond cleavage	gi|309362535|emb|CAP28036.2|/9.25093e-75/CBR-NAS-38 protein [Caenorhabditis briggsae AF16]
Tsp_00360	47	38	9.39	7.6	-	GO:0003824//catalytic activity	GO:0050896//response to stimulus	gi|309363373|emb|CAP27006.2|/1.19253e-98/hypothetical protein CBG_06741 [Caenorhabditis briggsae AF16]
Tsp_00361	199	21	39.78	4.2	-	-	-	gi|256080393|ref|XP_002576466.1|/1.30401e-18/placental protein 11 related [Schistosoma mansoni]
Tsp_00362	8	13	1.6	2.6	-	GO:0004519//endonuclease activity;GO:0003676//nucleic acid binding	GO:0008152//metabolic process	gi|74965097|sp|Q21109.1|ENDOU_CAEEL/2.71808e-14/RecName: Full=Poly(U)-specific endoribonuclease homolog; AltName: Full=Protein endoU; AltName: Full=Uridylate-specific endoribonuclease homolog; Flags: Precursor
Tsp_00363	174	11	34.78	2.2	-	-	-	-
Tsp_00364	17	354	3.4	70.76	GO:0005634//nucleus	GO:0016817//hydrolase activity, acting on acid anhydrides	-	gi|291244315|ref|XP_002742043.1|/6.81466e-82/PREDICTED: superkiller viralicidic activity 2-like 2-like [Saccoglossus kowalevskii]
Tsp_00365	7	6	1.4	1.2	-	GO:0017111//nucleoside-triphosphatase activity;GO:0008135//translation factor activity, nucleic acid binding;GO:0032561	GO:0006412//translation;GO:0009207	gi|51965682|emb|CAG29663.1|/8.78997e-107/translation initiation factor 2 gamma subunit [Lithobius forficatus]
Tsp_00367	38	2	7.6	0.4	GO:0044424//intracellular part	GO:0005488//binding	GO:0006412//translation	gi|170594613|ref|XP_001902058.1|/6.82667e-38/hypothetical protein [Brugia malayi]
Tsp_00369	67	22	13.39	4.4	-	-	-	-
Tsp_00370	0	19	0	3.8	-	-	-	gi|268559214|ref|XP_002637598.1|/3.91807e-53/Hypothetical protein CBG19334 [Caenorhabditis briggsae]
Tsp_00372	292	14	58.36	2.8	GO:0044464//cell part	-	-	gi|308463576|ref|XP_003094061.1|/8.34355e-23/hypothetical protein CRE_17540 [Caenorhabditis remanei]
Tsp_00377	18	87	3.6	17.39	-	-	-	gi|291230936|ref|XP_002735421.1|/1.12633e-20/PREDICTED: tigger transposable element derived 6-like [Saccoglossus kowalevskii]
Tsp_00378	40	27	8	5.4	GO:0044424//intracellular part	GO:0005488//binding	-	gi|307172622|gb|EFN63981.1|/2.05768e-35/E3 SUMO-protein ligase RanBP2 [Camponotus floridanus]
Tsp_00379	90	274	17.99	54.77	-	GO:0005488//binding	-	gi|241681381|ref|XP_002411590.1|/1.5872e-10/SN-RNP U1, putative [Ixodes scapularis]
Tsp_00380	146	22	29.18	4.4	GO:0016020//membrane	-	GO:0040009//regulation of growth rate;GO:0006810//transport	gi|308509164|ref|XP_003116765.1|/1.81958e-52/hypothetical protein CRE_01745 [Caenorhabditis remanei]
Tsp_00383	14	4	2.8	0.8	-	-	-	gi|312070812|ref|XP_003138319.1|/7.07404e-35/hypothetical protein LOAG_02734 [Loa loa]
Tsp_00384	266	3988	53.17	797.1	-	-	-	gi|195977147|gb|ABL09499.2|/6.32571e-21/unknown [Trichinella pseudospiralis]
Tsp_00385	162	396	32.38	79.15	GO:0015630//microtubule cytoskeleton;GO:0044444//cytoplasmic part	-	-	gi|91087539|ref|XP_970257.1|/6.43305e-30/PREDICTED: similar to electron-transfer-flavoprotein beta polypeptide [Tribolium castaneum]
Tsp_00388	0	6	0	1.2	GO:0043234//protein complex;GO:0044444//cytoplasmic part	GO:0003747//translation release factor activity	GO:0006412//translation;GO:0048102//autophagic cell death;GO:0006886//intracellular protein transport;GO:0007166//cell surface receptor linked signaling pathway	gi|312085530|ref|XP_003144715.1|/2.35059e-70/eukaryotic peptide chain release factor subunit 1 [Loa loa]
Tsp_00389	13	49	2.6	9.79	-	-	-	gi|170571644|ref|XP_001891806.1|/9.46237e-79/dnaK protein [Brugia malayi]
Tsp_00390	188	14	37.58	2.8	-	-	-	-
Tsp_00396	77	3	15.39	0.6	GO:0043231//intracellular membrane-bounded organelle;GO:0030529//ribonucleoprotein complex	GO:0003723//RNA binding	-	gi|110757966|ref|XP_001120718.1|/4.00768e-14/PREDICTED: similar to jerky homolog-like [Apis mellifera]
Tsp_00397	0	6	0	1.2	-	-	-	-
Tsp_00400	44	8	8.79	1.6	GO:0043231//intracellular membrane-bounded organelle	GO:0016705//oxidoreductase activity, acting on paired donors, with incorporation or reduction of molecular oxygen;GO:0004601//peroxidase activity	GO:0002832;GO:0042743//hydrogen peroxide metabolic process;GO:0043433//negative regulation of transcription factor activity;GO:0019725//cellular homeostasis;GO:0002532//production of molecular mediator involved in inflammatory response;GO:0045580//regulat	gi|47499100|gb|AAT28331.1|/1.0581e-71/peroxiredoxin [Haemonchus contortus]
Tsp_00401	217	352	43.37	70.36	GO:0043231//intracellular membrane-bounded organelle;GO:0000307//cyclin-dependent protein kinase holoenzyme complex;GO:0016020//membrane	GO:0005488//binding;GO:0019887//protein kinase regulator activity	GO:0022402//cell cycle process;GO:0030111//regulation of Wnt receptor signaling pathway;GO:0000079//regulation of cyclin-dependent protein kinase activity	gi|291190690|ref|NP_001167170.1|/3.30652e-62/Cyclin-Y [Salmo salar]
Tsp_00402	0	74	0	14.79	-	-	-	-
Tsp_00403	17	184	3.4	36.78	-	GO:0046872//metal ion binding;GO:0032559;GO:0004702//receptor signaling protein serine/threonine kinase activity	GO:0000187//activation of MAPK activity	gi|300794675|ref|NP_001180165.1|/1.48826e-07/mitogen-activated protein kinase kinase kinase 6 [Bos taurus]
Tsp_00404	9	13	1.8	2.6	-	GO:0016301//kinase activity;GO:0005488//binding	-	gi|312081949|ref|XP_003143241.1|/3.87669e-89/STE/STE11/ASK protein kinase [Loa loa]
Tsp_00405	5	132	1	26.38	GO:0031981//nuclear lumen	GO:0003676//nucleic acid binding;GO:0016427	GO:0001510//RNA methylation	gi|241152010|ref|XP_002406816.1|/3.95981e-27/tRNA (cytosine-5-)-methyltransferase NSUN2, putative [Ixodes scapularis]
Tsp_00406	132	4	26.38	0.8	-	-	-	-
Tsp_00407	6	72	1.2	14.39	GO:0016020//membrane	-	-	gi|225717220|gb|ACO14456.1|/2.34377e-19/Histone deacetylase complex subunit SAP18 [Esox lucius]
Tsp_00408	0	40	0	8	GO:0043231//intracellular membrane-bounded organelle;GO:0005737//cytoplasm;GO:0016020//membrane	-	GO:0009987//cellular process	gi|196013729|ref|XP_002116725.1|/7.98965e-15/hypothetical protein TRIADDRAFT_31423 [Trichoplax adhaerens]
Tsp_00410	0	194	0	38.78	-	-	-	gi|260831182|ref|XP_002610538.1|/7.7611e-14/hypothetical protein BRAFLDRAFT_202253 [Branchiostoma floridae]
Tsp_00411	53	4	10.59	0.8	-	-	-	-
Tsp_00413	4	2	0.8	0.4	GO:0005783//endoplasmic reticulum	GO:0005488//binding	GO:0050896//response to stimulus;GO:0044267//cellular protein metabolic process;GO:0001822//kidney development	gi|41386727|ref|NP_788835.1|/1.63456e-33/glucosidase 2 subunit beta [Bos taurus]
Tsp_00414	7	117	1.4	23.39	-	GO:0008168//methyltransferase activity	GO:0044237//cellular metabolic process	gi|57525891|ref|NP_001003556.1|/6.40065e-70/probable dimethyladenosine transferase [Danio rerio]
Tsp_00415	0	13	0	2.6	-	-	-	gi|193636779|ref|XP_001945664.1|/7.51677e-34/PREDICTED: similar to putative gag-pol protein [Acyrthosiphon pisum]
Tsp_00416	33	4	6.6	0.8	GO:0005634//nucleus	GO:0005488//binding	GO:0006952//defense response;GO:0048518;GO:0032501//multicellular organismal process;GO:0006351//transcription, DNA-dependent	gi|149640989|ref|XP_001515545.1|/3.32588e-34/PREDICTED: similar to polymerase (RNA) III (DNA directed) polypeptide F, 39 kDa [Ornithorhynchus anatinus]
Tsp_00417	507	26	101.34	5.2	GO:0005681//spliceosomal complex	GO:0003723//RNA binding	GO:0000377;GO:0016071//mRNA metabolic process;GO:0022618//ribonucleoprotein complex assembly	gi|239792347|dbj|BAH72527.1|/3.75399e-15/ACYPI008615 [Acyrthosiphon pisum]
Tsp_00418	479	38	95.74	7.6	GO:0005681//spliceosomal complex;GO:0005654//nucleoplasm	GO:0046872//metal ion binding	GO:0006376//mRNA splice site selection	gi|242011601|ref|XP_002426537.1|/1.99828e-127/Splicing factor 3A subunit, putative [Pediculus humanus corporis]
Tsp_00419	37	13	7.4	2.6	GO:0016020//membrane	GO:0005488//binding	-	gi|260801403|ref|XP_002595585.1|/0/hypothetical protein BRAFLDRAFT_200209 [Branchiostoma floridae]
Tsp_00420	9	127	1.8	25.38	GO:0044424//intracellular part	GO:0016787//hydrolase activity	GO:0044267//cellular protein metabolic process	gi|71028288|ref|XP_763787.1|/5.58185e-76/26S proteasome regulatory subunit [Theileria parva strain Muguga]
Tsp_00421	15	15	3	3	-	GO:0003824//catalytic activity	GO:0040008//regulation of growth;GO:0009987//cellular process;GO:0051179//localization	gi|17531753|ref|NP_496279.1|/1.11808e-61/Temporarily Assigned Gene name family member (tag-242) [Caenorhabditis elegans]
Tsp_00422	0	5	0	1	GO:0043231//intracellular membrane-bounded organelle;GO:0044444//cytoplasmic part	GO:0005515//protein binding;GO:0004084//branched-chain-amino-acid transaminase activity	GO:0009063//cellular amino acid catabolic process	gi|163914541|ref|NP_001106354.1|/2.21196e-43/branched chain amino-acid transaminase 2, mitochondrial [Xenopus laevis]
Tsp_00423	22	18	4.4	3.6	GO:0005768//endosome	GO:0005488//binding	GO:0060553	gi|164521938|gb|ABY60757.1|/2.18539e-23/putative serine protease [Trichinella spiralis]
Tsp_00424	59	172	11.79	34.38	GO:0000267//cell fraction;GO:0000502//proteasome complex;GO:0044439;GO:0044421//extracellular region part	GO:0004175//endopeptidase activity;GO:0046914//transition metal ion binding;GO:0017046//peptide hormone binding;GO:0017111//nucleoside-triphosphatase activity;GO:0060089;GO:0042165//neurotransmitter binding;GO:0042802//identical protein binding;GO:0032559	GO:0043171//peptide catabolic process;GO:0030162//regulation of proteolysis;GO:0003006//developmental process involved in reproduction;GO:0009100//glycoprotein metabolic process;GO:0023052//signaling;GO:0009207;GO:0030163//protein catabolic process;GO:005	gi|301761466|ref|XP_002916150.1|/0/PREDICTED: insulin-degrading enzyme-like [Ailuropoda melanoleuca]
Tsp_00425	36	1096	7.2	219.06	GO:0005743//mitochondrial inner membrane;GO:0044425//membrane part	GO:0005506//iron ion binding	GO:0002164//larval development;GO:0040009//regulation of growth rate;GO:0009790//embryo development	gi|308509700|ref|XP_003117033.1|/1.36727e-15/CRE-SDHD-1 protein [Caenorhabditis remanei]
Tsp_00426	283	16	56.56	3.2	-	-	-	-
Tsp_00433	32	3	6.4	0.6	-	-	-	gi|307208011|gb|EFN85570.1|/2.33387e-37/Partitioning-defective 3-like protein B [Harpegnathos saltator]
Tsp_00437	64	82	12.79	16.39	-	GO:0015036//disulfide oxidoreductase activity	GO:0019725//cellular homeostasis	gi|195397435|ref|XP_002057334.1|/4.68868e-32/GJ17033 [Drosophila virilis]
Tsp_00438	8	129	1.6	25.78	-	-	-	-
Tsp_00439	54	59	10.79	11.79	-	-	-	-
Tsp_00440	475	117	94.94	23.39	-	-	-	gi|195401295|ref|XP_002059249.1|/1.94794e-27/GJ16132 [Drosophila virilis]
Tsp_00442	29	4	5.8	0.8	GO:0005681//spliceosomal complex;GO:0016604//nuclear body;GO:0044444//cytoplasmic part	GO:0005515//protein binding;GO:0004842//ubiquitin-protein ligase activity	GO:0045596//negative regulation of cell differentiation;GO:0045687//positive regulation of glial cell differentiation;GO:0000398//nuclear mRNA splicing, via spliceosome;GO:0016567//protein ubiquitination;GO:0006629//lipid metabolic process;GO:0001832//bla	gi|291228334|ref|XP_002734121.1|/8.96478e-111/PREDICTED: PRP19/PSO4 pre-mRNA processing factor 19 homolog [Saccoglossus kowalevskii]
Tsp_00444	2	20	0.4	4	-	-	-	-
Tsp_00445	0	23	0	4.6	-	-	-	-
Tsp_00449	207	179	41.37	35.78	-	-	-	-
Tsp_00451	27	625	5.4	124.92	-	-	-	-
Tsp_00453	159	18	31.78	3.6	-	-	-	gi|311271840|ref|XP_003133232.1|/1.62938e-48/PREDICTED: long-chain-fatty-acid--CoA ligase 5-like [Sus scrofa]
Tsp_00454	15	2	3	0.4	-	-	-	gi|224049797|ref|XP_002190273.1|/3.55388e-59/PREDICTED: acyl-CoA synthetase long-chain family member 1 [Taeniopygia guttata]
Tsp_00456	2	7	0.4	1.4	-	-	-	-
Tsp_00458	537	14	107.33	2.8	GO:0044464//cell part	GO:0016791//phosphatase activity	-	gi|241349380|ref|XP_002408685.1|/1.95931e-24/protein-tyrosine phosphatase, putative [Ixodes scapularis]
Tsp_00459	7	4	1.4	0.8	GO:0044425//membrane part	GO:0005488//binding	-	gi|308474504|ref|XP_003099473.1|/1.34284e-89/CRE-MUP-4 protein [Caenorhabditis remanei]
Tsp_00460	0	14	0	2.8	-	-	GO:0048638//regulation of developmental growth;GO:0042051//compound eye photoreceptor development	gi|268580205|ref|XP_002645085.1|/1.23527e-39/C. briggsae CBR-STN-2 protein [Caenorhabditis briggsae]
Tsp_00461	10	5	2	1	-	-	-	gi|308507187|ref|XP_003115776.1|/6.43683e-11/hypothetical protein CRE_18611 [Caenorhabditis remanei]
Tsp_00466	805	51	160.9	10.19	-	GO:0003824//catalytic activity	-	gi|312082681|ref|XP_003143545.1|/9.17228e-50/hypothetical protein LOAG_07965 [Loa loa]
Tsp_00468	17	557	3.4	111.33	-	-	-	-
Tsp_00470	24	5	4.8	1	GO:0031981//nuclear lumen;GO:0070603//SWI/SNF-type complex	GO:0005488//binding;GO:0003712//transcription cofactor activity	GO:0016568//chromatin modification;GO:0006355//regulation of transcription, DNA-dependent	gi|241845027|ref|XP_002415509.1|/2.02308e-45/SWI/SNF complex subunit SMARCC2, putative [Ixodes scapularis]
Tsp_00471	14	5	2.8	1	GO:0005794//Golgi apparatus	GO:0005488//binding	GO:0048523//negative regulation of cellular process;GO:0048102//autophagic cell death;GO:0006914//autophagy;GO:0006950//response to stress	gi|260819566|ref|XP_002605107.1|/1.81987e-51/hypothetical protein BRAFLDRAFT_84223 [Branchiostoma floridae]
Tsp_00472	29	14	5.8	2.8	-	-	-	gi|260806841|ref|XP_002598292.1|/2.77856e-14/hypothetical protein BRAFLDRAFT_69647 [Branchiostoma floridae]
Tsp_00473	148	16	29.58	3.2	-	-	-	gi|260798302|ref|XP_002594139.1|/1.94712e-10/hypothetical protein BRAFLDRAFT_278229 [Branchiostoma floridae]
Tsp_00474	0	7	0	1.4	-	GO:0016787//hydrolase activity	GO:0009790//embryo development;GO:0008152//metabolic process	gi|297664109|ref|XP_002810491.1|/4.61261e-56/PREDICTED: acidic mammalian chitinase-like isoform 1 [Pongo abelii]
Tsp_00475	5	44	1	8.79	-	GO:0003824//catalytic activity	GO:0009790//embryo development	gi|110762510|ref|XP_396925.3|/3.63776e-60/PREDICTED: similar to CG1869-PA [Apis mellifera]
Tsp_00476	1387	30	277.23	6	-	-	GO:0009790//embryo development;GO:0035264//multicellular organism growth;GO:0048806//genitalia development;GO:0018988;GO:0002164//larval development	gi|170590480|ref|XP_001900000.1|/3.8815e-32/60S ribosomal protein L44 [Brugia malayi]
Tsp_00477	294	2575	58.76	514.68	GO:0000790//nuclear chromatin;GO:0044464//cell part	GO:0004386//helicase activity;GO:0019904//protein domain specific binding	GO:0006305;GO:0006351//transcription, DNA-dependent;GO:0007411//axon guidance;GO:0050794//regulation of cellular process	gi|33354053|dbj|BAC81110.1|/5.83303e-65/ATRX [Homo sapiens]
Tsp_00479	225	4	44.97	0.8	GO:0031234//extrinsic to internal side of plasma membrane;GO:0005903//brush border	GO:0031701//angiotensin receptor binding;GO:0050780//dopamine receptor binding	GO:0007166//cell surface receptor linked signaling pathway;GO:0007599//hemostasis;GO:0007275//multicellular organismal development;GO:0051480//cytosolic calcium ion homeostasis;GO:0006163//purine nucleotide metabolic process;GO:0010518//positive regulatio	gi|311250824|ref|XP_003124314.1|/5.65446e-57/PREDICTED: guanine nucleotide-binding protein subunit alpha-12-like, partial [Sus scrofa]
Tsp_00480	3	12	0.6	2.4	-	-	-	gi|260808775|ref|XP_002599182.1|/7.07682e-40/hypothetical protein BRAFLDRAFT_113552 [Branchiostoma floridae]
Tsp_00481	5	139	1	27.78	-	-	-	-
Tsp_00484	50	23	9.99	4.6	GO:0043234//protein complex;GO:0044444//cytoplasmic part	GO:0008135//translation factor activity, nucleic acid binding	GO:0006413//translational initiation	gi|197098600|ref|NP_001126007.1|/3.02545e-65/eukaryotic translation initiation factor 3 subunit D [Pongo abelii]
Tsp_00487	13	21	2.6	4.2	GO:0031981//nuclear lumen	GO:0016706//oxidoreductase activity, acting on paired donors, with incorporation or reduction of molecular oxygen, 2-oxoglutarate as one donor, and incorporation of one atom each of oxygen into both donors;GO:0003677//DNA binding;GO:0004518//nuclease acti	GO:0035510;GO:0006281//DNA repair;GO:0070989//oxidative demethylation	gi|47226495|emb|CAG08511.1|/3.97572e-29/unnamed protein product [Tetraodon nigroviridis]
Tsp_00490	20	412	4	82.35	-	-	-	-
Tsp_00491	105	56	20.99	11.19	-	-	-	gi|307187780|gb|EFN72746.1|/4.07697e-13/Glutaredoxin-C4 [Camponotus floridanus]
Tsp_00494	3	8	0.6	1.6	-	-	-	-
Tsp_00495	0	6	0	1.2	-	GO:0004672//protein kinase activity;GO:0005543//phospholipid binding;GO:0005102//receptor binding;GO:0032559	GO:0003002//regionalization;GO:0009968//negative regulation of signal transduction;GO:0007602//phototransduction;GO:0006464//protein modification process	gi|312079602|ref|XP_003142245.1|/5.52626e-80/AGC/GRK/BARK protein kinase [Loa loa]
Tsp_00496	0	2	0	0.4	-	-	-	gi|309358847|emb|CAP33509.2|/2.5268e-27/CBR-GRK-2 protein [Caenorhabditis briggsae AF16]
Tsp_00497	25	22	5	4.4	-	GO:0004674//protein serine/threonine kinase activity;GO:0060089;GO:0005543//phospholipid binding;GO:0005102//receptor binding;GO:0032559	GO:0003002//regionalization;GO:0009968//negative regulation of signal transduction;GO:0007186//G-protein coupled receptor protein signaling pathway;GO:0007602//phototransduction;GO:0006464//protein modification process	gi|73982867|ref|XP_865028.1|/6.09581e-17/PREDICTED: similar to Beta-adrenergic receptor kinase 1 (Beta-ARK-1) (G-protein coupled receptor kinase 2) isoform 4 [Canis familiaris]
Tsp_00498	0	3	0	0.6	-	-	-	-
Tsp_00499	2	148	0.4	29.58	GO:0016021//integral to membrane;GO:0019866//organelle inner membrane	GO:0015140//malate transmembrane transporter activity	GO:0006835//dicarboxylic acid transport;GO:0006006//glucose metabolic process	gi|308487278|ref|XP_003105835.1|/6.27797e-91/hypothetical protein CRE_17806 [Caenorhabditis remanei]
Tsp_00500	6	51	1.2	10.19	-	-	-	-
Tsp_00501	189	64	37.78	12.79	-	-	-	gi|156537097|ref|XP_001602628.1|/4.08749e-38/PREDICTED: similar to RE14259p [Nasonia vitripennis]
Tsp_00502	49	30	9.79	6	-	-	-	-
Tsp_00503	26	21	5.2	4.2	-	-	-	gi|291238192|ref|XP_002739015.1|/5.73375e-11/PREDICTED: Pao retrotransposon peptidase family protein-like [Saccoglossus kowalevskii]
Tsp_00507	111	43	22.19	8.59	-	-	-	gi|158292162|ref|XP_313714.4|/9.12879e-23/AGAP004429-PA [Anopheles gambiae str. PEST]
Tsp_00508	93	127	18.59	25.38	GO:0005634//nucleus	GO:0030528//transcription regulator activity;GO:0003677//DNA binding	GO:0006351//transcription, DNA-dependent	gi|73986028|ref|XP_852080.1|/7.61153e-88/PREDICTED: similar to pre-B-cell leukemia transcription factor 4 [Canis familiaris]
Tsp_00509	2	13	0.4	2.6	-	-	-	gi|193592047|ref|XP_001951259.1|/1.15177e-33/PREDICTED: similar to glycosylphosphatidylinositol anchor attachment protein, putative [Acyrthosiphon pisum]
Tsp_00510	0	7	0	1.4	-	-	-	gi|292623797|ref|XP_683113.4|/5.81981e-19/PREDICTED: similar to Glycosylphosphatidylinositol anchor attachment 1 protein (GPI anchor attachment protein 1) (GAA1 protein homolog) (mGAA1), partial [Danio rerio]
Tsp_00511	0	7	0	1.4	-	GO:0005515//protein binding;GO:0060089	GO:0007249//I-kappaB kinase/NF-kappaB cascade	gi|47212499|emb|CAF90014.1|/8.32524e-12/unnamed protein product [Tetraodon nigroviridis]
Tsp_00515	80	554	15.99	110.73	GO:0045240;GO:0044429//mitochondrial part	GO:0016830//carbon-carbon lyase activity;GO:0016624//oxidoreductase activity, acting on the aldehyde or oxo group of donors, disulfide as acceptor;GO:0005515//protein binding	GO:0009063//cellular amino acid catabolic process;GO:0010033//response to organic substance	gi|308499206|ref|XP_003111789.1|/2.25278e-100/hypothetical protein CRE_03031 [Caenorhabditis remanei]
Tsp_00516	57	17	11.39	3.4	GO:0044432//endoplasmic reticulum part;GO:0042598//vesicular fraction	GO:0046872//metal ion binding;GO:0005515//protein binding	GO:0031103//axon regeneration;GO:0002164//larval development;GO:0010259//multicellular organismal aging;GO:0010033//response to organic substance	gi|71994129|ref|NP_001024806.1|/1.2269e-91/CALUmenin (calcium-binding protein) homolog family member (calu-1) [Caenorhabditis elegans]
Tsp_00518	3	25	0.6	5	-	-	-	gi|312087999|ref|XP_003145690.1|/4.08785e-23/hypothetical protein LOAG_10112 [Loa loa]
Tsp_00524	4	135	0.8	26.98	GO:0005911//cell-cell junction;GO:0031224//intrinsic to membrane	-	GO:0043050//pharyngeal pumping;GO:0007043//cell-cell junction assembly;GO:0033057	gi|308488047|ref|XP_003106218.1|/5.33837e-97/CRE-UNC-7 protein [Caenorhabditis remanei]
Tsp_00528	23	27	4.6	5.4	-	GO:0016740//transferase activity	-	gi|145539926|ref|XP_001455653.1|/6.1932e-30/hypothetical protein [Paramecium tetraurelia strain d4-2]
Tsp_00529	68	7	13.59	1.4	-	-	GO:2000026//regulation of multicellular organismal development	gi|260809232|ref|XP_002599410.1|/1.64088e-24/hypothetical protein BRAFLDRAFT_242758 [Branchiostoma floridae]
Tsp_00544	0	3	0	0.6	-	GO:0016773//phosphotransferase activity, alcohol group as acceptor;GO:0005515//protein binding;GO:0016301//kinase activity	GO:0044238//primary metabolic process;GO:0044260;GO:0008629//induction of apoptosis by intracellular signals;GO:0016310//phosphorylation	gi|241617525|ref|XP_002406935.1|/7.27656e-124/conserved hypothetical protein [Ixodes scapularis]
Tsp_00547	253	413	50.57	82.55	-	GO:0016410//N-acyltransferase activity	GO:0001700//embryonic development via the syncytial blastoderm;GO:0006498//N-terminal protein lipidation	gi|242023566|ref|XP_002432203.1|/2.96976e-95/glycylpeptide N-tetRadecanoyltransferase, putative [Pediculus humanus corporis]
Tsp_00549	4	7	0.8	1.4	-	GO:0003824//catalytic activity	-	gi|196002169|ref|XP_002110952.1|/7.44671e-44/hypothetical protein TRIADDRAFT_54414 [Trichoplax adhaerens]
Tsp_00550	249	9	49.77	1.8	GO:0030529//ribonucleoprotein complex;GO:0031981//nuclear lumen	GO:0005198//structural molecule activity	GO:0010467//gene expression;GO:0022613//ribonucleoprotein complex biogenesis	gi|149636732|ref|XP_001514428.1|/3.7108e-21/PREDICTED: similar to chromosome 15 open reading frame 15 [Ornithorhynchus anatinus]
Tsp_00551	62172	3433	12426.7	686.17	-	-	-	-
Tsp_00556	106	15	21.19	3	GO:0005768//endosome	-	GO:0006810//transport;GO:0050794//regulation of cellular process	gi|296209525|ref|XP_002751574.1|/1.47692e-32/PREDICTED: sorting nexin-13 isoform 2 [Callithrix jacchus]
Tsp_00557	16	2	3.2	0.4	-	GO:0016301//kinase activity	GO:0006040//amino sugar metabolic process	gi|156384978|ref|XP_001633409.1|/5.70786e-23/predicted protein [Nematostella vectensis]
Tsp_00558	4	164	0.8	32.78	-	-	-	gi|291222450|ref|XP_002731230.1|/2.48159e-27/PREDICTED: cytochrome b5 domain containing 2-like [Saccoglossus kowalevskii]
Tsp_00559	293	676	58.56	135.12	GO:0043231//intracellular membrane-bounded organelle	-	GO:0044238//primary metabolic process;GO:0044260	gi|170580196|ref|XP_001895157.1|/1.35788e-84/TAZ zinc finger family protein [Brugia malayi]
Tsp_00560	443	51	88.55	10.19	GO:0044464//cell part	-	GO:0006468//protein phosphorylation	gi|242014501|ref|XP_002427928.1|/1.18779e-75/conserved hypothetical protein [Pediculus humanus corporis]
Tsp_00561	31	52	6.2	10.39	GO:0031981//nuclear lumen	-	GO:0006612//protein targeting to membrane;GO:0051131//chaperone-mediated protein complex assembly;GO:0006950//response to stress	gi|270005857|gb|EFA02305.1|/2.39287e-104/hypothetical protein TcasGA2_TC007971 [Tribolium castaneum]
Tsp_00562	581	4	116.13	0.8	-	GO:0005488//binding	-	gi|170591959|ref|XP_001900737.1|/3.05791e-42/Leucine Rich Repeat family protein [Brugia malayi]
Tsp_00563	250	18	49.97	3.6	GO:0043231//intracellular membrane-bounded organelle	-	GO:0003006//developmental process involved in reproduction	gi|307214029|gb|EFN89236.1|/1.43701e-115/Oxysterol-binding protein 1 [Harpegnathos saltator]
Tsp_00564	25	77	5	15.39	GO:0043231//intracellular membrane-bounded organelle;GO:0043234//protein complex;GO:0005737//cytoplasm	GO:0004812//aminoacyl-tRNA ligase activity;GO:0016597//amino acid binding;GO:0032559	GO:0006418//tRNA aminoacylation for protein translation	gi|66912037|gb|AAH97633.1|/4.32114e-153/LOC733251 protein [Xenopus laevis]
Tsp_00565	680	5	135.92	1	-	-	-	gi|312072632|ref|XP_003139153.1|/3.48617e-30/hypothetical protein LOAG_03568 [Loa loa]
Tsp_00566	128	290	25.58	57.96	GO:0031967;GO:0031981//nuclear lumen;GO:0031090//organelle membrane	GO:0002094	GO:0010259//multicellular organismal aging;GO:0006743//ubiquinone metabolic process;GO:0019400;GO:0006351//transcription, DNA-dependent	gi|221127186|ref|XP_002154697.1|/5.96557e-39/PREDICTED: similar to predicted protein [Hydra magnipapillata]
Tsp_00567	23	10	4.6	2	-	-	-	gi|148684117|gb|EDL16064.1|/2.0284e-38/secernin 2, isoform CRA_c [Mus musculus]
Tsp_00568	2	3	0.4	0.6	-	-	-	gi|308487854|ref|XP_003106122.1|/2.73126e-38/hypothetical protein CRE_20359 [Caenorhabditis remanei]
Tsp_00569	3	8	0.6	1.6	-	-	-	gi|297694126|ref|XP_002824347.1|/8.33741e-06/PREDICTED: hypothetical protein LOC100450763 [Pongo abelii]
Tsp_00570	10	40	2	8	-	-	GO:0044237//cellular metabolic process	gi|170584878|ref|XP_001897218.1|/3.17381e-41/Eukaryotic initiation factor 3, gamma subunit family protein [Brugia malayi]
Tsp_00572	8	25	1.6	5	GO:0044424//intracellular part	GO:0005488//binding	GO:0009987//cellular process;GO:0050789//regulation of biological process	gi|196001663|ref|XP_002110699.1|/1.72799e-28/hypothetical protein TRIADDRAFT_55003 [Trichoplax adhaerens]
Tsp_00573	17	63	3.4	12.59	GO:0043231//intracellular membrane-bounded organelle;GO:0043234//protein complex	GO:0030528//transcription regulator activity;GO:0003676//nucleic acid binding;GO:0001071//nucleic acid binding transcription factor activity;GO:0005515//protein binding	GO:0048704//embryonic skeletal system morphogenesis;GO:0045596//negative regulation of cell differentiation;GO:0009888//tissue development;GO:0001503//ossification;GO:0006357//regulation of transcription from RNA polymerase II promoter;GO:0065009;GO:00018	gi|260823603|ref|XP_002606170.1|/5.00455e-21/hypothetical protein BRAFLDRAFT_60376 [Branchiostoma floridae]
Tsp_00578	9	10	1.8	2	GO:0005856//cytoskeleton;GO:0005840//ribosome;GO:0043231//intracellular membrane-bounded organelle	-	-	gi|126310015|ref|XP_001362114.1|/5.70824e-32/PREDICTED: hypothetical protein [Monodelphis domestica]
Tsp_00579	624	719	124.72	143.71	-	-	-	-
Tsp_00581	260	12	51.97	2.4	-	-	-	-
Tsp_00582	28	752	5.6	150.31	-	-	GO:0050931//pigment cell differentiation;GO:0060113//inner ear receptor cell differentiation;GO:0050953//sensory perception of light stimulus;GO:0009653//anatomical structure morphogenesis	gi|241837231|ref|XP_002415153.1|/2.53785e-14/Rab proteins geranylgeranyltransferase component A, putative [Ixodes scapularis]
Tsp_00583	28	30	5.6	6	-	-	-	-
Tsp_00587	173	6	34.58	1.2	GO:0044464//cell part	GO:0046914//transition metal ion binding	-	gi|242005236|ref|XP_002423477.1|/5.3069e-144/B-box type zinc finger protein ncl-1, putative [Pediculus humanus corporis]
Tsp_00588	5	12	1	2.4	-	-	GO:0030534//adult behavior	gi|198427065|ref|XP_002129018.1|/2.83489e-75/PREDICTED: similar to Acetyl-coenzyme A synthetase, cytoplasmic (Acetate--CoA ligase) (Acyl-activating enzyme) (Acetyl-CoA synthetase) (AceCS) (ACS) (Acyl-CoA synthetase short-chain family member 2) [Ciona inte
Tsp_00590	12	578	2.4	115.53	GO:0043231//intracellular membrane-bounded organelle	GO:0003677//DNA binding	GO:0007346//regulation of mitotic cell cycle;GO:0006281//DNA repair;GO:0048732//gland development;GO:0003006//developmental process involved in reproduction;GO:0006996//organelle organization;GO:0043009//chordate embryonic development;GO:0007127//meiosis	gi|114649320|ref|XP_509619.2|/1.09091e-43/PREDICTED: breast cancer 2, early onset [Pan troglodytes]
Tsp_00599	7	73	1.4	14.59	-	-	GO:0070838//divalent metal ion transport	gi|291224425|ref|XP_002732205.1|/8.42428e-32/PREDICTED: non imprinted in Prader-Willi/Angelman syndrome 2-like [Saccoglossus kowalevskii]
Tsp_00603	703	102	140.51	20.39	GO:0044421//extracellular region part	GO:0004553//hydrolase activity, hydrolyzing O-glycosyl compounds	-	gi|148680466|gb|EDL12413.1|/1.71105e-84/mCG11265, isoform CRA_a [Mus musculus]
Tsp_00604	39	82	7.8	16.39	GO:0043231//intracellular membrane-bounded organelle	-	GO:0006412//translation	gi|301608328|ref|XP_002933736.1|/1.76186e-20/PREDICTED: elongation factor Ts, mitochondrial-like [Xenopus (Silurana) tropicalis]
Tsp_00605	591	55	118.13	10.99	GO:0031981//nuclear lumen;GO:0044444//cytoplasmic part	GO:0005488//binding;GO:0004812//aminoacyl-tRNA ligase activity	GO:0006418//tRNA aminoacylation for protein translation;GO:0006351//transcription, DNA-dependent	gi|260803681|ref|XP_002596718.1|/2.76104e-90/hypothetical protein BRAFLDRAFT_78382 [Branchiostoma floridae]
Tsp_00606	0	25	0	5	-	-	-	-
Tsp_00608	10	13	2	2.6	GO:0043005//neuron projection;GO:0005626//insoluble fraction;GO:0044297//cell body;GO:0000323//lytic vacuole;GO:0044421//extracellular region part;GO:0030136//clathrin-coated vesicle	GO:0016790//thiolester hydrolase activity	GO:0007626//locomotory behavior;GO:0007612//learning;GO:0007040//lysosome organization;GO:0050953//sensory perception of light stimulus;GO:0035601//protein deacylation;GO:0044265//cellular macromolecule catabolic process;GO:0030163//protein catabolic proc	gi|307200203|gb|EFN80497.1|/8.12326e-32/Palmitoyl-protein thioesterase 1 [Harpegnathos saltator]
Tsp_00609	13	61	2.6	12.19	-	-	-	gi|307215207|gb|EFN89979.1|/4.26911e-24/Mediator of RNA polymerase II transcription subunit 19 [Harpegnathos saltator]
Tsp_00610	5	18	1	3.6	GO:0005737//cytoplasm	GO:0005488//binding;GO:0016831//carboxy-lyase activity	GO:0065008;GO:0009058//biosynthetic process;GO:0034641//cellular nitrogen compound metabolic process;GO:0007268//synaptic transmission;GO:0044281//small molecule metabolic process	gi|291230852|ref|XP_002735383.1|/2.51188e-55/PREDICTED: aromatic-L-amino-acid decarboxylase-like [Saccoglossus kowalevskii]
Tsp_00611	56	507	11.19	101.34	-	GO:0016787//hydrolase activity	GO:0007275//multicellular organismal development	gi|45822203|emb|CAE47498.1|/1.75529e-51/cathepsin B-like proteinase [Diabrotica virgifera virgifera]
Tsp_00614	365	9	72.95	1.8	-	-	-	gi|114585919|ref|XP_001169157.1|/8.88947e-43/PREDICTED: CLIP-associating protein 2 isoform 4 [Pan troglodytes]
Tsp_00615	79	5	15.79	1	-	-	-	-
Tsp_00616	2	11	0.4	2.2	-	-	-	-
Tsp_00619	15	113	3	22.59	-	-	-	gi|291238759|ref|XP_002739293.1|/3.60168e-75/PREDICTED: predicted protein-like [Saccoglossus kowalevskii]
Tsp_00620	2	13	0.4	2.6	-	-	-	-
Tsp_00621	18	13	3.6	2.6	-	-	-	gi|91088003|ref|XP_973796.1|/6.6515e-65/PREDICTED: similar to splicing factor pTSR1, putative [Tribolium castaneum]
Tsp_00622	24	5	4.8	1	-	GO:0005488//binding	-	gi|226874878|ref|NP_001152878.1|/1.33725e-126/TATA-binding protein-associated factor 172 [Danio rerio]
Tsp_00623	16	74	3.2	14.79	-	-	-	gi|291235927|ref|XP_002737895.1|/7.67242e-09/PREDICTED: predicted protein-like [Saccoglossus kowalevskii]
Tsp_00624	16	8	3.2	1.6	-	-	-	gi|291240521|ref|XP_002740172.1|/1.35424e-103/PREDICTED: Ubiquitin Fusion Degradation (yeast UFD homolog) family member (ufd-3)-like [Saccoglossus kowalevskii]
Tsp_00626	0	3	0	0.6	-	-	-	gi|256074222|ref|XP_002573425.1|/3.12463e-06/hypothetical protein [Schistosoma mansoni]
Tsp_00628	231	73	46.17	14.59	-	-	-	-
Tsp_00629	0	12	0	2.4	-	-	-	gi|308473658|ref|XP_003099053.1|/1.39246e-10/hypothetical protein CRE_26729 [Caenorhabditis remanei]
Tsp_00630	0	4	0	0.8	-	-	-	gi|308508715|ref|XP_003116541.1|/1.24795e-08/hypothetical protein CRE_09274 [Caenorhabditis remanei]
Tsp_00632	987	79	197.28	15.79	-	-	-	-
Tsp_00633	63	424	12.59	84.75	GO:0031672//A band	GO:0005488//binding	-	gi|1206025|gb|AAB08736.1|/2.76054e-45/p27 [Dirofilaria immitis]
Tsp_00634	560	24	111.93	4.8	-	-	-	gi|195038978|ref|XP_001990844.1|/3.33321e-20/GH18030 [Drosophila grimshawi]
Tsp_00635	0	3	0	0.6	-	-	-	-
Tsp_00637	35	3	7	0.6	-	-	-	gi|156364735|ref|XP_001626501.1|/1.06262e-06/predicted protein [Nematostella vectensis]
Tsp_00638	44	622	8.79	124.32	GO:0043231//intracellular membrane-bounded organelle	GO:0070011	-	gi|194767261|ref|XP_001965737.1|/5.84105e-54/GF22654 [Drosophila ananassae]
Tsp_00639	5	2	1	0.4	-	-	-	-
Tsp_00641	20	745	4	148.91	GO:0044464//cell part	GO:0046914//transition metal ion binding;GO:0001071//nucleic acid binding transcription factor activity;GO:0003677//DNA binding	GO:0043009//chordate embryonic development;GO:0040007//growth;GO:0032989;GO:0001818//negative regulation of cytokine production;GO:0048469//cell maturation;GO:0048872//homeostasis of number of cells;GO:0010551//regulation of gene-specific transcription fr	gi|223649252|gb|ACN11384.1|/4.50355e-33/Krueppel-like factor 2 [Salmo salar]
Tsp_00643	418	16	83.55	3.2	-	GO:0005488//binding	-	gi|156386220|ref|XP_001633811.1|/1.27426e-31/predicted protein [Nematostella vectensis]
Tsp_00644	9	36	1.8	7.2	GO:0005681//spliceosomal complex	-	GO:0006396//RNA processing	gi|126324312|ref|XP_001375255.1|/4.09339e-35/PREDICTED: similar to U1-snRNP binding protein homolog [Monodelphis domestica]
Tsp_00647	25	112	5	22.39	-	-	-	-
Tsp_00650	0	6	0	1.2	-	-	-	-
Tsp_00651	0	9	0	1.8	GO:0043231//intracellular membrane-bounded organelle;GO:0044444//cytoplasmic part	GO:0005488//binding;GO:0016646//oxidoreductase activity, acting on the CH-NH group of donors, NAD or NADP as acceptor;GO:0019238//cyclohydrolase activity;GO:0016879//ligase activity, forming carbon-nitrogen bonds	GO:0006575//cellular modified amino acid metabolic process;GO:0046483//heterocycle metabolic process;GO:0006766//vitamin metabolic process;GO:0008652//cellular amino acid biosynthetic process	gi|86129512|ref|NP_001034392.1|/0/C-1-tetrahydrofolate synthase, cytoplasmic [Gallus gallus]
Tsp_00653	129	22	25.78	4.4	GO:0005634//nucleus	-	-	gi|241152158|ref|XP_002406835.1|/1.09076e-17/THO complex subunit, putative [Ixodes scapularis]
Tsp_00655	12	47	2.4	9.39	-	-	-	gi|167518626|ref|XP_001743653.1|/5.47333e-17/hypothetical protein [Monosiga brevicollis MX1]
Tsp_00656	193	15	38.58	3	GO:0000267//cell fraction	GO:0019200//carbohydrate kinase activity;GO:0005488//binding;GO:0016773//phosphotransferase activity, alcohol group as acceptor	GO:0006041//glucosamine metabolic process	gi|7023317|dbj|BAA91923.1|/3.28842e-16/unnamed protein product [Homo sapiens]
Tsp_00658	47	8	9.39	1.6	GO:0005681//spliceosomal complex;GO:0031981//nuclear lumen	GO:0005488//binding;GO:0003724//RNA helicase activity	GO:0012501//programmed cell death;GO:0048731;GO:0007163//establishment or maintenance of cell polarity;GO:0000377	gi|240994916|ref|XP_002404560.1|/3.41127e-116/DEAD box protein abstrakt, putative [Ixodes scapularis]
Tsp_00659	0	8	0	1.6	GO:0005681//spliceosomal complex	GO:0046914//transition metal ion binding;GO:0042623//ATPase activity, coupled;GO:0003724//RNA helicase activity;GO:0032559	GO:0012501//programmed cell death;GO:0048731;GO:0007163//establishment or maintenance of cell polarity;GO:0000377	gi|115637407|ref|XP_796437.2|/4.88796e-13/PREDICTED: similar to DEAD (Asp-Glu-Ala-Asp) box polypeptide 41, partial [Strongylocentrotus purpuratus]
Tsp_00662	9	4	1.8	0.8	-	-	-	gi|17539102|ref|NP_500837.1|/1.92511e-47/hypothetical protein C39H7.1 [Caenorhabditis elegans]
Tsp_00663	41	50	8.19	9.99	-	-	-	-
Tsp_00665	2	20	0.4	4	-	-	-	-
Tsp_00666	376	38	75.15	7.6	-	-	-	-
Tsp_00668	8	7	1.6	1.4	GO:0043231//intracellular membrane-bounded organelle;GO:0043234//protein complex	GO:0003676//nucleic acid binding	GO:0030522//intracellular receptor mediated signaling pathway;GO:0022008//neurogenesis;GO:0007420//brain development;GO:0031016//pancreas development;GO:0006351//transcription, DNA-dependent	gi|260804191|ref|XP_002596972.1|/7.15963e-13/hypothetical protein BRAFLDRAFT_121333 [Branchiostoma floridae]
Tsp_00669	10	7	2	1.4	GO:0044425//membrane part;GO:0005886//plasma membrane	GO:0005216//ion channel activity	GO:0006810//transport	gi|170591178|ref|XP_001900347.1|/2.27225e-115/Neurotransmitter-gated ion-channel ligand binding domain containing protein [Brugia malayi]
Tsp_00670	12	9	2.4	1.8	GO:0044464//cell part	GO:0017111//nucleoside-triphosphatase activity;GO:0046872//metal ion binding;GO:0032561	GO:0009207	gi|241999190|ref|XP_002434238.1|/1.18438e-28/GTP-binding protein, putative [Ixodes scapularis]
Tsp_00674	0	26	0	5.2	GO:0044459//plasma membrane part	GO:0005099//Ras GTPase activator activity	GO:0008104//protein localization;GO:0007369//gastrulation;GO:0007265//Ras protein signal transduction	gi|312094049|ref|XP_003147891.1|/1.8874e-45/RhoGAP domain-containing protein [Loa loa]
Tsp_00675	0	20	0	4	-	-	-	-
Tsp_00677	7	3	1.4	0.6	-	-	-	-
Tsp_00678	717	99	143.31	19.79	-	GO:0005488//binding	GO:0044260;GO:0007049//cell cycle;GO:0044238//primary metabolic process	gi|91077186|ref|XP_972614.1|/1.67304e-22/PREDICTED: similar to cyclin-K [Tribolium castaneum]
Tsp_00679	20	9	4	1.8	GO:0043234//protein complex;GO:0031981//nuclear lumen	GO:0030528//transcription regulator activity;GO:0005488//binding;GO:0003712//transcription cofactor activity	GO:0006355//regulation of transcription, DNA-dependent;GO:0006352//transcription initiation, DNA-dependent	gi|241745106|ref|XP_002405490.1|/4.44589e-38/transcriptional coactivator, putative [Ixodes scapularis]
Tsp_00680	336	16	67.16	3.2	GO:0044464//cell part	GO:0032561	GO:0035556//intracellular signal transduction	gi|307170203|gb|EFN62589.1|/6.67488e-49/ADP-ribosylation factor-like protein 5B [Camponotus floridanus]
Tsp_00685	168	978	33.58	195.48	GO:0005818//aster;GO:0030427//site of polarized growth;GO:0031981//nuclear lumen;GO:0012505//endomembrane system;GO:0072372//primary cilium;GO:0030424//axon;GO:0005875//microtubule associated complex;GO:0005815//microtubule organizing center;GO:0000775//c	GO:0003824//catalytic activity;GO:0005539//glycosaminoglycan binding;GO:0042802//identical protein binding;GO:0015631//tubulin binding;GO:0019899//enzyme binding;GO:0045502//dynein binding	GO:0007346//regulation of mitotic cell cycle;GO:0051301//cell division;GO:0003006//developmental process involved in reproduction;GO:0021952//central nervous system projection neuron axonogenesis;GO:0040001//establishment of mitotic spindle localization;G	gi|241562848|ref|XP_002401479.1|/1.88613e-123/U3 snoRNP-associated protein, putative [Ixodes scapularis]
Tsp_00686	11	460	2.2	91.94	-	-	-	-
Tsp_00687	6	8	1.2	1.6	-	GO:0004812//aminoacyl-tRNA ligase activity	GO:0006418//tRNA aminoacylation for protein translation	gi|57524990|ref|NP_001006144.1|/4.85564e-109/histidyl-tRNA synthetase, cytoplasmic [Gallus gallus]
Tsp_00688	36	414	7.2	82.75	GO:0044464//cell part	-	GO:0006810//transport	gi|45361681|ref|NP_989418.1|/9.68502e-74/solute carrier family 35 member B1 [Xenopus (Silurana) tropicalis]
Tsp_00689	140	16	27.98	3.2	GO:0016020//membrane	-	GO:0030326//embryonic limb morphogenesis	gi|58332022|ref|NP_001011160.1|/5.47246e-18/limb region 1 protein homolog [Xenopus (Silurana) tropicalis]
Tsp_00693	6	4	1.2	0.8	-	-	-	-
Tsp_00695	14	13	2.8	2.6	GO:0043231//intracellular membrane-bounded organelle;GO:0016021//integral to membrane	GO:0030528//transcription regulator activity;GO:0001071//nucleic acid binding transcription factor activity;GO:0003677//DNA binding;GO:0003682//chromatin binding	GO:0030326//embryonic limb morphogenesis;GO:0045665//negative regulation of neuron differentiation;GO:0001763//morphogenesis of a branching structure;GO:0006915//apoptosis;GO:0006357//regulation of transcription from RNA polymerase II promoter;GO:0030858/	gi|1352528|sp|Q01705.2|NOTC1_MOUSE/5.61624e-11/RecName: Full=Neurogenic locus notch homolog protein 1; Short=Notch 1; AltName: Full=Motch A; AltName: Full=mT14; AltName: Full=p300; Contains: RecName: Full=Notch 1 extracellular truncation; Contains: RecNam
Tsp_00696	28	11	5.6	2.2	GO:0005737//cytoplasm	-	GO:0006213//pyrimidine nucleoside metabolic process	gi|260835832|ref|XP_002612911.1|/2.00498e-39/hypothetical protein BRAFLDRAFT_266738 [Branchiostoma floridae]
Tsp_00698	7	18	1.4	3.6	-	-	-	gi|311256553|ref|XP_003126687.1|/6.79251e-08/PREDICTED: uncharacterized protein C12orf41-like [Sus scrofa]
Tsp_00699	0	10	0	2	-	-	-	gi|291224559|ref|XP_002732271.1|/4.52641e-43/PREDICTED: methylmalonic aciduria (cobalamin deficiency) cblC type, with homocystinuria-like [Saccoglossus kowalevskii]
Tsp_00702	508	197	101.54	39.38	GO:0043231//intracellular membrane-bounded organelle	GO:0005515//protein binding	GO:0016477//cell migration;GO:0018988;GO:0010927;GO:0002164//larval development;GO:0007059//chromosome segregation;GO:0010259//multicellular organismal aging;GO:0010876;GO:0048806//genitalia development;GO:0009790//embryo development	gi|312084276|ref|XP_003144209.1|/2.01983e-41/NAC domain-containing protein [Loa loa]
Tsp_00703	17	2	3.4	0.4	-	-	-	-
Tsp_00705	55	144	10.99	28.78	GO:0043231//intracellular membrane-bounded organelle	GO:0046914//transition metal ion binding;GO:0001071//nucleic acid binding transcription factor activity;GO:0008135//translation factor activity, nucleic acid binding;GO:0003711//transcription elongation regulator activity	GO:0006412//translation;GO:0006355//regulation of transcription, DNA-dependent;GO:0010259//multicellular organismal aging	gi|170584884|ref|XP_001897221.1|/1.13304e-37/Transcription initiation protein SPT4 homolog 1 [Brugia malayi]
Tsp_00706	214	885	42.77	176.89	GO:0005626//insoluble fraction;GO:0015934//large ribosomal subunit	GO:0003676//nucleic acid binding;GO:0005198//structural molecule activity	GO:0006412//translation;GO:0019080;GO:0071841;GO:0031016//pancreas development	gi|119608467|gb|EAW88061.1|/6.23833e-43/ribosomal protein L7a, isoform CRA_a [Homo sapiens]
Tsp_00707	26	354	5.2	70.76	-	-	-	gi|55741964|ref|NP_001006893.1|/6.241e-30/brain protein 44-like [Xenopus (Silurana) tropicalis]
Tsp_00708	7	3	1.4	0.6	-	-	-	gi|307199296|gb|EFN79949.1|/9.71147e-30/WD repeat-containing protein 24 [Harpegnathos saltator]
Tsp_00709	154	20	30.78	4	-	-	-	gi|74762692|sp|Q96S15.1|WDR24_HUMAN/6.03776e-21/RecName: Full=WD repeat-containing protein 24
Tsp_00712	0	43269	0	8648.43	-	-	-	gi|301624677|ref|XP_002941627.1|/6.11395e-13/PREDICTED: SCAN domain-containing protein 3-like [Xenopus (Silurana) tropicalis]
Tsp_00713	640	9	127.92	1.8	-	-	-	-
Tsp_00714	169	17	33.78	3.4	-	-	-	gi|296491491|gb|DAA33544.1|/1.43197e-46/phosphatidylinositol-specific phospholipase C, X domain containing 2 [Bos taurus]
Tsp_00716	13	152	2.6	30.38	-	-	-	gi|25143879|ref|NP_741084.1|/1.15163e-80/hypothetical protein F42G9.6 [Caenorhabditis elegans]
Tsp_00717	13	66	2.6	13.19	-	-	-	gi|260817635|ref|XP_002603691.1|/3.93445e-34/hypothetical protein BRAFLDRAFT_126898 [Branchiostoma floridae]
Tsp_00718	499	166	99.74	33.18	GO:0031252//cell leading edge;GO:0015629//actin cytoskeleton	GO:0005488//binding;GO:0005198//structural molecule activity	GO:0007010//cytoskeleton organization	gi|213512580|ref|NP_001134752.1|/9.66129e-32/Actin-related protein 2/3 complex subunit 5 [Salmo salar]
Tsp_00722	931	2	186.08	0.4	-	-	-	gi|118776368|gb|ABL14201.1|/6.77582e-31/conserved cysteine-glycine protein 2 precursor-like protein [Trichinella spiralis]
Tsp_00726	102	1827	20.39	365.17	GO:0043231//intracellular membrane-bounded organelle;GO:0015935//small ribosomal subunit;GO:0030684//preribosome;GO:0016020//membrane	GO:0004871//signal transducer activity;GO:0005515//protein binding;GO:0005198//structural molecule activity	GO:0018988;GO:0000462//maturation of SSU-rRNA from tricistronic rRNA transcript (SSU-rRNA, 5.8S rRNA, LSU-rRNA);GO:0002164//larval development;GO:0022618//ribonucleoprotein complex assembly;GO:0048806//genitalia development;GO:0009790//embryo development	gi|170589890|ref|XP_001899706.1|/3.68403e-33/laminin receptor 1 [Brugia malayi]
Tsp_00727	18	55	3.6	10.99	-	GO:0005488//binding	GO:0034641//cellular nitrogen compound metabolic process;GO:0043161//proteasomal ubiquitin-dependent protein catabolic process;GO:0051325//interphase;GO:0051439//regulation of ubiquitin-protein ligase activity involved in mitotic cell cycle;GO:0048523//ne	gi|170580702|ref|XP_001895373.1|/1.07759e-62/PCI domain containing protein [Brugia malayi]
Tsp_00728	19	32	3.8	6.4	-	GO:0005099//Ras GTPase activator activity	GO:0032318//regulation of Ras GTPase activity	gi|268575780|ref|XP_002642870.1|/5.28684e-50/Hypothetical protein CBG15140 [Caenorhabditis briggsae]
Tsp_00730	43	9	8.59	1.8	-	-	GO:0009987//cellular process;GO:0007275//multicellular organismal development	gi|291244377|ref|XP_002742073.1|/1.93459e-11/PREDICTED: ataxin-2-like [Saccoglossus kowalevskii]
Tsp_00731	3	22	0.6	4.4	-	-	-	gi|91081993|ref|XP_969039.1|/8.53466e-36/PREDICTED: similar to AGAP008037-PA [Tribolium castaneum]
Tsp_00732	40	403	8	80.55	-	GO:0042802//identical protein binding;GO:0046872//metal ion binding;GO:0016778;GO:0032559	GO:0009790//embryo development;GO:0009124//nucleoside monophosphate biosynthetic process;GO:0006796//phosphate metabolic process	gi|309358167|emb|CAP34541.2|/2.47432e-61/hypothetical protein CBG_16623 [Caenorhabditis briggsae AF16]
Tsp_00733	232	30	46.37	6	-	-	-	gi|241694426|ref|XP_002402207.1|/8.95197e-06/circadian locomoter output cycles kaput protein, putative [Ixodes scapularis]
Tsp_00734	12	80	2.4	15.99	-	-	-	gi|48106111|ref|XP_396054.1|/4.16788e-49/PREDICTED: similar to CG17184-PA, isoform A [Apis mellifera]
Tsp_00735	2	163	0.4	32.58	GO:0043231//intracellular membrane-bounded organelle;GO:0043234//protein complex	GO:0043021//ribonucleoprotein binding;GO:0016407//acetyltransferase activity	GO:0006473//protein acetylation;GO:0006355//regulation of transcription, DNA-dependent;GO:0032502//developmental process	gi|91081191|ref|XP_975602.1|/1.22511e-60/PREDICTED: similar to AGAP002284-PA [Tribolium castaneum]
Tsp_00737	0	6	0	1.2	-	-	-	gi|308485571|ref|XP_003104984.1|/1.11844e-25/hypothetical protein CRE_24477 [Caenorhabditis remanei]
Tsp_00744	0	2	0	0.4	-	-	-	gi|268558054|ref|XP_002637017.1|/1.14086e-40/Hypothetical protein CBG09510 [Caenorhabditis briggsae]
Tsp_00746	75	4418	14.99	883.05	-	-	GO:0040009//regulation of growth rate;GO:0009653//anatomical structure morphogenesis	gi|21954120|gb|AAM80556.1|/3.75857e-20/cuticular collagen [Trichinella spiralis]
Tsp_00747	74	32	14.79	6.4	-	-	GO:0009987//cellular process;GO:0065007//biological regulation;GO:0032501//multicellular organismal process	gi|168805929|gb|ACA28930.1|/6.6531e-17/serine protease [Trichinella spiralis]
Tsp_00748	6405	302	1280.2	60.36	GO:0016021//integral to membrane;GO:0045202//synapse;GO:0030136//clathrin-coated vesicle	GO:0008233//peptidase activity;GO:0019904//protein domain specific binding	GO:0032409	gi|156548027|ref|XP_001605760.1|/4.24358e-18/PREDICTED: similar to synaptogyrin, putative [Nasonia vitripennis]
Tsp_00749	6	21	1.2	4.2	-	-	-	gi|291227111|ref|XP_002733528.1|/7.55796e-07/PREDICTED: Phospholipase A2 AP-PLA2-I-like isoform 1 [Saccoglossus kowalevskii]
Tsp_00752	6	4	1.2	0.8	-	-	-	gi|291236899|ref|XP_002738378.1|/2.0278e-37/PREDICTED: solute carrier family 2 (facilitated glucose transporter), member 13-like [Saccoglossus kowalevskii]
Tsp_00753	216	589	43.17	117.73	-	-	-	gi|260822839|ref|XP_002606809.1|/8.47677e-40/hypothetical protein BRAFLDRAFT_226180 [Branchiostoma floridae]
Tsp_00754	8	2	1.6	0.4	-	GO:0005488//binding	-	gi|312069550|ref|XP_003137734.1|/6.87836e-29/hypothetical protein LOAG_02148 [Loa loa]
Tsp_00755	41	10	8.19	2	GO:0044464//cell part	-	GO:0040009//regulation of growth rate;GO:0010876;GO:0009790//embryo development	gi|308492315|ref|XP_003108348.1|/8.08985e-17/hypothetical protein CRE_10229 [Caenorhabditis remanei]
Tsp_00757	6	10	1.2	2	GO:0043231//intracellular membrane-bounded organelle;GO:0001726//ruffle;GO:0044444//cytoplasmic part;GO:0016020//membrane	-	GO:0048870//cell motility;GO:0010740//positive regulation of intracellular protein kinase cascade;GO:0006351//transcription, DNA-dependent	gi|301606458|ref|XP_002932841.1|/4.6263e-09/PREDICTED: protein WWC3 [Xenopus (Silurana) tropicalis]
Tsp_00758	14	6	2.8	1.2	-	-	-	gi|242019008|ref|XP_002429959.1|/6.62458e-19/myosin-2 heavy chain, non muscle, putative [Pediculus humanus corporis]
Tsp_00759	2813	233	562.25	46.57	GO:0043005//neuron projection;GO:0016021//integral to membrane;GO:0044297//cell body;GO:0044459//plasma membrane part;GO:0043005//neuron projection;GO:0044297//cell body;GO:0030313;GO:0005887//integral to plasma membrane	GO:0004970//ionotropic glutamate receptor activity;GO:0004970//ionotropic glutamate receptor activity;GO:0005231//excitatory extracellular ligand-gated ion channel activity;GO:0016597//amino acid binding	GO:0050909//sensory perception of taste;GO:0007610//behavior;GO:0009605//response to external stimulus;GO:0006810//transport;GO:0007215//glutamate signaling pathway;GO:0050909//sensory perception of taste;GO:0007610//behavior;GO:0009605//response to exter	gi|309357360|emb|CAP35623.2|/5.38961e-104/CBR-GLR-1 protein [Caenorhabditis briggsae AF16]
Tsp_00760	4	44	0.8	8.79	-	-	-	gi|151933496|gb|ABS18391.1|/7.41042e-31/transposase [Helicoverpa armigera]
Tsp_00761	36	2	7.2	0.4	GO:0044464//cell part	-	GO:0040009//regulation of growth rate;GO:0010876;GO:0009790//embryo development	gi|289780200|emb|CBA18117.1|/1.15186e-19/major sperm protein [Meloidogyne hapla]
Tsp_00762	10	318	2	63.56	GO:0044464//cell part	GO:0016301//kinase activity	GO:0050794//regulation of cellular process;GO:0032502//developmental process;GO:0007049//cell cycle	gi|225708232|gb|ACO09962.1|/4.49928e-31/Cell division protein kinase 4 [Osmerus mordax]
Tsp_00763	32	2	6.4	0.4	-	-	-	-
Tsp_00764	0	23	0	4.6	-	-	-	gi|170591474|ref|XP_001900495.1|/1.96821e-27/RhoGEF domain containing protein [Brugia malayi]
Tsp_00765	262	9	52.37	1.8	GO:0044444//cytoplasmic part	GO:0004812//aminoacyl-tRNA ligase activity;GO:0005488//binding	GO:0006412//translation	gi|296193115|ref|XP_002744368.1|/1.10105e-138/PREDICTED: leucyl-tRNA synthetase, cytoplasmic isoform 1 [Callithrix jacchus]
Tsp_00766	8	1038	1.6	207.47	GO:0031981//nuclear lumen	GO:0016671//oxidoreductase activity, acting on a sulfur group of donors, disulfide as acceptor;GO:0005515//protein binding;GO:0015036//disulfide oxidoreductase activity	GO:0009987//cellular process;GO:0009746;GO:0009719;GO:0031667//response to nutrient levels;GO:0009611//response to wounding	gi|221221560|gb|ACM09441.1|/3.41009e-18/Thioredoxin, mitochondrial precursor [Salmo salar]
Tsp_00767	203	16	40.57	3.2	-	-	-	-
Tsp_00772	4	2	0.8	0.4	GO:0044424//intracellular part	GO:0005488//binding;GO:0004672//protein kinase activity	GO:0050896//response to stimulus;GO:0006468//protein phosphorylation;GO:0090304	gi|193603406|ref|XP_001947123.1|/3.28625e-75/PREDICTED: similar to PI-3-kinase-related kinase SMG-1 [Acyrthosiphon pisum]
Tsp_00774	24	82	4.8	16.39	GO:0005634//nucleus	-	GO:0006259//DNA metabolic process;GO:0034645//cellular macromolecule biosynthetic process;GO:0051325//interphase	gi|260830240|ref|XP_002610069.1|/2.02313e-102/hypothetical protein BRAFLDRAFT_89899 [Branchiostoma floridae]
Tsp_00775	202	29	40.37	5.8	GO:0044424//intracellular part	GO:0016787//hydrolase activity	GO:0044238//primary metabolic process	gi|195997107|ref|XP_002108422.1|/3.80714e-25/expressed hypothetical protein [Trichoplax adhaerens]
Tsp_00778	2	13	0.4	2.6	-	GO:0042578//phosphoric ester hydrolase activity	GO:0005975//carbohydrate metabolic process	gi|307215196|gb|EFN89968.1|/1.06937e-71/Septin-4 [Harpegnathos saltator]
Tsp_00780	55	39	10.99	7.8	-	GO:0005488//binding	-	gi|189240885|ref|XP_971484.2|/2.05829e-151/PREDICTED: similar to U2 small nuclear ribonucleoprotein [Tribolium castaneum]
Tsp_00782	453	141	90.54	28.18	-	-	-	-
Tsp_00783	55	35	10.99	7	GO:0005815//microtubule organizing center;GO:0043231//intracellular membrane-bounded organelle	GO:0004672//protein kinase activity;GO:0032559	GO:0000278//mitotic cell cycle;GO:0035567//non-canonical Wnt receptor signaling pathway;GO:0009790//embryo development;GO:0006464//protein modification process	gi|167524379|ref|XP_001746525.1|/1.84839e-88/hypothetical protein [Monosiga brevicollis MX1]
Tsp_00784	356	134	71.16	26.78	-	GO:0000166//nucleotide binding	GO:0044267//cellular protein metabolic process	gi|196015839|ref|XP_002117775.1|/2.28103e-106/hypothetical protein TRIADDRAFT_51102 [Trichoplax adhaerens]
Tsp_00786	70	302	13.99	60.36	GO:0044444//cytoplasmic part;GO:0015630//microtubule cytoskeleton	-	GO:0000278//mitotic cell cycle;GO:0000226//microtubule cytoskeleton organization	gi|108742434|gb|ABG01853.1|/9.0788e-52/putative accessory gland protein [Gryllus firmus]
Tsp_00787	16	133	3.2	26.58	-	-	-	gi|270002841|gb|EEZ99288.1|/6.59726e-83/van-gogh [Tribolium castaneum]
Tsp_00790	6	2	1.2	0.4	-	-	-	-
Tsp_00791	0	10	0	2	GO:0030054//cell junction	-	GO:0040009//regulation of growth rate;GO:0048806//genitalia development;GO:0048729//tissue morphogenesis	gi|25153134|ref|NP_741917.1|/8.25349e-50/UNCoordinated family member (unc-9) [Caenorhabditis elegans]
Tsp_00794	18	24	3.6	4.8	-	GO:0005488//binding;GO:0004879//ligand-dependent nuclear receptor activity	GO:0009987//cellular process;GO:0044238//primary metabolic process;GO:0043170;GO:0006807//nitrogen compound metabolic process	gi|118776358|gb|ABL14196.1|/5.93553e-72/nuclear receptor-like protein [Trichinella spiralis]
Tsp_00799	54	150	10.79	29.98	-	-	-	gi|156353974|ref|XP_001623180.1|/1.89602e-19/predicted protein [Nematostella vectensis]
Tsp_00800	42	6	8.39	1.2	-	-	-	gi|91076434|ref|XP_971068.1|/3.69666e-11/PREDICTED: similar to conserved hypothetical protein [Tribolium castaneum]
Tsp_00802	0	2	0	0.4	-	-	-	gi|251735224|gb|ACT10103.1|/8.76589e-45/transforming growth factor Tgh-3 [Trichinella spiralis]
Tsp_00804	0	3	0	0.6	-	-	GO:0048856//anatomical structure development;GO:0018996//molting cycle, collagen and cuticulin-based cuticle	gi|193210526|ref|NP_509086.2|/4.74407e-28/Nematode AStacin protease family member (nas-33) [Caenorhabditis elegans]
Tsp_00805	81	306	16.19	61.16	GO:0044444//cytoplasmic part	GO:0016861//intramolecular oxidoreductase activity, interconverting aldoses and ketoses	GO:0006098//pentose-phosphate shunt	gi|149640640|ref|XP_001512073.1|/1.70312e-58/PREDICTED: similar to Ribose-5-phosphate isomerase (Phosphoriboisomerase) [Ornithorhynchus anatinus]
Tsp_00807	0	26	0	5.2	-	-	-	-
Tsp_00809	0	5	0	1	-	-	-	gi|45383864|ref|NP_989452.1|/1.05548e-08/helix-loop-helix protein 1 [Gallus gallus]
Tsp_00810	27	13	5.4	2.6	-	-	-	gi|209734438|gb|ACI68088.1|/2.04931e-49/Uracil phosphoribosyltransferase [Salmo salar]
Tsp_00811	11	101	2.2	20.19	GO:0043231//intracellular membrane-bounded organelle	GO:0046914//transition metal ion binding	GO:0023052//signaling	gi|212549649|ref|NP_001131118.1|/1.83988e-52/zinc finger protein ZPR1 [Rattus norvegicus]
Tsp_00812	33	2	6.6	0.4	GO:0044464//cell part	GO:0005488//binding;GO:0016247//channel regulator activity	GO:0010876;GO:0006936//muscle contraction;GO:0006813//potassium ion transport	gi|308501901|ref|XP_003113135.1|/7.24206e-116/CRE-UNC-93 protein [Caenorhabditis remanei]
Tsp_00813	1465	143	292.82	28.58	GO:0000267//cell fraction	GO:0070325//lipoprotein particle receptor binding	GO:0048870//cell motility;GO:0030518//steroid hormone receptor signaling pathway;GO:0048232//male gamete generation;GO:0006974//response to DNA damage stimulus	gi|91077138|ref|XP_971446.1|/1.27435e-108/PREDICTED: similar to DnaJ homolog subfamily A member 1 [Tribolium castaneum]
Tsp_00814	98	4	19.59	0.8	GO:0016020//membrane	-	-	gi|307194500|gb|EFN76792.1|/1.73143e-28/Glutamate receptor, ionotropic kainate 3 [Harpegnathos saltator]
Tsp_00816	2	79	0.4	15.79	-	-	-	gi|170587370|ref|XP_001898449.1|/7.45122e-60/Protein FAM20C precursor [Brugia malayi]
Tsp_00818	57	170	11.39	33.98	GO:0019866//organelle inner membrane;GO:0043231//intracellular membrane-bounded organelle	GO:0005488//binding	-	gi|187024759|emb|CAP36127.1|/2.16768e-149/CBR-ATAD-3 protein [Caenorhabditis briggsae AF16]
Tsp_00819	0	118	0	23.59	-	-	GO:0010038//response to metal ion	gi|195338547|ref|XP_002035886.1|/1.50157e-15/GM14511 [Drosophila sechellia]
Tsp_00820	346	2	69.16	0.4	GO:0005768//endosome;GO:0016020//membrane	-	GO:0048518;GO:0006811//ion transport	gi|156352203|ref|XP_001622654.1|/1.42828e-22/predicted protein [Nematostella vectensis]
Tsp_00821	27	285	5.4	56.96	GO:0043231//intracellular membrane-bounded organelle	GO:0046872//metal ion binding;GO:0043565//sequence-specific DNA binding	GO:0006357//regulation of transcription from RNA polymerase II promoter;GO:0031641//regulation of myelination;GO:0010624	gi|91090364|ref|XP_968231.1|/3.71196e-30/PREDICTED: similar to CG12099 CG12099-PB [Tribolium castaneum]
Tsp_00822	27	10	5.4	2	-	GO:0016818//hydrolase activity, acting on acid anhydrides, in phosphorus-containing anhydrides	GO:0009987//cellular process;GO:0048513//organ development;GO:0008152//metabolic process;GO:0009653//anatomical structure morphogenesis	gi|188536006|ref|NP_001120938.1|/8.2423e-80/SWI/SNF-related matrix-associated actin-dependent regulator of chromatin subfamily A-like protein 1 [Danio rerio]
Tsp_00823	53	281	10.59	56.17	-	-	-	gi|255652891|ref|NP_001157386.1|/4.94273e-28/DnaJ (Hsp40) homolog 10 [Bombyx mori]
Tsp_00825	5	39	1	7.8	-	-	-	gi|170579623|ref|XP_001894912.1|/2.72865e-14/hypothetical protein [Brugia malayi]
Tsp_00826	142	13	28.38	2.6	-	-	-	-
Tsp_00828	1715	18463	342.79	3690.31	-	-	-	-
Tsp_00833	119	19	23.79	3.8	-	GO:0016740//transferase activity	GO:0008152//metabolic process	gi|72085098|ref|XP_794041.1|/1.56717e-27/PREDICTED: similar to xylulokinase homolog [Strongylocentrotus purpuratus]
Tsp_00834	339	404	67.76	80.75	GO:0005634//nucleus	GO:0005488//binding	-	gi|183985544|gb|AAI66045.1|/8.73107e-43/LOC100158444 protein [Xenopus laevis]
Tsp_00836	5	25	1	5	-	-	-	gi|209489411|gb|ACI49173.1|/2.72244e-09/hypothetical protein Csp3_JD02.001 [Caenorhabditis sp. PS1010]
Tsp_00837	75	22	14.99	4.4	GO:0043231//intracellular membrane-bounded organelle	-	GO:0022613//ribonucleoprotein complex biogenesis	gi|298289231|sp|A8WY26.1|RRS1_CAEBR/6.33776e-21/RecName: Full=Ribosome biogenesis regulatory protein homolog
Tsp_00838	0	8	0	1.6	GO:0005622//intracellular	GO:0005515//protein binding	GO:0007275//multicellular organismal development;GO:0051301//cell division	gi|41054509|ref|NP_955925.1|/7.77877e-36/rac GTPase-activating protein 1 [Danio rerio]
Tsp_00839	147	44	29.38	8.79	GO:0031981//nuclear lumen	GO:0005488//binding	GO:0051325//interphase;GO:0000723//telomere maintenance;GO:0006261//DNA-dependent DNA replication	gi|296212055|ref|XP_002752664.1|/9.46029e-57/PREDICTED: DNA primase small subunit [Callithrix jacchus]
Tsp_00840	11	3	2.2	0.6	-	-	-	gi|156407894|ref|XP_001641592.1|/1.77766e-06/predicted protein [Nematostella vectensis]
Tsp_00841	24	9	4.8	1.8	-	-	-	gi|156307280|ref|XP_001617609.1|/7.93299e-08/hypothetical protein NEMVEDRAFT_v1g157205 [Nematostella vectensis]
Tsp_00845	313	922	62.56	184.29	GO:0005739//mitochondrion	GO:0005488//binding	GO:0040009//regulation of growth rate;GO:0048729//tissue morphogenesis	gi|125809618|ref|XP_001361194.1|/7.24264e-13/GA19611 [Drosophila pseudoobscura pseudoobscura]
Tsp_00847	24	51	4.8	10.19	GO:0032991//macromolecular complex;GO:0015630//microtubule cytoskeleton	GO:0017111//nucleoside-triphosphatase activity;GO:0032561	GO:0043623//cellular protein complex assembly;GO:0009207;GO:0007017//microtubule-based process	gi|309356335|emb|CAP37356.2|/0/CBR-MEC-12 protein [Caenorhabditis briggsae AF16]
Tsp_00848	97	46	19.39	9.19	-	GO:0019205//nucleobase, nucleoside, nucleotide kinase activity;GO:0016776//phosphotransferase activity, phosphate group as acceptor	GO:0009117//nucleotide metabolic process;GO:0006796//phosphate metabolic process	gi|312084669|ref|XP_003144369.1|/1.7989e-61/UMP-CMP kinase [Loa loa]
Tsp_00850	24	4	4.8	0.8	GO:0043231//intracellular membrane-bounded organelle	GO:0016772//transferase activity, transferring phosphorus-containing groups;GO:0005488//binding	GO:0030217//T cell differentiation;GO:0012501//programmed cell death;GO:0006310//DNA recombination;GO:0050789//regulation of biological process;GO:0006281//DNA repair	gi|82244339|sp|Q8QGX4.1|PRKDC_CHICK/9.4042e-27/RecName: Full=DNA-dependent protein kinase catalytic subunit; Short=DNA-PK catalytic subunit; Short=DNA-PKcs
Tsp_00851	20	189	4	37.78	-	-	-	gi|308504729|ref|XP_003114548.1|/4.58049e-07/CRE-TTR-22 protein [Caenorhabditis remanei]
Tsp_00852	3	16	0.6	3.2	-	GO:0005488//binding;GO:0016772//transferase activity, transferring phosphorus-containing groups	GO:0009987//cellular process	gi|189521540|ref|XP_001919588.1|/1.48743e-32/PREDICTED: wu:fa96e12 [Danio rerio]
Tsp_00853	76	883	15.19	176.49	-	-	-	gi|308504247|ref|XP_003114307.1|/5.73568e-07/CRE-TTR-43 protein [Caenorhabditis remanei]
Tsp_00855	912	816	182.29	163.1	GO:0016020//membrane;GO:0043231//intracellular membrane-bounded organelle	-	-	gi|115763474|ref|XP_001201539.1|/1.22716e-20/PREDICTED: hypothetical protein [Strongylocentrotus purpuratus]
Tsp_00857	33	116	6.6	23.19	GO:0043231//intracellular membrane-bounded organelle	GO:0003677//DNA binding	GO:0048856//anatomical structure development	gi|163914539|ref|NP_001106353.1|/5.47186e-16/nuclear transcription factor Y, gamma [Xenopus laevis]
Tsp_00858	3	28	0.6	5.6	GO:0005856//cytoskeleton;GO:0044446//intracellular organelle part;GO:0016020//membrane	GO:0008092//cytoskeletal protein binding	GO:0006996//organelle organization;GO:0048821//erythrocyte development	gi|156356192|ref|XP_001623813.1|/5.06238e-48/predicted protein [Nematostella vectensis]
Tsp_00859	857	19	171.29	3.8	-	-	GO:0009987//cellular process;GO:0050789//regulation of biological process;GO:0048856//anatomical structure development;GO:0007275//multicellular organismal development	gi|260803838|ref|XP_002596796.1|/4.40683e-27/hypothetical protein BRAFLDRAFT_211833 [Branchiostoma floridae]
Tsp_00860	6	84	1.2	16.79	-	GO:0005083//small GTPase regulator activity	GO:0007613//memory;GO:0035264//multicellular organism growth;GO:0010259//multicellular organismal aging;GO:0007626//locomotory behavior;GO:0019935//cyclic-nucleotide-mediated signaling;GO:0051056//regulation of small GTPase mediated signal transduction;GO	gi|110765139|ref|XP_624747.2|/9.2766e-129/PREDICTED: similar to Neurofibromin 1 CG8318-PB, isoform B [Apis mellifera]
Tsp_00861	96	2	19.19	0.4	-	-	-	-
Tsp_00862	65	15	12.99	3	GO:0044464//cell part	-	-	gi|307202014|gb|EFN81578.1|/2.71136e-49/Solute carrier family 25 member 38 [Harpegnathos saltator]
Tsp_00863	5	94	1	18.79	-	-	-	-
Tsp_00865	6	158	1.2	31.58	GO:0031981//nuclear lumen	GO:0003824//catalytic activity	GO:0009451//RNA modification;GO:0042254//ribosome biogenesis;GO:0007444//imaginal disc development;GO:0003006//developmental process involved in reproduction	gi|312082773|ref|XP_003143583.1|/5.14689e-50/nucleolar protein [Loa loa]
Tsp_00870	5	14	1	2.8	GO:0005681//spliceosomal complex	GO:0003676//nucleic acid binding	GO:0000380//alternative nuclear mRNA splicing, via spliceosome;GO:0007166//cell surface receptor linked signaling pathway	gi|91089683|ref|XP_974633.1|/3.89694e-07/PREDICTED: similar to survival motor neuron protein [Tribolium castaneum]
Tsp_00871	19	27	3.8	5.4	GO:0043231//intracellular membrane-bounded organelle	GO:0005488//binding;GO:0003702//RNA polymerase II transcription factor activity	GO:0006355//regulation of transcription, DNA-dependent;GO:0048513//organ development;GO:0048468//cell development;GO:0000288//nuclear-transcribed mRNA catabolic process, deadenylation-dependent decay;GO:0031572//G2/M transition DNA damage checkpoint	gi|157123090|ref|XP_001660002.1|/1.41332e-70/ccr4-associated factor [Aedes aegypti]
Tsp_00874	0	10	0	2	-	-	-	gi|162535|gb|AAA30327.1|/7.66704e-133/43 kD secreted glycoprotein [Trichinella spiralis]
Tsp_00876	4	15	0.8	3	-	GO:0003824//catalytic activity	GO:0005976//polysaccharide metabolic process;GO:0044237//cellular metabolic process	gi|189230033|ref|NP_001121510.1|/6.66384e-90/phosphorylase kinase, alpha 1 (muscle) [Xenopus (Silurana) tropicalis]
Tsp_00878	7	3	1.4	0.6	-	-	-	gi|260830778|ref|XP_002610337.1|/4.84126e-23/hypothetical protein BRAFLDRAFT_209314 [Branchiostoma floridae]
Tsp_00879	222	7	44.37	1.4	-	-	-	-
Tsp_00880	0	7	0	1.4	-	-	-	gi|292620966|ref|XP_002664497.1|/4.77907e-15/PREDICTED: Gag-Pol polyprotein-like [Danio rerio]
Tsp_00885	0	2	0	0.4	-	GO:0003677//DNA binding	GO:0048513//organ development;GO:0006351//transcription, DNA-dependent;GO:0009653//anatomical structure morphogenesis	gi|34484447|gb|AAQ72846.1|/1.76753e-22/HoxB3b [Sphoeroides nephelus]
Tsp_00887	125	9	24.98	1.8	GO:0043231//intracellular membrane-bounded organelle	GO:0003677//DNA binding;GO:0001071//nucleic acid binding transcription factor activity;GO:0016814//hydrolase activity, acting on carbon-nitrogen (but not peptide) bonds, in cyclic amidines	GO:0006351//transcription, DNA-dependent	gi|270341324|gb|AAS07615.2|/1.82808e-22/labial homeodomain protein 2 [Perionyx excavatus]
Tsp_00888	8	37	1.6	7.4	-	GO:0003676//nucleic acid binding	GO:0030522//intracellular receptor mediated signaling pathway;GO:0048598//embryonic morphogenesis;GO:0021903//rostrocaudal neural tube patterning;GO:0048534;GO:0009798//axis specification;GO:0001822//kidney development	gi|56791852|gb|AAW30427.1|/2.1226e-08/Cdx3 [Oikopleura dioica]
Tsp_00889	29	123	5.8	24.58	GO:0044444//cytoplasmic part	GO:0035004//phosphatidylinositol 3-kinase activity;GO:0005488//binding	GO:0051046//regulation of secretion;GO:0048017//inositol lipid-mediated signaling;GO:0007169//transmembrane receptor protein tyrosine kinase signaling pathway;GO:0006996//organelle organization;GO:0046488//phosphatidylinositol metabolic process;GO:0043200	gi|260829773|ref|XP_002609836.1|/2.65259e-175/hypothetical protein BRAFLDRAFT_280369 [Branchiostoma floridae]
Tsp_00892	20	29	4	5.8	GO:0016020//membrane;GO:0044424//intracellular part	GO:0004437//inositol or phosphatidylinositol phosphatase activity	GO:0016311//dephosphorylation	gi|307189985|gb|EFN74221.1|/2.55725e-39/Myotubularin-related protein 2 [Camponotus floridanus]
Tsp_00893	4	8	0.8	1.6	-	GO:0005488//binding	-	gi|193719513|ref|XP_001949479.1|/5.56111e-14/PREDICTED: similar to gag-pol polyprotein precursor; hypothetical protein [Acyrthosiphon pisum]
Tsp_00894	56	2	11.19	0.4	GO:0044424//intracellular part	-	-	gi|292614267|ref|XP_699475.4|/5.57763e-92/PREDICTED: hypothetical protein [Danio rerio]
Tsp_00895	662	327	132.32	65.36	-	-	-	-
Tsp_00897	10	39	2	7.8	GO:0043231//intracellular membrane-bounded organelle;GO:0044427;GO:0008287//protein serine/threonine phosphatase complex;GO:0044444//cytoplasmic part	GO:0004721//phosphoprotein phosphatase activity;GO:0046983//protein dimerization activity;GO:0019888//protein phosphatase regulator activity	GO:0007243//intracellular protein kinase cascade;GO:0040007//growth;GO:0090304;GO:0006468//protein phosphorylation;GO:0065003;GO:0022402//cell cycle process;GO:0006915//apoptosis;GO:0012502//induction of programmed cell death;GO:0006470//protein dephospho	gi|114678849|ref|XP_001174531.1|/1.78296e-110/PREDICTED: alpha isoform of regulatory subunit A, protein phosphatase 2 isoform 8 [Pan troglodytes]
Tsp_00899	92	17	18.39	3.4	-	-	-	gi|301621505|ref|XP_002940101.1|/7.29197e-14/PREDICTED: proline-, glutamic acid- and leucine-rich protein 1 [Xenopus (Silurana) tropicalis]
Tsp_00900	112	10	22.39	2	-	-	-	gi|312069962|ref|XP_003137926.1|/1.10509e-09/hypothetical protein LOAG_02340 [Loa loa]
Tsp_00901	6	65	1.2	12.99	-	-	-	gi|196014757|ref|XP_002117237.1|/7.36496e-37/hypothetical protein TRIADDRAFT_32197 [Trichoplax adhaerens]
Tsp_00902	45	15	8.99	3	-	-	-	gi|308500612|ref|XP_003112491.1|/3.06297e-16/hypothetical protein CRE_30982 [Caenorhabditis remanei]
Tsp_00904	35	989	7	197.68	-	-	-	gi|268570485|ref|XP_002640756.1|/1.32648e-17/Hypothetical protein CBG24193 [Caenorhabditis briggsae]
Tsp_00909	15	4	3	0.8	GO:0031981//nuclear lumen	GO:0030528//transcription regulator activity	GO:0002164//larval development;GO:0006352//transcription initiation, DNA-dependent;GO:0016071//mRNA metabolic process;GO:0006897//endocytosis	gi|312080782|ref|XP_003142747.1|/1.88943e-50/BRF1 protein [Loa loa]
Tsp_00910	11	55	2.2	10.99	-	-	-	-
Tsp_00911	13	28	2.6	5.6	GO:0030529//ribonucleoprotein complex;GO:0031981//nuclear lumen	GO:0005488//binding	GO:0008380//RNA splicing	gi|68363506|ref|XP_709654.1|/1.58735e-39/PREDICTED: M-phase phosphoprotein 10 (U3 small nucleolar ribonucleoprotein) isoform 2 [Danio rerio]
Tsp_00912	2	64	0.4	12.79	-	-	-	gi|221112816|ref|XP_002155070.1|/7.21506e-17/PREDICTED: similar to predicted protein [Hydra magnipapillata]
Tsp_00916	149	1521	29.78	304.01	-	-	-	-
Tsp_00920	500	49	99.94	9.79	-	-	-	gi|257145803|emb|CAA82936.2|/1.53907e-23/C. elegans protein F40F12.4, partially confirmed by transcript evidence [Caenorhabditis elegans]
Tsp_00921	0	6	0	1.2	-	-	-	-
Tsp_00922	12	39	2.4	7.8	GO:0043231//intracellular membrane-bounded organelle	GO:0004672//protein kinase activity;GO:0000166//nucleotide binding	GO:0000278//mitotic cell cycle;GO:0065008;GO:0006468//protein phosphorylation;GO:0051276//chromosome organization;GO:0006959//humoral immune response	gi|240990168|ref|XP_002404339.1|/4.94688e-92/conserved hypothetical protein [Ixodes scapularis]
Tsp_00923	17	15	3.4	3	-	-	-	gi|312103160|ref|XP_003150090.1|/3.47453e-29/hypothetical protein LOAG_14547 [Loa loa]
Tsp_00924	10	11	2	2.2	-	-	-	-
Tsp_00926	9	56	1.8	11.19	-	-	-	gi|301619422|ref|XP_002939094.1|/1.41931e-42/PREDICTED: uncharacterized protein K02A2.6-like [Xenopus (Silurana) tropicalis]
Tsp_00932	136	10	27.18	2	-	-	-	gi|242017906|ref|XP_002429425.1|/9.42661e-23/conserved hypothetical protein [Pediculus humanus corporis]
Tsp_00933	6	2	1.2	0.4	-	-	-	gi|156355406|ref|XP_001623659.1|/6.50763e-14/predicted protein [Nematostella vectensis]
Tsp_00935	23	258	4.6	51.57	-	-	-	-
Tsp_00936	6	17	1.2	3.4	-	-	-	-
Tsp_00937	138	6	27.58	1.2	-	-	-	-
Tsp_00938	30	18	6	3.6	-	GO:0005488//binding	GO:0048519	gi|224078155|ref|XP_002192404.1|/4.43527e-18/PREDICTED: hypothetical protein [Taeniopygia guttata]
Tsp_00939	81	8	16.19	1.6	GO:0044425//membrane part	-	GO:0051179//localization	gi|240978989|ref|XP_002403095.1|/1.89445e-15/conserved hypothetical protein [Ixodes scapularis]
Tsp_00940	0	39	0	7.8	-	GO:0016209//antioxidant activity;GO:0005506//iron ion binding	GO:0009790//embryo development;GO:0007592//protein-based cuticle development;GO:0009886//post-embryonic morphogenesis;GO:0006464//protein modification process;GO:0018996//molting cycle, collagen and cuticulin-based cuticle;GO:0006950//response to stress;G	gi|119675665|gb|AAY84711.2|/2.08219e-147/dual oxidase [Meloidogyne incognita]
Tsp_00941	0	8	0	1.6	-	-	-	gi|147900666|ref|NP_001080653.1|/7.7605e-12/abhydrolase domain containing 16A [Xenopus laevis]
Tsp_00942	108	2	21.59	0.4	GO:0016020//membrane	-	-	gi|291225105|ref|XP_002732542.1|/1.09139e-30/PREDICTED: HLA-B associated transcript 5-like [Saccoglossus kowalevskii]
Tsp_00944	3	12	0.6	2.4	-	-	-	-
Tsp_00947	5	57	1	11.39	-	-	-	-
Tsp_00948	8	148	1.6	29.58	-	-	-	gi|308482492|ref|XP_003103449.1|/1.0386e-19/hypothetical protein CRE_28767 [Caenorhabditis remanei]
Tsp_00950	29	13	5.8	2.6	-	GO:0005488//binding	GO:0006810//transport	gi|25395656|pir||F88391/2.34172e-168/protein R06B10.4 [imported] - Caenorhabditis elegans
Tsp_00951	5	13	1	2.6	-	-	-	gi|308511337|ref|XP_003117851.1|/2.27103e-07/hypothetical protein CRE_00308 [Caenorhabditis remanei]
Tsp_00952	23	167	4.6	33.38	-	-	-	-
Tsp_00954	26	16	5.2	3.2	-	-	-	gi|115634648|ref|XP_780950.2|/3.98115e-06/PREDICTED: similar to OSJNBa0011F23.1 [Strongylocentrotus purpuratus]
Tsp_00955	0	25	0	5	-	-	GO:0034641//cellular nitrogen compound metabolic process;GO:0051439//regulation of ubiquitin-protein ligase activity involved in mitotic cell cycle	gi|194217007|ref|XP_001918105.1|/1.94662e-61/PREDICTED: similar to Proteasome (prosome, macropain) 26S subunit, non-ATPase, 3 [Equus caballus]
Tsp_00956	9	21	1.8	4.2	GO:0070603//SWI/SNF-type complex	GO:0003712//transcription cofactor activity;GO:0003676//nucleic acid binding	GO:0006355//regulation of transcription, DNA-dependent;GO:0048812//neuron projection morphogenesis;GO:0048513//organ development	gi|242021871|ref|XP_002431366.1|/8.15252e-55/brg-1 associated factor, putative [Pediculus humanus corporis]
Tsp_00957	73	48	14.59	9.59	GO:0000267//cell fraction	GO:0005100//Rho GTPase activator activity;GO:0005488//binding;GO:0004872//receptor activity	GO:0043087//regulation of GTPase activity;GO:0023052//signaling	gi|242006368|ref|XP_002424023.1|/8.19991e-57/N-chimaerin, putative [Pediculus humanus corporis]
Tsp_00958	418	84	83.55	16.79	GO:0044424//intracellular part;GO:0044459//plasma membrane part	-	GO:0002164//larval development;GO:0040009//regulation of growth rate;GO:0009790//embryo development;GO:0006897//endocytosis;GO:0007292//female gamete generation;GO:0006811//ion transport;GO:0018988	gi|312066644|ref|XP_003136368.1|/1.57063e-18/vacuolar h ATPase 8 [Loa loa]
Tsp_00961	0	7	0	1.4	-	GO:0004721//phosphoprotein phosphatase activity	-	gi|291225138|ref|XP_002732559.1|/4.52097e-27/PREDICTED: VH1 dual-specificity phosphatase family member (vhp-1)-like [Saccoglossus kowalevskii]
Tsp_00962	0	4	0	0.8	GO:0031981//nuclear lumen	GO:0005488//binding	-	gi|224047115|ref|XP_002190692.1|/6.16284e-18/PREDICTED: hypothetical protein, partial [Taeniopygia guttata]
Tsp_00965	8	10	1.6	2	-	-	-	gi|312083820|ref|XP_003144021.1|/1.1167e-13/hypothetical protein LOAG_08441 [Loa loa]
Tsp_00966	176	48	35.18	9.59	-	GO:0016491//oxidoreductase activity;GO:0048037//cofactor binding;GO:0000166//nucleotide binding	GO:0009790//embryo development;GO:0010259//multicellular organismal aging;GO:0042221//response to chemical stimulus;GO:0002164//larval development;GO:0022904//respiratory electron transport chain;GO:0006897//endocytosis	gi|308487975|ref|XP_003106182.1|/0/CRE-GAS-1 protein [Caenorhabditis remanei]
Tsp_00968	873	83	174.49	16.59	GO:0008278//cohesin complex;GO:0000795//synaptonemal complex;GO:0034399//nuclear periphery;GO:0005819//spindle	GO:0046983//protein dimerization activity;GO:0032559	GO:0006996//organelle organization;GO:0033554//cellular response to stress;GO:0006260//DNA replication;GO:0000087//M phase of mitotic cell cycle;GO:0023052//signaling;GO:0010948	gi|115654526|ref|XP_001176817.1|/1.44902e-30/PREDICTED: similar to Structural maintenance of chromosomes 3 [Strongylocentrotus purpuratus]
Tsp_00970	3	19	0.6	3.8	-	-	-	-
Tsp_00973	0	2	0	0.4	-	-	-	gi|223587758|emb|CAR82249.1|/5.55949e-21/hypothetical protein [Cotesia congregata]
Tsp_00974	3	8	0.6	1.6	-	-	-	gi|312082040|ref|XP_003143280.1|/2.85957e-13/hypothetical protein LOAG_07699 [Loa loa]
Tsp_00975	11	19	2.2	3.8	-	-	-	gi|308511841|ref|XP_003118103.1|/1.56034e-10/CRE-DHS-27 protein [Caenorhabditis remanei]
Tsp_00977	4	3	0.8	0.6	-	-	-	-
Tsp_00978	10	29	2	5.8	GO:0016020//membrane	-	-	gi|291224344|ref|XP_002732165.1|/8.76235e-28/PREDICTED: solute carrier family 30 (zinc transporter), member 1-like, partial [Saccoglossus kowalevskii]
Tsp_00979	5	5	1	1	-	-	-	-
Tsp_00982	0	9	0	1.8	GO:0043231//intracellular membrane-bounded organelle;GO:0030529//ribonucleoprotein complex	GO:0003723//RNA binding	-	gi|297689709|ref|XP_002822290.1|/5.30063e-11/PREDICTED: hypothetical protein LOC100435191 [Pongo abelii]
Tsp_00984	13	22	2.6	4.4	GO:0005740//mitochondrial envelope	GO:0005488//binding;GO:0003824//catalytic activity	GO:0000737//DNA catabolic process, endonucleolytic;GO:0008629//induction of apoptosis by intracellular signals	gi|62857803|ref|NP_001017244.1|/1.10554e-158/apoptosis-inducing factor, mitochondrion-associated, 1 [Xenopus (Silurana) tropicalis]
Tsp_00986	12	2	2.4	0.4	-	-	-	-
Tsp_00988	0	9	0	1.8	GO:0016020//membrane	GO:0015377//cation:chloride symporter activity	GO:0006811//ion transport	gi|170585197|ref|XP_001897372.1|/4.57748e-53/solute carrier family 12 member 1 [Brugia malayi]
Tsp_00989	13	330	2.6	65.96	-	GO:0016646//oxidoreductase activity, acting on the CH-NH group of donors, NAD or NADP as acceptor	GO:0003015//heart process;GO:0046483//heterocycle metabolic process;GO:0009117//nucleotide metabolic process;GO:0009887//organ morphogenesis;GO:0044271//cellular nitrogen compound biosynthetic process;GO:0044283	gi|242023489|ref|XP_002432166.1|/1.40335e-35/Dihydrofolate reductase, putative [Pediculus humanus corporis]
Tsp_00990	5	8	1	1.6	GO:0031981//nuclear lumen;GO:0005694//chromosome;GO:0005813//centrosome;GO:0043234//protein complex	GO:0032182//small conjugating protein binding;GO:0003916//DNA topoisomerase activity;GO:0019901//protein kinase binding;GO:0046983//protein dimerization activity;GO:0042802//identical protein binding;GO:0032559;GO:0042623//ATPase activity, coupled	GO:0006357//regulation of transcription from RNA polymerase II promoter;GO:0021533//cell differentiation in hindbrain;GO:0006259//DNA metabolic process;GO:0030261//chromosome condensation;GO:0009790//embryo development;GO:0006915//apoptosis;GO:0045070//po	gi|170592146|ref|XP_001900830.1|/0/Probable DNA topoisomerase II [Brugia malayi]
Tsp_00991	174	13	34.78	2.6	-	-	-	-
Tsp_00995	3	5	0.6	1	-	-	-	gi|194766790|ref|XP_001965507.1|/7.26056e-100/GF22418 [Drosophila ananassae]
Tsp_00997	17	18	3.4	3.6	-	-	-	-
Tsp_00998	13	74	2.6	14.79	GO:0043231//intracellular membrane-bounded organelle	GO:0003676//nucleic acid binding;GO:0001071//nucleic acid binding transcription factor activity	GO:0002119//nematode larval development;GO:0006944//cellular membrane fusion;GO:0048806//genitalia development;GO:0045165//cell fate commitment;GO:0033057	gi|170589301|ref|XP_001899412.1|/1.18442e-29/HMG box family protein [Brugia malayi]
Tsp_01002	25	3	5	0.6	-	-	-	-
Tsp_01003	7	2	1.4	0.4	GO:0031981//nuclear lumen;GO:0043234//protein complex;GO:0044444//cytoplasmic part	GO:0004672//protein kinase activity;GO:0051018//protein kinase A binding;GO:0008134//transcription factor binding;GO:0032559;GO:0019899//enzyme binding	GO:0006461//protein complex assembly;GO:0001952//regulation of cell-matrix adhesion;GO:0032321//positive regulation of Rho GTPase activity;GO:0006915//apoptosis;GO:0016055//Wnt receptor signaling pathway;GO:0048017//inositol lipid-mediated signaling;GO:00	gi|74096161|ref|NP_001027597.1|/7.59089e-100/glycogen synthase kinase alpha/beta [Ciona intestinalis]
Tsp_01004	91	20	18.19	4	GO:0043231//intracellular membrane-bounded organelle	GO:0016741	GO:0006563//L-serine metabolic process;GO:0006730//one-carbon metabolic process;GO:0030534//adult behavior	gi|156362009|ref|XP_001625575.1|/3.70727e-113/predicted protein [Nematostella vectensis]
Tsp_01005	6	24	1.2	4.8	GO:0043231//intracellular membrane-bounded organelle	-	-	gi|221113802|ref|XP_002168952.1|/1.60074e-28/PREDICTED: similar to LOC496240 protein [Hydra magnipapillata]
Tsp_01007	131	10	26.18	2	-	-	-	-
Tsp_01008	18	263	3.6	52.57	-	-	-	gi|193615519|ref|XP_001949876.1|/4.83695e-38/PREDICTED: similar to Tigger transposable element-derived protein 6, partial [Acyrthosiphon pisum]
Tsp_01009	34	6	6.8	1.2	-	-	-	gi|194770472|ref|XP_001967317.1|/3.20699e-15/GF20632 [Drosophila ananassae]
Tsp_01012	55	511	10.99	102.14	-	-	-	-
Tsp_01013	10	2	2	0.4	GO:0005626//insoluble fraction;GO:0044431//Golgi apparatus part;GO:0016020//membrane	GO:0008146//sulfotransferase activity	GO:0006952//defense response;GO:0007592//protein-based cuticle development;GO:0048580;GO:0044259;GO:0002164//larval development;GO:0035264//multicellular organism growth;GO:0018996//molting cycle, collagen and cuticulin-based cuticle;GO:0040009//regulatio	gi|312073519|ref|XP_003139556.1|/1.21224e-69/protein-tyrosine sulfotransferase A [Loa loa]
Tsp_01014	5	31	1	6.2	-	-	-	gi|196006862|ref|XP_002113297.1|/4.85638e-39/hypothetical protein TRIADDRAFT_57306 [Trichoplax adhaerens]
Tsp_01015	75	33	14.99	6.6	GO:0005911//cell-cell junction	-	GO:0007610//behavior	gi|25153134|ref|NP_741917.1|/1.63863e-66/UNCoordinated family member (unc-9) [Caenorhabditis elegans]
Tsp_01017	30	4	6	0.8	-	-	-	gi|301632088|ref|XP_002945123.1|/0/PREDICTED: copia protein-like [Xenopus (Silurana) tropicalis]
Tsp_01021	56	17	11.19	3.4	-	-	-	gi|291223569|ref|XP_002731784.1|/8.57094e-06/PREDICTED: nucleoporin 88-like [Saccoglossus kowalevskii]
Tsp_01025	343	386	68.56	77.15	GO:0005622//intracellular	GO:0005488//binding;GO:0004518//nuclease activity	GO:0007592//protein-based cuticle development;GO:0007369//gastrulation;GO:0070193//synaptonemal complex organization;GO:0006357//regulation of transcription from RNA polymerase II promoter;GO:0006259//DNA metabolic process;GO:0033554//cellular response to	gi|146446849|gb|ABQ41279.1|/1.76052e-15/SUMO-1-like protein [Artemia franciscana]
Tsp_01026	2	2	0.4	0.4	GO:0016020//membrane	GO:0005216//ion channel activity	GO:0030001//metal ion transport	gi|312083078|ref|XP_003143711.1|/4.1908e-40/hypothetical protein LOAG_08131 [Loa loa]
Tsp_01027	38	1384	7.6	276.63	-	-	-	-
Tsp_01029	21	23	4.2	4.6	GO:0005681//spliceosomal complex;GO:0031981//nuclear lumen	GO:0005488//binding	GO:0000377	gi|242011371|ref|XP_002426426.1|/5.52544e-98/Splicing factor 3B subunit, putative [Pediculus humanus corporis]
Tsp_01030	227	267	45.37	53.37	-	-	-	-
Tsp_01031	26	8	5.2	1.6	GO:0000323//lytic vacuole;GO:0005856//cytoskeleton	GO:0004067//asparaginase activity	GO:0006464//protein modification process	gi|242004504|ref|XP_002423123.1|/1.10152e-41/N , putative [Pediculus humanus corporis]
Tsp_01032	34	19	6.8	3.8	-	-	-	gi|308502500|ref|XP_003113434.1|/1.33178e-76/hypothetical protein CRE_26552 [Caenorhabditis remanei]
Tsp_01041	5	4	1	0.8	GO:0000267//cell fraction;GO:0043234//protein complex;GO:0044444//cytoplasmic part	GO:0016301//kinase activity;GO:0016208//AMP binding;GO:0051018//protein kinase A binding;GO:0019887//protein kinase regulator activity	GO:0015980//energy derivation by oxidation of organic compounds;GO:0007599//hemostasis;GO:0033762//response to glucagon stimulus;GO:0006355//regulation of transcription, DNA-dependent;GO:0032147//activation of protein kinase activity;GO:0010863//positive	gi|62955441|ref|NP_001017732.1|/7.97132e-07/cAMP-dependent protein kinase type I-alpha regulatory subunit [Danio rerio]
Tsp_01044	0	3	0	0.6	GO:0000267//cell fraction;GO:0043234//protein complex;GO:0044444//cytoplasmic part;GO:0045202//synapse	GO:0016208//AMP binding;GO:0051018//protein kinase A binding;GO:0019887//protein kinase regulator activity	GO:0002164//larval development;GO:0033762//response to glucagon stimulus;GO:0040011//locomotion;GO:0032147//activation of protein kinase activity;GO:0007126//meiosis;GO:0010948;GO:0018988;GO:0046903//secretion;GO:0001704//formation of primary germ layer	gi|400119|sp|P31319.2|KAPR_APLCA/9.25808e-79/RecName: Full=cAMP-dependent protein kinase regulatory subunit; AltName: Full=N4 subunit of protein kinase A
Tsp_01045	78	15	15.59	3	GO:0009986//cell surface;GO:0016021//integral to membrane	-	GO:0033077//T cell differentiation in thymus	gi|296234074|ref|XP_002762276.1|/1.69573e-178/PREDICTED: cleft lip and palate transmembrane protein 1 [Callithrix jacchus]
Tsp_01050	7	9	1.4	1.8	-	-	-	gi|268574146|ref|XP_002642050.1|/8.38156e-11/Hypothetical protein CBG17987 [Caenorhabditis briggsae]
Tsp_01052	9	200	1.8	39.98	GO:0044464//cell part	GO:0016670//oxidoreductase activity, acting on a sulfur group of donors, oxygen as acceptor	GO:0006810//transport;GO:0044248//cellular catabolic process;GO:0030329//prenylcysteine metabolic process	gi|126304033|ref|XP_001381735.1|/5.95838e-62/PREDICTED: similar to prenylcysteine oxidase 1 [Monodelphis domestica]
Tsp_01053	339	70	67.76	13.99	-	GO:0046872//metal ion binding	-	gi|170591514|ref|XP_001900515.1|/3.46365e-12/Ubiquitin family protein [Brugia malayi]
Tsp_01054	239	12	47.77	2.4	GO:0044424//intracellular part	GO:0005488//binding	-	gi|125846368|ref|XP_698389.2|/1.38351e-44/PREDICTED: si:dkey-12h9.11 [Danio rerio]
Tsp_01055	0	17	0	3.4	-	-	-	gi|270009682|gb|EFA06130.1|/2.23713e-59/hypothetical protein TcasGA2_TC008973 [Tribolium castaneum]
Tsp_01058	13	28	2.6	5.6	-	-	-	gi|5824387|emb|CAA20927.2|/3.08034e-30/C. elegans protein C18B12.2, confirmed by transcript evidence [Caenorhabditis elegans]
Tsp_01061	0	2	0	0.4	GO:0005576//extracellular region	GO:0005488//binding	-	gi|255522879|ref|NP_001157342.1|/5.54289e-15/collagen alpha-1(XIV) chain [Equus caballus]
Tsp_01062	89	1526	17.79	305.01	GO:0030529//ribonucleoprotein complex	GO:0005198//structural molecule activity	GO:0010467//gene expression	gi|242006003|ref|XP_002423848.1|/3.98435e-18/60S ribosomal protein L31, putative [Pediculus humanus corporis]
Tsp_01071	32	53	6.4	10.59	-	-	-	gi|193683581|ref|XP_001950732.1|/2.6397e-22/PREDICTED: similar to Ubiquitin domain-containing protein UBFD1 [Acyrthosiphon pisum]
Tsp_01072	85	19	16.99	3.8	-	GO:0016491//oxidoreductase activity	GO:0008152//metabolic process	gi|47934210|gb|AAT39740.1|/3.2501e-61/prostaglandin reductase/leukotriene B4 dehydrogenase-like enzyme [Trichinella spiralis]
Tsp_01075	103	29	20.59	5.8	-	GO:0003677//DNA binding	GO:0006351//transcription, DNA-dependent	gi|63028387|gb|AAY27075.1|/3.0489e-56/Pax6 [Oikopleura dioica]
Tsp_01076	10	36	2	7.2	-	-	-	gi|308486821|ref|XP_003105607.1|/2.39469e-16/hypothetical protein CRE_22356 [Caenorhabditis remanei]
Tsp_01077	39	91	7.8	18.19	-	-	-	-
Tsp_01079	136	5	27.18	1	-	-	-	-
Tsp_01081	31	59	6.2	11.79	-	-	-	gi|221118029|ref|XP_002157313.1|/5.77063e-07/PREDICTED: similar to predicted protein [Hydra magnipapillata]
Tsp_01083	0	7	0	1.4	-	-	-	-
Tsp_01085	147	8	29.38	1.6	-	-	-	-
Tsp_01086	4	16	0.8	3.2	GO:0043231//intracellular membrane-bounded organelle	-	GO:0006412//translation	gi|296208047|ref|XP_002750943.1|/7.22645e-61/PREDICTED: probable prolyl-tRNA synthetase, mitochondrial-like [Callithrix jacchus]
Tsp_01087	215	1198	42.97	239.45	GO:0044424//intracellular part	GO:0005488//binding	-	gi|148699242|gb|EDL31189.1|/2.99252e-45/CCR4-NOT transcription complex, subunit 3 [Mus musculus]
Tsp_01088	21	5	4.2	1	GO:0043231//intracellular membrane-bounded organelle	GO:0046914//transition metal ion binding;GO:0003824//catalytic activity;GO:0060089	GO:0007165//signal transduction	gi|242015997|ref|XP_002428625.1|/4.67733e-88/E3 ubiquitin-protein ligase CBL, putative [Pediculus humanus corporis]
Tsp_01097	0	47	0	9.39	-	-	-	gi|309365388|emb|CAP23076.2|/1.16058e-08/CBR-SUP-10 protein [Caenorhabditis briggsae AF16]
Tsp_01098	43	250	8.59	49.97	-	-	-	-
Tsp_01099	163	609	32.58	121.72	-	-	-	gi|241565984|ref|XP_002402054.1|/6.77667e-53/RNAse H, putative [Ixodes scapularis]
Tsp_01100	370	83	73.95	16.59	-	-	GO:0009987//cellular process;GO:0007275//multicellular organismal development	gi|312070691|ref|XP_003138263.1|/5.06284e-20/hypothetical protein LOAG_02678 [Loa loa]
Tsp_01101	24	51	4.8	10.19	-	-	-	gi|268579267|ref|XP_002644616.1|/1.54679e-58/Hypothetical protein CBG14575 [Caenorhabditis briggsae]
Tsp_01102	22	80	4.4	15.99	GO:0043231//intracellular membrane-bounded organelle;GO:0005884//actin filament;GO:0016020//membrane	GO:0005488//binding	GO:0016477//cell migration;GO:0033057;GO:0002119//nematode larval development;GO:0007409//axonogenesis;GO:0040009//regulation of growth rate;GO:0007509//mesoderm migration involved in gastrulation	gi|241835076|ref|XP_002415024.1|/1.50782e-37/amyloid beta protein-binding member 1interacting protein, putative [Ixodes scapularis]
Tsp_01109	0	174	0	34.78	-	-	-	-
Tsp_01111	144	2250	28.78	449.72	-	-	-	gi|260817814|ref|XP_002603780.1|/5.88769e-07/hypothetical protein BRAFLDRAFT_124668 [Branchiostoma floridae]
Tsp_01112	39	127	7.8	25.38	-	GO:0008238//exopeptidase activity	-	gi|241998704|ref|XP_002433995.1|/1.5753e-65/aminopeptidase, putative [Ixodes scapularis]
Tsp_01113	215	13	42.97	2.6	GO:0005681//spliceosomal complex	-	GO:0044260;GO:0044238//primary metabolic process	gi|195121184|ref|XP_002005100.1|/7.26941e-74/GI20287 [Drosophila mojavensis]
Tsp_01116	3	100	0.6	19.99	-	-	-	gi|170578071|ref|XP_001894254.1|/6.68603e-79/Sybindin-like family protein [Brugia malayi]
Tsp_01119	0	3	0	0.6	-	GO:0004672//protein kinase activity	-	gi|118092960|ref|XP_001232771.1|/2.61101e-18/PREDICTED: similar to CTCL tumor antigen se20-9 isoform 1 [Gallus gallus]
Tsp_01120	18	44	3.6	8.79	-	GO:0000166//nucleotide binding;GO:0004702//receptor signaling protein serine/threonine kinase activity	GO:0001934//positive regulation of protein phosphorylation	gi|241854647|ref|XP_002415967.1|/1.32216e-66/CDC42 binding protein kinase alpha, putative [Ixodes scapularis]
Tsp_01124	71	13	14.19	2.6	GO:0043231//intracellular membrane-bounded organelle;GO:0005737//cytoplasm	GO:0016763//transferase activity, transferring pentosyl groups;GO:0046914//transition metal ion binding;GO:0017136//NAD-dependent histone deacetylase activity	GO:0035601//protein deacylation	gi|301616498|ref|XP_002937698.1|/1.91702e-30/PREDICTED: NAD-dependent deacetylase sirtuin-3, mitochondrial-like [Xenopus (Silurana) tropicalis]
Tsp_01125	4	47	0.8	9.39	GO:0043232;GO:0005635//nuclear envelope	-	GO:0018988;GO:0033057;GO:0007059//chromosome segregation;GO:0000087//M phase of mitotic cell cycle;GO:0009790//embryo development	gi|312074781|ref|XP_003140124.1|/1.02212e-77/serine/threonine protein phosphatase PP1 isozyme 1 [Loa loa]
Tsp_01127	5	3	1	0.6	-	-	-	-
Tsp_01128	80	11	15.99	2.2	-	-	-	-
Tsp_01129	883	10	176.49	2	-	-	-	-
Tsp_01130	46	5	9.19	1	-	-	-	-
Tsp_01132	91	234	18.19	46.77	GO:0016020//membrane	-	GO:0006810//transport	gi|221125710|ref|XP_002166838.1|/1.30886e-17/PREDICTED: similar to predicted protein [Hydra magnipapillata]
Tsp_01133	0	6	0	1.2	-	-	-	gi|193575573|ref|XP_001949675.1|/4.3595e-07/PREDICTED: similar to Tigger transposable element-derived protein 6 [Acyrthosiphon pisum]
Tsp_01134	0	8	0	1.6	-	-	-	-
Tsp_01135	28	217	5.6	43.37	-	-	-	gi|242017637|ref|XP_002429294.1|/2.51424e-57/sialin, putative [Pediculus humanus corporis]
Tsp_01136	273	40	54.57	8	-	-	-	gi|126309803|ref|XP_001370146.1|/8.79143e-08/PREDICTED: similar to Zinc finger, AN1-type domain 3 isoform 1 [Monodelphis domestica]
Tsp_01137	8	110	1.6	21.99	-	-	-	gi|241114013|ref|XP_002400102.1|/3.18834e-09/rhotekin, putative [Ixodes scapularis]
Tsp_01138	399	73	79.75	14.59	GO:0031965//nuclear membrane;GO:0031985//Golgi cisterna	GO:0046872//metal ion binding	GO:0006875//cellular metal ion homeostasis	gi|307200070|gb|EFN80416.1|/4.62292e-30/Nucleobindin-1 [Harpegnathos saltator]
Tsp_01141	2	6	0.4	1.2	-	-	-	gi|215397672|gb|AAC47925.2|/9.41615e-67/Hypothetical protein C02H7.2 [Caenorhabditis elegans]
Tsp_01144	0	2	0	0.4	-	GO:0003677//DNA binding	GO:0021510//spinal cord development;GO:0048665//neuron fate specification;GO:0006351//transcription, DNA-dependent	gi|270006199|gb|EFA02647.1|/1.66312e-15/hypothetical protein TcasGA2_TC008368 [Tribolium castaneum]
Tsp_01145	0	5	0	1	-	-	-	gi|25152619|ref|NP_510455.2|/2.77789e-77/Sex Peptide Receptor (Drosophila) Related family member (sprr-2) [Caenorhabditis elegans]
Tsp_01148	54	14	10.79	2.8	-	-	-	-
Tsp_01151	40	101	8	20.19	-	-	-	-
Tsp_01153	85	20	16.99	4	GO:0005626//insoluble fraction;GO:0043231//intracellular membrane-bounded organelle;GO:0016020//membrane	GO:0003713//transcription coactivator activity;GO:0003880//protein C-terminal carboxyl O-methyltransferase activity	GO:0006575//cellular modified amino acid metabolic process;GO:0043009//chordate embryonic development;GO:0040007//growth;GO:0006790//sulfur compound metabolic process;GO:0006479//protein methylation;GO:0048513//organ development;GO:0033036;GO:0051056//reg	gi|224079623|ref|XP_002192405.1|/7.99872e-60/PREDICTED: isoprenylcysteine carboxyl methyltransferase [Taeniopygia guttata]
Tsp_01155	13	134	2.6	26.78	-	-	-	gi|260820614|ref|XP_002605629.1|/1.03021e-81/hypothetical protein BRAFLDRAFT_283402 [Branchiostoma floridae]
Tsp_01157	146	11	29.18	2.2	-	-	-	gi|51858842|gb|AAH81398.1|/3.17445e-87/Zgc:101748 [Danio rerio]
Tsp_01159	139	22	27.78	4.4	-	-	-	gi|115653055|ref|XP_782910.2|/6.8962e-16/PREDICTED: hypothetical protein [Strongylocentrotus purpuratus]
Tsp_01163	46	111	9.19	22.19	GO:0016585//chromatin remodeling complex	GO:0003676//nucleic acid binding;GO:0046872//metal ion binding;GO:0004386//helicase activity	GO:0046578//regulation of Ras protein signal transduction;GO:0048562//embryonic organ morphogenesis;GO:0045165//cell fate commitment;GO:0048806//genitalia development;GO:0016568//chromatin modification;GO:0040025//vulval development	gi|312077956|ref|XP_003141528.1|/0/CHromoDomain protein family member [Loa loa]
Tsp_01165	0	7	0	1.4	-	-	-	-
Tsp_01167	561	5	112.13	1	-	GO:0046872//metal ion binding	-	gi|148744757|gb|AAI42905.1|/3.53295e-24/Zgc:165617 protein [Danio rerio]
Tsp_01168	180	4	35.98	0.8	-	-	-	gi|270013261|gb|EFA09709.1|/3.60625e-16/hypothetical protein TcasGA2_TC011842 [Tribolium castaneum]
Tsp_01169	39	6	7.8	1.2	-	GO:0019903//protein phosphatase binding;GO:0051723	GO:0008214	gi|41053955|ref|NP_956231.1|/2.13557e-45/protein phosphatase methylesterase 1 [Danio rerio]
Tsp_01170	9	12	1.8	2.4	-	-	-	gi|126304576|ref|XP_001366666.1|/2.02145e-47/PREDICTED: hypothetical protein [Monodelphis domestica]
Tsp_01172	4	19	0.8	3.8	-	GO:0030528//transcription regulator activity;GO:0001071//nucleic acid binding transcription factor activity;GO:0003677//DNA binding	GO:0007411//axon guidance;GO:0001709//cell fate determination;GO:0007420//brain development;GO:0006351//transcription, DNA-dependent	gi|164420677|ref|NP_001037456.2|/7.84264e-09/silk gland factor 3 [Bombyx mori]
Tsp_01197	159	3	31.78	0.6	GO:0019866//organelle inner membrane;GO:0043231//intracellular membrane-bounded organelle	GO:0016846//carbon-sulfur lyase activity	GO:0017003//protein-heme linkage	gi|48096667|ref|XP_392497.1|/2.74721e-82/PREDICTED: similar to CG6022-PA isoform 1 [Apis mellifera]
Tsp_01206	9	10	1.8	2	-	-	-	gi|126273353|ref|XP_001376637.1|/3.43546e-41/PREDICTED: similar to WD40 repeat domain 11 protein [Monodelphis domestica]
Tsp_01215	0	2	0	0.4	-	-	-	-
Tsp_01218	24	10	4.8	2	-	-	-	-
Tsp_01223	1371	164	274.03	32.78	-	GO:0003676//nucleic acid binding;GO:0016787//hydrolase activity	-	gi|256709176|gb|ACV20967.1|/4.45508e-38/small subunit ribosomal protein 7 [Micoletzkya sp. WEM-2009]
Tsp_01225	162	24	32.38	4.8	-	-	-	-
Tsp_01227	25	3	5	0.6	-	-	-	-
Tsp_01228	19	578	3.8	115.53	-	-	-	gi|149689122|gb|ABR27908.1|/9.57027e-11/cytochrome oxidase subunit Va [Triatoma infestans]
Tsp_01233	71	181	14.19	36.18	-	-	-	gi|242013369|ref|XP_002427382.1|/3.43496e-25/protein dpy-19, putative [Pediculus humanus corporis]
Tsp_01235	248	48	49.57	9.59	-	GO:0032559;GO:0004702//receptor signaling protein serine/threonine kinase activity	GO:0001654//eye development;GO:0003002//regionalization;GO:0016055//Wnt receptor signaling pathway;GO:0007476//imaginal disc-derived wing morphogenesis;GO:0001738//morphogenesis of a polarized epithelium;GO:0009629//response to gravity;GO:0006464//protein	gi|110755131|ref|XP_394432.3|/6.69506e-97/PREDICTED: similar to nemo CG7892-PE, isoform E [Apis mellifera]
Tsp_01247	0	6	0	1.2	-	-	-	-
Tsp_01248	7	10	1.4	2	-	-	-	-
Tsp_01256	4	40	0.8	8	-	-	-	gi|198414553|ref|XP_002128704.1|/1.1017e-16/PREDICTED: similar to ubiquitin-fold modifier 1 [Ciona intestinalis]
Tsp_01258	271	273	54.17	54.57	-	-	GO:0010259//multicellular organismal aging	gi|71987012|ref|NP_497035.3|/0/Trehalose 6-Phosphate Synthase family member (tps-2) [Caenorhabditis elegans]
Tsp_01260	0	4	0	0.8	-	-	GO:0010259//multicellular organismal aging	gi|312072084|ref|XP_003138904.1|/9.84489e-19/trehalose 6-phosphate synthase 1 [Loa loa]
Tsp_01264	212	1904	42.37	380.56	GO:0000785//chromatin;GO:0043231//intracellular membrane-bounded organelle	GO:0003676//nucleic acid binding	GO:0034728	gi|2842451|emb|CAA11816.1|/2.32428e-08/histone 1 [Mytilus edulis]
Tsp_01267	35	9	7	1.8	-	-	-	-
Tsp_01268	60	32	11.99	6.4	-	GO:0004112//cyclic-nucleotide phosphodiesterase activity	-	gi|189037065|sp|Q90Z08.2|U119B_DANRE/3.95887e-28/RecName: Full=Protein unc-119 homolog B; AltName: Full=Protein unc-119 homolog 1
Tsp_01270	58	5	11.59	1	-	-	-	gi|170596618|ref|XP_001902832.1|/2.32009e-06/GM01172p [Brugia malayi]
Tsp_01271	8	25	1.6	5	GO:0005911//cell-cell junction;GO:0044424//intracellular part	-	GO:0040009//regulation of growth rate;GO:0048806//genitalia development;GO:0048729//tissue morphogenesis;GO:0002164//larval development	gi|25150056|ref|NP_509002.2|/4.37379e-63/INneXin family member (inx-3) [Caenorhabditis elegans]
Tsp_01273	35	24	7	4.8	-	-	-	gi|311260271|ref|XP_001928665.2|/6.63312e-30/PREDICTED: uncharacterized protein C6orf106-like isoform 1 [Sus scrofa]
Tsp_01274	6	6	1.2	1.2	GO:0005743//mitochondrial inner membrane	GO:0017111//nucleoside-triphosphatase activity;GO:0005488//binding;GO:0005215//transporter activity	GO:0006810//transport;GO:0046034//ATP metabolic process;GO:0009207	gi|47058994|ref|NP_997681.1|/1.85612e-12/ATP synthase subunit g, mitochondrial [Rattus norvegicus]
Tsp_01275	30	11	6	2.2	-	-	-	-
Tsp_01276	37	15	7.4	3	GO:0000315//organellar large ribosomal subunit	GO:0005198//structural molecule activity	GO:0002164//larval development;GO:0006897//endocytosis;GO:0010467//gene expression;GO:0009790//embryo development	gi|74791572|sp|Q61SE7.1|RM51_CAEBR/1.73073e-56/RecName: Full=39S ribosomal protein L51, mitochondrial; Short=L51mt; Short=MRP-L51; Flags: Precursor
Tsp_01277	116	455	23.19	90.94	GO:0000323//lytic vacuole;GO:0044459//plasma membrane part	GO:0070011;GO:0005488//binding	GO:0010259//multicellular organismal aging;GO:0009790//embryo development	gi|291385792|ref|XP_002709482.1|/2.06286e-50/PREDICTED: cathepsin B [Oryctolagus cuniculus]
Tsp_01278	18	121	3.6	24.18	-	-	-	gi|312099452|ref|XP_003149350.1|/5.81085e-08/hypothetical protein LOAG_13798 [Loa loa]
Tsp_01279	67	219	13.39	43.77	-	-	-	-
Tsp_01280	188	4	37.58	0.8	-	-	-	-
Tsp_01281	151	61	30.18	12.19	GO:0042575	-	GO:0006259//DNA metabolic process;GO:0034645//cellular macromolecule biosynthetic process	gi|291396775|ref|XP_002714966.1|/2.87911e-68/PREDICTED: DNA polymerase zeta [Oryctolagus cuniculus]
Tsp_01282	0	4	0	0.8	GO:0042575;GO:0043231//intracellular membrane-bounded organelle	GO:0003676//nucleic acid binding;GO:0034061	GO:0006260//DNA replication;GO:0006301//postreplication repair	gi|296484157|gb|DAA26272.1|/9.84896e-54/DNA-directed DNA polymerase delta 1-like [Bos taurus]
Tsp_01284	8	29	1.6	5.8	GO:0043231//intracellular membrane-bounded organelle	-	-	gi|148234567|ref|NP_001085343.1|/1.63951e-31/protein phosphatase PTC7 homolog [Xenopus laevis]
Tsp_01285	6	44	1.2	8.79	-	-	-	-
Tsp_01286	11	40	2.2	8	GO:0031224//intrinsic to membrane;GO:0005903//brush border;GO:0044459//plasma membrane part	GO:0043168;GO:0031420;GO:0015081//sodium ion transmembrane transporter activity;GO:0015114//phosphate transmembrane transporter activity	GO:0055085//transmembrane transport;GO:0009746;GO:0043627//response to estrogen stimulus;GO:0043009//chordate embryonic development;GO:0006817//phosphate transport	gi|72135886|ref|XP_780963.1|/3.96883e-55/PREDICTED: similar to MGC82315 protein isoform 1 [Strongylocentrotus purpuratus]
Tsp_01287	19	56	3.8	11.19	-	GO:0050662//coenzyme binding;GO:0003824//catalytic activity	GO:0006520//cellular amino acid metabolic process	gi|312066454|ref|XP_003136278.1|/9.80546e-22/FAD binding domain-containing protein [Loa loa]
Tsp_01289	0	3	0	0.6	GO:0031981//nuclear lumen;GO:0005694//chromosome	GO:0005488//binding	GO:0051716//cellular response to stimulus;GO:0080090//regulation of primary metabolic process;GO:0006270//DNA-dependent DNA replication initiation;GO:0031323//regulation of cellular metabolic process;GO:0034622;GO:0060255	gi|50732850|ref|XP_418794.1|/1.26546e-16/PREDICTED: similar to KIAA0259 [Gallus gallus]
Tsp_01291	334	339	66.76	67.76	GO:0030529//ribonucleoprotein complex	-	GO:0009790//embryo development;GO:0010259//multicellular organismal aging;GO:0002164//larval development	gi|312069715|ref|XP_003137811.1|/9.22397e-25/60S ribosomal protein L6 [Loa loa]
Tsp_01292	2	6	0.4	1.2	-	-	-	-
Tsp_01295	0	2	0	0.4	-	-	-	gi|115658152|ref|XP_794960.2|/1.67986e-08/PREDICTED: similar to gag-pol polyprotein [Strongylocentrotus purpuratus]
Tsp_01300	2417	316	483.1	63.16	-	-	-	gi|198432773|ref|XP_002120511.1|/6.43997e-06/PREDICTED: similar to thyroid adenoma associated [Ciona intestinalis]
Tsp_01301	137	556	27.38	111.13	GO:0043231//intracellular membrane-bounded organelle;GO:0019866//organelle inner membrane;GO:0042995//cell projection;GO:0033178//proton-transporting two-sector ATPase complex, catalytic domain	GO:0015078//hydrogen ion transmembrane transporter activity;GO:0015662//ATPase activity, coupled to transmembrane movement of ions, phosphorylative mechanism;GO:0019829//cation-transporting ATPase activity;GO:0032559	GO:0015986//ATP synthesis coupled proton transport;GO:0015988//energy coupled proton transport, against electrochemical gradient	gi|2493028|sp|Q25117.1|ATPB_HEMPU/9.93965e-154/RecName: Full=ATP synthase subunit beta, mitochondrial; Flags: Precursor
Tsp_01302	211	47	42.17	9.39	GO:0043231//intracellular membrane-bounded organelle	GO:0005488//binding;GO:0003824//catalytic activity	GO:0008152//metabolic process	gi|292628574|ref|XP_001342694.3|/8.13872e-94/PREDICTED: dihydrouridine synthase 2-like, SMM1 homolog [Danio rerio]
Tsp_01304	17	32	3.4	6.4	-	GO:0005488//binding;GO:0070011	GO:0009790//embryo development;GO:0018996//molting cycle, collagen and cuticulin-based cuticle	gi|20067165|gb|AAM09529.1|/5.99107e-171/metalloproteinase [Trichinella spiralis]
Tsp_01307	2	69	0.4	13.79	-	-	-	gi|198423638|ref|XP_002128510.1|/2.90353e-57/PREDICTED: similar to Glutamate-rich WD repeat containing 1 [Ciona intestinalis]
Tsp_01308	16	38	3.2	7.6	-	-	-	-
Tsp_01309	173	14	34.58	2.8	-	-	-	-
Tsp_01310	4	3	0.8	0.6	-	-	-	gi|156362081|ref|XP_001625610.1|/5.98959e-54/predicted protein [Nematostella vectensis]
Tsp_01311	225	32	44.97	6.4	-	-	-	-
Tsp_01312	171	13	34.18	2.6	-	-	-	gi|170586066|ref|XP_001897802.1|/3.74505e-19/Clc-4 protein. [Brugia malayi]
Tsp_01315	0	3	0	0.6	GO:0043231//intracellular membrane-bounded organelle	GO:0001071//nucleic acid binding transcription factor activity;GO:0003677//DNA binding	GO:0001501//skeletal system development;GO:0045686//negative regulation of glial cell differentiation;GO:0042476//odontogenesis;GO:0021872//forebrain generation of neurons;GO:0021543//pallium development;GO:0003002//regionalization;GO:0010551//regulation	gi|56385105|gb|AAV85983.1|/3.30044e-26/Dlx1 [Triakis semifasciata]
Tsp_01316	44	1255	8.79	250.84	GO:0043231//intracellular membrane-bounded organelle	GO:0016209//antioxidant activity;GO:0016491//oxidoreductase activity	GO:0009987//cellular process	gi|115950834|ref|XP_001185464.1|/9.92166e-15/PREDICTED: similar to nucleoredoxin, partial [Strongylocentrotus purpuratus]
Tsp_01317	0	20	0	4	-	-	-	gi|312082501|ref|XP_003143470.1|/1.5618e-46/zinc carboxypeptidase [Loa loa]
Tsp_01322	9	16	1.8	3.2	-	-	-	-
Tsp_01330	28	19	5.6	3.8	-	-	-	-
Tsp_01333	2	2	0.4	0.4	GO:0044464//cell part	-	-	gi|260805300|ref|XP_002597525.1|/2.06564e-24/hypothetical protein BRAFLDRAFT_219832 [Branchiostoma floridae]
Tsp_01336	240	13	47.97	2.6	-	-	-	-
Tsp_01339	2099	204	419.54	40.77	GO:0015935//small ribosomal subunit;GO:0031981//nuclear lumen	GO:0005488//binding	GO:0012502//induction of programmed cell death;GO:0006412//translation	gi|40642988|emb|CAD91420.1|/9.2532e-63/ribosomal protein S3a [Crassostrea gigas]
Tsp_01344	661	47	132.12	9.39	GO:0044452;GO:0016604//nuclear body;GO:0030529//ribonucleoprotein complex	GO:0003723//RNA binding;GO:0016741	GO:0006399//tRNA metabolic process;GO:0042254//ribosome biogenesis;GO:0006730//one-carbon metabolic process;GO:0010467//gene expression	gi|158287346|ref|XP_309401.4|/6.93836e-58/AGAP011244-PA [Anopheles gambiae str. PEST]
Tsp_01351	12	8	2.4	1.6	-	GO:0005488//binding;GO:0015930//glutamate synthase activity;GO:0016639//oxidoreductase activity, acting on the CH-NH2 group of donors, NAD or NADP as acceptor	GO:0008152//metabolic process	gi|268577581|ref|XP_002643773.1|/0/Hypothetical protein CBG01975 [Caenorhabditis briggsae]
Tsp_01352	0	19	0	3.8	-	-	-	-
Tsp_01353	1738	30	347.38	6	GO:0044424//intracellular part	GO:0003723//RNA binding	GO:0044249//cellular biosynthetic process;GO:0010558;GO:0044238//primary metabolic process;GO:0044260;GO:0010467//gene expression	gi|170592088|ref|XP_001900801.1|/1.69152e-54/RNA recognition motif. [Brugia malayi]
Tsp_01354	27	111	5.4	22.19	GO:0019866//organelle inner membrane;GO:0043231//intracellular membrane-bounded organelle	GO:0003824//catalytic activity	-	gi|66820312|ref|XP_643785.1|/1.50068e-45/Fumarylacetoacetate hydrolase domain-containing protein [Dictyostelium discoideum AX4]
Tsp_01355	29	251	5.8	50.17	-	-	-	gi|156555652|ref|XP_001603746.1|/3.58707e-96/PREDICTED: similar to nucleolar KKE/D repeat protein; DmNOP56 [Nasonia vitripennis]
Tsp_01357	41	64	8.19	12.79	-	-	-	-
Tsp_01358	68	149	13.59	29.78	-	-	-	-
Tsp_01360	19	35	3.8	7	GO:0005634//nucleus	-	GO:0009987//cellular process	gi|126309289|ref|XP_001366950.1|/5.00121e-56/PREDICTED: similar to Mouse ortholog of human ACTL6-like [Monodelphis domestica]
Tsp_01361	66	6	13.19	1.2	-	-	-	gi|158288651|ref|XP_310498.4|/2.56971e-55/AGAP000576-PA [Anopheles gambiae str. PEST]
Tsp_01363	84	13	16.79	2.6	-	GO:0016301//kinase activity	GO:0009987//cellular process	gi|17538768|ref|NP_501081.1|/7.04306e-22/hypothetical protein C25A8.5 [Caenorhabditis elegans]
Tsp_01365	12	111	2.4	22.19	GO:0044424//intracellular part	-	-	gi|195143525|ref|XP_002012748.1|/1.91071e-08/GL23765 [Drosophila persimilis]
Tsp_01366	392	50	78.35	9.99	-	-	-	gi|224064788|ref|XP_002186606.1|/9.60189e-64/PREDICTED: similar to Protein dpy-19 homolog 3 [Taeniopygia guttata]
Tsp_01367	68	95	13.59	18.99	-	-	-	gi|197102882|ref|NP_001124674.1|/2.54553e-11/p53 and DNA damage-regulated protein 1 [Pongo abelii]
Tsp_01368	29	144	5.8	28.78	-	GO:0005515//protein binding	-	gi|241172449|ref|XP_002410755.1|/2.60634e-27/mediator of RNA polymerase II transcription subunit, putative [Ixodes scapularis]
Tsp_01369	2	3	0.4	0.6	-	-	-	-
Tsp_01370	847	121	169.29	24.18	-	GO:0003824//catalytic activity	-	gi|119628715|gb|EAX08310.1|/2.68263e-61/zinc finger, DHHC-type containing 20, isoform CRA_d [Homo sapiens]
Tsp_01371	140	12	27.98	2.4	GO:0016020//membrane	GO:0046872//metal ion binding	-	gi|300797709|ref|NP_001178022.1|/1.32696e-34/RING finger protein 150 [Rattus norvegicus]
Tsp_01372	10	13	2	2.6	-	-	-	gi|196012261|ref|XP_002115993.1|/1.6949e-31/hypothetical protein TRIADDRAFT_30261 [Trichoplax adhaerens]
Tsp_01373	154	18	30.78	3.6	-	-	-	gi|307194981|gb|EFN77071.1|/2.51157e-22/Alkylated DNA repair protein alkB-like protein 6 [Harpegnathos saltator]
Tsp_01374	12	6	2.4	1.2	-	-	-	-
Tsp_01375	7	77	1.4	15.39	-	-	-	gi|25146058|ref|NP_504274.2|/1.48452e-29/UDP-GlucuronosylTransferase family member (ugt-61) [Caenorhabditis elegans]
Tsp_01376	0	3	0	0.6	-	-	-	-
Tsp_01377	5	36	1	7.2	GO:0044459//plasma membrane part	GO:0015377//cation:chloride symporter activity;GO:0005488//binding	GO:0015698//inorganic anion transport;GO:0042592//homeostatic process;GO:0003008;GO:0048513//organ development;GO:0030001//metal ion transport	gi|312089892|ref|XP_003146413.1|/1.7279e-67/solute carrier family 12 member 1 [Loa loa]
Tsp_01382	4	6	0.8	1.2	-	-	-	-
Tsp_01383	101	161	20.19	32.18	-	-	-	-
Tsp_01384	17	21	3.4	4.2	-	GO:0004872//receptor activity	-	gi|307205015|gb|EFN83538.1|/2.87183e-21/Secretin receptor [Harpegnathos saltator]
Tsp_01388	0	7	0	1.4	GO:0044444//cytoplasmic part	GO:0005488//binding	GO:0051439//regulation of ubiquitin-protein ligase activity involved in mitotic cell cycle;GO:0030163//protein catabolic process;GO:0001701//in utero embryonic development	gi|256078590|ref|XP_002575578.1|/4.74649e-93/26S protease regulatory subunit 6a [Schistosoma mansoni]
Tsp_01389	0	368	0	73.55	-	-	-	-
Tsp_01390	8	5	1.6	1	-	-	-	-
Tsp_01391	6	21	1.2	4.2	-	-	-	gi|170032734|ref|XP_001844235.1|/1.98622e-14/mitochondrial import inner membrane translocase subunit TIM16 [Culex quinquefasciatus]
Tsp_01392	6	15	1.2	3	GO:0043005//neuron projection	GO:0046872//metal ion binding;GO:0005515//protein binding	GO:0007179//transforming growth factor beta receptor signaling pathway	gi|308481825|ref|XP_003103117.1|/9.78978e-16/hypothetical protein CRE_25645 [Caenorhabditis remanei]
Tsp_01393	37	183	7.4	36.58	-	-	-	gi|170585520|ref|XP_001897531.1|/2.58619e-58/WW domain containing protein [Brugia malayi]
Tsp_01395	108	5570	21.59	1113.31	-	-	-	-
Tsp_01396	3	75	0.6	14.99	-	-	-	gi|308497376|ref|XP_003110875.1|/4.21135e-20/hypothetical protein CRE_04850 [Caenorhabditis remanei]
Tsp_01398	0	35	0	7	-	-	-	-
Tsp_01399	0	98	0	19.59	-	-	-	gi|260824121|ref|XP_002607016.1|/8.55914e-77/hypothetical protein BRAFLDRAFT_266463 [Branchiostoma floridae]
Tsp_01400	10	138	2	27.58	-	-	-	-
Tsp_01401	22	41	4.4	8.19	-	-	-	-
Tsp_01403	7	24	1.4	4.8	-	-	-	gi|170589862|ref|XP_001899692.1|/3.97675e-64/WW domain containing protein [Brugia malayi]
Tsp_01409	16	3	3.2	0.6	-	GO:0016787//hydrolase activity;GO:0005488//binding	-	gi|38147393|gb|AAR12009.1|/5.30982e-27/cathepsin B-like proteinase [Triatoma infestans]
Tsp_01410	0	7	0	1.4	-	-	-	gi|225708580|gb|ACO10136.1|/6.6437e-54/Cathepsin B precursor [Osmerus mordax]
Tsp_01411	266	41	53.17	8.19	-	-	-	gi|312071005|ref|XP_003138408.1|/1.35096e-65/hypothetical protein LOAG_02823 [Loa loa]
Tsp_01413	5	4	1	0.8	-	-	-	gi|221119058|ref|XP_002165769.1|/1.55478e-12/PREDICTED: similar to SCAN domain containing 3 [Hydra magnipapillata]
Tsp_01414	28	28	5.6	5.6	-	GO:0003677//DNA binding;GO:0016462//pyrophosphatase activity;GO:0000166//nucleotide binding	-	gi|195434144|ref|XP_002065063.1|/1.78465e-37/GK15259 [Drosophila willistoni]
Tsp_01415	70	249	13.99	49.77	GO:0005856//cytoskeleton	-	GO:0006996//organelle organization;GO:0046530//photoreceptor cell differentiation;GO:0060119//inner ear receptor cell development;GO:0061245;GO:0043954//cellular component maintenance;GO:0051647//nucleus localization	gi|226484642|emb|CAX74230.1|/1.44656e-13/Dynactin subunit 2 [Schistosoma japonicum]
Tsp_01416	19	228	3.8	45.57	GO:0044459//plasma membrane part;GO:0044424//intracellular part	GO:0005515//protein binding	GO:0030030//cell projection organization;GO:0048870//cell motility;GO:0002164//larval development;GO:0006935//chemotaxis;GO:0048588//developmental cell growth;GO:0010171//body morphogenesis;GO:0040009//regulation of growth rate;GO:0048806//genitalia devel	gi|25152387|ref|NP_499949.2|/1.44525e-150/Gut on EXterior family member (gex-2) [Caenorhabditis elegans]
Tsp_01418	2	12	0.4	2.4	-	-	GO:0044249//cellular biosynthetic process;GO:0044238//primary metabolic process	gi|307179331|gb|EFN67695.1|/1.22882e-140/Glycyl-tRNA synthetase [Camponotus floridanus]
Tsp_01419	40	77	8	15.39	-	-	-	gi|56753523|gb|AAW24965.1|/1.04904e-51/SJCHGC05204 protein [Schistosoma japonicum]
Tsp_01420	0	33	0	6.6	-	-	-	gi|110761591|ref|XP_393405.3|/4.7121e-25/PREDICTED: similar to ankyrin repeat domain 50 [Apis mellifera]
Tsp_01425	5	8	1	1.6	-	GO:0005488//binding	GO:0010259//multicellular organismal aging;GO:0018988;GO:0006897//endocytosis;GO:0002164//larval development;GO:0009790//embryo development	gi|312070014|ref|XP_003137950.1|/3.28949e-95/myotactin form A [Loa loa]
Tsp_01427	267	17	53.37	3.4	-	-	-	-
Tsp_01428	6	15	1.2	3	GO:0031224//intrinsic to membrane	GO:0015075//ion transmembrane transporter activity	GO:0006811//ion transport	gi|309357358|emb|CAP35617.2|/3.51866e-89/CBR-TRP-1 protein [Caenorhabditis briggsae AF16]
Tsp_01430	33	2	6.6	0.4	-	-	-	gi|260790252|ref|XP_002590157.1|/2.4356e-11/hypothetical protein BRAFLDRAFT_126058 [Branchiostoma floridae]
Tsp_01435	66	5	13.19	1	GO:0016020//membrane	GO:0008238//exopeptidase activity;GO:0043167//ion binding	GO:0008015//blood circulation;GO:0002444;GO:0009056//catabolic process;GO:0050789//regulation of biological process;GO:0009987//cellular process	gi|270000805|gb|EEZ97252.1|/1.25622e-33/hypothetical protein TcasGA2_TC011052 [Tribolium castaneum]
Tsp_01437	2	99	0.4	19.79	-	-	-	gi|312086050|ref|XP_003144924.1|/1.04737e-30/hypothetical protein LOAG_09348 [Loa loa]
Tsp_01439	77	4	15.39	0.8	-	-	-	-
Tsp_01440	11	78	2.2	15.59	-	GO:0008135//translation factor activity, nucleic acid binding	GO:0006412//translation	gi|307196552|gb|EFN78082.1|/4.09112e-42/Eukaryotic translation initiation factor 1A, X-chromosomal [Harpegnathos saltator]
Tsp_01442	6	6	1.2	1.2	-	GO:0003824//catalytic activity	-	gi|308497360|ref|XP_003110867.1|/2.52202e-84/CRE-HEX-3 protein [Caenorhabditis remanei]
Tsp_01444	2	3	0.4	0.6	-	-	-	-
Tsp_01446	3	6	0.6	1.2	-	GO:0003824//catalytic activity	-	gi|118776364|gb|ABL14199.1|/5.47327e-80/mast cell protease-2-like protein [Trichinella spiralis]
Tsp_01448	68	14	13.59	2.8	-	-	-	gi|56756953|gb|AAW26648.1|/3.6918e-08/SJCHGC06042 protein [Schistosoma japonicum]
Tsp_01449	53	133	10.59	26.58	-	-	-	-
Tsp_01450	121	10	24.18	2	GO:0005818//aster;GO:0032991//macromolecular complex;GO:0005815//microtubule organizing center;GO:0031224//intrinsic to membrane	GO:0032561;GO:0005198//structural molecule activity;GO:0017111//nucleoside-triphosphatase activity;GO:0015405;GO:0032559	GO:0006810//transport;GO:0007017//microtubule-based process;GO:0045841//negative regulation of mitotic metaphase/anaphase transition;GO:0006959//humoral immune response;GO:0009207;GO:0043623//cellular protein complex assembly	gi|312070792|ref|XP_003138310.1|/0/tubulin alpha chain [Loa loa]
Tsp_01451	61	6	12.19	1.2	GO:0005818//aster;GO:0032991//macromolecular complex;GO:0043005//neuron projection;GO:0005815//microtubule organizing center;GO:0044297//cell body;GO:0031224//intrinsic to membrane	GO:0032561;GO:0005198//structural molecule activity;GO:0017111//nucleoside-triphosphatase activity;GO:0015405;GO:0032559	GO:0006810//transport;GO:0007017//microtubule-based process;GO:0045841//negative regulation of mitotic metaphase/anaphase transition;GO:0009612//response to mechanical stimulus;GO:0006959//humoral immune response;GO:0042330//taxis;GO:0009207;GO:0043623//c	gi|308474717|ref|XP_003099579.1|/0/CRE-MEC-12 protein [Caenorhabditis remanei]
Tsp_01452	10	14	2	2.8	-	-	-	-
Tsp_01453	9	3	1.8	0.6	-	-	-	-
Tsp_01456	34	2	6.8	0.4	-	-	-	gi|195376499|ref|XP_002047034.1|/8.34126e-14/GJ12150 [Drosophila virilis]
Tsp_01457	23	325	4.6	64.96	-	GO:0016787//hydrolase activity	-	gi|260808540|ref|XP_002599065.1|/6.62983e-92/hypothetical protein BRAFLDRAFT_143664 [Branchiostoma floridae]
Tsp_01458	351	304	70.16	60.76	GO:0016604//nuclear body	-	GO:0006629//lipid metabolic process;GO:0030154//cell differentiation;GO:0048513//organ development	gi|301761434|ref|XP_002916138.1|/8.88206e-18/PREDICTED: nucleolar complex protein 3 homolog [Ailuropoda melanoleuca]
Tsp_01460	347	2586	69.36	516.88	-	-	-	gi|157133004|ref|XP_001656151.1|/3.93363e-08/hypothetical protein AaeL_AAEL012608 [Aedes aegypti]
Tsp_01461	457	16	91.34	3.2	GO:0005737//cytoplasm;GO:0000267//cell fraction	GO:0001727//lipid kinase activity;GO:0000166//nucleotide binding;GO:0005515//protein binding	GO:0032879//regulation of localization;GO:0006915//apoptosis;GO:0044093;GO:0006464//protein modification process;GO:0060255;GO:0006807//nitrogen compound metabolic process;GO:0080090//regulation of primary metabolic process;GO:0031323//regulation of cellu	gi|308509442|ref|XP_003116904.1|/6.60281e-17/CRE-SPHK-1 protein [Caenorhabditis remanei]
Tsp_01462	56	43	11.19	8.59	GO:0031304//intrinsic to mitochondrial inner membrane	GO:0048038//quinone binding;GO:0051536//iron-sulfur cluster binding;GO:0016722//oxidoreductase activity, oxidizing metal ions;GO:0016649//oxidoreductase activity, acting on the CH-NH group of donors, quinone or similar compound as acceptor;GO:0050662//coe	GO:0022900//electron transport chain;GO:0006635//fatty acid beta-oxidation;GO:0006950//response to stress	gi|25144720|ref|NP_498415.2|/2.45494e-124/LEThal family member (let-721) [Caenorhabditis elegans]
Tsp_01464	73	9	14.59	1.8	-	-	-	gi|268570691|ref|XP_002640810.1|/7.97154e-38/C. briggsae CBR-PES-4 protein [Caenorhabditis briggsae]
Tsp_01465	79	1174	15.79	234.65	GO:0030529//ribonucleoprotein complex	-	-	gi|159145606|gb|ABW90340.1|/1.317e-57/putative ribosomal protein L4 [Sipunculus nudus]
Tsp_01468	7	3	1.4	0.6	-	GO:0016787//hydrolase activity	GO:0009987//cellular process;GO:0048731;GO:0008152//metabolic process	gi|309358136|emb|CAP34492.2|/6.7267e-34/CBR-DIG-1 protein [Caenorhabditis briggsae AF16]
Tsp_01469	3	8	0.6	1.6	GO:0044459//plasma membrane part	-	GO:0016477//cell migration;GO:0016192//vesicle-mediated transport;GO:0016055//Wnt receptor signaling pathway;GO:0002164//larval development;GO:0006650//glycerophospholipid metabolic process;GO:0009653//anatomical structure morphogenesis	gi|91080913|ref|XP_973813.1|/3.34197e-92/PREDICTED: similar to AGAP005341-PA [Tribolium castaneum]
Tsp_01470	604	298	120.73	59.56	-	-	-	gi|291221973|ref|XP_002730993.1|/2.54671e-31/PREDICTED: coatomer protein complex, subunit zeta 1-like isoform 2 [Saccoglossus kowalevskii]
Tsp_01471	270	23	53.97	4.6	-	-	-	gi|312068022|ref|XP_003137018.1|/2.07582e-31/origin recognition complex subunit 2 family protein [Loa loa]
Tsp_01472	139	3	27.78	0.6	-	-	-	gi|240981132|ref|XP_002403622.1|/2.50108e-68/Ufm1-conjugating enzyme, putative [Ixodes scapularis]
Tsp_01473	150	16	29.98	3.2	-	-	GO:0007275//multicellular organismal development	gi|268574860|ref|XP_002642409.1|/1.6165e-72/C. briggsae CBR-PTR-9 protein [Caenorhabditis briggsae]
Tsp_01474	28	26	5.6	5.2	GO:0005634//nucleus	-	-	gi|198438247|ref|XP_002130749.1|/2.96e-13/PREDICTED: similar to Testis-expressed sequence 10 protein homolog [Ciona intestinalis]
Tsp_01475	169	9	33.78	1.8	-	-	-	-
Tsp_01476	48	5	9.59	1	-	-	-	-
Tsp_01477	5	12	1	2.4	GO:0016585//chromatin remodeling complex;GO:0044451//nucleoplasm part	GO:0046914//transition metal ion binding;GO:0019899//enzyme binding	GO:0006396//RNA processing;GO:0007369//gastrulation;GO:0006357//regulation of transcription from RNA polymerase II promoter;GO:0002164//larval development;GO:0048806//genitalia development	gi|170592607|ref|XP_001901056.1|/5.03391e-36/CBF1 interacting corepressor, isoform 1 [Brugia malayi]
Tsp_01481	109	7	21.79	1.4	-	-	GO:0006259//DNA metabolic process	gi|301786873|ref|XP_002928855.1|/3.3893e-40/PREDICTED: LOW QUALITY PROTEIN: DNA polymerase theta-like [Ailuropoda melanoleuca]
Tsp_01484	17	6	3.4	1.2	-	GO:0003824//catalytic activity	GO:0006259//DNA metabolic process	gi|221108884|ref|XP_002170257.1|/1.1397e-29/PREDICTED: similar to DNA polymerase theta, partial [Hydra magnipapillata]
Tsp_01485	2	26	0.4	5.2	-	-	-	-
Tsp_01486	4	37	0.8	7.4	GO:0031981//nuclear lumen;GO:0043234//protein complex;GO:0044444//cytoplasmic part	GO:0004672//protein kinase activity;GO:0051018//protein kinase A binding;GO:0008134//transcription factor binding;GO:0019899//enzyme binding	GO:0006461//protein complex assembly;GO:0001952//regulation of cell-matrix adhesion;GO:0032321//positive regulation of Rho GTPase activity;GO:0006915//apoptosis;GO:0016055//Wnt receptor signaling pathway;GO:0048017//inositol lipid-mediated signaling;GO:00	gi|224043986|ref|XP_002188011.1|/1.84759e-51/PREDICTED: hypothetical protein [Taeniopygia guttata]
Tsp_01488	6	14	1.2	2.8	-	-	-	-
Tsp_01489	11	16	2.2	3.2	GO:0043234//protein complex;GO:0031981//nuclear lumen	GO:0003678//DNA helicase activity;GO:0005515//protein binding;GO:0043566//structure-specific DNA binding	GO:0006270//DNA-dependent DNA replication initiation	gi|148707803|gb|EDL39750.1|/3.95793e-162/minichromosome maintenance deficient 6 (MIS5 homolog, S. pombe) (S. cerevisiae), isoform CRA_a [Mus musculus]
Tsp_01492	365	81	72.95	16.19	-	GO:0005488//binding	-	gi|308489686|ref|XP_003107036.1|/1.20149e-70/CRE-AAGR-4 protein [Caenorhabditis remanei]
Tsp_01493	2	54	0.4	10.79	-	-	-	-
Tsp_01495	106	28	21.19	5.6	GO:0031981//nuclear lumen;GO:0043234//protein complex;GO:0044444//cytoplasmic part	GO:0005515//protein binding	GO:0071363//cellular response to growth factor stimulus;GO:0010658;GO:0007417//central nervous system development;GO:0006919//activation of caspase activity;GO:0051259//protein oligomerization;GO:0012502//induction of programmed cell death;GO:0048869;GO:0	gi|115682299|ref|XP_001199578.1|/1.76023e-51/PREDICTED: similar to Apaf-1, partial [Strongylocentrotus purpuratus]
Tsp_01496	0	2	0	0.4	-	-	-	-
Tsp_01499	0	3	0	0.6	-	-	-	gi|270015966|gb|EFA12414.1|/1.88177e-16/hypothetical protein TcasGA2_TC006847 [Tribolium castaneum]
Tsp_01500	262	91	52.37	18.19	-	-	-	gi|260826738|ref|XP_002608322.1|/1.86012e-31/hypothetical protein BRAFLDRAFT_125492 [Branchiostoma floridae]
Tsp_01501	69	367	13.79	73.35	-	-	-	gi|12805543|gb|AAH02248.1|/3.57578e-14/Tex264 protein [Mus musculus]
Tsp_01502	6	25	1.2	5	-	-	GO:0032502//developmental process	gi|170590790|ref|XP_001900154.1|/3.83841e-19/Temporarily assigned gene name protein 40 [Brugia malayi]
Tsp_01503	9	18	1.8	3.6	-	-	-	-
Tsp_01506	32	38	6.4	7.6	-	GO:0017111//nucleoside-triphosphatase activity;GO:0000166//nucleotide binding	-	gi|309355938|emb|CAP38022.2|/1.35173e-104/CBR-ABCF-2 protein [Caenorhabditis briggsae AF16]
Tsp_01510	57	45	11.39	8.99	-	-	-	gi|148235903|ref|NP_001089244.1|/1.34376e-13/dnaJ homolog subfamily B member 6-A [Xenopus laevis]
Tsp_01511	25	467	5	93.34	GO:0044444//cytoplasmic part	-	-	gi|195036146|ref|XP_001989532.1|/1.03317e-17/GH18853 [Drosophila grimshawi]
Tsp_01512	287	18	57.36	3.6	-	-	-	gi|122068178|sp|Q171H3.1|MO2B1_AEDAE/9.25721e-21/RecName: Full=Molybdopterin synthase catalytic subunit 1; AltName: Full=Molybdenum cofactor synthesis protein 2 large subunit 1; AltName: Full=Molybdenum cofactor synthesis protein 2B 1; Short=MOCS2B 1
Tsp_01514	40	151	8	30.18	-	-	-	gi|17506117|ref|NP_491808.1|/4.35322e-06/hypothetical protein C48E7.1 [Caenorhabditis elegans]
Tsp_01517	14	7	2.8	1.4	GO:0043232;GO:0005634//nucleus	-	GO:0009987//cellular process;GO:0007276//gamete generation;GO:0050789//regulation of biological process;GO:0048856//anatomical structure development;GO:0007275//multicellular organismal development	gi|170584472|ref|XP_001897023.1|/2.54474e-158/RNA dependent RNA polymerase family protein [Brugia malayi]
Tsp_01518	333	10	66.56	2	GO:0016020//membrane	-	GO:0006810//transport	gi|12230372|sp|Q18090.1|TOM40_CAEEL/1.00524e-38/RecName: Full=Mitochondrial import receptor subunit TOM40 homolog; AltName: Full=Translocase of outer membrane 40 kDa subunit homolog
Tsp_01525	4	46	0.8	9.19	-	-	-	gi|312067699|ref|XP_003136866.1|/4.78144e-14/hypothetical protein LOAG_01279 [Loa loa]
Tsp_01531	0	19	0	3.8	-	-	-	-
Tsp_01532	0	8	0	1.6	GO:0005626//insoluble fraction;GO:0044424//intracellular part;GO:0016020//membrane	GO:0030695//GTPase regulator activity;GO:0000166//nucleotide binding	GO:0035556//intracellular signal transduction;GO:0030073//insulin secretion;GO:0015980//energy derivation by oxidation of organic compounds;GO:0007599//hemostasis;GO:0007166//cell surface receptor linked signaling pathway	gi|291238584|ref|XP_002739213.1|/3.71246e-98/PREDICTED: cAMP-regulated guanine nucleotide exchange factor II-like [Saccoglossus kowalevskii]
Tsp_01533	24	316	4.8	63.16	GO:0044444//cytoplasmic part	GO:0016491//oxidoreductase activity	GO:0044237//cellular metabolic process	gi|312076083|ref|XP_003140703.1|/1.13038e-49/deoxynucleoside kinase [Loa loa]
Tsp_01534	10	138	2	27.58	GO:0043231//intracellular membrane-bounded organelle	GO:0003824//catalytic activity	GO:0006952//defense response;GO:0006633//fatty acid biosynthetic process;GO:0002237//response to molecule of bacterial origin	gi|306755874|sp|C3Y3G4.1|LIAS_BRAFL/7.69195e-27/RecName: Full=Lipoyl synthase, mitochondrial; AltName: Full=Lipoate synthase; Short=LS; Short=Lip-syn; AltName: Full=Lipoic acid synthase; Flags: Precursor
Tsp_01535	346	966	69.16	193.08	GO:0043231//intracellular membrane-bounded organelle;GO:0044444//cytoplasmic part	GO:0004721//phosphoprotein phosphatase activity;GO:0016407//acetyltransferase activity;GO:0008375//acetylglucosaminyltransferase activity;GO:0005529//sugar binding	GO:0015980//energy derivation by oxidation of organic compounds;GO:0006073//cellular glucan metabolic process;GO:0006486//protein glycosylation;GO:0048522;GO:0002119//nematode larval development;GO:0019222//regulation of metabolic process;GO:0051260//prot	gi|170571769|ref|XP_001891856.1|/0/UDP-N-acetylglucosamine--peptide N-acetylglucosaminyltransferase [Brugia malayi]
Tsp_01537	445	48	88.94	9.59	-	-	-	gi|312078924|ref|XP_003141951.1|/1.52054e-43/hypothetical protein LOAG_06367 [Loa loa]
Tsp_01538	4	21	0.8	4.2	-	-	GO:0009987//cellular process	gi|126334738|ref|XP_001372596.1|/2.69782e-19/PREDICTED: hypothetical protein [Monodelphis domestica]
Tsp_01539	49	211	9.79	42.17	-	-	-	-
Tsp_01540	214	156	42.77	31.18	-	-	GO:0009790//embryo development	gi|170579486|ref|XP_001894850.1|/2.8085e-44/LD42289p [Brugia malayi]
Tsp_01543	89	8	17.79	1.6	-	GO:0005488//binding	-	gi|156394101|ref|XP_001636665.1|/2.16261e-53/predicted protein [Nematostella vectensis]
Tsp_01544	63	31	12.59	6.2	-	-	-	gi|260835834|ref|XP_002612912.1|/2.81001e-30/hypothetical protein BRAFLDRAFT_227829 [Branchiostoma floridae]
Tsp_01547	33	5	6.6	1	-	-	-	-
Tsp_01549	56	16	11.19	3.2	-	-	-	-
Tsp_01553	5	18	1	3.6	-	-	-	gi|170593277|ref|XP_001901391.1|/1.29815e-07/RIKEN cDNA 2310036D22 [Brugia malayi]
Tsp_01556	0	4	0	0.8	-	-	-	gi|312073685|ref|XP_003139631.1|/1.14711e-27/hypothetical protein LOAG_04046 [Loa loa]
Tsp_01557	132	22	26.38	4.4	-	GO:0016787//hydrolase activity	GO:0002164//larval development;GO:0010927;GO:0040009//regulation of growth rate;GO:0009790//embryo development	gi|25141398|ref|NP_491890.2|/1.74683e-118/TREhalase family member (tre-1) [Caenorhabditis elegans]
Tsp_01558	0	2	0	0.4	-	-	-	gi|156553893|ref|XP_001601216.1|/2.49797e-65/PREDICTED: similar to ENSANGP00000012293 [Nasonia vitripennis]
Tsp_01559	0	7	0	1.4	GO:0005622//intracellular	GO:0005488//binding	GO:0006259//DNA metabolic process;GO:0006974//response to DNA damage stimulus;GO:0009416//response to light stimulus	gi|242013851|ref|XP_002427614.1|/2.91142e-85/terminal deoxycytidyl transferase rev1, putative [Pediculus humanus corporis]
Tsp_01560	3	2	0.6	0.4	GO:0005622//intracellular	-	-	gi|288869508|ref|NP_001165861.1|/2.56235e-43/ribosomal protein S6 [Tribolium castaneum]
Tsp_01561	7	2	1.4	0.4	-	-	-	-
Tsp_01565	113	30	22.59	6	-	-	-	-
Tsp_01567	19	125	3.8	24.98	-	-	-	-
Tsp_01570	14	23	2.8	4.6	-	-	-	gi|185132436|ref|NP_001117987.1|/6.94591e-54/leukocyte elastase inhibitor [Oncorhynchus mykiss]
Tsp_01571	1153	54	230.46	10.79	-	-	-	-
Tsp_01573	47	19	9.39	3.8	GO:0031981//nuclear lumen	-	-	gi|296531418|ref|NP_001171851.1|/1.32874e-28/protein yippee-like 1 [Saccoglossus kowalevskii]
Tsp_01574	9	2	1.8	0.4	-	-	-	-
Tsp_01575	0	6	0	1.2	-	-	-	-
Tsp_01576	110	6	21.99	1.2	GO:0031981//nuclear lumen;GO:0044444//cytoplasmic part	GO:0016301//kinase activity	GO:0044238//primary metabolic process;GO:0006766//vitamin metabolic process;GO:0034641//cellular nitrogen compound metabolic process;GO:0006732//coenzyme metabolic process	gi|196015173|ref|XP_002117444.1|/1.58662e-35/hypothetical protein TRIADDRAFT_61521 [Trichoplax adhaerens]
Tsp_01578	120	18	23.99	3.6	-	-	-	gi|170579054|ref|XP_001894655.1|/1.77334e-26/RE06140p [Brugia malayi]
Tsp_01582	8	17	1.6	3.4	GO:0044464//cell part	GO:0008233//peptidase activity	GO:0051276//chromosome organization;GO:0051297//centrosome organization;GO:0048513//organ development;GO:0007067//mitosis;GO:0022414//reproductive process	gi|312083890|ref|XP_003144050.1|/8.87156e-113/hypothetical protein LOAG_08471 [Loa loa]
Tsp_01583	10	10	2	2	-	-	-	gi|115698905|ref|XP_001198682.1|/6.68669e-09/PREDICTED: similar to gag-pol polyprotein [Strongylocentrotus purpuratus]
Tsp_01587	13	52	2.6	10.39	-	-	-	gi|268574350|ref|XP_002642152.1|/8.15408e-27/Hypothetical protein CBG18106 [Caenorhabditis briggsae]
Tsp_01589	2	2	0.4	0.4	-	-	-	-
Tsp_01590	52	43	10.39	8.59	GO:0005681//spliceosomal complex	GO:0016779//nucleotidyltransferase activity;GO:0003676//nucleic acid binding;GO:0042623//ATPase activity, coupled;GO:0000166//nucleotide binding;GO:0003724//RNA helicase activity	GO:0000380//alternative nuclear mRNA splicing, via spliceosome	gi|189241238|ref|XP_972602.2|/0/PREDICTED: similar to CG8241 CG8241-PA [Tribolium castaneum]
Tsp_01592	41	7	8.19	1.4	-	-	-	-
Tsp_01593	70	412	13.99	82.35	-	-	-	gi|281205580|gb|EFA79769.1|/2.7754e-50/hypothetical protein PPL_06588 [Polysphondylium pallidum PN500]
Tsp_01596	2	14	0.4	2.8	GO:0044464//cell part	-	-	gi|241247309|ref|XP_002402794.1|/3.78227e-38/glutamate carrier protein, putative [Ixodes scapularis]
Tsp_01597	22	73	4.4	14.59	-	-	-	-
Tsp_01598	8	10	1.6	2	GO:0030529//ribonucleoprotein complex	-	GO:0009790//embryo development;GO:0048806//genitalia development;GO:0000377;GO:0018988;GO:0002164//larval development;GO:0006897//endocytosis	gi|156386574|ref|XP_001633987.1|/0/predicted protein [Nematostella vectensis]
Tsp_01599	0	19	0	3.8	-	GO:0005262//calcium channel activity	GO:0048731;GO:0042993//positive regulation of transcription factor import into nucleus;GO:0032234//regulation of calcium ion transport via store-operated calcium channel activity;GO:0043270//positive regulation of ion transport	gi|170044796|ref|XP_001850020.1|/1.06441e-42/conserved hypothetical protein [Culex quinquefasciatus]
Tsp_01600	147	639	29.38	127.72	-	-	-	-
Tsp_01601	27	40	5.4	8	GO:0031981//nuclear lumen;GO:0032991//macromolecular complex;GO:0030424//axon;GO:0000267//cell fraction;GO:0030425//dendrite;GO:0044444//cytoplasmic part;GO:0043025//neuronal cell body	GO:0032559;GO:0045309//protein phosphorylated amino acid binding;GO:0004702//receptor signaling protein serine/threonine kinase activity;GO:0003676//nucleic acid binding;GO:0019901//protein kinase binding	GO:0001775//cell activation;GO:0006206//pyrimidine base metabolic process;GO:0007169//transmembrane receptor protein tyrosine kinase signaling pathway;GO:0050851//antigen receptor-mediated signaling pathway;GO:0006464//protein modification process;GO:0043	gi|57283051|emb|CAD56894.1|/1.11065e-83/mitogen-activated protein kinase 1 [Meloidogyne artiellia]
Tsp_01603	34	433	6.8	86.55	-	GO:0016740//transferase activity	GO:0006281//DNA repair	gi|126273242|ref|XP_001369819.1|/8.73453e-34/PREDICTED: similar to DNA polymerase lambda [Monodelphis domestica]
Tsp_01604	297	110	59.36	21.99	GO:0030529//ribonucleoprotein complex	GO:0043169//cation binding;GO:0005198//structural molecule activity	GO:0010467//gene expression	gi|260783396|ref|XP_002586761.1|/8.58734e-11/hypothetical protein BRAFLDRAFT_224271 [Branchiostoma floridae]
Tsp_01605	558	34	111.53	6.8	-	-	-	gi|149021445|gb|EDL78908.1|/3.60903e-41/similar to hypothetical protein (predicted) [Rattus norvegicus]
Tsp_01606	4	20	0.8	4	-	GO:0005488//binding	-	gi|47227531|emb|CAG04679.1|/3.02324e-13/unnamed protein product [Tetraodon nigroviridis]
Tsp_01607	0	2	0	0.4	-	-	-	gi|260835924|ref|XP_002612957.1|/1.09462e-40/hypothetical protein BRAFLDRAFT_74737 [Branchiostoma floridae]
Tsp_01608	10	95	2	18.99	-	-	-	gi|17557384|ref|NP_505262.1|/6.56286e-06/hypothetical protein B0507.1 [Caenorhabditis elegans]
Tsp_01611	2	15	0.4	3	-	-	GO:0007275//multicellular organismal development	gi|196476700|gb|ACG76215.1|/5.26307e-14/proteasome beta 3 subunit [Amblyomma americanum]
Tsp_01613	0	42	0	8.39	GO:0044424//intracellular part	GO:0016787//hydrolase activity	-	gi|270008657|gb|EFA05105.1|/1.25799e-27/hypothetical protein TcasGA2_TC015205 [Tribolium castaneum]
Tsp_01615	15	243	3	48.57	-	-	-	gi|7452563|pir||T16245/1.96855e-40/hypothetical protein F33G12.6 - Caenorhabditis elegans
Tsp_01617	7	14	1.4	2.8	-	-	-	-
Tsp_01620	0	5	0	1	-	-	-	gi|72015635|ref|XP_780024.1|/3.54008e-25/PREDICTED: hypothetical protein isoform 1 [Strongylocentrotus purpuratus]
Tsp_01621	9	20	1.8	4	-	-	-	gi|170592180|ref|XP_001900847.1|/1.7258e-27/hypothetical protein Bm1_46930 [Brugia malayi]
Tsp_01622	214	68	42.77	13.59	GO:0005759//mitochondrial matrix	GO:0008649//rRNA methyltransferase activity;GO:0005488//binding	GO:0006364//rRNA processing	gi|301783565|ref|XP_002927199.1|/1.207e-74/PREDICTED: mitochondrial dimethyladenosine transferase 1-like [Ailuropoda melanoleuca]
Tsp_01623	176	7	35.18	1.4	GO:0044444//cytoplasmic part	GO:0051019//mitogen-activated protein kinase binding;GO:0008092//cytoskeletal protein binding	GO:0032091//negative regulation of protein binding;GO:0045597//positive regulation of cell differentiation;GO:0051259//protein oligomerization;GO:0016197//endosome transport;GO:0010740//positive regulation of intracellular protein kinase cascade;GO:004269	gi|218937684|gb|ACL13004.1|/5.24038e-79/JNK-interacting leucine zipper protein long form [Mus musculus]
Tsp_01624	44	10	8.79	2	GO:0043231//intracellular membrane-bounded organelle	GO:0004842//ubiquitin-protein ligase activity;GO:0005515//protein binding	GO:0012501//programmed cell death;GO:0055010//ventricular cardiac muscle tissue morphogenesis;GO:0030030//cell projection organization;GO:0009416//response to light stimulus;GO:0033554//cellular response to stress;GO:0019941//modification-dependent protei	gi|301766634|ref|XP_002918738.1|/7.26537e-43/PREDICTED: ubiquitin conjugation factor E4 B-like [Ailuropoda melanoleuca]
Tsp_01625	727	60	145.31	11.99	-	-	-	-
Tsp_01628	4	75	0.8	14.99	-	-	-	-
Tsp_01630	2	162	0.4	32.38	-	GO:0005488//binding	-	gi|189240575|ref|XP_974237.2|/1.20194e-33/PREDICTED: similar to single-stranded DNA-binding protein mssp-1 [Tribolium castaneum]
Tsp_01634	626	83	125.12	16.59	GO:0005856//cytoskeleton;GO:0043234//protein complex;GO:0044444//cytoplasmic part;GO:0031981//nuclear lumen	GO:0000166//nucleotide binding	GO:0044267//cellular protein metabolic process;GO:0051707//response to other organism	gi|156407978|ref|XP_001641634.1|/8.63643e-92/predicted protein [Nematostella vectensis]
Tsp_01637	89	126	17.79	25.18	GO:0044430//cytoskeletal part;GO:0015630//microtubule cytoskeleton;GO:0044444//cytoplasmic part	GO:0008092//cytoskeletal protein binding	GO:0000226//microtubule cytoskeleton organization;GO:0065008;GO:0007409//axonogenesis;GO:0048513//organ development;GO:0050794//regulation of cellular process;GO:0035239//tube morphogenesis;GO:0051128//regulation of cellular component organization;GO:0060	gi|307197318|gb|EFN78610.1|/3.70054e-31/Bullous pemphigoid antigen 1, isoforms 6/9/10 [Harpegnathos saltator]
Tsp_01639	171	26	34.18	5.2	-	-	-	-
Tsp_01640	5	26	1	5.2	-	GO:0003677//DNA binding;GO:0004386//helicase activity	GO:0006259//DNA metabolic process	gi|268570477|ref|XP_002640754.1|/3.05676e-63/Hypothetical protein CBG24191 [Caenorhabditis briggsae]
Tsp_01641	69	5	13.79	1	GO:0031981//nuclear lumen;GO:0000781//chromosome, telomeric region;GO:0043234//protein complex	GO:0005515//protein binding;GO:0004520//endodeoxyribonuclease activity;GO:0043566//structure-specific DNA binding	GO:0040007//growth;GO:0009791//post-embryonic development;GO:0008406//gonad development;GO:0007569//cell aging;GO:0009411//response to UV;GO:0033683//nucleotide-excision repair, DNA incision;GO:0006915//apoptosis;GO:0000723//telomere maintenance;GO:000729	gi|115496970|ref|NP_001069853.1|/1.24495e-40/DNA excision repair protein ERCC-1 [Bos taurus]
Tsp_01642	155	158	30.98	31.58	GO:0016020//membrane;GO:0016023//cytoplasmic membrane-bounded vesicle;GO:0032155	GO:0032561;GO:0031753	GO:0042221//response to chemical stimulus;GO:0031346//positive regulation of cell projection organization;GO:0010259//multicellular organismal aging;GO:0006887//exocytosis;GO:0007169//transmembrane receptor protein tyrosine kinase signaling pathway;GO:003	gi|170591532|ref|XP_001900524.1|/7.93745e-41/Ras-related protein O-RAL [Brugia malayi]
Tsp_01644	12	2	2.4	0.4	-	-	-	gi|1857758|gb|AAB48490.1|/1.33823e-29/hypothetical ORF 2.20 [Trichinella spiralis]
Tsp_01646	2	7	0.4	1.4	-	-	-	gi|115695376|ref|XP_001199652.1|/2.59745e-67/PREDICTED: similar to MGC82809 protein, partial [Strongylocentrotus purpuratus]
Tsp_01649	0	2	0	0.4	-	GO:0046872//metal ion binding;GO:0016628//oxidoreductase activity, acting on the CH-CH group of donors, NAD or NADP as acceptor	GO:0008152//metabolic process	gi|3879795|emb|CAB03346.1|/1.07032e-28/C. elegans protein T12D8.6, confirmed by transcript evidence [Caenorhabditis elegans]
Tsp_01650	14	10	2.8	2	-	-	-	gi|221123629|ref|XP_002156390.1|/2.40102e-06/PREDICTED: similar to predicted protein [Hydra magnipapillata]
Tsp_01651	0	2	0	0.4	-	-	-	-
Tsp_01652	19	12	3.8	2.4	GO:0005622//intracellular	GO:0008047//enzyme activator activity	-	gi|291241439|ref|XP_002740623.1|/1.9617e-16/PREDICTED: TBC1 domain family, member 5-like [Saccoglossus kowalevskii]
Tsp_01653	62	47	12.39	9.39	-	-	-	gi|198425083|ref|XP_002128867.1|/4.25375e-40/PREDICTED: similar to GBF1 protein [Ciona intestinalis]
Tsp_01654	36	8	7.2	1.6	GO:0012505//endomembrane system;GO:0044431//Golgi apparatus part	GO:0005083//small GTPase regulator activity;GO:0005488//binding	GO:0048200	gi|312080962|ref|XP_003142824.1|/1.10179e-177/Sec7 domain-containing protein [Loa loa]
Tsp_01655	6	4	1.2	0.8	GO:0005681//spliceosomal complex	-	GO:0006396//RNA processing	gi|312088298|ref|XP_003145806.1|/7.12799e-26/hypothetical protein LOAG_10231 [Loa loa]
Tsp_01656	0	148	0	29.58	-	-	-	-
Tsp_01657	0	51	0	10.19	-	-	-	gi|198413215|ref|XP_002124375.1|/3.01649e-68/PREDICTED: similar to OSJNBa0019D11.8, partial [Ciona intestinalis]
Tsp_01660	12	16	2.4	3.2	-	GO:0032182//small conjugating protein binding;GO:0019783//small conjugating protein-specific protease activity	GO:0016579//protein deubiquitination	gi|215509403|gb|EEC18856.1|/5.95332e-44/OTU domain, ubiquitin aldehyde binding protein, putative [Ixodes scapularis]
Tsp_01661	0	4	0	0.8	-	-	-	-
Tsp_01662	31	4	6.2	0.8	-	-	-	-
Tsp_01664	870	29	173.89	5.8	GO:0015630//microtubule cytoskeleton;GO:0044430//cytoskeletal part	-	-	gi|292628456|ref|XP_002666969.1|/6.31091e-43/PREDICTED: kinesin family member [Danio rerio]
Tsp_01665	5	2	1	0.4	-	-	-	-
Tsp_01670	121	11	24.18	2.2	GO:0016604//nuclear body;GO:0000307//cyclin-dependent protein kinase holoenzyme complex	GO:0030528//transcription regulator activity;GO:0004674//protein serine/threonine kinase activity;GO:0000166//nucleotide binding	GO:0006468//protein phosphorylation;GO:0006396//RNA processing;GO:0006357//regulation of transcription from RNA polymerase II promoter;GO:0009966//regulation of signal transduction	gi|19879560|gb|AAL69526.1|/4.39643e-86/protein kinase for splicing component [Mus musculus]
Tsp_01672	6	35	1.2	7	-	-	GO:0010259//multicellular organismal aging;GO:0006897//endocytosis;GO:0048806//genitalia development;GO:0009790//embryo development	gi|312081102|ref|XP_003142884.1|/1.91351e-12/hypothetical protein LOAG_07303 [Loa loa]
Tsp_01677	542	5	108.33	1	-	-	-	-
Tsp_01678	270	110	53.97	21.99	GO:0030529//ribonucleoprotein complex	GO:0005198//structural molecule activity	GO:0006351//transcription, DNA-dependent;GO:0023052//signaling	gi|256709313|gb|ACV21028.1|/3.71215e-40/large subunit ribosomal protein 23 [Diplogasteriana schneideri]
Tsp_01683	16	2	3.2	0.4	GO:0044464//cell part	-	-	gi|268578833|ref|XP_002644399.1|/5.19554e-41/Hypothetical protein CBG14244 [Caenorhabditis briggsae]
Tsp_01684	704	583	140.71	116.53	GO:0031981//nuclear lumen	GO:0005488//binding	GO:0000377;GO:0006405//RNA export from nucleus;GO:0006397//mRNA processing;GO:0006353//transcription termination, DNA-dependent	gi|242002226|ref|XP_002435756.1|/8.94095e-14/RSZp22 protein, putative [Ixodes scapularis]
Tsp_01687	20	177	4	35.38	-	-	-	-
Tsp_01690	7	6	1.4	1.2	-	-	GO:0048856//anatomical structure development;GO:0007275//multicellular organismal development;GO:0009987//cellular process	gi|241839651|ref|XP_002415268.1|/9.60057e-81/nephrin, putative [Ixodes scapularis]
Tsp_01692	28	14	5.6	2.8	-	-	-	gi|268558054|ref|XP_002637017.1|/3.19669e-55/Hypothetical protein CBG09510 [Caenorhabditis briggsae]
Tsp_01693	93	652	18.59	130.32	GO:0034399//nuclear periphery	GO:0016853//isomerase activity	GO:0008152//metabolic process	gi|157111287|ref|XP_001651471.1|/1.87702e-58/peptidyl-prolyl cis-trans isomerase g, ppig [Aedes aegypti]
Tsp_01699	2	4	0.4	0.8	GO:0005739//mitochondrion	GO:0008483//transaminase activity	GO:0006520//cellular amino acid metabolic process	gi|195354226|ref|XP_002043600.1|/1.06188e-62/GM16950 [Drosophila sechellia]
Tsp_01710	8	4	1.6	0.8	-	-	-	gi|164521910|gb|ABY60743.1|/2.07853e-39/hypothetical protein [Trichinella spiralis]
Tsp_01711	7	849	1.4	169.69	-	-	-	gi|47212867|emb|CAF93224.1|/2.17685e-08/unnamed protein product [Tetraodon nigroviridis]
Tsp_01713	42	214	8.39	42.77	GO:0005856//cytoskeleton	-	GO:0007525//somatic muscle development	gi|312082775|ref|XP_003143584.1|/1.42036e-91/hypothetical protein LOAG_08004 [Loa loa]
Tsp_01714	169	586	33.78	117.13	-	GO:0005488//binding	GO:0006259//DNA metabolic process	gi|260821886|ref|XP_002606334.1|/5.30665e-77/hypothetical protein BRAFLDRAFT_67577 [Branchiostoma floridae]
Tsp_01715	8	10	1.6	2	-	-	-	-
Tsp_01717	3	43	0.6	8.59	-	-	-	gi|224069707|ref|XP_002192785.1|/8.68555e-31/PREDICTED: sarcalumenin [Taeniopygia guttata]
Tsp_01718	4	25	0.8	5	-	-	-	gi|115963458|ref|XP_001196240.1|/2.02007e-07/PREDICTED: hypothetical protein [Strongylocentrotus purpuratus]
Tsp_01720	0	104	0	20.79	-	-	GO:0006810//transport	gi|170591344|ref|XP_001900430.1|/1.23021e-36/Twik (KCNK-like) family of potasium channels, alpha subunit 40 [Brugia malayi]
Tsp_01721	0	16	0	3.2	-	-	GO:0009790//embryo development;GO:0040009//regulation of growth rate	gi|62860190|ref|NP_001016645.1|/1.6843e-07/ribosomal protein, large, P2 [Xenopus (Silurana) tropicalis]
Tsp_01722	9	19	1.8	3.8	-	-	-	-
Tsp_01723	35	2	7	0.4	-	-	-	-
Tsp_01724	2	5	0.4	1	-	-	-	-
Tsp_01725	4	757	0.8	151.31	-	-	-	-
Tsp_01728	38	259	7.6	51.77	-	GO:0016746//transferase activity, transferring acyl groups	-	gi|157427728|ref|NP_001098772.1|/8.91443e-96/ATP citrate lyase [Sus scrofa]
Tsp_01730	33	595	6.6	118.93	-	-	-	gi|47086815|ref|NP_997772.1|/3.52619e-06/UBX domain-containing protein 1 [Danio rerio]
Tsp_01734	0	2	0	0.4	GO:0016020//membrane	GO:0005488//binding;GO:0005217//intracellular ligand-gated ion channel activity	GO:0009987//cellular process;GO:0006810//transport;GO:0032501//multicellular organismal process	gi|260833000|ref|XP_002611445.1|/7.39195e-16/hypothetical protein BRAFLDRAFT_63923 [Branchiostoma floridae]
Tsp_01738	19	340	3.8	67.96	GO:0005622//intracellular	GO:0005488//binding;GO:0003824//catalytic activity	GO:0044238//primary metabolic process;GO:0044237//cellular metabolic process	gi|114842175|dbj|BAF32575.1|/3.54824e-103/mitochondrial EF-Tu1 precursor [Trichinella britovi]
Tsp_01739	2	3	0.4	0.6	-	-	-	gi|193697697|ref|XP_001942731.1|/4.75998e-63/PREDICTED: similar to hCG32740 [Acyrthosiphon pisum]
Tsp_01741	299	1401	59.76	280.03	-	-	-	-
Tsp_01742	6	2	1.2	0.4	GO:0043231//intracellular membrane-bounded organelle	GO:0008233//peptidase activity	GO:0009987//cellular process	gi|307198064|gb|EFN79117.1|/3.12331e-79/COP9 signalosome complex subunit 5 [Harpegnathos saltator]
Tsp_01744	1314	67	262.64	13.39	-	-	-	-
Tsp_01747	23	17	4.6	3.4	-	-	-	gi|291229008|ref|XP_002734469.1|/1.63403e-60/PREDICTED: kelch-like 18-like [Saccoglossus kowalevskii]
Tsp_01749	9	8	1.8	1.6	-	-	-	gi|312090679|ref|XP_003146703.1|/2.0232e-08/hypothetical protein LOAG_11132 [Loa loa]
Tsp_01750	5	4	1	0.8	GO:0005739//mitochondrion;GO:0016020//membrane	GO:0005488//binding	GO:0051169//nuclear transport;GO:0006351//transcription, DNA-dependent	gi|47226423|emb|CAG08439.1|/1.2999e-10/unnamed protein product [Tetraodon nigroviridis]
Tsp_01751	112	296	22.39	59.16	-	-	-	gi|170579059|ref|XP_001894657.1|/7.70819e-13/RNA binding protein [Brugia malayi]
Tsp_01754	16	61	3.2	12.19	GO:0044464//cell part	-	-	gi|149737391|ref|XP_001492506.1|/2.36867e-30/PREDICTED: tubulin tyrosine ligase-like family, member 5 [Equus caballus]
Tsp_01757	222	64	44.37	12.79	-	-	-	-
Tsp_01761	18	281	3.6	56.17	GO:0043231//intracellular membrane-bounded organelle	GO:0032561;GO:0004620//phospholipase activity	GO:0035556//intracellular signal transduction;GO:0051169//nuclear transport;GO:0015031//protein transport	gi|170574453|ref|XP_001892820.1|/1.23345e-38/Ras-related protein Rab-30 [Brugia malayi]
Tsp_01762	14	206	2.8	41.17	GO:0044464//cell part	GO:0032561;GO:0005515//protein binding;GO:0032559	GO:0035556//intracellular signal transduction;GO:0006351//transcription, DNA-dependent;GO:0006810//transport	gi|312068043|ref|XP_003137028.1|/1.39959e-13/small GTP binding protein [Loa loa]
Tsp_01763	7	7	1.4	1.4	-	-	-	-
Tsp_01764	0	2	0	0.4	-	-	-	-
Tsp_01767	5	2	1	0.4	-	-	-	gi|296481407|gb|DAA23522.1|/8.03491e-15/zinc finger protein 133-like isoform 1 [Bos taurus]
Tsp_01769	48	11	9.59	2.2	-	-	-	-
Tsp_01773	17	8	3.4	1.6	-	-	-	gi|164521922|gb|ABY60749.1|/2.2293e-14/putative porin precursor [Trichinella spiralis]
Tsp_01774	101	163	20.19	32.58	GO:0043231//intracellular membrane-bounded organelle	-	-	gi|170592391|ref|XP_001900952.1|/9.38466e-41/G10 protein homolog [Brugia malayi]
Tsp_01775	71	100	14.19	19.99	-	-	-	gi|164521926|gb|ABY60751.1|/8.5381e-30/unknown [Trichinella spiralis]
Tsp_01777	0	2	0	0.4	-	-	-	-
Tsp_01779	3	2	0.6	0.4	GO:0043231//intracellular membrane-bounded organelle	GO:0016209//antioxidant activity;GO:0016491//oxidoreductase activity;GO:0005515//protein binding	GO:0048513//organ development;GO:0000302//response to reactive oxygen species	gi|187607239|ref|NP_001120487.1|/4.59931e-80/thioredoxin reductase 2 [Xenopus (Silurana) tropicalis]
Tsp_01787	4	5	0.8	1	GO:0032991//macromolecular complex;GO:0043296//apical junction complex	GO:0005515//protein binding	GO:0031503//protein complex localization;GO:0007155//cell adhesion;GO:0048562//embryonic organ morphogenesis;GO:0007498//mesoderm development;GO:0043009//chordate embryonic development;GO:0035088//establishment or maintenance of apical/basal cell polarity	gi|242013256|ref|XP_002427328.1|/2.93158e-80/Radixin, putative [Pediculus humanus corporis]
Tsp_01792	2	21	0.4	4.2	GO:0031981//nuclear lumen	GO:0005488//binding	GO:0007417//central nervous system development;GO:0048729//tissue morphogenesis;GO:0040025//vulval development	gi|170592319|ref|XP_001900916.1|/5.15285e-47/Splicing factor, proline-and glutamine-rich [Brugia malayi]
Tsp_01793	147	8	29.38	1.6	GO:0043231//intracellular membrane-bounded organelle;GO:0031410//cytoplasmic vesicle	GO:0005515//protein binding	GO:0016044//cellular membrane organization;GO:0043067//regulation of programmed cell death;GO:0016192//vesicle-mediated transport;GO:0006915//apoptosis	gi|241848452|ref|XP_002415638.1|/9.1602e-45/huntingtin interacting protein, putative [Ixodes scapularis]
Tsp_01794	501	378	100.14	75.55	-	GO:0004175//endopeptidase activity;GO:0043169//cation binding	GO:0019538//protein metabolic process	gi|196004346|ref|XP_002112040.1|/2.53871e-132/hypothetical protein TRIADDRAFT_23779 [Trichoplax adhaerens]
Tsp_01799	492	3743	98.34	748.14	-	-	-	gi|157105840|ref|XP_001649050.1|/1.08038e-13/tetraspanin 97e [Aedes aegypti]
Tsp_01800	34	623	6.8	124.52	GO:0031981//nuclear lumen	-	GO:0022414//reproductive process;GO:0009987//cellular process	gi|291231609|ref|XP_002735758.1|/1.69007e-73/PREDICTED: mammalian BYstiN (adhesion protein) related family member (byn-1)-like [Saccoglossus kowalevskii]
Tsp_01801	0	4	0	0.8	-	-	-	gi|260795533|ref|XP_002592759.1|/1.61128e-56/hypothetical protein BRAFLDRAFT_275663 [Branchiostoma floridae]
Tsp_01802	183	10	36.58	2	-	-	-	gi|157134049|ref|XP_001663122.1|/1.5272e-08/hypothetical protein AaeL_AAEL012952 [Aedes aegypti]
Tsp_01803	4	30	0.8	6	GO:0031981//nuclear lumen	GO:0008415//acyltransferase activity;GO:0005515//protein binding;GO:0003676//nucleic acid binding	GO:0051716//cellular response to stimulus;GO:0006464//protein modification process;GO:0009653//anatomical structure morphogenesis;GO:0048513//organ development;GO:0010033//response to organic substance;GO:0048522;GO:0071842;GO:0010604;GO:0006355//regulati	gi|118082721|ref|XP_416238.2|/4.56717e-13/PREDICTED: similar to p300 protein isoform 2 [Gallus gallus]
Tsp_01806	3571	56	713.76	11.19	-	-	-	gi|29373970|gb|AAO73062.1|/4.5797e-38/conserved systeine-glycine protein 1 precursor [Trichinella spiralis]
Tsp_01807	14	30	2.8	6	GO:0044424//intracellular part	GO:0016861//intramolecular oxidoreductase activity, interconverting aldoses and ketoses	GO:0006041//glucosamine metabolic process;GO:0007338//single fertilization	gi|188219582|ref|NP_036067.2|/5.4734e-59/glucosamine-6-phosphate isomerase 1 [Mus musculus]
Tsp_01809	0	15	0	3	-	-	-	-
Tsp_01810	705	268	140.91	53.57	GO:0031981//nuclear lumen;GO:0032991//macromolecular complex	GO:0003729//mRNA binding	GO:0006261//DNA-dependent DNA replication;GO:0048729//tissue morphogenesis;GO:0050658//RNA transport;GO:0012501//programmed cell death;GO:0035194//posttranscriptional gene silencing by RNA;GO:0048806//genitalia development;GO:0040009//regulation of growth	gi|308509386|ref|XP_003116876.1|/2.57838e-15/CRE-CDL-1 protein [Caenorhabditis remanei]
Tsp_01812	133	3	26.58	0.6	-	-	-	gi|297489942|ref|XP_002697960.1|/2.02297e-28/PREDICTED: hypothetical protein [Bos taurus]
Tsp_01814	380	43	75.95	8.59	GO:0030427//site of polarized growth;GO:0005764//lysosome;GO:0031982//vesicle;GO:0005783//endoplasmic reticulum;GO:0043234//protein complex;GO:0019866//organelle inner membrane;GO:0044459//plasma membrane part;GO:0016021//integral to membrane;GO:0005815//	GO:0070011;GO:0050839//cell adhesion molecule binding;GO:0005261//cation channel activity;GO:0019904//protein domain specific binding;GO:0070011;GO:0050839//cell adhesion molecule binding;GO:0005261//cation channel activity;GO:0019904//protein domain spec	GO:0007033//vacuole organization;GO:0015711//organic anion transport;GO:0048468//cell development;GO:0050804//regulation of synaptic transmission;GO:0006903//vesicle targeting;GO:0043405//regulation of MAP kinase activity;GO:0033673//negative regulation o	gi|170581118|ref|XP_001895544.1|/1.29092e-40/Presenilin family protein [Brugia malayi]
Tsp_01822	0	13	0	2.6	-	-	-	-
Tsp_01823	186	98	37.18	19.59	GO:0044425//membrane part	-	GO:0003002//regionalization	gi|6425364|emb|CAB60397.1|/8.01488e-47/C. elegans protein Y60A3A.9, confirmed by transcript evidence [Caenorhabditis elegans]
Tsp_01824	2	264	0.4	52.77	-	-	-	gi|242003182|ref|XP_002422642.1|/4.83281e-40/conserved hypothetical protein [Pediculus humanus corporis]
Tsp_01825	1042	110	208.27	21.99	-	-	-	gi|307199008|gb|EFN79732.1|/5.17015e-18/UPF0368 protein Cxorf26 [Harpegnathos saltator]
Tsp_01827	23	15	4.6	3	-	-	-	gi|193648056|ref|XP_001943502.1|/4.9186e-06/PREDICTED: similar to GA11625-PA [Acyrthosiphon pisum]
Tsp_01829	3	8	0.6	1.6	-	-	-	gi|312086179|ref|XP_003144975.1|/1.48299e-18/hypothetical protein LOAG_09400 [Loa loa]
Tsp_01832	5	115	1	22.99	-	-	-	gi|124808458|ref|XP_001348318.1|/1.19312e-06/ubiquitin C-terminal hydrolase, putative [Plasmodium falciparum 3D7]
Tsp_01833	148	17	29.58	3.4	-	-	-	-
Tsp_01835	0	13	0	2.6	-	GO:0016787//hydrolase activity	-	gi|241713115|ref|XP_002413482.1|/8.99456e-25/matrix metalloproteinase, putative [Ixodes scapularis]
Tsp_01841	16	7	3.2	1.4	-	-	-	-
Tsp_01842	699	86	139.71	17.19	GO:0044448//cell cortex part;GO:0032155;GO:0031674//I band;GO:0016459//myosin complex	GO:0017111//nucleoside-triphosphatase activity;GO:0017022//myosin binding	GO:0051234//establishment of localization;GO:0003012//muscle system process;GO:0035026//leading edge cell differentiation;GO:0035151//regulation of tube size, open tracheal system;GO:0007391//dorsal closure;GO:0003002//regionalization;GO:0030010//establis	gi|312080729|ref|XP_003142725.1|/1.31643e-133/hypothetical protein LOAG_07143 [Loa loa]
Tsp_01845	0	4	0	0.8	GO:0031224//intrinsic to membrane	GO:0005249//voltage-gated potassium channel activity	GO:0006873//cellular ion homeostasis;GO:0030001//metal ion transport	gi|312079555|ref|XP_003142225.1|/2.45815e-72/inward rectifying k channel family protein 1 [Loa loa]
Tsp_01847	40	23	8	4.6	GO:0016020//membrane	GO:0005365//myo-inositol transmembrane transporter activity	GO:0006810//transport	gi|291236899|ref|XP_002738378.1|/2.99986e-43/PREDICTED: solute carrier family 2 (facilitated glucose transporter), member 13-like [Saccoglossus kowalevskii]
Tsp_01848	136	37	27.18	7.4	-	-	-	-
Tsp_01849	112	5004	22.39	1000.18	-	-	-	-
Tsp_01850	2	4	0.4	0.8	-	-	-	-
Tsp_01851	12	3	2.4	0.6	-	GO:0046914//transition metal ion binding	-	gi|56757603|sp|P34416.3|LASP1_CAEEL/3.31854e-12/RecName: Full=LIM and SH3 domain protein F42H10.3
Tsp_01852	80	235	15.99	46.97	GO:0031981//nuclear lumen;GO:0044444//cytoplasmic part	GO:0019103//pyrimidine nucleotide binding;GO:0030545;GO:0047429//nucleoside-triphosphate diphosphatase activity;GO:0005102//receptor binding	GO:0006259//DNA metabolic process;GO:0006213//pyrimidine nucleoside metabolic process;GO:0009177;GO:0009213//pyrimidine deoxyribonucleoside triphosphate catabolic process;GO:0009112;GO:0010469//regulation of receptor activity	gi|241701200|ref|XP_002402827.1|/1.22864e-49/deoxyuridine 5'-triphosphate nucleotidohydrolase, putative [Ixodes scapularis]
Tsp_01853	31	227	6.2	45.37	-	-	-	-
Tsp_01854	654	257	130.72	51.37	GO:0030532//small nuclear ribonucleoprotein complex;GO:0005681//spliceosomal complex	GO:0003727//single-stranded RNA binding;GO:0046983//protein dimerization activity	GO:0000278//mitotic cell cycle;GO:0000380//alternative nuclear mRNA splicing, via spliceosome;GO:0006913//nucleocytoplasmic transport	gi|157132061|ref|XP_001662443.1|/1.15465e-150/splicing factor u2af large subunit [Aedes aegypti]
Tsp_01859	35	1084	7	216.67	GO:0005856//cytoskeleton	-	-	gi|115613114|ref|XP_780690.2|/1.65475e-88/PREDICTED: similar to KIAA1378 protein isoform 2 [Strongylocentrotus purpuratus]
Tsp_01861	81	821	16.19	164.1	-	-	-	gi|308488063|ref|XP_003106226.1|/1.94222e-09/hypothetical protein CRE_15303 [Caenorhabditis remanei]
Tsp_01862	0	42	0	8.39	-	-	-	-
Tsp_01863	0	4	0	0.8	-	-	-	-
Tsp_01864	0	7	0	1.4	-	-	-	-
Tsp_01867	4	2	0.8	0.4	-	-	-	-
Tsp_01868	30	12	6	2.4	GO:0005746//mitochondrial respiratory chain	GO:0046914//transition metal ion binding;GO:0051536//iron-sulfur cluster binding;GO:0016651//oxidoreductase activity, acting on NADH or NADPH	GO:0022904//respiratory electron transport chain	gi|242013397|ref|XP_002427394.1|/2.61635e-23/NADH-ubiquinone oxidoreductase 23 kDa subunit, putative [Pediculus humanus corporis]
Tsp_01870	13	7	2.6	1.4	-	-	-	-
Tsp_01871	5	6	1	1.2	-	-	-	gi|118151158|ref|NP_001071502.1|/2.21033e-13/R3H domain-containing protein 2 [Bos taurus]
Tsp_01874	2	4	0.4	0.8	-	-	-	-
Tsp_01875	5	3	1	0.6	-	-	-	-
Tsp_01876	55	328	10.99	65.56	GO:0044424//intracellular part	-	GO:0009987//cellular process	gi|18204543|gb|AAH21499.1|/1.1098e-22/Non-SMC condensin I complex, subunit H [Mus musculus]
Tsp_01878	607	114	121.32	22.79	GO:0016020//membrane	-	-	gi|308488704|ref|XP_003106546.1|/9.1053e-20/hypothetical protein CRE_15945 [Caenorhabditis remanei]
Tsp_01879	21	6	4.2	1.2	-	-	-	-
Tsp_01880	0	142	0	28.38	-	-	-	-
Tsp_01881	95	7	18.99	1.4	-	-	-	gi|113373898|dbj|BAF03566.1|/1.27823e-79/leucine aminopeptidase [Haemaphysalis longicornis]
Tsp_01882	0	159	0	31.78	-	GO:0043021//ribonucleoprotein binding;GO:0008135//translation factor activity, nucleic acid binding	GO:0035121//tail morphogenesis;GO:0006448//regulation of translational elongation;GO:0002164//larval development;GO:0019953//sexual reproduction;GO:0006449//regulation of translational termination;GO:0006897//endocytosis;GO:0018205//peptidyl-lysine modifi	gi|170596993|ref|XP_001902971.1|/5.7813e-47/Eukaryotic translation initiation factor 5A-2 [Brugia malayi]
Tsp_01885	1471	149	294.02	29.78	GO:0030529//ribonucleoprotein complex	GO:0005198//structural molecule activity	GO:0009790//embryo development;GO:0010259//multicellular organismal aging;GO:0009653//anatomical structure morphogenesis;GO:0010467//gene expression;GO:0002164//larval development	gi|260807465|ref|XP_002598529.1|/6.35961e-27/hypothetical protein BRAFLDRAFT_118317 [Branchiostoma floridae]
Tsp_01886	70	201	13.99	40.18	GO:0005622//intracellular	-	GO:0008152//metabolic process	gi|312078154|ref|XP_003141615.1|/1.72339e-29/hypothetical protein LOAG_06031 [Loa loa]
Tsp_01887	2	6	0.4	1.2	-	-	-	-
Tsp_01890	67	28	13.39	5.6	GO:0043231//intracellular membrane-bounded organelle;GO:0042995//cell projection	GO:0005515//protein binding	GO:0007166//cell surface receptor linked signaling pathway;GO:0051604//protein maturation;GO:0009855//determination of bilateral symmetry;GO:0003002//regionalization;GO:0010927;GO:0001838//embryonic epithelial tube formation	gi|156374956|ref|XP_001629849.1|/6.87176e-73/predicted protein [Nematostella vectensis]
Tsp_01891	59	4	11.79	0.8	-	-	-	gi|157106202|ref|XP_001649215.1|/7.82286e-24/arp2/3 complex 21 kd subunit [Aedes aegypti]
Tsp_01892	633	79	126.52	15.79	-	-	-	gi|195477054|ref|XP_002100075.1|/4.66233e-51/GE16839 [Drosophila yakuba]
Tsp_01893	336	1395	67.16	278.83	GO:0044424//intracellular part	GO:0046872//metal ion binding;GO:0003824//catalytic activity;GO:0017111//nucleoside-triphosphatase activity;GO:0005488//binding	GO:0009987//cellular process;GO:0008152//metabolic process;GO:0002164//larval development;GO:0035194//posttranscriptional gene silencing by RNA;GO:0040009//regulation of growth rate;GO:0006897//endocytosis;GO:0048806//genitalia development;GO:0009790//emb	gi|291234534|ref|XP_002737206.1|/4.55166e-08/PREDICTED: fidgetin-like protein 1-like [Saccoglossus kowalevskii]
Tsp_01896	16	488	3.2	97.54	-	-	-	gi|312090507|ref|XP_003146641.1|/8.08575e-14/hypothetical protein LOAG_11070 [Loa loa]
Tsp_01897	204	116	40.77	23.19	-	-	-	gi|312076185|ref|XP_003140748.1|/2.4314e-21/hypothetical protein LOAG_05163 [Loa loa]
Tsp_01898	0	21	0	4.2	GO:0043231//intracellular membrane-bounded organelle	GO:0005515//protein binding	GO:0022403;GO:0051726//regulation of cell cycle;GO:0000278//mitotic cell cycle;GO:0030154//cell differentiation;GO:0048523//negative regulation of cellular process;GO:0071842;GO:0048731;GO:0006355//regulation of transcription, DNA-dependent	gi|170571751|ref|XP_001891849.1|/2.17395e-40/Retinoblastoma-associated protein A domain containing protein [Brugia malayi]
Tsp_01899	31	4	6.2	0.8	-	-	-	gi|194217280|ref|XP_001501542.2|/4.28047e-08/PREDICTED: similar to Trad [Equus caballus]
Tsp_01901	12	2	2.4	0.4	GO:0043231//intracellular membrane-bounded organelle	GO:0001071//nucleic acid binding transcription factor activity;GO:0003677//DNA binding	GO:0003002//regionalization;GO:0007420//brain development;GO:0045165//cell fate commitment;GO:0006351//transcription, DNA-dependent	gi|223268546|emb|CAX36786.1|/7.68901e-27/engrailed protein [Papilio dardanus]
Tsp_01903	0	11	0	2.2	-	-	-	-
Tsp_01904	0	14	0	2.8	-	GO:0000166//nucleotide binding	-	gi|167533718|ref|XP_001748538.1|/3.30673e-55/hypothetical protein [Monosiga brevicollis MX1]
Tsp_01905	21	13	4.2	2.6	-	-	-	-
Tsp_01906	96	443	19.19	88.55	GO:0044424//intracellular part	GO:0016274//protein-arginine N-methyltransferase activity;GO:0042054//histone methyltransferase activity	GO:0016568//chromatin modification;GO:0006479//protein methylation	gi|158431050|pdb|2V74|B/1.58141e-49/Chain B, Crystal Structure Of Coactivator-Associated Arginine Methyltransferase 1 (Carm1), In Complex With S-Adenosyl- Homocysteine
Tsp_01907	327	28	65.36	5.6	GO:0044424//intracellular part	GO:0016787//hydrolase activity	-	gi|48128110|ref|XP_393294.1|/2.60109e-38/PREDICTED: similar to Proteasome 25kD subunit CG5266-PA [Apis mellifera]
Tsp_01908	310	130	61.96	25.98	-	-	-	gi|241239036|ref|XP_002401463.1|/6.72318e-16/conserved hypothetical protein [Ixodes scapularis]
Tsp_01912	4	105	0.8	20.99	-	-	-	-
Tsp_01913	30	2	6	0.4	-	GO:0008415//acyltransferase activity	-	gi|224051910|ref|XP_002200419.1|/1.00838e-46/PREDICTED: similar to N-acetyltransferase MAK3 homolog [Taeniopygia guttata]
Tsp_01918	29	228	5.8	45.57	-	GO:0017111//nucleoside-triphosphatase activity;GO:0000166//nucleotide binding	-	gi|312067818|ref|XP_003136922.1|/6.21818e-134/Ddx49-A-prov protein [Loa loa]
Tsp_01922	0	37	0	7.4	-	-	-	-
Tsp_01927	372	89	74.35	17.79	GO:0016020//membrane;GO:0043231//intracellular membrane-bounded organelle;GO:0044444//cytoplasmic part	GO:0017110//nucleoside-diphosphatase activity	GO:0003006//developmental process involved in reproduction;GO:0009181//purine ribonucleoside diphosphate catabolic process;GO:0050794//regulation of cellular process	gi|72072108|ref|XP_785341.1|/1.24392e-40/PREDICTED: hypothetical protein [Strongylocentrotus purpuratus]
Tsp_01929	172	39	34.38	7.8	-	-	-	gi|156553624|ref|XP_001600124.1|/7.18524e-27/PREDICTED: hypothetical protein [Nasonia vitripennis]
Tsp_01930	37	11	7.4	2.2	GO:0043234//protein complex	GO:0005488//binding	-	gi|784940|emb|CAA60046.1|/6.02283e-140/cytoplasmic intermediate filament protein [Ascaris lumbricoides]
Tsp_01931	383	73	76.55	14.59	-	-	-	gi|260799142|ref|XP_002594556.1|/8.53481e-06/hypothetical protein BRAFLDRAFT_279826 [Branchiostoma floridae]
Tsp_01938	0	6	0	1.2	-	-	-	gi|158290950|ref|XP_312476.4|/4.78117e-30/AGAP002463-PA [Anopheles gambiae str. PEST]
Tsp_01940	159	20	31.78	4	GO:0044444//cytoplasmic part	GO:0046912//transferase activity, transferring acyl groups, acyl groups converted into alkyl on transfer;GO:0042802//identical protein binding	GO:0009642//response to light intensity;GO:0009987//cellular process;GO:0007417//central nervous system development;GO:0010038//response to metal ion;GO:0051789//response to protein stimulus;GO:0008610//lipid biosynthetic process;GO:0033273//response to v	gi|1708232|sp|P54961.1|HMCS1_BLAGE/6.37873e-104/RecName: Full=Hydroxymethylglutaryl-CoA synthase 1; Short=HMG-CoA synthase 1; AltName: Full=3-hydroxy-3-methylglutaryl coenzyme A synthase 1
Tsp_01941	16	3	3.2	0.6	-	GO:0003824//catalytic activity	-	gi|47215995|emb|CAF96243.1|/4.66369e-130/unnamed protein product [Tetraodon nigroviridis]
Tsp_01942	27	62	5.4	12.39	-	-	-	-
Tsp_01944	42	8	8.39	1.6	GO:0043234//protein complex;GO:0031966//mitochondrial membrane;GO:0044425//membrane part	GO:0016653//oxidoreductase activity, acting on NADH or NADPH, heme protein as acceptor;GO:0050662//coenzyme binding	GO:0006633//fatty acid biosynthetic process;GO:0006766//vitamin metabolic process;GO:0003013;GO:0006694//steroid biosynthetic process;GO:0008203//cholesterol metabolic process	gi|194332661|ref|NP_001123820.1|/1.39362e-39/cytochrome b5 reductase 3 [Xenopus (Silurana) tropicalis]
Tsp_01950	0	4	0	0.8	-	-	-	-
Tsp_01951	2	5	0.4	1	-	-	-	gi|156361883|ref|XP_001625513.1|/2.49129e-25/predicted protein [Nematostella vectensis]
Tsp_01952	0	2	0	0.4	-	-	-	gi|66553051|ref|XP_393329.2|/1.19904e-06/PREDICTED: similar to CG5732-PA [Apis mellifera]
Tsp_01955	2	2	0.4	0.4	-	-	-	gi|115754786|ref|XP_797662.2|/4.75821e-16/PREDICTED: similar to LOC398088 protein [Strongylocentrotus purpuratus]
Tsp_01959	0	8	0	1.6	-	-	-	gi|156361883|ref|XP_001625513.1|/4.33803e-30/predicted protein [Nematostella vectensis]
Tsp_01962	48	110	9.59	21.99	-	GO:0005198//structural molecule activity	GO:0010876;GO:0007592//protein-based cuticle development;GO:0009653//anatomical structure morphogenesis;GO:0002164//larval development;GO:0006897//endocytosis	gi|309363849|emb|CAP25846.2|/3.05041e-11/CBR-COL-34 protein [Caenorhabditis briggsae AF16]
Tsp_01965	9	96	1.8	19.19	-	-	-	gi|170588629|ref|XP_001899076.1|/1.60027e-19/hypothetical protein Bm1_38115 [Brugia malayi]
Tsp_01966	63	6	12.59	1.2	-	-	-	gi|170588627|ref|XP_001899075.1|/8.48414e-23/hypothetical protein Bm1_38110 [Brugia malayi]
Tsp_01967	0	7	0	1.4	-	-	-	gi|308494695|ref|XP_003109536.1|/5.41972e-35/CRE-LPR-4 protein [Caenorhabditis remanei]
Tsp_01969	475	104	94.94	20.79	-	-	-	-
Tsp_01971	6	8	1.2	1.6	-	-	-	-
Tsp_01972	385	47	76.95	9.39	-	GO:0003824//catalytic activity	-	gi|164521944|gb|ABY60760.1|/7.10082e-158/putative serine protease [Trichinella spiralis]
Tsp_01976	22	44	4.4	8.79	-	-	-	-
Tsp_01977	37	5	7.4	1	GO:0044424//intracellular part	-	GO:0006351//transcription, DNA-dependent;GO:0030916//otic vesicle formation;GO:0042074//cell migration involved in gastrulation;GO:0003002//regionalization;GO:0030154//cell differentiation;GO:0003303//BMP signaling pathway involved in heart jogging	gi|62751395|ref|NP_001014968.1|/2.57355e-134/mothers against decapentaplegic homolog 5 [Gallus gallus]
Tsp_01978	7	65	1.4	12.99	-	-	-	gi|291230864|ref|XP_002735387.1|/2.55104e-41/PREDICTED: cofactor of BRCA1-like [Saccoglossus kowalevskii]
Tsp_01979	20	11	4	2.2	GO:0031090//organelle membrane	GO:0005515//protein binding	GO:0006464//protein modification process	gi|241813652|ref|XP_002416521.1|/6.18839e-63/conserved hypothetical protein [Ixodes scapularis]
Tsp_01981	63	29	12.59	5.8	-	-	-	gi|89266479|gb|ABD65531.1|/3.07036e-07/CD63 [Ictalurus punctatus]
Tsp_01982	9	20	1.8	4	GO:0030427//site of polarized growth;GO:0000307//cyclin-dependent protein kinase holoenzyme complex;GO:0043005//neuron projection;GO:0043232;GO:0044428//nuclear part;GO:0045202//synapse;GO:0044297//cell body;GO:0016020//membrane	GO:0004674//protein serine/threonine kinase activity;GO:0005515//protein binding	GO:0032879//regulation of localization;GO:0050804//regulation of synaptic transmission;GO:0006887//exocytosis;GO:0043065//positive regulation of apoptosis;GO:0021543//pallium development;GO:0014706//striated muscle tissue development;GO:0021603;GO:0016477	gi|18858401|ref|NP_571794.1|/8.5544e-48/cell division protein kinase 5 [Danio rerio]
Tsp_01983	124	8246	24.78	1648.18	GO:0005759//mitochondrial matrix;GO:0016021//integral to membrane;GO:0005819//spindle;GO:0019866//organelle inner membrane	GO:0005345//purine base transmembrane transporter activity;GO:0005488//binding	GO:0015980//energy derivation by oxidation of organic compounds;GO:0010939;GO:0030073//insulin secretion;GO:0007005//mitochondrion organization;GO:0006863//purine base transport	gi|90819992|gb|ABD98753.1|/4.22202e-84/putative ADP/ATP translocase [Graphocephala atropunctata]
Tsp_01986	56	108	11.19	21.59	-	-	-	gi|157133663|ref|XP_001656283.1|/2.34925e-31/cytochrome B561 [Aedes aegypti]
Tsp_01987	9	40	1.8	8	-	-	-	gi|268573506|ref|XP_002641730.1|/5.30628e-23/Hypothetical protein CBG10069 [Caenorhabditis briggsae]
Tsp_01988	10	309	2	61.76	GO:0005768//endosome	GO:0035091//phosphatidylinositol binding	GO:0007041//lysosomal transport;GO:0016192//vesicle-mediated transport;GO:0032535	gi|197128304|gb|ACH44802.1|/1.30439e-34/putative vacuolar protein sorting 24 isoform 1 variant 1 [Taeniopygia guttata]
Tsp_01989	3	21	0.6	4.2	-	-	-	-
Tsp_01990	8	101	1.6	20.19	-	-	-	gi|241680323|ref|XP_002412675.1|/8.04081e-52/maguk P55, putative [Ixodes scapularis]
Tsp_01991	99	26	19.79	5.2	-	-	-	gi|94470465|gb|ABF20543.1|/5.76531e-12/transposase [Aedes aegypti]
Tsp_01994	471	16	94.14	3.2	-	GO:0000166//nucleotide binding	-	gi|193618024|ref|XP_001950544.1|/3.5561e-131/PREDICTED: similar to elongation factor 2 [Acyrthosiphon pisum]
Tsp_01995	777	6	155.3	1.2	GO:0016591//DNA-directed RNA polymerase II, holoenzyme	GO:0016779//nucleotidyltransferase activity;GO:0016301//kinase activity;GO:0019904//protein domain specific binding	GO:0006289//nucleotide-excision repair;GO:0000377;GO:0006352//transcription initiation, DNA-dependent;GO:0006397//mRNA processing;GO:0045935;GO:0006354//transcription elongation, DNA-dependent	gi|25012186|gb|AAN71209.1|/1.94038e-20/GM15177p [Drosophila melanogaster]
Tsp_01996	35	378	7	75.55	GO:0044424//intracellular part	GO:0005488//binding	GO:0009987//cellular process	gi|156549722|ref|XP_001605656.1|/1.55863e-31/PREDICTED: similar to signal transduction protein lnk-realted [Nasonia vitripennis]
Tsp_01997	10	268	2	53.57	-	-	-	-
Tsp_01998	237	24	47.37	4.8	-	-	-	gi|91091998|ref|XP_969961.1|/3.85956e-18/PREDICTED: similar to syntaxin 18 [Tribolium castaneum]
Tsp_02011	27	154	5.4	30.78	-	-	-	-
Tsp_02012	0	45	0	8.99	GO:0043005//neuron projection;GO:0044297//cell body	GO:0004672//protein kinase activity;GO:0032559	GO:0008610//lipid biosynthetic process;GO:0001558//regulation of cell growth;GO:0048870//cell motility;GO:0048667//cell morphogenesis involved in neuron differentiation;GO:0006468//protein phosphorylation;GO:0008104//protein localization;GO:0002119//nemat	gi|308485953|ref|XP_003105174.1|/1.58243e-28/CRE-UNC-51 protein [Caenorhabditis remanei]
Tsp_02018	0	2	0	0.4	-	-	-	gi|221110496|ref|XP_002166540.1|/1.23516e-09/PREDICTED: similar to Pao retrotransposon peptidase family protein [Hydra magnipapillata]
Tsp_02025	4	38	0.8	7.6	GO:0031981//nuclear lumen;GO:0043234//protein complex	GO:0030528//transcription regulator activity;GO:0005515//protein binding;GO:0001071//nucleic acid binding transcription factor activity;GO:0003676//nucleic acid binding	GO:0009888//tissue development;GO:0046578//regulation of Ras protein signal transduction;GO:0012501//programmed cell death;GO:0006355//regulation of transcription, DNA-dependent;GO:0048806//genitalia development;GO:0009790//embryo development;GO:0007090//	gi|10086323|gb|AAG12473.1|/2.86749e-41/transcription factor DP1 [Brugia malayi]
Tsp_02026	5	13	1	2.6	GO:0005856//cytoskeleton	-	-	gi|56757299|gb|AAW26821.1|/1.3648e-16/SJCHGC01741 protein [Schistosoma japonicum]
Tsp_02032	0	5	0	1	-	-	-	-
Tsp_02036	22	82	4.4	16.39	-	-	-	gi|73961257|ref|XP_866628.1|/3.24017e-36/PREDICTED: similar to cDNA sequence BC021395 isoform 7 [Canis familiaris]
Tsp_02037	23	7	4.6	1.4	-	-	-	gi|189527718|ref|XP_001923749.1|/8.48737e-18/PREDICTED: hypothetical protein LOC402838 [Danio rerio]
Tsp_02038	24	20	4.8	4	-	GO:0005488//binding	-	gi|291239035|ref|XP_002739424.1|/1.74073e-60/PREDICTED: RAB guanine nucleotide exchange factor (GEF) 1-like [Saccoglossus kowalevskii]
Tsp_02039	112	39	22.39	7.8	-	-	GO:0006810//transport;GO:0009987//cellular process	gi|170571763|ref|XP_001891854.1|/3.13835e-104/Conserved oligomeric Golgi complex component 4 [Brugia malayi]
Tsp_02044	47	50	9.39	9.99	GO:0043231//intracellular membrane-bounded organelle	-	-	gi|224095088|ref|XP_002195256.1|/2.59471e-91/PREDICTED: X-prolyl aminopeptidase (aminopeptidase P) 3, putative [Taeniopygia guttata]
Tsp_02045	118	3	23.59	0.6	-	-	-	gi|307194329|gb|EFN76685.1|/6.03349e-45/LAG1 longevity assurance-like protein 6 [Harpegnathos saltator]
Tsp_02047	5	81	1	16.19	GO:0044464//cell part	GO:0005515//protein binding	GO:0030036//actin cytoskeleton organization	gi|296193034|ref|XP_002744330.1|/3.65758e-38/PREDICTED: hypothetical protein LOC100386129 isoform 2 [Callithrix jacchus]
Tsp_02048	0	4	0	0.8	-	-	-	gi|118404126|ref|NP_001016454.2|/1.10753e-71/exonuclease 3'-5' domain containing 2 [Xenopus (Silurana) tropicalis]
Tsp_02050	56	9	11.19	1.8	-	-	-	-
Tsp_02051	43	6	8.59	1.2	-	-	-	gi|292623151|ref|XP_001340575.2|/1.56989e-34/PREDICTED: casein kinase 1, delta-like [Danio rerio]
Tsp_02054	198	19	39.58	3.8	-	-	-	gi|25152544|ref|NP_741076.1|/2.66271e-10/GEX Interacting protein family member (gei-16) [Caenorhabditis elegans]
Tsp_02055	1790	534	357.78	106.73	-	-	-	-
Tsp_02058	346	12	69.16	2.4	-	-	-	-
Tsp_02059	4	3	0.8	0.6	-	-	-	-
Tsp_02060	152	13	30.38	2.6	-	-	-	-
Tsp_02061	363	7	72.55	1.4	-	-	-	gi|189237869|ref|XP_975113.2|/9.06759e-39/PREDICTED: similar to CG1347 CG1347-PA [Tribolium castaneum]
Tsp_02062	0	24	0	4.8	GO:0031982//vesicle;GO:0044297//cell body;GO:0042995//cell projection	-	GO:0035264//multicellular organism growth;GO:0009653//anatomical structure morphogenesis;GO:0018996//molting cycle, collagen and cuticulin-based cuticle;GO:0040011//locomotion;GO:0002164//larval development	gi|312077832|ref|XP_003141475.1|/7.21607e-46/hypothetical protein LOAG_05890 [Loa loa]
Tsp_02064	0	979	0	195.68	GO:0005622//intracellular	GO:0005488//binding	-	gi|66558715|ref|XP_624871.1|/2.32195e-19/PREDICTED: similar to Probable 60S ribosomal protein L37-A [Apis mellifera]
Tsp_02070	2	7	0.4	1.4	GO:0044464//cell part	-	GO:0032502//developmental process;GO:0018996//molting cycle, collagen and cuticulin-based cuticle;GO:0040011//locomotion;GO:0040007//growth	gi|312077832|ref|XP_003141475.1|/1.71796e-39/hypothetical protein LOAG_05890 [Loa loa]
Tsp_02072	0	167	0	33.38	GO:0005622//intracellular	GO:0005488//binding	-	gi|66558715|ref|XP_624871.1|/3.38621e-19/PREDICTED: similar to Probable 60S ribosomal protein L37-A [Apis mellifera]
Tsp_02079	41	54	8.19	10.79	GO:0015934//large ribosomal subunit	GO:0003676//nucleic acid binding	GO:0006412//translation;GO:0019080;GO:0031016//pancreas development	gi|224050791|ref|XP_002197937.1|/1.01579e-39/PREDICTED: putative ribosomal protein L27a variant 2 [Taeniopygia guttata]
Tsp_02080	16	115	3.2	22.99	-	-	GO:0009790//embryo development;GO:0040009//regulation of growth rate;GO:0010259//multicellular organismal aging;GO:0009653//anatomical structure morphogenesis;GO:0002164//larval development	gi|170583117|ref|XP_001896438.1|/2.86239e-45/39S ribosomal protein L47, mitochondrial precursor [Brugia malayi]
Tsp_02087	21	327	4.2	65.36	-	-	-	gi|309366298|emb|CAP21587.2|/7.52388e-15/hypothetical protein CBG_00062 [Caenorhabditis briggsae AF16]
Tsp_02088	455	12	90.94	2.4	GO:0005681//spliceosomal complex	GO:0003723//RNA binding	GO:0000245//spliceosome assembly;GO:0031572//G2/M transition DNA damage checkpoint	gi|158293128|ref|XP_314469.4|/3.11511e-32/AGAP010496-PA [Anopheles gambiae str. PEST]
Tsp_02090	395	7	78.95	1.4	-	-	-	-
Tsp_02091	6	14	1.2	2.8	GO:0043231//intracellular membrane-bounded organelle;GO:0005694//chromosome	GO:0003676//nucleic acid binding;GO:0008443//phosphofructokinase activity;GO:0000166//nucleotide binding	GO:0006007//glucose catabolic process;GO:0016568//chromatin modification	gi|38304370|gb|AAR16088.1|/0/phosphofructokinase [Ascaris suum]
Tsp_02092	0	2	0	0.4	-	-	-	gi|312067327|ref|XP_003136690.1|/5.88569e-47/hypothetical protein LOAG_01102 [Loa loa]
Tsp_02093	3	2	0.6	0.4	-	-	-	-
Tsp_02095	72	426	14.39	85.15	-	-	-	gi|242001230|ref|XP_002435258.1|/1.85321e-64/TNF-alpha induced protein B12, putative [Ixodes scapularis]
Tsp_02096	779	9	155.7	1.8	-	-	-	gi|91085249|ref|XP_973267.1|/4.4969e-31/PREDICTED: similar to Thioredoxin domain-containing protein 14 homolog [Tribolium castaneum]
Tsp_02097	43	149	8.59	29.78	-	-	-	-
Tsp_02098	48	127	9.59	25.38	-	-	-	gi|209737268|gb|ACI69503.1|/1.13694e-17/Transmembrane protein 33 [Salmo salar]
Tsp_02100	12	18	2.4	3.6	-	-	-	gi|156384218|ref|XP_001633228.1|/4.45321e-09/predicted protein [Nematostella vectensis]
Tsp_02101	20	43	4	8.59	-	-	-	gi|260826528|ref|XP_002608217.1|/1.41938e-35/hypothetical protein BRAFLDRAFT_125046 [Branchiostoma floridae]
Tsp_02102	85	41	16.99	8.19	-	-	-	gi|308503747|ref|XP_003114057.1|/1.45817e-06/hypothetical protein CRE_27382 [Caenorhabditis remanei]
Tsp_02103	114	6	22.79	1.2	-	-	-	-
Tsp_02106	0	513	0	102.54	GO:0044459//plasma membrane part;GO:0031982//vesicle;GO:0005770//late endosome	GO:0005102//receptor binding	GO:0006996//organelle organization;GO:0009894;GO:0034613//cellular protein localization;GO:0016197//endosome transport	gi|312076123|ref|XP_003140720.1|/3.06953e-53/hypothetical protein LOAG_05135 [Loa loa]
Tsp_02107	124	37	24.78	7.4	GO:0044424//intracellular part	GO:0005488//binding;GO:0004527//exonuclease activity	GO:0016070//RNA metabolic process	gi|297693867|ref|XP_002824217.1|/1.79329e-25/PREDICTED: exosome complex exonuclease RRP43-like [Pongo abelii]
Tsp_02108	9	37	1.8	7.4	-	GO:0005488//binding	GO:0009987//cellular process	gi|157125939|ref|XP_001654457.1|/2.71895e-33/racgtpase-activating protein [Aedes aegypti]
Tsp_02109	1186	153	237.05	30.58	-	-	-	gi|308487780|ref|XP_003106085.1|/2.36325e-18/CRE-ROM-1 protein [Caenorhabditis remanei]
Tsp_02112	165	6	32.98	1.2	-	-	-	-
Tsp_02113	4	2	0.8	0.4	-	-	-	-
Tsp_02114	49	32	9.79	6.4	-	-	-	gi|268580067|ref|XP_002645016.1|/4.33248e-32/Hypothetical protein CBG11012 [Caenorhabditis briggsae]
Tsp_02115	677	14	135.32	2.8	-	-	-	gi|152013717|gb|ABS19974.1|/9.28238e-21/hypothetical protein [Artemia franciscana]
Tsp_02116	307	20	61.36	4	GO:0044464//cell part	-	-	gi|260815138|ref|XP_002602331.1|/7.07748e-152/hypothetical protein BRAFLDRAFT_60684 [Branchiostoma floridae]
Tsp_02117	1104	293	220.66	58.56	-	-	-	-
Tsp_02118	0	6	0	1.2	-	-	-	-
Tsp_02120	540	19	107.93	3.8	GO:0044424//intracellular part	GO:0005515//protein binding;GO:0004672//protein kinase activity	GO:0080090//regulation of primary metabolic process;GO:0031323//regulation of cellular metabolic process;GO:0006468//protein phosphorylation	gi|47217823|emb|CAG07237.1|/1.77067e-32/unnamed protein product [Tetraodon nigroviridis]
Tsp_02124	16	11	3.2	2.2	-	-	-	gi|308474574|ref|XP_003099508.1|/7.58503e-09/hypothetical protein CRE_01189 [Caenorhabditis remanei]
Tsp_02125	77	457	15.39	91.34	GO:0043229//intracellular organelle;GO:0005737//cytoplasm	-	GO:0022402//cell cycle process;GO:0051276//chromosome organization;GO:0007059//chromosome segregation	gi|241153669|ref|XP_002407129.1|/1.25077e-25/conserved hypothetical protein [Ixodes scapularis]
Tsp_02127	1069	4928	213.67	984.99	-	-	-	-
Tsp_02129	198	274	39.58	54.77	GO:0031981//nuclear lumen	GO:0003676//nucleic acid binding;GO:0042623//ATPase activity, coupled;GO:0032559	GO:0009207	gi|198413641|ref|XP_002129468.1|/7.86299e-118/PREDICTED: similar to DEAD (Asp-Glu-Ala-Asp) box polypeptide 47 isoform 1 [Ciona intestinalis]
Tsp_02130	2	18	0.4	3.6	-	-	-	gi|153792070|ref|NP_001093345.1|/1.54541e-76/TRM2 tRNA methyltransferase 2 homolog A [Xenopus laevis]
Tsp_02132	0	4	0	0.8	-	-	GO:0009790//embryo development;GO:0009653//anatomical structure morphogenesis;GO:0009987//cellular process;GO:0040008//regulation of growth	gi|308485294|ref|XP_003104846.1|/7.31793e-26/CRE-PTR-2 protein [Caenorhabditis remanei]
Tsp_02134	2	25	0.4	5	-	GO:0004553//hydrolase activity, hydrolyzing O-glycosyl compounds	GO:0008152//metabolic process	gi|3024109|sp|Q95327.1|MANBA_CAPHI/2.75599e-101/RecName: Full=Beta-mannosidase; AltName: Full=Lysosomal beta A mannosidase; AltName: Full=Mannanase; Short=Mannase; Flags: Precursor
Tsp_02138	16	55	3.2	10.99	GO:0043234//protein complex	-	GO:0006259//DNA metabolic process	gi|156366154|ref|XP_001627005.1|/1.07935e-24/predicted protein [Nematostella vectensis]
Tsp_02139	302	70	60.36	13.99	GO:0005681//spliceosomal complex;GO:0031981//nuclear lumen	-	GO:0000377	gi|134133311|ref|NP_001077032.1|/7.26613e-73/pre-mRNA-splicing factor ISY1 homolog [Danio rerio]
Tsp_02141	25	483	5	96.54	-	-	-	-
Tsp_02146	0	175	0	34.98	-	-	-	-
Tsp_02148	8	10	1.6	2	-	-	-	gi|292618576|ref|XP_699416.3|/1.72299e-142/PREDICTED: conserved hypothetical protein-like [Danio rerio]
Tsp_02150	0	6	0	1.2	-	-	GO:0007186//G-protein coupled receptor protein signaling pathway	gi|37253746|gb|AAQ90307.1|/9.58776e-12/AF2 peptide [Ascaris suum]
Tsp_02152	0	5	0	1	-	-	-	-
Tsp_02153	9	2	1.8	0.4	GO:0005815//microtubule organizing center	-	GO:0000288//nuclear-transcribed mRNA catabolic process, deadenylation-dependent decay	gi|260833306|ref|XP_002611598.1|/3.41228e-64/hypothetical protein BRAFLDRAFT_117152 [Branchiostoma floridae]
Tsp_02156	8	33	1.6	6.6	-	-	-	-
Tsp_02157	373	45	74.55	8.99	GO:0031902//late endosome membrane	-	GO:0065007//biological regulation;GO:0051716//cellular response to stimulus	gi|229366200|gb|ACQ58080.1|/7.26806e-09/Mitogen-activated protein-binding protein-interacting protein [Anoplopoma fimbria]
Tsp_02159	64	16	12.79	3.2	GO:0043231//intracellular membrane-bounded organelle	GO:0016787//hydrolase activity;GO:0000166//nucleotide binding	GO:0009408//response to heat	gi|221128717|ref|XP_002157935.1|/2.46418e-29/PREDICTED: similar to Caseinolytic peptidase B protein homolog [Hydra magnipapillata]
Tsp_02160	13	89	2.6	17.79	-	-	-	gi|291235580|ref|XP_002737723.1|/2.03745e-09/PREDICTED: predicted protein-like [Saccoglossus kowalevskii]
Tsp_02161	45	599	8.99	119.73	GO:0030532//small nuclear ribonucleoprotein complex;GO:0035097//histone methyltransferase complex;GO:0005681//spliceosomal complex;GO:0016604//nuclear body	GO:0043021//ribonucleoprotein binding	GO:0000387//spliceosomal snRNP assembly	gi|41055536|ref|NP_956798.1|/2.74455e-111/U4/U6 small nuclear ribonucleoprotein Prp31 [Danio rerio]
Tsp_02162	297	108	59.36	21.59	-	GO:0016787//hydrolase activity	-	gi|170593893|ref|XP_001901698.1|/2.34739e-38/ATP-dependent metalloprotease FtsH family protein [Brugia malayi]
Tsp_02164	606	60	121.12	11.99	GO:0005626//insoluble fraction;GO:0016020//membrane	GO:0005488//binding;GO:0016301//kinase activity	GO:0009987//cellular process;GO:0050896//response to stimulus;GO:0007599//hemostasis	gi|291409198|ref|XP_002720882.1|/3.82218e-102/PREDICTED: diacylglycerol kinase, beta isoform 1 [Oryctolagus cuniculus]
Tsp_02168	15	188	3	37.58	-	-	-	gi|291224795|ref|XP_002732388.1|/7.94981e-18/PREDICTED: hypothetical protein [Saccoglossus kowalevskii]
Tsp_02170	46	7	9.19	1.4	-	-	-	-
Tsp_02172	9	15	1.8	3	-	-	-	gi|242018035|ref|XP_002429488.1|/2.92421e-85/tpr repeat nuclear phosphoprotein, putative [Pediculus humanus corporis]
Tsp_02181	10	12	2	2.4	-	-	-	gi|156545356|ref|XP_001606065.1|/4.30059e-15/PREDICTED: hypothetical protein, partial [Nasonia vitripennis]
Tsp_02184	10	3	2	0.6	-	-	-	-
Tsp_02185	13	33	2.6	6.6	-	-	-	-
Tsp_02186	89	1213	17.79	242.45	GO:0015935//small ribosomal subunit;GO:0031981//nuclear lumen	GO:0003676//nucleic acid binding;GO:0005198//structural molecule activity	GO:0006412//translation;GO:0019080;GO:0000054//ribosomal subunit export from nucleus;GO:0031016//pancreas development;GO:0022618//ribonucleoprotein complex assembly	gi|57231724|gb|AAW47575.1|/1.37581e-29/ribosomal protein S15 [Pectinaria gouldii]
Tsp_02189	3	13	0.6	2.6	GO:0043231//intracellular membrane-bounded organelle	GO:0003824//catalytic activity	-	gi|291232636|ref|XP_002736257.1|/9.67084e-70/PREDICTED: mitochondrial short-chain enoyl-coenzyme A hydratase 1-like [Saccoglossus kowalevskii]
Tsp_02190	119	274	23.79	54.77	GO:0005764//lysosome;GO:0016020//membrane	-	GO:0040009//regulation of growth rate	gi|241696028|ref|XP_002413076.1|/1.37255e-42/transmembrane protein C2orf18, putative [Ixodes scapularis]
Tsp_02191	988	113	197.48	22.59	GO:0043234//protein complex	GO:0070011;GO:0061135;GO:0016790//thiolester hydrolase activity;GO:0043169//cation binding;GO:0032403//protein complex binding	GO:0010952//positive regulation of peptidase activity;GO:0043161//proteasomal ubiquitin-dependent protein catabolic process;GO:0016579//protein deubiquitination;GO:0051320;GO:0007050//cell cycle arrest;GO:0016070//RNA metabolic process;GO:0051439//regulat	gi|308322275|gb|ADO28275.1|/5.98605e-61/26S proteasome non-ATPase regulatory subunit 14 [Ictalurus furcatus]
Tsp_02192	2	5	0.4	1	-	-	-	gi|259013329|ref|NP_001158363.1|/6.17162e-19/ventral anterior homeobox [Saccoglossus kowalevskii]
Tsp_02196	0	2	0	0.4	GO:0044424//intracellular part	GO:0004527//exonuclease activity	GO:0000956//nuclear-transcribed mRNA catabolic process	gi|260811974|ref|XP_002600696.1|/9.25449e-48/hypothetical protein BRAFLDRAFT_67761 [Branchiostoma floridae]
Tsp_02197	0	3	0	0.6	-	GO:0004527//exonuclease activity	-	gi|195380325|ref|XP_002048921.1|/2.32483e-13/GJ21307 [Drosophila virilis]
Tsp_02198	0	2	0	0.4	-	-	-	gi|312094209|ref|XP_003147943.1|/1.64241e-07/G protein-coupled receptor [Loa loa]
Tsp_02199	21	5	4.2	1	-	GO:0016787//hydrolase activity	-	gi|170038649|ref|XP_001847161.1|/7.81201e-17/ubiquitin specific protease 52 [Culex quinquefasciatus]
Tsp_02201	6	15	1.2	3	-	-	-	gi|308497032|ref|XP_003110703.1|/3.464e-58/hypothetical protein CRE_04863 [Caenorhabditis remanei]
Tsp_02203	442	14	88.35	2.8	GO:0044464//cell part	GO:0008376//acetylgalactosaminyltransferase activity	GO:0009311//oligosaccharide metabolic process	gi|17553814|ref|NP_498722.1|/2.31168e-91/GLYcosylation related family member (gly-3) [Caenorhabditis elegans]
Tsp_02204	87	508	17.39	101.54	GO:0044430//cytoskeletal part;GO:0015630//microtubule cytoskeleton;GO:0005737//cytoplasm;GO:0030529//ribonucleoprotein complex	GO:0008135//translation factor activity, nucleic acid binding	GO:0006412//translation;GO:0007143//female meiosis;GO:0007052//mitotic spindle organization;GO:0048102//autophagic cell death;GO:0000070//mitotic sister chromatid segregation;GO:0016049//cell growth	gi|307189344|gb|EFN73765.1|/1.58413e-25/Eukaryotic translation initiation factor 4E [Camponotus floridanus]
Tsp_02205	624	20	124.72	4	GO:0044459//plasma membrane part;GO:0043231//intracellular membrane-bounded organelle	GO:0046872//metal ion binding	GO:0055065//metal ion homeostasis	gi|170589463|ref|XP_001899493.1|/3.24442e-66/Calsequestrin family protein [Brugia malayi]
Tsp_02206	154	164	30.78	32.78	GO:0044444//cytoplasmic part	GO:0000166//nucleotide binding;GO:0004672//protein kinase activity	GO:0006941//striated muscle contraction;GO:0033057;GO:0042221//response to chemical stimulus;GO:0045597//positive regulation of cell differentiation;GO:0042742//defense response to bacterium;GO:0002224//toll-like receptor signaling pathway;GO:0006915//apo	gi|312069732|ref|XP_003137819.1|/3.21514e-49/STE/STE7/MEK3 protein kinase [Loa loa]
Tsp_02207	14	4	2.8	0.8	GO:0043231//intracellular membrane-bounded organelle;GO:0044444//cytoplasmic part	GO:0016653//oxidoreductase activity, acting on NADH or NADPH, heme protein as acceptor;GO:0050664//oxidoreductase activity, acting on NADH or NADPH, oxygen as acceptor	-	gi|241753448|ref|XP_002401128.1|/1.84803e-14/flavohemoprotein B5/b5r, putative [Ixodes scapularis]
Tsp_02208	8	94	1.6	18.79	-	-	-	gi|170042470|ref|XP_001848947.1|/2.41688e-18/methyl-cpg binding protein [Culex quinquefasciatus]
Tsp_02209	244	4	48.77	0.8	-	-	-	gi|308501939|ref|XP_003113154.1|/5.98895e-68/hypothetical protein CRE_25529 [Caenorhabditis remanei]
Tsp_02210	135	2	26.98	0.4	-	GO:0015079//potassium ion transmembrane transporter activity	GO:0015698//inorganic anion transport;GO:0009790//embryo development;GO:0030001//metal ion transport	gi|170588199|ref|XP_001898861.1|/1.71093e-70/Amino acid permease family protein [Brugia malayi]
Tsp_02214	26	8	5.2	1.6	-	GO:0005488//binding;GO:0016740//transferase activity	GO:0009987//cellular process	gi|117581982|gb|ABK41435.1|/7.10768e-82/unknown [Trichinella spiralis]
Tsp_02217	0	161	0	32.18	-	-	-	-
Tsp_02221	0	20	0	4	-	-	-	-
Tsp_02224	320	3	63.96	0.6	GO:0005634//nucleus	GO:0005488//binding	-	gi|18033305|gb|AAL57050.1|AF332588_1/1.45891e-41/cell growth-regulating nucleolar protein [Danio rerio]
Tsp_02225	28	164	5.6	32.78	-	GO:0005488//binding;GO:0004672//protein kinase activity	GO:0044238//primary metabolic process;GO:0044260	gi|307205079|gb|EFN83550.1|/2.92777e-39/Serine/threonine-protein kinase 16 [Harpegnathos saltator]
Tsp_02226	0	28	0	5.6	GO:0044432//endoplasmic reticulum part	GO:0016740//transferase activity	-	gi|91078804|ref|XP_970300.1|/2.29975e-37/PREDICTED: similar to Glycosyltransferase 25 family member [Tribolium castaneum]
Tsp_02228	745	14	148.91	2.8	GO:0031981//nuclear lumen;GO:0031461//cullin-RING ubiquitin ligase complex;GO:0044444//cytoplasmic part	GO:0005488//binding	GO:0043161//proteasomal ubiquitin-dependent protein catabolic process;GO:0006915//apoptosis;GO:0051439//regulation of ubiquitin-protein ligase activity involved in mitotic cell cycle;GO:0051325//interphase;GO:0048522;GO:0009653//anatomical structure morph	gi|260821686|ref|XP_002606234.1|/6.94596e-60/hypothetical protein BRAFLDRAFT_123717 [Branchiostoma floridae]
Tsp_02230	29	12	5.8	2.4	-	-	-	-
Tsp_02238	0	18	0	3.6	-	-	-	-
Tsp_02239	29	66	5.8	13.19	-	-	-	gi|7511879|pir||T13250/1.0772e-62/hypothetical protein - fruit fly (Drosophila melanogaster) transposon BEL
Tsp_02240	17	28	3.4	5.6	GO:0031224//intrinsic to membrane	-	GO:0051234//establishment of localization	gi|170592515|ref|XP_001901010.1|/4.7085e-51/Mitochondrial dicarboxylate carrier [Brugia malayi]
Tsp_02241	6	2	1.2	0.4	-	-	-	-
Tsp_02242	0	40	0	8	-	-	-	-
Tsp_02244	97	4	19.39	0.8	-	-	GO:0007219//Notch signaling pathway;GO:0042685//cardioblast cell fate specification;GO:0006897//endocytosis	gi|170588667|ref|XP_001899095.1|/7.45408e-60/Epsin 2 [Brugia malayi]
Tsp_02245	0	8	0	1.6	-	-	-	-
Tsp_02247	0	21	0	4.2	-	-	-	-
Tsp_02248	141	7	28.18	1.4	-	-	-	gi|66555383|ref|XP_624563.1|/1.57817e-50/PREDICTED: similar to CG9941-PA [Apis mellifera]
Tsp_02249	6	8	1.2	1.6	GO:0043231//intracellular membrane-bounded organelle	GO:0017110//nucleoside-diphosphatase activity	GO:0006810//transport;GO:0009181//purine ribonucleoside diphosphate catabolic process	gi|21706762|gb|AAH33921.1|/9.81132e-62/Nudix (nucleoside diphosphate linked moiety X)-type motif 9 [Mus musculus]
Tsp_02250	18	987	3.6	197.28	-	GO:0003676//nucleic acid binding	-	gi|242017712|ref|XP_002429331.1|/6.45028e-75/eukaryotic translation initiation factor 3 subunit, putative [Pediculus humanus corporis]
Tsp_02253	3	2	0.6	0.4	GO:0000267//cell fraction;GO:0000323//lytic vacuole	GO:0030246//carbohydrate binding;GO:0004563//beta-N-acetylhexosaminidase activity;GO:0046983//protein dimerization activity;GO:0042802//identical protein binding	GO:0006022;GO:0006041//glucosamine metabolic process;GO:0007033//vacuole organization;GO:0019953//sexual reproduction;GO:0001573//ganglioside metabolic process;GO:0050954//sensory perception of mechanical stimulus;GO:0000904//cell morphogenesis involved i	gi|260813663|ref|XP_002601536.1|/8.07995e-115/hypothetical protein BRAFLDRAFT_230606 [Branchiostoma floridae]
Tsp_02254	0	3	0	0.6	-	-	-	-
Tsp_02255	23	68	4.6	13.59	-	-	-	-
Tsp_02258	275	1358	54.97	271.43	GO:0005622//intracellular	GO:0005488//binding	GO:0009790//embryo development;GO:0010259//multicellular organismal aging;GO:0009653//anatomical structure morphogenesis;GO:0006950//response to stress;GO:0002164//larval development	gi|256861459|gb|ACV32432.1|/5.54693e-42/large subunit ribosomal protein 9 [Koerneria sudhausi]
Tsp_02259	167	17	33.38	3.4	GO:0031981//nuclear lumen;GO:0043232;GO:0030684//preribosome	-	GO:0006364//rRNA processing;GO:0002164//larval development;GO:0010876;GO:0040009//regulation of growth rate;GO:0048806//genitalia development;GO:0009790//embryo development	gi|170596890|ref|XP_001902934.1|/2.30408e-61/Pescadillo N-terminus family protein [Brugia malayi]
Tsp_02260	28	116	5.6	23.19	GO:0031981//nuclear lumen;GO:0000785//chromatin	GO:0003676//nucleic acid binding	GO:0007417//central nervous system development;GO:0007126//meiosis;GO:0009719;GO:0002164//larval development;GO:0033554//cellular response to stress;GO:0010259//multicellular organismal aging;GO:0040009//regulation of growth rate;GO:0007599//hemostasis;GO	gi|307204446|gb|EFN83153.1|/1.47314e-60/Histone H3.3 [Harpegnathos saltator]
Tsp_02263	21	3	4.2	0.6	-	GO:0016740//transferase activity	GO:0044237//cellular metabolic process	gi|240995616|ref|XP_002404632.1|/2.80595e-54/ribosomal RNA methyltransferase, putative [Ixodes scapularis]
Tsp_02264	15	45	3	8.99	-	-	-	gi|268579175|ref|XP_002644570.1|/3.40773e-54/Hypothetical protein CBG14512 [Caenorhabditis briggsae]
Tsp_02265	53	252	10.59	50.37	GO:0016021//integral to membrane	GO:0016788//hydrolase activity, acting on ester bonds	GO:0006644//phospholipid metabolic process;GO:0006917//induction of apoptosis;GO:0007169//transmembrane receptor protein tyrosine kinase signaling pathway	gi|31441797|emb|CAB04885.2|/2.08017e-41/C. elegans protein T27F6.6, confirmed by transcript evidence [Caenorhabditis elegans]
Tsp_02266	300	418	59.96	83.55	-	-	-	gi|307168306|gb|EFN61512.1|/1.27149e-07/WD repeat-containing protein 18 [Camponotus floridanus]
Tsp_02268	40	10	8	2	-	GO:0003824//catalytic activity	-	gi|256081811|ref|XP_002577161.1|/4.34563e-31/glutathione peroxidase [Schistosoma mansoni]
Tsp_02271	9	6	1.8	1.2	-	-	-	-
Tsp_02272	23	401	4.6	80.15	-	-	-	gi|164608818|gb|ABY62740.1|/2.9629e-28/phospholipid-hydroperoxide glutathione peroxidase [Artemia franciscana]
Tsp_02275	0	14	0	2.8	-	-	-	-
Tsp_02276	153	88	30.58	17.59	-	-	-	gi|156375574|ref|XP_001630155.1|/5.27066e-33/predicted protein [Nematostella vectensis]
Tsp_02280	0	17	0	3.4	-	-	-	gi|308511323|ref|XP_003117844.1|/3.14069e-10/hypothetical protein CRE_00799 [Caenorhabditis remanei]
Tsp_02281	23	4	4.6	0.8	-	-	-	gi|170573892|ref|XP_001892606.1|/3.1125e-12/hypothetical protein Bm1_05665 [Brugia malayi]
Tsp_02282	43	36	8.59	7.2	GO:0005815//microtubule organizing center;GO:0043231//intracellular membrane-bounded organelle	GO:0004672//protein kinase activity	GO:0000278//mitotic cell cycle;GO:0035567//non-canonical Wnt receptor signaling pathway;GO:0009790//embryo development	gi|312067691|ref|XP_003136862.1|/2.62447e-25/CK1/CK1/CK1-A protein kinase [Loa loa]
Tsp_02286	4	8	0.8	1.6	-	-	-	gi|17542638|ref|NP_502396.1|/9.4672e-17/TetraSPanin family member (tsp-4) [Caenorhabditis elegans]
Tsp_02289	94	5	18.79	1	-	-	-	gi|170577089|ref|XP_001893878.1|/5.86895e-18/hypothetical protein Bm1_12040 [Brugia malayi]
Tsp_02291	6	4	1.2	0.8	-	GO:0005488//binding	-	gi|187471041|sp|A7SLX5.1|DPH1_NEMVE/2.25471e-61/RecName: Full=Diphthamide biosynthesis protein 1
Tsp_02299	3	2	0.6	0.4	GO:0005694//chromosome	-	-	gi|296478431|gb|DAA20546.1|/1.96605e-31/histone cluster 3, H2a-like [Bos taurus]
Tsp_02301	148	581	29.58	116.13	GO:0000785//chromatin;GO:0043231//intracellular membrane-bounded organelle	GO:0003676//nucleic acid binding	GO:0034728	gi|13919643|gb|AAK21963.1|/7.51816e-49/histone H3 [Trichinella spiralis]
Tsp_02302	1334	1083	266.63	216.47	-	-	-	gi|63095179|gb|AAY32320.1|/7.62429e-175/adult-specific DNase II-5 [Trichinella spiralis]
Tsp_02307	275	40	54.97	8	-	-	-	-
Tsp_02311	4	9	0.8	1.8	-	GO:0005488//binding	-	gi|170588471|ref|XP_001898997.1|/1.37706e-18/probable actin-binding protein UNC-115 [Brugia malayi]
Tsp_02312	0	2	0	0.4	-	GO:0003779//actin binding	GO:0040009//regulation of growth rate;GO:0035264//multicellular organism growth	gi|220678739|emb|CAX14081.1|/3.40616e-31/novel protein similar to H.sapiens ABLIM1, actin binding LIM protein 1 (ABLIM1, zgc:172321) [Danio rerio]
Tsp_02313	0	3	0	0.6	-	-	-	-
Tsp_02314	7	8	1.4	1.6	GO:0044428//nuclear part	GO:0005488//binding;GO:0004527//exonuclease activity	GO:0016070//RNA metabolic process	gi|198414320|ref|XP_002130965.1|/1.50318e-19/PREDICTED: similar to three prime histone mRNA exonuclease 1 [Ciona intestinalis]
Tsp_02315	0	6	0	1.2	-	-	-	-
Tsp_02328	463	25	92.54	5	-	GO:0003824//catalytic activity	GO:0009987//cellular process;GO:0009056//catabolic process;GO:0044238//primary metabolic process;GO:0043170;GO:0006807//nitrogen compound metabolic process	gi|15277698|gb|AAK93964.1|AF395836_1/5.20275e-167/putative chitinase [Ascaris suum]
Tsp_02330	1078	38	215.47	7.6	-	-	-	gi|193702249|ref|XP_001949741.1|/2.12884e-30/PREDICTED: similar to CG11982 CG11982-PA [Acyrthosiphon pisum]
Tsp_02333	13	185	2.6	36.98	-	-	-	-
Tsp_02335	70	2	13.99	0.4	-	-	-	gi|221111907|ref|XP_002156766.1|/3.52259e-45/PREDICTED: similar to expressed hypothetical protein, partial [Hydra magnipapillata]
Tsp_02336	2	4	0.4	0.8	-	GO:0016301//kinase activity	GO:0046335//ethanolamine biosynthetic process;GO:0006656//phosphatidylcholine biosynthetic process;GO:0048513//organ development	gi|309359266|emb|CAP32939.2|/2.65759e-21/CBR-CKA-2 protein [Caenorhabditis briggsae AF16]
Tsp_02341	46	1060	9.19	211.87	-	-	-	-
Tsp_02351	32	311	6.4	62.16	GO:0032991//macromolecular complex	GO:0016876//ligase activity, forming aminoacyl-tRNA and related compounds;GO:0032559	GO:0010467//gene expression	gi|308510370|ref|XP_003117368.1|/1.77008e-15/hypothetical protein CRE_01895 [Caenorhabditis remanei]
Tsp_02352	0	13	0	2.6	-	-	-	gi|119613501|gb|EAW93095.1|/1.58459e-15/hCG32740, isoform CRA_b [Homo sapiens]
Tsp_02353	20	53	4	10.59	GO:0031981//nuclear lumen	-	-	gi|312080220|ref|XP_003142507.1|/5.91659e-27/brix domain-containing protein [Loa loa]
Tsp_02354	4	5	0.8	1	-	GO:0016616//oxidoreductase activity, acting on the CH-OH group of donors, NAD or NADP as acceptor	GO:0044249//cellular biosynthetic process;GO:0046483//heterocycle metabolic process;GO:0044106;GO:0006732//coenzyme metabolic process;GO:0006725//cellular aromatic compound metabolic process	gi|312080715|ref|XP_003142719.1|/1.25882e-32/oxidoreductase [Loa loa]
Tsp_02356	70	7	13.99	1.4	GO:0016021//integral to membrane	GO:0000030//mannosyltransferase activity	GO:0001743//optic placode formation;GO:0016337//cell-cell adhesion;GO:0007293//germarium-derived egg chamber formation;GO:0050658//RNA transport;GO:0006935//chemotaxis;GO:0007308//oocyte construction;GO:0016334//establishment or maintenance of polarity of	gi|241148660|ref|XP_002405860.1|/7.164e-83/zw4, putative [Ixodes scapularis]
Tsp_02357	20	117	4	23.39	GO:0044444//cytoplasmic part	GO:0005488//binding;GO:0016879//ligase activity, forming carbon-nitrogen bonds	GO:0009209//pyrimidine ribonucleoside triphosphate biosynthetic process;GO:0042221//response to chemical stimulus	gi|260790497|ref|XP_002590278.1|/9.19594e-176/hypothetical protein BRAFLDRAFT_76524 [Branchiostoma floridae]
Tsp_02358	151	39	30.18	7.8	-	GO:0005488//binding	GO:0006355//regulation of transcription, DNA-dependent	gi|224078345|ref|XP_002198020.1|/3.06567e-21/PREDICTED: putative transcription elongation factor A2 [Taeniopygia guttata]
Tsp_02359	31	244	6.2	48.77	GO:0044424//intracellular part	-	GO:0044238//primary metabolic process;GO:0044260	gi|312082329|ref|XP_003143400.1|/3.86069e-10/hypothetical protein LOAG_07819 [Loa loa]
Tsp_02363	79	9	15.79	1.8	-	-	GO:0044238//primary metabolic process;GO:0034645//cellular macromolecule biosynthetic process;GO:0010467//gene expression	gi|241998178|ref|XP_002433732.1|/4.28041e-33/negative elongation factor C/D, putative [Ixodes scapularis]
Tsp_02364	35	2	7	0.4	GO:0030529//ribonucleoprotein complex	GO:0005198//structural molecule activity	GO:0010467//gene expression	gi|195579090|ref|XP_002079395.1|/1.44479e-20/GD22035 [Drosophila simulans]
Tsp_02366	2	32	0.4	6.4	-	-	-	gi|189240067|ref|XP_970199.2|/2.2274e-30/PREDICTED: similar to monocarboxylate transporter [Tribolium castaneum]
Tsp_02367	652	325	130.32	64.96	-	-	-	-
Tsp_02368	2	9	0.4	1.8	-	-	-	gi|198425877|ref|XP_002131109.1|/1.29308e-15/PREDICTED: similar to Lysosomal acid phosphatase precursor (LAP) [Ciona intestinalis]
Tsp_02369	3	599	0.6	119.73	-	-	-	gi|268564023|ref|XP_002647070.1|/1.0885e-07/Hypothetical protein CBG03596 [Caenorhabditis briggsae]
Tsp_02371	246	12	49.17	2.4	-	-	GO:0006351//transcription, DNA-dependent	gi|1401057|gb|AAB18950.1|/3.41839e-147/Supt6h [Mus musculus]
Tsp_02372	524	20	104.73	4	-	-	-	gi|115761364|ref|XP_001196775.1|/2.88085e-39/PREDICTED: hypothetical protein [Strongylocentrotus purpuratus]
Tsp_02373	2	36	0.4	7.2	GO:0044464//cell part	GO:0032561;GO:0003824//catalytic activity	GO:0008152//metabolic process;GO:0035556//intracellular signal transduction	gi|307208549|gb|EFN85888.1|/2.79396e-50/Splicing factor 3B subunit 4 [Harpegnathos saltator]
Tsp_02374	47	17	9.39	3.4	GO:0005634//nucleus	-	-	gi|297287428|ref|XP_001118393.2|/2.75553e-74/PREDICTED: periodic tryptophan protein 2 homolog [Macaca mulatta]
Tsp_02375	155	13	30.98	2.6	-	-	-	gi|91090188|ref|XP_966752.1|/2.52096e-29/PREDICTED: similar to tetraspanin, putative [Tribolium castaneum]
Tsp_02376	0	155	0	30.98	GO:0005634//nucleus	GO:0005488//binding	GO:0006289//nucleotide-excision repair;GO:0000723//telomere maintenance;GO:0006261//DNA-dependent DNA replication	gi|54262198|ref|NP_001005794.1|/1.03823e-64/DNA-directed DNA polymerase delta 2 [Xenopus (Silurana) tropicalis]
Tsp_02378	62	4	12.39	0.8	-	-	-	gi|242025106|ref|XP_002432967.1|/2.87164e-46/coiled-coil domain-containing protein, putative [Pediculus humanus corporis]
Tsp_02382	1016	257	203.07	51.37	-	GO:0016787//hydrolase activity;GO:0005488//binding	-	gi|156389068|ref|XP_001634814.1|/5.27283e-77/predicted protein [Nematostella vectensis]
Tsp_02384	0	5	0	1	-	-	-	-
Tsp_02387	374	28	74.75	5.6	GO:0016591//DNA-directed RNA polymerase II, holoenzyme	GO:0003676//nucleic acid binding;GO:0034062//RNA polymerase activity;GO:0016301//kinase activity	GO:0006289//nucleotide-excision repair;GO:0000377;GO:0006352//transcription initiation, DNA-dependent;GO:0006897//endocytosis;GO:0006397//mRNA processing;GO:0006353//transcription termination, DNA-dependent;GO:0045935;GO:0006354//transcription elongation,	gi|156354426|ref|XP_001623395.1|/3.27496e-16/predicted protein [Nematostella vectensis]
Tsp_02388	7	474	1.4	94.74	GO:0044444//cytoplasmic part	GO:0005488//binding;GO:0035014//phosphatidylinositol 3-kinase regulator activity;GO:0016301//kinase activity	GO:0001775//cell activation;GO:0007599//hemostasis;GO:0050794//regulation of cellular process	gi|194378550|dbj|BAG63440.1|/7.76787e-35/unnamed protein product [Homo sapiens]
Tsp_02389	0	5	0	1	-	-	-	-
Tsp_02391	192	55	38.38	10.99	GO:0005739//mitochondrion	GO:0005515//protein binding	-	gi|291228671|ref|XP_002734301.1|/3.3982e-24/PREDICTED: GrpE-like 1, mitochondrial-like [Saccoglossus kowalevskii]
Tsp_02394	0	9	0	1.8	-	-	-	gi|292613880|ref|XP_001919615.2|/7.23826e-10/PREDICTED: Gap-Pol polyprotein-like [Danio rerio]
Tsp_02396	10	63	2	12.59	-	-	-	gi|170579742|ref|XP_001894964.1|/1.11948e-09/ADP-ribose pyrophosphatase, mitochondrial precursor [Brugia malayi]
Tsp_02398	76	12	15.19	2.4	GO:0000785//chromatin;GO:0032991//macromolecular complex;GO:0044428//nuclear part;GO:0030054//cell junction	GO:0030528//transcription regulator activity;GO:0003712//transcription cofactor activity;GO:0003676//nucleic acid binding;GO:0019904//protein domain specific binding;GO:0042802//identical protein binding	GO:0007166//cell surface receptor linked signaling pathway;GO:0045638//negative regulation of myeloid cell differentiation;GO:0008544//epidermis development;GO:0007369//gastrulation;GO:0010557;GO:0021533//cell differentiation in hindbrain;GO:0030155//regu	gi|307196238|gb|EFN77884.1|/6.55336e-24/LIM domain-binding protein 2 [Harpegnathos saltator]
Tsp_02400	2	4	0.4	0.8	GO:0044424//intracellular part	GO:0005488//binding;GO:0016740//transferase activity	-	gi|115675630|ref|XP_787864.2|/3.54679e-38/PREDICTED: similar to RE74626p [Strongylocentrotus purpuratus]
Tsp_02401	23	6	4.6	1.2	-	-	-	gi|66535219|ref|XP_624741.1|/2.49718e-25/PREDICTED: similar to CG4552-PA [Apis mellifera]
Tsp_02402	13	165	2.6	32.98	GO:0044464//cell part	GO:0005488//binding	GO:0006487//protein N-linked glycosylation	gi|45361411|ref|NP_989283.1|/3.04555e-87/asparagine-linked glycosylation protein 11 homolog [Xenopus (Silurana) tropicalis]
Tsp_02403	16	12	3.2	2.4	GO:0016020//membrane	GO:0004872//receptor activity	GO:0007154//cell communication;GO:0035556//intracellular signal transduction;GO:0003008	gi|195570057|ref|XP_002103025.1|/2.37968e-32/GD20216 [Drosophila simulans]
Tsp_02408	331	527	66.16	105.33	GO:0043231//intracellular membrane-bounded organelle	GO:0030528//transcription regulator activity;GO:0046914//transition metal ion binding;GO:0001071//nucleic acid binding transcription factor activity;GO:0003677//DNA binding	GO:0009888//tissue development;GO:0007267//cell-cell signaling;GO:0006909//phagocytosis;GO:0001700//embryonic development via the syncytial blastoderm;GO:0048513//organ development;GO:0006351//transcription, DNA-dependent;GO:0007424//open tracheal system	gi|45643008|gb|AAS72398.1|/4.70261e-49/early growth response 1 [Haplochromis burtoni]
Tsp_02409	18	4	3.6	0.8	-	GO:0005488//binding;GO:0060089	GO:0031589//cell-substrate adhesion;GO:0023052//signaling	gi|242024665|ref|XP_002432747.1|/2.10266e-90/Liprin-alpha, putative [Pediculus humanus corporis]
Tsp_02410	358	232	71.56	46.37	-	-	-	gi|296434195|ref|NP_001171768.1|/4.6811e-18/hypothetical protein LOC100376325 [Saccoglossus kowalevskii]
Tsp_02411	557	79	111.33	15.79	GO:0005667//transcription factor complex;GO:0070822//Sin3-type complex	GO:0030528//transcription regulator activity;GO:0003676//nucleic acid binding;GO:0005515//protein binding	GO:0007179//transforming growth factor beta receptor signaling pathway;GO:0006351//transcription, DNA-dependent	gi|193709376|ref|XP_001950263.1|/1.88157e-14/PREDICTED: similar to Inhibitor of growth protein, ing1 [Acyrthosiphon pisum]
Tsp_02412	88	23	17.59	4.6	GO:0016585//chromatin remodeling complex	GO:0005488//binding	GO:0043484//regulation of RNA splicing;GO:0048812//neuron projection morphogenesis;GO:0048513//organ development;GO:0034728	gi|242021010|ref|XP_002430940.1|/1.15972e-26/Anti-silencing protein, putative [Pediculus humanus corporis]
Tsp_02414	11	50	2.2	9.99	-	GO:0016740//transferase activity	-	gi|224051859|ref|XP_002200401.1|/1.9568e-56/PREDICTED: TRM5 tRNA methyltransferase 5 homolog (S. cerevisiae) [Taeniopygia guttata]
Tsp_02415	0	4	0	0.8	-	-	-	gi|156545770|ref|XP_001605605.1|/6.31497e-14/PREDICTED: similar to allergen, putative [Nasonia vitripennis]
Tsp_02416	0	3	0	0.6	GO:0044429//mitochondrial part	GO:0016783//sulfurtransferase activity;GO:0042802//identical protein binding	GO:0044238//primary metabolic process;GO:0042559//pteridine-containing compound biosynthetic process;GO:0016226//iron-sulfur cluster assembly;GO:0006790//sulfur compound metabolic process;GO:0006766//vitamin metabolic process;GO:0065003	gi|195996815|ref|XP_002108276.1|/7.45334e-112/hypothetical protein TRIADDRAFT_18881 [Trichoplax adhaerens]
Tsp_02417	55	116	10.99	23.19	GO:0043231//intracellular membrane-bounded organelle	GO:0004312//fatty acid synthase activity	GO:0006631//fatty acid metabolic process	gi|52345480|ref|NP_001004788.1|/8.47823e-64/malonyl CoA:ACP acyltransferase (mitochondrial) [Xenopus (Silurana) tropicalis]
Tsp_02418	3	6	0.6	1.2	-	-	-	-
Tsp_02420	261	63	52.17	12.59	GO:0044424//intracellular part	GO:0016301//kinase activity;GO:0000166//nucleotide binding	GO:0006796//phosphate metabolic process	gi|110763622|ref|XP_001120474.1|/9.26456e-103/PREDICTED: similar to phosphatidylinositol 4-kinase type II [Apis mellifera]
Tsp_02421	123	19	24.58	3.8	-	-	-	gi|156541274|ref|XP_001602076.1|/5.96815e-10/PREDICTED: similar to conserved hypothetical protein [Nasonia vitripennis]
Tsp_02422	84	79	16.79	15.79	-	-	-	-
Tsp_02423	3	163	0.6	32.58	-	-	-	gi|72087247|ref|XP_787816.1|/7.40709e-07/PREDICTED: hypothetical protein [Strongylocentrotus purpuratus]
Tsp_02424	35	58	7	11.59	GO:0043231//intracellular membrane-bounded organelle	GO:0016790//thiolester hydrolase activity;GO:0019899//enzyme binding;GO:0019783//small conjugating protein-specific protease activity	GO:0006355//regulation of transcription, DNA-dependent;GO:0070646	gi|117581976|gb|ABK41433.1|/4.46653e-118/ubiquitin-specific protease-like protein [Trichinella spiralis]
Tsp_02434	0	2	0	0.4	-	-	-	gi|60544815|gb|AAX22750.1|/6.87531e-12/newborn larvae-specific DNase II-10 [Trichinella spiralis]
Tsp_02441	182	4	36.38	0.8	-	-	-	-
Tsp_02446	59	155	11.79	30.98	GO:0044444//cytoplasmic part	GO:0016491//oxidoreductase activity	-	gi|242006280|ref|XP_002423980.1|/4.39511e-152/NADPH--cytochrome P450, putative [Pediculus humanus corporis]
Tsp_02448	9	38	1.8	7.6	-	-	-	gi|115675588|ref|XP_783288.2|/1.37177e-08/PREDICTED: hypothetical protein [Strongylocentrotus purpuratus]
Tsp_02449	40	316	8	63.16	-	-	-	gi|312071041|ref|XP_003138425.1|/5.97061e-21/hypothetical protein LOAG_02840 [Loa loa]
Tsp_02451	105	12	20.99	2.4	-	-	-	gi|242012145|ref|XP_002426797.1|/1.24791e-15/something about silencing protein sas10, putative [Pediculus humanus corporis]
Tsp_02452	23	96	4.6	19.19	-	-	-	-
Tsp_02453	6	43	1.2	8.59	-	-	-	-
Tsp_02454	31	72	6.2	14.39	-	-	-	gi|307213056|gb|EFN88587.1|/1.39341e-79/Dedicator of cytokinesis protein 1 [Harpegnathos saltator]
Tsp_02455	142	343	28.38	68.56	-	-	-	gi|312092291|ref|XP_003147286.1|/1.78819e-57/OV-16 antigen [Loa loa]
Tsp_02456	0	312	0	62.36	GO:0030529//ribonucleoprotein complex	-	-	gi|291238055|ref|XP_002738940.1|/6.39607e-34/PREDICTED: ribosomal protein S10-like [Saccoglossus kowalevskii]
Tsp_02457	316	9	63.16	1.8	GO:0005789//endoplasmic reticulum membrane;GO:0031224//intrinsic to membrane	GO:0004576//oligosaccharyl transferase activity	GO:0006487//protein N-linked glycosylation	gi|291223634|ref|XP_002731813.1|/7.2627e-50/PREDICTED: DC2 protein-like [Saccoglossus kowalevskii]
Tsp_02460	24	2	4.8	0.4	GO:0043231//intracellular membrane-bounded organelle	GO:0017110//nucleoside-diphosphatase activity	GO:0009181//purine ribonucleoside diphosphate catabolic process	gi|164521920|gb|ABY60748.1|/3.9584e-18/putative nudix hydrolase [Trichinella spiralis]
Tsp_02461	0	3	0	0.6	-	-	-	gi|240973517|ref|XP_002401484.1|/7.83818e-10/conserved hypothetical protein [Ixodes scapularis]
Tsp_02464	0	3	0	0.6	-	-	-	-
Tsp_02466	203	403	40.57	80.55	-	GO:0016853//isomerase activity	GO:0033057;GO:0002164//larval development;GO:0010259//multicellular organismal aging;GO:0040009//regulation of growth rate;GO:0008152//metabolic process;GO:0009653//anatomical structure morphogenesis;GO:0009790//embryo development	gi|54303719|gb|AAV33247.1|/9.17177e-112/independent phosphoglycerate mutase [Onchocerca volvulus]
Tsp_02469	0	4	0	0.8	-	-	-	-
Tsp_02472	45	3	8.99	0.6	-	-	-	gi|87251654|emb|CAA20995.2|/4.15896e-43/C. elegans protein Y38H6C.17, partially confirmed by transcript evidence [Caenorhabditis elegans]
Tsp_02473	0	2	0	0.4	-	-	-	-
Tsp_02477	0	10	0	2	-	-	GO:0006810//transport	gi|170591466|ref|XP_001900491.1|/8.69898e-128/Ryanodine Receptor TM 4-6 family protein [Brugia malayi]
Tsp_02478	3	9	0.6	1.8	-	-	-	gi|242010759|ref|XP_002426126.1|/6.39209e-32/ankyrin repeat-containing protein, putative [Pediculus humanus corporis]
Tsp_02479	5	21	1	4.2	-	-	-	gi|308507399|ref|XP_003115883.1|/1.70912e-07/hypothetical protein CRE_19076 [Caenorhabditis remanei]
Tsp_02480	721	5306	144.11	1060.54	GO:0043231//intracellular membrane-bounded organelle	GO:0005488//binding	GO:0043410//positive regulation of MAPKKK cascade;GO:0001736//establishment of planar polarity;GO:0006915//apoptosis;GO:0009887//organ morphogenesis;GO:0032446//protein modification by small protein conjugation;GO:0006508//proteolysis;GO:0008589//regulati	gi|307193486|gb|EFN76263.1|/7.46449e-148/Protein roadkill [Harpegnathos saltator]
Tsp_02481	200	24	39.98	4.8	GO:0043234//protein complex;GO:0044459//plasma membrane part;GO:0044429//mitochondrial part	GO:0016836//hydro-lyase activity	GO:0009060//aerobic respiration;GO:0001894//tissue homeostasis;GO:0043648//dicarboxylic acid metabolic process	gi|224045896|ref|XP_002189151.1|/9.58344e-92/PREDICTED: fumarate hydratase [Taeniopygia guttata]
Tsp_02482	39	54	7.8	10.79	GO:0016020//membrane;GO:0044424//intracellular part	GO:0016788//hydrolase activity, acting on ester bonds;GO:0005515//protein binding	GO:0007165//signal transduction	gi|189236103|ref|XP_001813325.1|/2.71369e-23/PREDICTED: similar to phospholipase C [Tribolium castaneum]
Tsp_02483	0	2	0	0.4	-	-	-	-
Tsp_02485	25	7	5	1.4	-	-	-	gi|47225618|emb|CAG07961.1|/2.05445e-10/unnamed protein product [Tetraodon nigroviridis]
Tsp_02487	5	7	1	1.4	-	-	-	gi|225716224|gb|ACO13958.1|/2.76045e-09/Vacuolar ATP synthase subunit e 1 [Esox lucius]
Tsp_02489	0	45	0	8.99	-	-	-	-
Tsp_02490	39	63	7.8	12.59	-	-	-	-
Tsp_02492	69	16	13.79	3.2	-	GO:0005488//binding;GO:0003824//catalytic activity	GO:0009790//embryo development;GO:0010259//multicellular organismal aging;GO:0050877//neurological system process;GO:0007292//female gamete generation;GO:0032446//protein modification by small protein conjugation;GO:0035121//tail morphogenesis;GO:0002164/	gi|312073082|ref|XP_003139360.1|/1.38171e-140/ube1-prov protein [Loa loa]
Tsp_02493	17	10	3.4	2	-	-	-	-
Tsp_02495	30	544	6	108.73	-	GO:0008483//transaminase activity	GO:0005975//carbohydrate metabolic process	gi|195391704|ref|XP_002054500.1|/1.54954e-133/GJ22773 [Drosophila virilis]
Tsp_02498	2	9	0.4	1.8	-	-	GO:0009888//tissue development	gi|24642051|ref|NP_572983.1|/3.72114e-06/CG9509 [Drosophila melanogaster]
Tsp_02499	3	2	0.6	0.4	GO:0044464//cell part;GO:0044421//extracellular region part	GO:0005102//receptor binding	GO:0016055//Wnt receptor signaling pathway;GO:0010468//regulation of gene expression;GO:0007389//pattern specification process;GO:0051301//cell division;GO:0000904//cell morphogenesis involved in differentiation;GO:0048523//negative regulation of cellular	gi|312088726|ref|XP_003145971.1|/8.06367e-49/hypothetical protein LOAG_10399 [Loa loa]
Tsp_02501	272	571	54.37	114.13	GO:0016020//membrane	-	-	gi|90819978|gb|ABD98746.1|/6.01097e-52/Rieske iron-sulfur protein 1 [Graphocephala atropunctata]
Tsp_02502	98	371	19.59	74.15	GO:0031090//organelle membrane	GO:0016411//acylglycerol O-acyltransferase activity	GO:0006641//triglyceride metabolic process;GO:0034377	gi|72006039|ref|XP_780515.1|/1.18565e-75/PREDICTED: similar to diacylglycerol acyltransferase [Strongylocentrotus purpuratus]
Tsp_02503	40	21	8	4.2	-	GO:0004674//protein serine/threonine kinase activity;GO:0000166//nucleotide binding	-	gi|115696683|ref|XP_787246.2|/8.43085e-114/PREDICTED: similar to serine/threonine protein kinase [Strongylocentrotus purpuratus]
Tsp_02504	0	5	0	1	-	-	-	gi|309357248|emb|CAP35928.2|/4.29848e-06/hypothetical protein CBG_18487 [Caenorhabditis briggsae AF16]
Tsp_02505	28	14	5.6	2.8	-	-	-	-
Tsp_02508	0	2	0	0.4	-	GO:0004553//hydrolase activity, hydrolyzing O-glycosyl compounds	GO:0005975//carbohydrate metabolic process;GO:0044237//cellular metabolic process	gi|196002335|ref|XP_002111035.1|/6.22866e-45/hypothetical protein TRIADDRAFT_23253 [Trichoplax adhaerens]
Tsp_02509	50	356	9.99	71.16	GO:0043231//intracellular membrane-bounded organelle;GO:0043234//protein complex;GO:0015630//microtubule cytoskeleton;GO:0044444//cytoplasmic part;GO:0044430//cytoskeletal part	GO:0017111//nucleoside-triphosphatase activity;GO:0005488//binding	GO:0000278//mitotic cell cycle;GO:0022402//cell cycle process;GO:0007017//microtubule-based process;GO:0022618//ribonucleoprotein complex assembly	gi|301614287|ref|XP_002936623.1|/0/PREDICTED: cytoplasmic dynein 1 heavy chain 1 isoform 2 [Xenopus (Silurana) tropicalis]
Tsp_02510	119	5	23.79	1	-	-	-	gi|149506225|ref|XP_001514630.1|/1.02164e-65/PREDICTED: similar to membrane glycoprotein, partial [Ornithorhynchus anatinus]
Tsp_02511	0	6	0	1.2	-	-	GO:0009987//cellular process;GO:0048731;GO:0040011//locomotion;GO:0009653//anatomical structure morphogenesis;GO:0009653//anatomical structure morphogenesis;GO:0048731;GO:0040011//locomotion;GO:0009987//cellular process	gi|170585974|ref|XP_001897756.1|/6.73555e-49/Immunoglobulin I-set domain containing protein [Brugia malayi]
Tsp_02515	7	254	1.4	50.77	-	-	-	-
Tsp_02516	9	10	1.8	2	-	-	-	-
Tsp_02517	55	11	10.99	2.2	GO:0044424//intracellular part	-	GO:0009987//cellular process	gi|260828275|ref|XP_002609089.1|/1.49848e-35/hypothetical protein BRAFLDRAFT_91062 [Branchiostoma floridae]
Tsp_02518	9	14	1.8	2.8	-	-	-	-
Tsp_02520	8	2	1.6	0.4	GO:0044424//intracellular part	-	-	gi|22761282|dbj|BAC11525.1|/7.91059e-30/unnamed protein product [Homo sapiens]
Tsp_02521	47	43	9.39	8.59	GO:0044444//cytoplasmic part;GO:0043229//intracellular organelle;GO:0016021//integral to membrane	GO:0005488//binding	-	gi|193584731|ref|XP_001952555.1|/1.03273e-36/PREDICTED: similar to Sarcolemmal membrane-associated protein (Sarcolemmal-associated protein) [Acyrthosiphon pisum]
Tsp_02523	16	216	3.2	43.17	-	-	-	gi|170578963|ref|XP_001894616.1|/0/Filamin/ABP280 repeat family protein [Brugia malayi]
Tsp_02525	0	7	0	1.4	-	-	-	-
Tsp_02528	3	14	0.6	2.8	-	GO:0001664//G-protein-coupled receptor binding	GO:0007411//axon guidance;GO:0009887//organ morphogenesis;GO:0009798//axis specification;GO:0002119//nematode larval development;GO:0001708//cell fate specification;GO:0007166//cell surface receptor linked signaling pathway;GO:0009790//embryo development	gi|193678899|ref|XP_001949667.1|/1.09765e-49/PREDICTED: similar to wnt5 protein [Acyrthosiphon pisum]
Tsp_02529	106	227	21.19	45.37	-	-	-	gi|198433724|ref|XP_002131371.1|/1.09177e-11/PREDICTED: similar to ribonuclease P 21kDa subunit isoform 1 [Ciona intestinalis]
Tsp_02530	17	6	3.4	1.2	GO:0005856//cytoskeleton	GO:0004672//protein kinase activity	GO:0006464//protein modification process	gi|241171166|ref|XP_002410609.1|/6.72344e-34/protein tyrosine kinase 9/actin monomer-binding protein, putative [Ixodes scapularis]
Tsp_02531	21	68	4.2	13.59	-	-	-	gi|297206934|gb|ADI24625.1|/1.35112e-10/Hypothetical protein C04F6.7 [Caenorhabditis elegans]
Tsp_02532	4	5	0.8	1	-	-	-	-
Tsp_02535	3	238	0.6	47.57	GO:0043231//intracellular membrane-bounded organelle;GO:0044444//cytoplasmic part	GO:0004690//cyclic nucleotide-dependent protein kinase activity	GO:0045926//negative regulation of growth;GO:0016049//cell growth;GO:0035264//multicellular organism growth;GO:0010259//multicellular organismal aging;GO:0007610//behavior	gi|17539608|ref|NP_500141.1|/1.85214e-105/EGg Laying defective family member (egl-4) [Caenorhabditis elegans]
Tsp_02536	447	100	89.34	19.99	-	-	-	-
Tsp_02537	20	2	4	0.4	-	-	-	-
Tsp_02539	118	55	23.59	10.99	-	GO:0004674//protein serine/threonine kinase activity;GO:0032559	GO:0006464//protein modification process	gi|110749474|ref|XP_394194.3|/1.37774e-115/PREDICTED: similar to par-1 CG8201-PA, isoform A isoform 1 [Apis mellifera]
Tsp_02541	1152	69	230.26	13.79	-	-	-	gi|112982695|ref|NP_001036909.1|/7.29829e-35/activator of 90 kDa heat shock protein ATPase homolog 1 [Bombyx mori]
Tsp_02544	0	2	0	0.4	GO:0044444//cytoplasmic part	GO:0008081//phosphoric diester hydrolase activity;GO:0005488//binding;GO:0004620//phospholipase activity	-	gi|116267081|gb|ABJ96343.1|/8.94557e-66/phospholipase C beta [Chaetopterus variopedatus]
Tsp_02546	0	2	0	0.4	-	-	-	gi|312087189|ref|XP_003145373.1|/6.60683e-44/hypothetical protein LOAG_09798 [Loa loa]
Tsp_02550	0	34	0	6.8	-	-	-	-
Tsp_02555	2	166	0.4	33.18	-	GO:0016740//transferase activity	-	gi|34576296|emb|CAE46766.1|/4.31017e-52/putative core 3-alpha-L-fucosyltransferase [Glossina morsitans]
Tsp_02558	0	2	0	0.4	-	GO:0005515//protein binding	-	gi|198422309|ref|XP_002125650.1|/8.07902e-10/PREDICTED: similar to DNAJC12 protein [Ciona intestinalis]
Tsp_02559	83	85	16.59	16.99	GO:0044464//cell part	GO:0008376//acetylgalactosaminyltransferase activity	GO:0009311//oligosaccharide metabolic process	gi|268370157|ref|NP_001161259.1|/6.24201e-125/polypeptide GalNAc transferase 6-like [Nasonia vitripennis]
Tsp_02560	101	219	20.19	43.77	-	-	-	gi|170592070|ref|XP_001900792.1|/4.97585e-16/Transcription initiation factor IIE, beta subunit [Brugia malayi]
Tsp_02561	49	16	9.79	3.2	GO:0005815//microtubule organizing center;GO:0043231//intracellular membrane-bounded organelle;GO:0000776//kinetochore	GO:0000166//nucleotide binding;GO:0004672//protein kinase activity	GO:0000278//mitotic cell cycle;GO:0032270//positive regulation of cellular protein metabolic process;GO:0016567//protein ubiquitination;GO:0051726//regulation of cell cycle;GO:0022402//cell cycle process	gi|312066258|ref|XP_003136185.1|/1.00842e-153/PLK/PLK1 protein kinase [Loa loa]
Tsp_02563	14	271	2.8	54.17	GO:0044444//cytoplasmic part;GO:0016021//integral to membrane;GO:0005626//insoluble fraction	GO:0005488//binding	GO:0007044//cell-substrate junction assembly	gi|170589389|ref|XP_001899456.1|/1.89091e-15/Tetraspanin family protein [Brugia malayi]
Tsp_02564	32	414	6.4	82.75	-	-	-	gi|312087421|ref|XP_003145465.1|/0/LAM-1 protein [Loa loa]
Tsp_02567	9	2	1.8	0.4	-	GO:0016616//oxidoreductase activity, acting on the CH-OH group of donors, NAD or NADP as acceptor	GO:0006007//glucose catabolic process	gi|270007117|gb|EFA03565.1|/3.99544e-157/hypothetical protein TcasGA2_TC013648 [Tribolium castaneum]
Tsp_02568	155	12	30.98	2.4	-	-	-	-
Tsp_02569	5	124	1	24.78	-	-	-	gi|71991453|ref|NP_001023849.1|/3.5817e-36/hypothetical protein F25G6.7 [Caenorhabditis elegans]
Tsp_02571	57	107	11.39	21.39	GO:0044464//cell part	-	GO:0007275//multicellular organismal development;GO:0071842	gi|307182233|gb|EFN69564.1|/2.90791e-16/Tubulin-specific chaperone E [Camponotus floridanus]
Tsp_02572	2	9	0.4	1.8	-	-	-	-
Tsp_02573	20	11	4	2.2	-	-	GO:0019222//regulation of metabolic process;GO:0046545//development of primary female sexual characteristics	gi|268553447|ref|XP_002634709.1|/6.46585e-20/C. briggsae CBR-LET-767 protein [Caenorhabditis briggsae]
Tsp_02574	649	118	129.72	23.59	-	GO:0046872//metal ion binding	GO:0032501//multicellular organismal process;GO:0009653//anatomical structure morphogenesis	gi|170571913|ref|XP_001891916.1|/1.42301e-19/cysteine-rich protein 1 [Brugia malayi]
Tsp_02575	21	400	4.2	79.95	-	-	GO:0006810//transport	gi|115712785|ref|XP_783728.2|/9.85453e-149/PREDICTED: similar to SEC24 related gene family, member C (S. cerevisiae) [Strongylocentrotus purpuratus]
Tsp_02585	0	2	0	0.4	-	-	-	gi|270005291|gb|EFA01739.1|/2.37278e-16/hypothetical protein TcasGA2_TC007335 [Tribolium castaneum]
Tsp_02592	3	62	0.6	12.39	-	-	-	gi|270003360|gb|EEZ99807.1|/1.19659e-25/hypothetical protein TcasGA2_TC002587 [Tribolium castaneum]
Tsp_02593	2	4	0.4	0.8	-	-	-	-
Tsp_02594	0	5	0	1	GO:0043234//protein complex	GO:0005515//protein binding;GO:0004674//protein serine/threonine kinase activity;GO:0032559	GO:0006468//protein phosphorylation	gi|170065887|ref|XP_001868057.1|/7.73208e-53/calcium/calmodulin-dependent protein kinase type II alpha chain [Culex quinquefasciatus]
Tsp_02596	80	777	15.99	155.3	-	GO:0017111//nucleoside-triphosphatase activity;GO:0008135//translation factor activity, nucleic acid binding;GO:0032561	GO:0006412//translation;GO:0009207	gi|312076818|ref|XP_003141031.1|/0/translation elongation factor aEF-2 [Loa loa]
Tsp_02597	0	2	0	0.4	-	-	-	gi|242012383|ref|XP_002426912.1|/7.76769e-42/smile protein, putative [Pediculus humanus corporis]
Tsp_02598	1507	45	301.21	8.99	-	-	-	-
Tsp_02600	36	2	7.2	0.4	GO:0031981//nuclear lumen	GO:0005488//binding;GO:0016423//tRNA (guanine) methyltransferase activity	GO:0008033//tRNA processing	gi|91090808|ref|XP_970814.1|/7.85084e-60/PREDICTED: similar to tRNA (guanine-N7-)-methyltransferase [Tribolium castaneum]
Tsp_02601	7	47	1.4	9.39	-	GO:0016787//hydrolase activity	-	gi|312072064|ref|XP_003138895.1|/4.16763e-58/hypothetical protein LOAG_03310 [Loa loa]
Tsp_02604	179	347	35.78	69.36	-	-	-	gi|311269017|ref|XP_003132307.1|/7.08793e-10/PREDICTED: Scm-like with four mbt domains 1, partial [Sus scrofa]
Tsp_02605	4	339	0.8	67.76	GO:0043231//intracellular membrane-bounded organelle	GO:0016491//oxidoreductase activity	-	gi|242016007|ref|XP_002428630.1|/0/NAD(P) transhydrogenase, putative [Pediculus humanus corporis]
Tsp_02607	1519	1282	303.61	256.24	-	-	-	gi|115649639|ref|XP_784841.2|/4.41451e-25/PREDICTED: similar to component of oligomeric golgi complex 6 [Strongylocentrotus purpuratus]
Tsp_02608	69	2066	13.79	412.94	GO:0043231//intracellular membrane-bounded organelle	GO:0005515//protein binding	GO:0009790//embryo development;GO:0040009//regulation of growth rate;GO:0010259//multicellular organismal aging;GO:0033057;GO:0040024//dauer larval development;GO:0006897//endocytosis	gi|257219670|gb|ACV51809.1|/2.03284e-46/14-3-3 protein [Trichinella spiralis]
Tsp_02609	6	12	1.2	2.4	GO:0031981//nuclear lumen	GO:0016791//phosphatase activity	GO:0006397//mRNA processing	gi|47086299|ref|NP_998032.1|/8.62513e-42/mRNA-capping enzyme [Danio rerio]
Tsp_02610	0	8	0	1.6	-	-	-	gi|170585494|ref|XP_001897518.1|/9.36346e-35/HMG box family protein [Brugia malayi]
Tsp_02613	138	32	27.58	6.4	-	-	-	-
Tsp_02616	9	4	1.8	0.8	-	GO:0005488//binding	-	gi|71997527|ref|NP_510680.2|/7.35311e-13/Zinc finger Transcription Factor family member (ztf-19) [Caenorhabditis elegans]
Tsp_02617	30	23	6	4.6	-	-	-	-
Tsp_02618	43	7	8.59	1.4	-	-	-	gi|268577273|ref|XP_002643618.1|/3.44487e-13/Hypothetical protein CBG16356 [Caenorhabditis briggsae]
Tsp_02619	100	14	19.99	2.8	-	-	-	gi|307178981|gb|EFN67497.1|/2.60088e-66/Probable E3 ubiquitin-protein ligase HERC4 [Camponotus floridanus]
Tsp_02620	90	6	17.99	1.2	-	-	-	gi|296220559|ref|XP_002756357.1|/3.65891e-07/PREDICTED: probable E3 ubiquitin-protein ligase HERC4 isoform 2 [Callithrix jacchus]
Tsp_02627	22	211	4.4	42.17	GO:0005792//microsome;GO:0044425//membrane part;GO:0005783//endoplasmic reticulum	GO:0043021//ribonucleoprotein binding	GO:0042221//response to chemical stimulus;GO:0032502//developmental process	gi|312083455|ref|XP_003143869.1|/3.68605e-23/hypothetical protein LOAG_08289 [Loa loa]
Tsp_02628	10	11	2	2.2	-	-	-	-
Tsp_02629	50	320	9.99	63.96	GO:0016020//membrane	-	-	gi|312073453|ref|XP_003139527.1|/2.71003e-20/tetraspanin family protein [Loa loa]
Tsp_02630	27	8	5.4	1.6	-	-	-	gi|218847764|ref|NP_001136384.1|/5.95647e-83/hypothetical protein LOC100158539 [Xenopus (Silurana) tropicalis]
Tsp_02631	342	65	68.36	12.99	-	-	-	gi|170046373|ref|XP_001850742.1|/1.42371e-21/WD repeat protein 85 [Culex quinquefasciatus]
Tsp_02632	14	46	2.8	9.19	-	GO:0016787//hydrolase activity;GO:0005488//binding	-	gi|312085225|ref|XP_003144594.1|/3.86796e-151/hypothetical protein LOAG_09017 [Loa loa]
Tsp_02633	2021	368	403.95	73.55	-	-	-	-
Tsp_02634	471	183	94.14	36.58	-	-	-	-
Tsp_02635	175	4	34.98	0.8	-	-	GO:0009790//embryo development;GO:0010876;GO:0048806//genitalia development;GO:0046903//secretion;GO:0048729//tissue morphogenesis;GO:0002164//larval development	gi|17569455|ref|NP_508970.1|/1.24016e-35/SurFeit homolog family member (sft-4) [Caenorhabditis elegans]
Tsp_02636	75	130	14.99	25.98	GO:0043231//intracellular membrane-bounded organelle;GO:0016020//membrane	GO:0005515//protein binding;GO:0008375//acetylglucosaminyltransferase activity	GO:0015012//heparan sulfate proteoglycan biosynthetic process;GO:0006023;GO:0009653//anatomical structure morphogenesis;GO:0007178//transmembrane receptor protein serine/threonine kinase signaling pathway	gi|260815337|ref|XP_002602430.1|/1.05965e-119/hypothetical protein BRAFLDRAFT_199038 [Branchiostoma floridae]
Tsp_02638	64	7	12.79	1.4	-	-	-	gi|196013223|ref|XP_002116473.1|/1.35941e-30/hypothetical protein TRIADDRAFT_30805 [Trichoplax adhaerens]
Tsp_02639	121	28	24.18	5.6	GO:0015935//small ribosomal subunit;GO:0031981//nuclear lumen	GO:0003723//RNA binding;GO:0005198//structural molecule activity	GO:0006412//translation;GO:0019080;GO:0031016//pancreas development;GO:0008380//RNA splicing	gi|312070992|ref|XP_003138402.1|/1.09441e-69/ribosomal protein S13 [Loa loa]
Tsp_02640	48	12	9.59	2.4	-	-	-	gi|118099263|ref|XP_415503.2|/2.73173e-15/PREDICTED: similar to Coenzyme Q4 homolog (yeast) [Gallus gallus]
Tsp_02641	144	18	28.78	3.6	GO:0016020//membrane;GO:0005739//mitochondrion	GO:0016651//oxidoreductase activity, acting on NADH or NADPH;GO:0005488//binding	GO:0009653//anatomical structure morphogenesis;GO:0042221//response to chemical stimulus;GO:0007588//excretion;GO:0042755//eating behavior;GO:0045137//development of primary sexual characteristics;GO:0010259//multicellular organismal aging;GO:0040009//reg	gi|225713920|gb|ACO12806.1|/1.58674e-168/NADH dehydrogenase flavoprotein 1, mitochondrial precursor [Lepeophtheirus salmonis]
Tsp_02642	2	3	0.4	0.6	-	-	-	gi|148222860|ref|NP_001090744.1|/5.35326e-79/patatin-like phospholipase domain containing 6 [Xenopus (Silurana) tropicalis]
Tsp_02643	2	25	0.4	5	-	-	-	-
Tsp_02644	0	10	0	2	-	-	-	gi|309358468|emb|CAP34380.2|/9.16238e-36/hypothetical protein CBG_15947 [Caenorhabditis briggsae AF16]
Tsp_02647	472	87	94.34	17.39	-	-	-	gi|296228114|ref|XP_002759670.1|/7.39918e-49/PREDICTED: protein asteroid homolog 1 [Callithrix jacchus]
Tsp_02653	7	68	1.4	13.59	-	-	-	gi|57102374|ref|XP_534014.1|/8.38475e-45/PREDICTED: similar to proteasomal ATPase-associated factor 1 [Canis familiaris]
Tsp_02654	285	10	56.96	2	-	-	-	gi|268558806|ref|XP_002637394.1|/1.51855e-10/Hypothetical protein CBG19101 [Caenorhabditis briggsae]
Tsp_02655	7	93	1.4	18.59	GO:0043231//intracellular membrane-bounded organelle	-	GO:0000377	gi|195388678|ref|XP_002053006.1|/8.54853e-20/GJ23641 [Drosophila virilis]
Tsp_02658	14	17	2.8	3.4	GO:0016020//membrane	GO:0015114//phosphate transmembrane transporter activity	GO:0042221//response to chemical stimulus;GO:0006817//phosphate transport	gi|260821227|ref|XP_002605935.1|/8.67432e-39/hypothetical protein BRAFLDRAFT_124889 [Branchiostoma floridae]
Tsp_02661	77	1523	15.39	304.41	GO:0042579//microbody;GO:0031090//organelle membrane;GO:0042598//vesicular fraction	GO:0019842//vitamin binding;GO:0016744;GO:0005529//sugar binding	GO:0050789//regulation of biological process;GO:0006098//pentose-phosphate shunt;GO:0019302	gi|115944249|ref|XP_001177524.1|/1.17227e-84/PREDICTED: similar to transketolase isoform 2 [Strongylocentrotus purpuratus]
Tsp_02662	53	414	10.59	82.75	-	-	-	-
Tsp_02666	9	17	1.8	3.4	GO:0044444//cytoplasmic part;GO:0016020//membrane	GO:0017111//nucleoside-triphosphatase activity;GO:0032561	GO:0007592//protein-based cuticle development;GO:0009888//tissue development;GO:0035556//intracellular signal transduction;GO:0009207;GO:0051169//nuclear transport;GO:0015031//protein transport	gi|17542026|ref|NP_501549.1|/2.19884e-43/RAP homolog (vertebrate Rap GTPase family) family member (rap-1) [Caenorhabditis elegans]
Tsp_02667	38	58	7.6	11.59	GO:0016020//membrane	-	GO:0006665//sphingolipid metabolic process	gi|118092693|ref|XP_426501.2|/5.36275e-62/PREDICTED: hypothetical protein [Gallus gallus]
Tsp_02668	33	163	6.6	32.58	GO:0043234//protein complex;GO:0044430//cytoskeletal part;GO:0015630//microtubule cytoskeleton	GO:0003774//motor activity;GO:0000166//nucleotide binding	GO:0008104//protein localization;GO:0006810//transport;GO:0007017//microtubule-based process	gi|149024372|gb|EDL80869.1|/3.85628e-86/rCG30623 [Rattus norvegicus]
Tsp_02669	215	11	42.97	2.2	-	-	-	gi|170574879|ref|XP_001893006.1|/3.37408e-56/EB module family protein [Brugia malayi]
Tsp_02670	21	4	4.2	0.8	-	GO:0016787//hydrolase activity	-	gi|196003556|ref|XP_002111645.1|/6.7071e-95/hypothetical protein TRIADDRAFT_55901 [Trichoplax adhaerens]
Tsp_02674	0	3	0	0.6	-	-	-	-
Tsp_02677	6	12	1.2	2.4	GO:0016021//integral to membrane	GO:0000166//nucleotide binding;GO:0008556//potassium-transporting ATPase activity	GO:0007507//heart development;GO:0009855//determination of bilateral symmetry;GO:0007420//brain development;GO:0006812//cation transport;GO:0009790//embryo development;GO:0010171//body morphogenesis;GO:0009987//cellular process;GO:0048646//anatomical stru	gi|23428511|gb|AAL18002.1|/0/sodium/potassium ATPase alpha subunit isoform 1 [Fundulus heteroclitus]
Tsp_02681	3	183	0.6	36.58	-	-	-	gi|312068507|ref|XP_003137246.1|/1.94023e-11/hypothetical protein LOAG_01660 [Loa loa]
Tsp_02682	29	30	5.8	6	-	-	-	gi|268575156|ref|XP_002642557.1|/1.09658e-12/Hypothetical protein CBG20194 [Caenorhabditis briggsae]
Tsp_02685	6	41	1.2	8.19	-	-	-	-
Tsp_02686	5	13	1	2.6	-	GO:0003824//catalytic activity	-	gi|193709215|ref|XP_001943317.1|/2.82901e-102/PREDICTED: similar to GA13362-PA [Acyrthosiphon pisum]
Tsp_02687	10	12	2	2.4	-	-	-	gi|291223034|ref|XP_002731517.1|/5.96975e-18/PREDICTED: hypothetical protein [Saccoglossus kowalevskii]
Tsp_02688	2	6	0.4	1.2	-	-	-	-
Tsp_02689	5	3	1	0.6	-	-	-	-
Tsp_02690	7	144	1.4	28.78	GO:0031981//nuclear lumen	GO:0003712//transcription cofactor activity;GO:0001071//nucleic acid binding transcription factor activity;GO:0043565//sequence-specific DNA binding	GO:0048646//anatomical structure formation involved in morphogenesis;GO:0009611//response to wounding;GO:0023052//signaling;GO:0006351//transcription, DNA-dependent	gi|241632816|ref|XP_002410379.1|/8.15222e-37/ETS domain-containing protein Elk-4, putative [Ixodes scapularis]
Tsp_02694	13	25	2.6	5	-	-	-	-
Tsp_02702	9	5	1.8	1	-	-	-	-
Tsp_02703	23	7	4.6	1.4	GO:0043234//protein complex;GO:0000790//nuclear chromatin	GO:0003723//RNA binding;GO:0016814//hydrolase activity, acting on carbon-nitrogen (but not peptide) bonds, in cyclic amidines	GO:0016553//base conversion or substitution editing;GO:0031647//regulation of protein stability	gi|311271588|ref|XP_001925737.2|/1.79948e-64/PREDICTED: APOBEC1 complementation factor isoform 1 [Sus scrofa]
Tsp_02704	3	5	0.6	1	-	-	-	gi|260802316|ref|XP_002596038.1|/0/hypothetical protein BRAFLDRAFT_202950 [Branchiostoma floridae]
Tsp_02705	0	3	0	0.6	-	-	-	-
Tsp_02707	10	7	2	1.4	-	-	-	-
Tsp_02708	0	6	0	1.2	-	-	-	-
Tsp_02709	5	32	1	6.4	-	-	GO:0006633//fatty acid biosynthetic process	gi|17540774|ref|NP_501689.1|/9.29504e-47/fatty acid ELOngation family member (elo-1) [Caenorhabditis elegans]
Tsp_02710	2	16	0.4	3.2	-	-	-	gi|301761676|ref|XP_002916259.1|/8.47563e-07/PREDICTED: LOW QUALITY PROTEIN: cardiomyopathy-associated protein 5-like [Ailuropoda melanoleuca]
Tsp_02712	0	30	0	6	-	-	-	gi|195379716|ref|XP_002048623.1|/1.27927e-13/GJ11255 [Drosophila virilis]
Tsp_02713	8	3	1.6	0.6	GO:0044459//plasma membrane part;GO:0045202//synapse;GO:0033267//axon part	GO:0005515//protein binding	GO:0007411//axon guidance;GO:0048741//skeletal muscle fiber development;GO:0007010//cytoskeleton organization;GO:0035264//multicellular organism growth;GO:0048588//developmental cell growth;GO:0022403;GO:0040009//regulation of growth rate	gi|268557970|ref|XP_002636975.1|/0/Hypothetical protein CBG09456 [Caenorhabditis briggsae]
Tsp_02716	185	781	36.98	156.1	GO:0043231//intracellular membrane-bounded organelle;GO:0016021//integral to membrane	GO:0015114//phosphate transmembrane transporter activity	GO:0044237//cellular metabolic process;GO:0006810//transport	gi|241826628|ref|XP_002414702.1|/1.3839e-111/Der_and-312 phosphate carrier protein, putative [Ixodes scapularis]
Tsp_02717	3	20	0.6	4	-	-	-	gi|284005556|ref|NP_001164789.1|/1.44346e-29/WD repeat-containing protein 76 [Oryctolagus cuniculus]
Tsp_02718	430	23	85.95	4.6	-	-	-	-
Tsp_02721	13	3	2.6	0.6	-	-	-	-
Tsp_02722	9	6	1.8	1.2	-	-	-	-
Tsp_02723	50	9	9.99	1.8	-	-	-	-
Tsp_02725	0	55	0	10.99	-	-	-	gi|156401623|ref|XP_001639390.1|/2.72635e-09/predicted protein [Nematostella vectensis]
Tsp_02726	4	20	0.8	4	-	-	-	-
Tsp_02727	123	5	24.58	1	-	-	-	-
Tsp_02729	7	179	1.4	35.78	GO:0031234//extrinsic to internal side of plasma membrane	GO:0004468//lysine N-acetyltransferase activity;GO:0060089	GO:0007097//nuclear migration;GO:0033057;GO:0040001//establishment of mitotic spindle localization;GO:0023052//signaling;GO:0050795//regulation of behavior;GO:0040011//locomotion;GO:0007275//multicellular organismal development	gi|256082787|ref|XP_002577634.1|/1.71871e-158/G-protein beta subunit [Schistosoma mansoni]
Tsp_02732	50	18	9.99	3.6	-	-	-	gi|307178475|gb|EFN67164.1|/3.66223e-10/Protein spitz [Camponotus floridanus]
Tsp_02733	75	6	14.99	1.2	-	-	-	gi|170588683|ref|XP_001899103.1|/2.57575e-08/hypothetical protein Bm1_38250 [Brugia malayi]
Tsp_02734	0	4	0	0.8	-	-	-	-
Tsp_02735	75	24	14.99	4.8	-	-	-	gi|312068137|ref|XP_003137072.1|/7.87388e-17/reticulon family protein [Loa loa]
Tsp_02738	149	21	29.78	4.2	-	GO:0030414//peptidase inhibitor activity	-	gi|239977267|sp|A7X3V4.1|IVBI1_TELDH/1.26234e-13/RecName: Full=Kunitoxin-Tel1; Flags: Precursor
Tsp_02739	147	119	29.38	23.79	-	-	-	gi|291243923|ref|XP_002741847.1|/9.81633e-26/PREDICTED: zinc finger, DHHC-type containing 6-like [Saccoglossus kowalevskii]
Tsp_02741	19	134	3.8	26.78	-	-	-	gi|260792497|ref|XP_002591251.1|/1.29113e-07/hypothetical protein BRAFLDRAFT_279446 [Branchiostoma floridae]
Tsp_02742	378	30	75.55	6	-	GO:0016667//oxidoreductase activity, acting on a sulfur group of donors	-	gi|170587935|ref|XP_001898729.1|/2.62364e-78/Thioredoxin reductase [Brugia malayi]
Tsp_02745	453	241	90.54	48.17	GO:0043231//intracellular membrane-bounded organelle	GO:0003676//nucleic acid binding	GO:0006397//mRNA processing	gi|198466934|ref|XP_001354190.2|/5.24567e-26/GA20165 [Drosophila pseudoobscura pseudoobscura]
Tsp_02749	0	29	0	5.8	-	-	-	-
Tsp_02751	0	21	0	4.2	-	-	-	gi|213512312|ref|NP_001133727.1|/4.69025e-28/adipocyte plasma membrane-associated protein [Salmo salar]
Tsp_02752	82	147	16.39	29.38	-	-	-	gi|291225656|ref|XP_002732822.1|/1.62301e-08/PREDICTED: Organic solute transporter subunit alpha-like [Saccoglossus kowalevskii]
Tsp_02753	32	568	6.4	113.53	-	GO:0005102//receptor binding	-	gi|34484203|gb|AAQ72736.1|/0/TGF-beta-like ligand precursor [Trichinella spiralis]
Tsp_02755	41	215	8.19	42.97	-	-	-	gi|241691946|ref|XP_002412937.1|/1.71042e-125/endosomal membrane protein EMP70, putative [Ixodes scapularis]
Tsp_02756	7	8	1.4	1.6	-	-	-	-
Tsp_02760	0	2	0	0.4	-	-	-	gi|156545882|ref|XP_001606588.1|/4.70229e-06/PREDICTED: similar to conserved hypothetical protein [Nasonia vitripennis]
Tsp_02761	19	8	3.8	1.6	-	-	GO:0009987//cellular process;GO:0008152//metabolic process	gi|66535629|ref|XP_392950.2|/1.70129e-72/PREDICTED: similar to CG3376-PA, isoform A, partial [Apis mellifera]
Tsp_02762	160	19	31.98	3.8	-	-	-	gi|55724912|emb|CAH89266.1|/3.28442e-16/transthyretin-like protein [Xiphinema index]
Tsp_02763	0	5	0	1	-	-	-	gi|193208621|ref|NP_503535.2|/3.91217e-14/GLoBin family member (glb-25) [Caenorhabditis elegans]
Tsp_02767	8	441	1.6	88.15	GO:0005634//nucleus	-	-	gi|147906238|ref|NP_001089580.1|/2.99168e-40/pre-mRNA-processing factor 39 [Xenopus laevis]
Tsp_02769	0	2	0	0.4	-	-	-	-
Tsp_02770	4	17	0.8	3.4	-	-	-	-
Tsp_02771	12	6	2.4	1.2	-	-	-	gi|312072200|ref|XP_003138957.1|/2.49633e-125/zinc finger protein [Loa loa]
Tsp_02772	0	8	0	1.6	-	-	-	gi|309356496|emb|CAP37130.2|/6.1452e-15/CBR-TAG-49 protein [Caenorhabditis briggsae AF16]
Tsp_02777	194	8	38.78	1.6	GO:0031981//nuclear lumen	GO:0003824//catalytic activity	-	gi|213511789|ref|NP_001134606.1|/2.28183e-68/RNA 3'-terminal phosphate cyclase-like protein [Salmo salar]
Tsp_02778	90	16	17.99	3.2	-	-	-	gi|170576028|ref|XP_001893476.1|/1.11428e-11/hypothetical protein Bm1_10015 [Brugia malayi]
Tsp_02779	221	10	44.17	2	GO:0043231//intracellular membrane-bounded organelle;GO:0044444//cytoplasmic part;GO:0005819//spindle;GO:0016020//membrane	-	GO:0009790//embryo development;GO:0022403	gi|260800801|ref|XP_002595285.1|/3.90177e-54/hypothetical protein BRAFLDRAFT_128102 [Branchiostoma floridae]
Tsp_02780	0	17	0	3.4	-	-	-	-
Tsp_02781	2	153	0.4	30.58	-	-	-	-
Tsp_02782	0	161	0	32.18	-	-	-	-
Tsp_02788	156	11	31.18	2.2	GO:0043231//intracellular membrane-bounded organelle;GO:0044444//cytoplasmic part	GO:0004812//aminoacyl-tRNA ligase activity;GO:0003676//nucleic acid binding	GO:0006399//tRNA metabolic process;GO:0006412//translation	gi|33468931|ref|NP_035449.1|/8.36137e-61/seryl-tRNA synthetase, cytoplasmic [Mus musculus]
Tsp_02789	268	42	53.57	8.39	GO:0005737//cytoplasm	GO:0004721//phosphoprotein phosphatase activity;GO:0005515//protein binding	GO:0006464//protein modification process	gi|241133587|ref|XP_002404533.1|/3.65814e-39/protein tyrosine phosphatse n18, putative [Ixodes scapularis]
Tsp_02790	92	453	18.39	90.54	-	-	-	gi|115666416|ref|XP_799077.2|/7.54279e-88/PREDICTED: similar to Si:ch211-272f15.2 [Strongylocentrotus purpuratus]
Tsp_02791	242	60	48.37	11.99	-	-	-	gi|260809017|ref|XP_002599303.1|/1.1997e-32/hypothetical protein BRAFLDRAFT_200020 [Branchiostoma floridae]
Tsp_02792	0	3	0	0.6	GO:0005815//microtubule organizing center;GO:0042995//cell projection	GO:0015631//tubulin binding	GO:0007067//mitosis;GO:0010927	gi|195998499|ref|XP_002109118.1|/5.50321e-28/hypothetical protein TRIADDRAFT_52819 [Trichoplax adhaerens]
Tsp_02793	256	154	51.17	30.78	GO:0044464//cell part	GO:0008324//cation transmembrane transporter activity	GO:0006812//cation transport	gi|170584421|ref|XP_001896999.1|/6.89167e-22/ZIP Zinc transporter family protein [Brugia malayi]
Tsp_02794	47	65	9.39	12.99	GO:0005815//microtubule organizing center	-	GO:0006655//phosphatidylglycerol biosynthetic process	gi|312081049|ref|XP_003142861.1|/1.27553e-23/hypothetical protein LOAG_07280 [Loa loa]
Tsp_02795	54	16	10.79	3.2	-	-	-	gi|308486209|ref|XP_003105302.1|/4.04295e-44/hypothetical protein CRE_21172 [Caenorhabditis remanei]
Tsp_02796	89	40	17.79	8	-	-	-	-
Tsp_02797	4	2	0.8	0.4	-	-	-	-
Tsp_02800	2	2	0.4	0.4	-	-	-	-
Tsp_02802	638	287	127.52	57.36	GO:0043231//intracellular membrane-bounded organelle;GO:0016020//membrane	GO:0005488//binding	-	gi|312071401|ref|XP_003138591.1|/8.83286e-51/hypothetical protein LOAG_03006 [Loa loa]
Tsp_02803	20	3	4	0.6	-	-	-	-
Tsp_02807	0	14	0	2.8	-	-	-	-
Tsp_02808	2	17	0.4	3.4	GO:0005635//nuclear envelope;GO:0044444//cytoplasmic part	GO:0005488//binding	GO:0030178//negative regulation of Wnt receptor signaling pathway;GO:0016567//protein ubiquitination;GO:0009798//axis specification;GO:0031331;GO:0001738//morphogenesis of a polarized epithelium;GO:0048598//embryonic morphogenesis	gi|156523180|ref|NP_001096004.1|/6.00375e-11/prickle-like protein 1 [Bos taurus]
Tsp_02810	39	97	7.8	19.39	GO:0044424//intracellular part	GO:0003676//nucleic acid binding	GO:0006351//transcription, DNA-dependent;GO:0008283//cell proliferation;GO:0033554//cellular response to stress;GO:0050789//regulation of biological process	gi|110750888|ref|XP_001120413.1|/5.80724e-73/PREDICTED: similar to CG5941-PA [Apis mellifera]
Tsp_02811	26	34	5.2	6.8	-	-	-	gi|195999758|ref|XP_002109747.1|/5.98645e-28/hypothetical protein TRIADDRAFT_52935 [Trichoplax adhaerens]
Tsp_02812	35	16	7	3.2	-	-	-	gi|194387674|dbj|BAG61250.1|/1.99754e-30/unnamed protein product [Homo sapiens]
Tsp_02813	1182	62	236.25	12.39	-	-	-	-
Tsp_02814	18	520	3.6	103.94	-	GO:0003723//RNA binding	GO:0032268//regulation of cellular protein metabolic process;GO:0006412//translation	gi|242005415|ref|XP_002423564.1|/2.19486e-30/eukaryotic translation initiation factor 4 gamma, putative [Pediculus humanus corporis]
Tsp_02815	10	115	2	22.99	-	-	-	-
Tsp_02817	107	283	21.39	56.56	-	-	-	-
Tsp_02818	6	12	1.2	2.4	GO:0043231//intracellular membrane-bounded organelle	GO:0003677//DNA binding;GO:0019900//kinase binding;GO:0016564//transcription repressor activity	GO:0000278//mitotic cell cycle;GO:0007369//gastrulation;GO:0048729//tissue morphogenesis;GO:0006357//regulation of transcription from RNA polymerase II promoter;GO:0035194//posttranscriptional gene silencing by RNA;GO:0007517//muscle organ development;GO:	gi|170592463|ref|XP_001900984.1|/1.21887e-30/HMG box family protein [Brugia malayi]
Tsp_02822	0	2	0	0.4	-	-	-	-
Tsp_02826	29	133	5.8	26.58	GO:0016023//cytoplasmic membrane-bounded vesicle	-	-	gi|170590530|ref|XP_001900025.1|/8.23123e-16/Yip1 domain containing protein [Brugia malayi]
Tsp_02827	5	23	1	4.6	-	-	-	gi|307189709|gb|EFN74004.1|/2.03553e-23/Inositol monophosphatase [Camponotus floridanus]
Tsp_02828	42	47	8.39	9.39	GO:0043231//intracellular membrane-bounded organelle;GO:0044444//cytoplasmic part	GO:0000166//nucleotide binding	GO:0043161//proteasomal ubiquitin-dependent protein catabolic process	gi|45383562|ref|NP_989620.1|/0/endoplasmin precursor [Gallus gallus]
Tsp_02829	5	17	1	3.4	GO:0032991//macromolecular complex;GO:0005624//membrane fraction;GO:0044444//cytoplasmic part	GO:0005488//binding;GO:0005092//GDP-dissociation inhibitor activity	GO:0035556//intracellular signal transduction;GO:0010038//response to metal ion	gi|308454969|ref|XP_003090066.1|/5.51792e-94/hypothetical protein CRE_01455 [Caenorhabditis remanei]
Tsp_02831	83	643	16.59	128.52	GO:0043231//intracellular membrane-bounded organelle	GO:0004190//aspartic-type endopeptidase activity	GO:0040008//regulation of growth;GO:0060541//respiratory system development;GO:0035264//multicellular organism growth;GO:0000003//reproduction;GO:0006508//proteolysis;GO:0009653//anatomical structure morphogenesis	gi|268536298|ref|XP_002633284.1|/5.92924e-63/C. briggsae CBR-IMP-2 protein [Caenorhabditis briggsae]
Tsp_02832	17	4	3.4	0.8	-	-	-	-
Tsp_02833	33	67	6.6	13.39	-	-	-	gi|260828949|ref|XP_002609425.1|/1.34643e-30/hypothetical protein BRAFLDRAFT_124632 [Branchiostoma floridae]
Tsp_02834	0	7	0	1.4	-	-	-	-
Tsp_02835	44	91	8.79	18.19	-	GO:0005488//binding	GO:0010259//multicellular organismal aging	gi|17508245|ref|NP_491926.1|/9.05479e-13/Lipid Binding Protein family member (lbp-6) [Caenorhabditis elegans]
Tsp_02836	17	7	3.4	1.4	-	-	GO:0006810//transport	gi|133901898|ref|NP_001076724.1|/6.58351e-180/Na-K-Cl Cotransporter homolog family member (nkcc-1) [Caenorhabditis elegans]
Tsp_02837	11	22	2.2	4.4	GO:0043231//intracellular membrane-bounded organelle	GO:0060089;GO:0003677//DNA binding	GO:0009987//cellular process;GO:0023052//signaling	gi|170587156|ref|XP_001898344.1|/1.12535e-10/Helix-loop-helix DNA-binding domain containing protein [Brugia malayi]
Tsp_02838	39	19	7.8	3.8	-	-	GO:0032502//developmental process;GO:0032501//multicellular organismal process	gi|268537296|ref|XP_002633784.1|/2.73175e-19/C. briggsae CBR-COL-123 protein [Caenorhabditis briggsae]
Tsp_02840	6	31	1.2	6.2	GO:0005768//endosome;GO:0005773//vacuole;GO:0016020//membrane	-	GO:0044248//cellular catabolic process;GO:0007033//vacuole organization	gi|306482671|ref|NP_001177861.1|/1.25674e-144/autophagy-related protein 9 [Nasonia vitripennis]
Tsp_02842	67	7	13.39	1.4	GO:0005694//chromosome;GO:0031981//nuclear lumen	-	-	gi|115675586|ref|XP_782939.2|/5.77362e-22/PREDICTED: similar to Nucleolar protein family 6 (RNA-associated) [Strongylocentrotus purpuratus]
Tsp_02843	34	414	6.8	82.75	-	-	-	gi|312085936|ref|XP_003144878.1|/4.96324e-99/MYND finger family protein [Loa loa]
Tsp_02848	50	2	9.99	0.4	-	-	-	-
Tsp_02849	101	3	20.19	0.6	-	-	-	-
Tsp_02850	67	632	13.39	126.32	GO:0005759//mitochondrial matrix	GO:0004386//helicase activity;GO:0003676//nucleic acid binding;GO:0000166//nucleotide binding	GO:0032392//DNA geometric change	gi|73952813|ref|XP_546136.2|/0/PREDICTED: similar to suppressor of var1, 3-like 1 isoform 1 [Canis familiaris]
Tsp_02851	44	1827	8.79	365.17	-	-	GO:0006694//steroid biosynthetic process;GO:0055088//lipid homeostasis;GO:0006869//lipid transport	gi|170036673|ref|XP_001846187.1|/3.05232e-10/conserved hypothetical protein [Culex quinquefasciatus]
Tsp_02855	16	19	3.2	3.8	GO:0044425//membrane part	-	-	gi|268559030|ref|XP_002637506.1|/2.77053e-36/C. briggsae CBR-INX-10 protein [Caenorhabditis briggsae]
Tsp_02857	791	53	158.1	10.59	-	GO:0004114//3',5'-cyclic-nucleotide phosphodiesterase activity	GO:0007613//memory;GO:0007267//cell-cell signaling;GO:0007617//mating behavior;GO:0048588//developmental cell growth;GO:0048511//rhythmic process;GO:0007165//signal transduction;GO:0008152//metabolic process;GO:0008306//associative learning;GO:0007631//fe	gi|156551539|ref|XP_001600650.1|/1.12449e-123/PREDICTED: similar to CG32498-PI [Nasonia vitripennis]
Tsp_02858	0	3	0	0.6	-	-	-	-
Tsp_02859	12	94	2.4	18.79	-	-	-	-
Tsp_02863	3	2	0.6	0.4	GO:0043231//intracellular membrane-bounded organelle	GO:0046914//transition metal ion binding;GO:0001071//nucleic acid binding transcription factor activity	GO:0048870//cell motility;GO:0050767//regulation of neurogenesis;GO:0045165//cell fate commitment	gi|258504218|gb|ACV72797.1|/4.33069e-17/HAM-2 [Caenorhabditis remanei]
Tsp_02866	6	3	1.2	0.6	GO:0043231//intracellular membrane-bounded organelle	GO:0004674//protein serine/threonine kinase activity;GO:0032559	GO:0006351//transcription, DNA-dependent;GO:0006464//protein modification process	gi|157423235|gb|AAI53308.1|/1.30437e-169/Cdk8 protein [Danio rerio]
Tsp_02868	8	21	1.6	4.2	GO:0044425//membrane part	GO:0005488//binding	GO:0009987//cellular process	gi|195116819|ref|XP_002002949.1|/1.1872e-07/GI10213 [Drosophila mojavensis]
Tsp_02869	0	2	0	0.4	-	-	-	gi|27549465|gb|AAO17051.1|/4.5778e-06/DNase II [Trichinella spiralis]
Tsp_02870	2	306	0.4	61.16	GO:0016020//membrane	GO:0005272//sodium channel activity	GO:0009612//response to mechanical stimulus;GO:0006810//transport;GO:0001101//response to acid	gi|308476136|ref|XP_003100285.1|/1.12833e-30/CRE-MEC-10 protein [Caenorhabditis remanei]
Tsp_02872	6	2	1.2	0.4	-	-	-	gi|164521922|gb|ABY60749.1|/8.21035e-16/putative porin precursor [Trichinella spiralis]
Tsp_02873	0	35	0	7	-	-	-	gi|312084999|ref|XP_003144503.1|/1.94553e-06/Mov34/MPN/PAD-1 family protein [Loa loa]
Tsp_02874	250	5	49.97	1	-	-	-	-
Tsp_02875	0	2	0	0.4	-	-	-	gi|164521922|gb|ABY60749.1|/1.38447e-10/putative porin precursor [Trichinella spiralis]
Tsp_02876	17	16	3.4	3.2	-	-	-	gi|169145705|emb|CAQ15733.1|/3.76421e-50/asparagine synthetase domain containing 1 [Danio rerio]
Tsp_02877	3	5	0.6	1	GO:0019866//organelle inner membrane;GO:0043231//intracellular membrane-bounded organelle;GO:0044425//membrane part	GO:0016491//oxidoreductase activity	GO:0051234//establishment of localization;GO:0006091//generation of precursor metabolites and energy	gi|91083339|ref|XP_974988.1|/2.84848e-17/PREDICTED: similar to NADH dehydrogenase (ubiquinone) 1 alpha subcomplex, 2, 8kDa [Tribolium castaneum]
Tsp_02878	1015	135	202.87	26.98	-	-	-	gi|72001095|ref|NP_741659.2|/3.0252e-16/REPS (RalBP1-associated Eps domain-containing protein) homolog family member (reps-1) [Caenorhabditis elegans]
Tsp_02879	65	227	12.99	45.37	GO:0005768//endosome	GO:0017111//nucleoside-triphosphatase activity;GO:0046872//metal ion binding;GO:0032561;GO:0005515//protein binding	GO:0009207;GO:0022403;GO:0006897//endocytosis;GO:0016197//endosome transport;GO:0009790//embryo development	gi|268558462|ref|XP_002637221.1|/1.70714e-148/C. briggsae CBR-RME-1 protein [Caenorhabditis briggsae]
Tsp_02880	10	18	2	3.6	-	GO:0004672//protein kinase activity;GO:0032559	GO:0006464//protein modification process	gi|195134288|ref|XP_002011569.1|/2.07507e-53/GI11026 [Drosophila mojavensis]
Tsp_02881	0	49	0	9.79	-	-	GO:0040009//regulation of growth rate	gi|2826835|emb|CAA04574.1|/6.26574e-158/sodium-calcium exchanger [Caenorhabditis elegans]
Tsp_02883	56	70	11.19	13.99	-	-	-	-
Tsp_02884	110	23	21.99	4.6	-	-	-	gi|309355463|emb|CAP38815.2|/8.17657e-12/hypothetical protein CBG_22163 [Caenorhabditis briggsae AF16]
Tsp_02888	107	30	21.39	6	GO:0080008//CUL4 RING ubiquitin ligase complex;GO:0005634//nucleus	GO:0003676//nucleic acid binding	GO:0006289//nucleotide-excision repair;GO:0006511//ubiquitin-dependent protein catabolic process;GO:0050794//regulation of cellular process	gi|311247553|ref|XP_003122700.1|/9.49997e-153/PREDICTED: DNA damage-binding protein 1-like isoform 2 [Sus scrofa]
Tsp_02889	59	614	11.79	122.72	GO:0030529//ribonucleoprotein complex	GO:0005198//structural molecule activity	GO:0010467//gene expression	gi|312070875|ref|XP_003138348.1|/5.01482e-14/hypothetical protein LOAG_02763 [Loa loa]
Tsp_02890	46	26	9.19	5.2	-	-	-	-
Tsp_02892	6	2	1.2	0.4	GO:0005769//early endosome;GO:0005770//late endosome;GO:0005764//lysosome;GO:0012506//vesicle membrane;GO:0031224//intrinsic to membrane	GO:0046914//transition metal ion binding;GO:0019787//small conjugating protein ligase activity	-	gi|241621636|ref|XP_002408830.1|/1.57255e-44/membrane-associated RING finger containing protein, putative [Ixodes scapularis]
Tsp_02893	115	11	22.99	2.2	-	GO:0016772//transferase activity, transferring phosphorus-containing groups	-	gi|3879009|emb|CAB03230.1|/3.38966e-61/C. elegans protein R07H5.8, confirmed by transcript evidence [Caenorhabditis elegans]
Tsp_02897	2	3	0.4	0.6	-	-	-	-
Tsp_02900	5	575	1	114.93	-	-	-	-
Tsp_02901	0	276	0	55.17	-	GO:0005488//binding	GO:0040025//vulval development;GO:0040009//regulation of growth rate;GO:0006897//endocytosis;GO:0048806//genitalia development;GO:0009790//embryo development	gi|308191545|sp|A8X7H5.2|PURA_CAEBR/9.0935e-90/RecName: Full=Adenylosuccinate synthetase; Short=AMPSase; Short=AdSS; AltName: Full=IMP--aspartate ligase
Tsp_02903	42	26	8.39	5.2	-	-	-	gi|170595651|ref|XP_001902467.1|/5.76679e-11/Reticulon family protein [Brugia malayi]
Tsp_02905	35	4	7	0.8	-	-	-	gi|308478878|ref|XP_003101649.1|/8.56965e-06/hypothetical protein CRE_11185 [Caenorhabditis remanei]
Tsp_02906	66	664	13.19	132.72	-	-	-	gi|170594097|ref|XP_001901800.1|/2.1405e-34/hypothetical protein [Brugia malayi]
Tsp_02907	6	31	1.2	6.2	-	GO:0005488//binding;GO:0003824//catalytic activity	GO:0008152//metabolic process	gi|126307797|ref|XP_001374060.1|/6.02052e-86/PREDICTED: similar to glucocerebrosidase [Monodelphis domestica]
Tsp_02908	40	12	8	2.4	GO:0031461//cullin-RING ubiquitin ligase complex;GO:0031981//nuclear lumen	GO:0005488//binding;GO:0004468//lysine N-acetyltransferase activity	GO:0032501//multicellular organismal process;GO:0009888//tissue development;GO:0032446//protein modification by small protein conjugation	gi|147902045|ref|NP_001086790.1|/8.07978e-116/MGC82392 protein [Xenopus laevis]
Tsp_02909	54	19	10.79	3.8	GO:0044424//intracellular part	GO:0016787//hydrolase activity	GO:0016137	gi|170594051|ref|XP_001901777.1|/3.48226e-45/Melibiase family protein [Brugia malayi]
Tsp_02910	819	120	163.7	23.99	-	-	-	gi|47208745|emb|CAG12369.1|/1.56222e-20/unnamed protein product [Tetraodon nigroviridis]
Tsp_02912	22	234	4.4	46.77	-	-	-	gi|66809783|ref|XP_638615.1|/5.81909e-11/PHD zinc finger-containing protein [Dictyostelium discoideum AX4]
Tsp_02913	51	106	10.19	21.19	-	-	-	-
Tsp_02914	7	32	1.4	6.4	-	-	-	-
Tsp_02915	6	13	1.2	2.6	-	-	-	gi|312067492|ref|XP_003136768.1|/2.87898e-15/hypothetical protein LOAG_01180 [Loa loa]
Tsp_02916	16	10	3.2	2	GO:0005681//spliceosomal complex;GO:0031981//nuclear lumen	GO:0003676//nucleic acid binding	GO:0000398//nuclear mRNA splicing, via spliceosome	gi|312070680|ref|XP_003138258.1|/3.76785e-83/splicing factor 3a [Loa loa]
Tsp_02917	11	12	2.2	2.4	-	-	-	gi|170586998|ref|XP_001898266.1|/1.33309e-28/SCP-like extracellular protein [Brugia malayi]
Tsp_02918	41	30	8.19	6	-	-	-	gi|308489498|ref|XP_003106942.1|/1.51518e-14/CRE-CUTL-21 protein [Caenorhabditis remanei]
Tsp_02919	49	44	9.79	8.79	GO:0005737//cytoplasm	GO:0046914//transition metal ion binding;GO:0004470//malic enzyme activity;GO:0000166//nucleotide binding	GO:0044238//primary metabolic process;GO:0043648//dicarboxylic acid metabolic process;GO:0010033//response to organic substance	gi|224043678|ref|XP_002188511.1|/7.43338e-71/PREDICTED: similar to Malic enzyme 3, NADP(+)-dependent, mitochondrial [Taeniopygia guttata]
Tsp_02922	217	4	43.37	0.8	-	GO:0004091//carboxylesterase activity	-	gi|268579755|ref|XP_002644860.1|/6.02378e-31/Hypothetical protein CBG05033 [Caenorhabditis briggsae]
Tsp_02923	9	374	1.8	74.75	-	-	-	-
Tsp_02924	84	42	16.79	8.39	GO:0016020//membrane;GO:0044444//cytoplasmic part	GO:0005488//binding	GO:0015031//protein transport;GO:0016192//vesicle-mediated transport;GO:0050688//regulation of defense response to virus;GO:0006811//ion transport	gi|158288333|ref|XP_310211.4|/2.62395e-71/AGAP009486-PA [Anopheles gambiae str. PEST]
Tsp_02926	43	17	8.59	3.4	GO:0016020//membrane;GO:0044424//intracellular part	GO:0046914//transition metal ion binding	-	gi|170576976|ref|XP_001893832.1|/6.9406e-87/IBR domain containing protein [Brugia malayi]
Tsp_02927	1181	388	236.05	77.55	-	-	-	gi|195579086|ref|XP_002079393.1|/4.77481e-08/GD22036 [Drosophila simulans]
Tsp_02930	30	79	6	15.79	GO:0044424//intracellular part	GO:0005488//binding	-	gi|301607321|ref|XP_002933248.1|/6.7605e-68/PREDICTED: serine/threonine-protein phosphatase 4 regulatory subunit 3-like isoform 1 [Xenopus (Silurana) tropicalis]
Tsp_02931	77	22	15.39	4.4	GO:0005626//insoluble fraction;GO:0008287//protein serine/threonine phosphatase complex;GO:0044424//intracellular part	GO:0019899//enzyme binding	GO:0007051//spindle organization;GO:0033673//negative regulation of kinase activity;GO:0006470//protein dephosphorylation;GO:0048523//negative regulation of cellular process	gi|189238934|ref|XP_971164.2|/1.52979e-96/PREDICTED: similar to widerborst CG5643-PC [Tribolium castaneum]
Tsp_02932	6	3	1.2	0.6	-	-	-	gi|170585160|ref|XP_001897354.1|/2.1246e-101/Kunitz/Bovine pancreatic trypsin inhibitor domain containing protein [Brugia malayi]
Tsp_02936	0	14	0	2.8	-	-	-	gi|268562481|ref|XP_002638618.1|/5.46233e-118/Hypothetical protein CBG05670 [Caenorhabditis briggsae]
Tsp_02937	7	120	1.4	23.99	-	-	-	-
Tsp_02939	0	2	0	0.4	-	-	-	-
Tsp_02940	111	2	22.19	0.4	-	-	-	-
Tsp_02941	43	4	8.59	0.8	GO:0016020//membrane;GO:0043231//intracellular membrane-bounded organelle	GO:0046914//transition metal ion binding;GO:0003676//nucleic acid binding	GO:0006810//transport	gi|260818627|ref|XP_002604484.1|/3.95444e-22/hypothetical protein BRAFLDRAFT_114510 [Branchiostoma floridae]
Tsp_02942	5	41	1	8.19	-	-	-	gi|170572683|ref|XP_001892196.1|/2.39791e-41/Kunitz/Bovine pancreatic trypsin inhibitor domain containing protein [Brugia malayi]
Tsp_02943	26	57	5.2	11.39	GO:0043231//intracellular membrane-bounded organelle	GO:0016411//acylglycerol O-acyltransferase activity	GO:0006638//neutral lipid metabolic process	gi|115529371|ref|NP_001070213.1|/3.36966e-63/1-acyl-sn-glycerol-3-phosphate acyltransferase epsilon [Danio rerio]
Tsp_02946	15	3	3	0.6	-	-	-	-
Tsp_02947	51	6	10.19	1.2	-	-	-	-
Tsp_02950	0	4	0	0.8	-	-	-	-
Tsp_02951	85	23	16.99	4.6	-	-	-	-
Tsp_02957	0	2	0	0.4	-	-	-	-
Tsp_02958	8	2	1.6	0.4	-	-	-	-
Tsp_02962	0	2	0	0.4	-	-	GO:0010876;GO:0006810//transport	gi|268535712|ref|XP_002632991.1|/8.89693e-13/C. briggsae CBR-TWK-8 protein [Caenorhabditis briggsae]
Tsp_02963	10	3	2	0.6	GO:0016020//membrane	GO:0005216//ion channel activity	GO:0009987//cellular process;GO:0010876;GO:0009653//anatomical structure morphogenesis;GO:0030001//metal ion transport;GO:0009790//embryo development	gi|312066676|ref|XP_003136383.1|/8.68e-27/S-phase kinase-associated protein 1A [Loa loa]
Tsp_02965	8	6	1.6	1.2	-	-	-	gi|308454407|ref|XP_003089834.1|/2.7336e-15/hypothetical protein CRE_10731 [Caenorhabditis remanei]
Tsp_02973	0	16	0	3.2	-	-	GO:0009987//cellular process;GO:0007275//multicellular organismal development	gi|118096900|ref|XP_414354.2|/8.32172e-31/PREDICTED: similar to anchor protein [Gallus gallus]
Tsp_02977	0	10	0	2	-	-	-	gi|66509333|ref|XP_392381.2|/1.57413e-32/PREDICTED: similar to CG12163-PA, isoform A [Apis mellifera]
Tsp_02978	4	4	0.8	0.8	-	-	-	-
Tsp_02982	4	2	0.8	0.4	-	-	-	-
Tsp_02983	4	3	0.8	0.6	-	GO:0005488//binding	-	gi|312072288|ref|XP_003138997.1|/1.7727e-31/RasGEF domain-containing protein [Loa loa]
Tsp_02985	27	750	5.4	149.91	-	-	-	-
Tsp_02986	12	20	2.4	4	-	GO:0005488//binding;GO:0004672//protein kinase activity	GO:0009987//cellular process	gi|270004799|gb|EFA01247.1|/2.5822e-64/hypothetical protein TcasGA2_TC002114 [Tribolium castaneum]
Tsp_02994	0	3	0	0.6	-	-	-	-
Tsp_02995	9	14	1.8	2.8	-	-	-	-
Tsp_02996	14	5	2.8	1	-	-	-	-
Tsp_02997	8	110	1.6	21.99	GO:0000323//lytic vacuole	GO:0005515//protein binding;GO:0016787//hydrolase activity;GO:0043168	GO:0019538//protein metabolic process;GO:0032502//developmental process;GO:0042221//response to chemical stimulus	gi|260826514|ref|XP_002608210.1|/8.15337e-72/hypothetical protein BRAFLDRAFT_125840 [Branchiostoma floridae]
Tsp_03002	4	7	0.8	1.4	GO:0043231//intracellular membrane-bounded organelle	GO:0003676//nucleic acid binding	-	gi|291242109|ref|XP_002740950.1|/5.62931e-37/PREDICTED: capicua-like transcription factor [Saccoglossus kowalevskii]
Tsp_03003	30	284	6	56.76	-	-	-	gi|123437444|ref|XP_001309518.1|/4.38844e-21/DegT/DnrJ/EryC1/StrS aminotransferase family protein [Trichomonas vaginalis G3]
Tsp_03004	11	21	2.2	4.2	-	-	-	-
Tsp_03007	5	6	1	1.2	-	-	-	gi|312065889|ref|XP_003136008.1|/3.765e-129/kinesin light chain protein 2 [Loa loa]
Tsp_03009	153	27	30.58	5.4	GO:0043234//protein complex;GO:0031981//nuclear lumen;GO:0044425//membrane part;GO:0044444//cytoplasmic part;GO:0012505//endomembrane system	GO:0005515//protein binding	GO:0006906//vesicle fusion;GO:0048193//Golgi vesicle transport;GO:0016197//endosome transport;GO:0015031//protein transport	gi|156405132|ref|XP_001640586.1|/1.68314e-22/predicted protein [Nematostella vectensis]
Tsp_03010	713	248	142.51	49.57	-	-	-	gi|241701691|ref|XP_002413180.1|/8.00435e-51/RNA-binding protein Nob1, putative [Ixodes scapularis]
Tsp_03012	92	126	18.39	25.18	GO:0044464//cell part	GO:0008233//peptidase activity	GO:0048731;GO:0048519;GO:0048518;GO:0051239;GO:0007596//blood coagulation;GO:0009987//cellular process	gi|4097489|gb|AAD09211.1|/5.17425e-11/serine proteinase [Trichinella spiralis]
Tsp_03015	44	11	8.79	2.2	-	GO:0016787//hydrolase activity	-	gi|4097489|gb|AAD09211.1|/1.98857e-10/serine proteinase [Trichinella spiralis]
Tsp_03017	0	4	0	0.8	-	-	-	-
Tsp_03018	9	42	1.8	8.39	-	-	-	gi|221117929|ref|XP_002160304.1|/1.7513e-23/PREDICTED: similar to predicted protein [Hydra magnipapillata]
Tsp_03019	0	2	0	0.4	-	-	-	-
Tsp_03028	8	9	1.6	1.8	GO:0005789//endoplasmic reticulum membrane;GO:0031224//intrinsic to membrane	GO:0000166//nucleotide binding;GO:0004672//protein kinase activity;GO:0046872//metal ion binding;GO:0004519//endonuclease activity	GO:0006468//protein phosphorylation;GO:0030968//endoplasmic reticulum unfolded protein response	gi|149635108|ref|XP_001510886.1|/4.80937e-82/PREDICTED: similar to endoplasmic reticulum to nucleus signalling 1 [Ornithorhynchus anatinus]
Tsp_03029	221	487	44.17	97.34	-	GO:0005488//binding;GO:0016491//oxidoreductase activity	GO:0044238//primary metabolic process;GO:0046903//secretion;GO:0048729//tissue morphogenesis;GO:0002164//larval development;GO:0009059//macromolecule biosynthetic process;GO:0006897//endocytosis;GO:0044237//cellular metabolic process;GO:0006950//response	gi|242016159|ref|XP_002428703.1|/1.98349e-90/Procollagen-lysine,2-oxoglutarate 5-dioxygenase 3 precursor, putative [Pediculus humanus corporis]
Tsp_03032	0	7	0	1.4	-	-	-	gi|309361609|emb|CAP29467.2|/4.15745e-107/hypothetical protein CBG_09941 [Caenorhabditis briggsae AF16]
Tsp_03033	22	12	4.4	2.4	GO:0044444//cytoplasmic part;GO:0043229//intracellular organelle;GO:0044297//cell body;GO:0044425//membrane part	GO:0005488//binding	GO:0048731;GO:0006810//transport;GO:0033036	gi|149066843|gb|EDM16576.1|/8.19556e-50/glutamate receptor interacting protein 1, isoform CRA_a [Rattus norvegicus]
Tsp_03040	170	15	33.98	3	GO:0043231//intracellular membrane-bounded organelle	GO:0032561;GO:0017111//nucleoside-triphosphatase activity	GO:0035556//intracellular signal transduction;GO:0051169//nuclear transport;GO:0015031//protein transport	gi|17543864|ref|NP_502576.1|/5.81615e-51/RAB family member (rab-19) [Caenorhabditis elegans]
Tsp_03041	61	211	12.19	42.17	GO:0043231//intracellular membrane-bounded organelle	GO:0005515//protein binding;GO:0004672//protein kinase activity	GO:0006464//protein modification process	gi|72079248|ref|XP_789229.1|/1.20277e-63/PREDICTED: hypothetical protein, partial [Strongylocentrotus purpuratus]
Tsp_03042	3	9	0.6	1.8	-	-	-	gi|156378408|ref|XP_001631135.1|/1.82597e-09/predicted protein [Nematostella vectensis]
Tsp_03043	34	48	6.8	9.59	-	-	-	gi|47224562|emb|CAG03546.1|/6.7516e-43/unnamed protein product [Tetraodon nigroviridis]
Tsp_03044	9	9	1.8	1.8	-	-	-	gi|170063054|ref|XP_001866937.1|/1.48185e-39/scavenger receptor cysteine-rich protein [Culex quinquefasciatus]
Tsp_03045	0	5	0	1	GO:0030425//dendrite;GO:0044459//plasma membrane part;GO:0044430//cytoskeletal part;GO:0044297//cell body	GO:0019904//protein domain specific binding	GO:0051234//establishment of localization;GO:0000226//microtubule cytoskeleton organization	gi|198437819|ref|XP_002130254.1|/2.40136e-19/PREDICTED: similar to Cysteine-rich PDZ-binding protein (Cysteine-rich interactor of PDZ three) (Cysteine-rich interactor of PDZ3) [Ciona intestinalis]
Tsp_03046	55	218	10.99	43.57	GO:0044424//intracellular part	GO:0005488//binding;GO:0004721//phosphoprotein phosphatase activity	GO:0006464//protein modification process;GO:0007049//cell cycle	gi|156552647|ref|XP_001603324.1|/1.88032e-121/PREDICTED: similar to protein phosphatase-5 [Nasonia vitripennis]
Tsp_03047	34	330	6.8	65.96	GO:0043231//intracellular membrane-bounded organelle	GO:0051540	GO:0031163;GO:0003008;GO:0006779//porphyrin biosynthetic process	gi|307190801|gb|EFN74670.1|/2.64659e-34/Iron-sulfur cluster assembly 1-like protein, mitochondrial [Camponotus floridanus]
Tsp_03048	20	152	4	30.38	GO:0043234//protein complex;GO:0044424//intracellular part	GO:0008135//translation factor activity, nucleic acid binding	GO:0006412//translation	gi|45360615|ref|NP_988980.1|/1.62379e-55/eukaryotic translation initiation factor 3 subunit L [Xenopus (Silurana) tropicalis]
Tsp_03049	20	6	4	1.2	-	-	-	gi|312079812|ref|XP_003142334.1|/5.71137e-15/leucine Rich Repeat family protein [Loa loa]
Tsp_03050	53	221	10.59	44.17	-	-	-	-
Tsp_03052	0	2	0	0.4	GO:0005815//microtubule organizing center	GO:0005488//binding	-	gi|149724329|ref|XP_001504934.1|/3.10574e-36/PREDICTED: similar to B9 domain-containing protein 1 [Equus caballus]
Tsp_03053	0	2	0	0.4	-	-	-	-
Tsp_03054	23	107	4.6	21.39	-	GO:0003824//catalytic activity	GO:0008152//metabolic process	gi|170584778|ref|XP_001897170.1|/2.46262e-08/Endochitinase [Brugia malayi]
Tsp_03055	52	36	10.39	7.2	GO:0005626//insoluble fraction;GO:0043234//protein complex;GO:0005768//endosome	GO:0046914//transition metal ion binding;GO:0042802//identical protein binding;GO:0019787//small conjugating protein ligase activity	GO:0048731;GO:0007127//meiosis I;GO:0031647//regulation of protein stability;GO:0006511//ubiquitin-dependent protein catabolic process;GO:0016567//protein ubiquitination;GO:0006915//apoptosis;GO:0006935//chemotaxis;GO:0048232//male gamete generation;GO:00	gi|6677947|ref|NP_033198.1|/5.80544e-77/E3 ubiquitin-protein ligase SIAH1A [Mus musculus]
Tsp_03057	638	39	127.52	7.8	-	-	-	gi|291243379|ref|XP_002741578.1|/7.31241e-35/PREDICTED: hypothetical protein [Saccoglossus kowalevskii]
Tsp_03058	26	483	5.2	96.54	GO:0043005//neuron projection;GO:0043005//neuron projection	GO:0004175//endopeptidase activity;GO:0070011	GO:0048521//negative regulation of behavior;GO:0051605//protein maturation by peptide bond cleavage;GO:0010259//multicellular organismal aging;GO:0009791//post-embryonic development;GO:0048521//negative regulation of behavior;GO:0010259//multicellular org	gi|170594399|ref|XP_001901951.1|/1.67011e-74/proprotein convertase 2 [Brugia malayi]
Tsp_03059	6	228	1.2	45.57	-	-	-	gi|312080952|ref|XP_003142820.1|/2.52562e-19/hypothetical protein LOAG_07238 [Loa loa]
Tsp_03060	0	2	0	0.4	GO:0031981//nuclear lumen	GO:0008171//O-methyltransferase activity	GO:0001510//RNA methylation;GO:0006397//mRNA processing	gi|224047575|ref|XP_002187143.1|/2.50002e-66/PREDICTED: hypothetical protein [Taeniopygia guttata]
Tsp_03061	17	152	3.4	30.38	GO:0044425//membrane part;GO:0044424//intracellular part	GO:0005515//protein binding	GO:0034329//cell junction assembly;GO:0045216//cell-cell junction organization	gi|156545030|ref|XP_001600311.1|/1.45136e-82/PREDICTED: similar to CG32717-PH [Nasonia vitripennis]
Tsp_03062	0	2	0	0.4	-	-	-	-
Tsp_03064	0	3	0	0.6	-	-	-	-
Tsp_03068	176	2040	35.18	407.75	GO:0031981//nuclear lumen;GO:0043234//protein complex	GO:0000981//sequence-specific DNA binding RNA polymerase II transcription factor activity;GO:0046983//protein dimerization activity;GO:0046872//metal ion binding;GO:0003702//RNA polymerase II transcription factor activity;GO:0042802//identical protein bin	GO:0035051//cardiac cell differentiation;GO:0000122//negative regulation of transcription from RNA polymerase II promoter;GO:0014706//striated muscle tissue development;GO:0016447//somatic recombination of immunoglobulin gene segments;GO:0002327;GO:003032	gi|47222095|emb|CAG12121.1|/4.98392e-21/unnamed protein product [Tetraodon nigroviridis]
Tsp_03069	1097	255	219.26	50.97	-	GO:0016301//kinase activity;GO:0032561	GO:0044237//cellular metabolic process;GO:0043412	gi|112983862|ref|NP_001037388.1|/3.73947e-93/selenophosphate synthetase 1 [Bombyx mori]
Tsp_03070	85	2796	16.99	558.85	-	GO:0005488//binding	-	gi|164521922|gb|ABY60749.1|/3.50192e-101/putative porin precursor [Trichinella spiralis]
Tsp_03071	4	137	0.8	27.38	-	-	-	gi|164521922|gb|ABY60749.1|/2.46347e-06/putative porin precursor [Trichinella spiralis]
Tsp_03072	30	5	6	1	-	-	-	-
Tsp_03074	71	39	14.19	7.8	GO:0030529//ribonucleoprotein complex	GO:0005198//structural molecule activity	GO:0010467//gene expression	gi|241028706|ref|XP_002406340.1|/9.79176e-19/ribosomal protein L34, putative [Ixodes scapularis]
Tsp_03075	17	58	3.4	11.59	GO:0032991//macromolecular complex;GO:0042175//nuclear membrane-endoplasmic reticulum network;GO:0031981//nuclear lumen;GO:0000775//chromosome, centromeric region;GO:0044444//cytoplasmic part	GO:0005488//binding	GO:0006810//transport;GO:0016070//RNA metabolic process;GO:0022415;GO:0000087//M phase of mitotic cell cycle	gi|193587136|ref|XP_001943261.1|/9.04484e-117/PREDICTED: similar to exportin 1 [Acyrthosiphon pisum]
Tsp_03076	388	166	77.55	33.18	-	-	-	-
Tsp_03077	0	58	0	11.59	GO:0043231//intracellular membrane-bounded organelle;GO:0043234//protein complex	GO:0061135;GO:0032403//protein complex binding;GO:0019899//enzyme binding	GO:0010952//positive regulation of peptidase activity;GO:0009888//tissue development;GO:0001541//ovarian follicle development;GO:0009967//positive regulation of signal transduction;GO:0033077//T cell differentiation in thymus;GO:0006354//transcription elo	gi|45382833|ref|NP_989982.1|/1.04651e-29/proteasomal ubiquitin receptor ADRM1 [Gallus gallus]
Tsp_03078	7	197	1.4	39.38	GO:0043231//intracellular membrane-bounded organelle	GO:0016772//transferase activity, transferring phosphorus-containing groups	GO:0010467//gene expression;GO:0006796//phosphate metabolic process	gi|241692856|ref|XP_002412955.1|/1.10464e-110/Cdk activating kinase, putative [Ixodes scapularis]
Tsp_03079	1136	177	227.06	35.38	-	GO:0005488//binding;GO:0016740//transferase activity	-	gi|268558194|ref|XP_002637087.1|/8.85345e-119/C. briggsae CBR-ARX-2 protein [Caenorhabditis briggsae]
Tsp_03081	49	138	9.79	27.58	-	-	-	-
Tsp_03082	15	78	3	15.59	-	-	GO:0032501//multicellular organismal process;GO:0009987//cellular process	gi|224046973|ref|XP_002199671.1|/1.03087e-37/PREDICTED: vacuolar protein sorting 54 homolog (S. cerevisiae) [Taeniopygia guttata]
Tsp_03083	0	9	0	1.8	-	-	-	-
Tsp_03084	9	18	1.8	3.6	-	-	-	-
Tsp_03085	18	8	3.6	1.6	-	-	-	gi|312072353|ref|XP_003139027.1|/1.83246e-16/hypothetical protein LOAG_03442 [Loa loa]
Tsp_03086	0	4	0	0.8	-	-	-	-
Tsp_03087	0	8	0	1.6	-	-	-	-
Tsp_03089	351	108	70.16	21.59	-	-	-	-
Tsp_03090	2933	847	586.24	169.29	-	-	-	gi|118782444|ref|XP_563488.2|/4.21894e-15/AGAP002657-PA [Anopheles gambiae str. PEST]
Tsp_03091	104	122	20.79	24.38	-	-	GO:0050896//response to stimulus;GO:0050794//regulation of cellular process	gi|170592659|ref|XP_001901082.1|/2.88782e-59/metabotropic GABA-B receptor subtype 2 [Brugia malayi]
Tsp_03092	46	10	9.19	2	-	-	-	-
Tsp_03094	9	4	1.8	0.8	-	-	GO:0048856//anatomical structure development;GO:0009987//cellular process	gi|308473074|ref|XP_003098763.1|/1.70908e-10/CRE-EXC-5 protein [Caenorhabditis remanei]
Tsp_03095	3	8	0.6	1.6	GO:0005622//intracellular	-	GO:0065007//biological regulation;GO:0009653//anatomical structure morphogenesis;GO:0048869	gi|312071717|ref|XP_003138737.1|/5.36994e-23/RhoGEF domain-containing protein [Loa loa]
Tsp_03096	107	7	21.39	1.4	-	-	-	-
Tsp_03101	7	8	1.4	1.6	-	-	GO:0009987//cellular process	gi|281209840|gb|EFA84008.1|/3.74503e-57/WD40 repeat-containing protein [Polysphondylium pallidum PN500]
Tsp_03102	156	30	31.18	6	-	-	-	gi|170575365|ref|XP_001893209.1|/2.75196e-63/trehalose-6-phosphate synthase [Brugia malayi]
Tsp_03103	24	37	4.8	7.4	GO:0043231//intracellular membrane-bounded organelle	GO:0016788//hydrolase activity, acting on ester bonds;GO:0016614//oxidoreductase activity, acting on CH-OH group of donors	GO:0043648//dicarboxylic acid metabolic process;GO:0032501//multicellular organismal process	gi|8394193|ref|NP_059037.1|/1.18703e-37/gastric triacylglycerol lipase precursor [Rattus norvegicus]
Tsp_03106	542	61	108.33	12.19	-	-	-	gi|307199139|gb|EFN79849.1|/1.38638e-08/ADP-ribose pyrophosphatase, mitochondrial [Harpegnathos saltator]
Tsp_03107	10	31	2	6.2	-	-	GO:0007165//signal transduction;GO:0048513//organ development	gi|242046482|ref|XP_002399506.1|/5.14519e-99/lumican, putative [Ixodes scapularis]
Tsp_03111	11	86	2.2	17.19	GO:0043231//intracellular membrane-bounded organelle	GO:0005488//binding	-	gi|47223154|emb|CAG11289.1|/2.91255e-27/unnamed protein product [Tetraodon nigroviridis]
Tsp_03112	61	206	12.19	41.17	GO:0044459//plasma membrane part;GO:0000267//cell fraction;GO:0043231//intracellular membrane-bounded organelle	GO:0004721//phosphoprotein phosphatase activity;GO:0005515//protein binding	GO:0044237//cellular metabolic process	gi|312085269|ref|XP_003144611.1|/3.23085e-26/phosphotyrosine protein phosphatase [Loa loa]
Tsp_03113	425	21	84.95	4.2	GO:0043205//fibril	-	-	gi|241174232|ref|XP_002410983.1|/1.62905e-42/microfibril-associated protein, putative [Ixodes scapularis]
Tsp_03114	1029	97	205.67	19.39	-	GO:0004738//pyruvate dehydrogenase activity	GO:0008152//metabolic process	gi|268553491|ref|XP_002634731.1|/2.00681e-76/Hypothetical protein CBG21051 [Caenorhabditis briggsae]
Tsp_03115	44	24	8.79	4.8	-	-	-	-
Tsp_03116	1793	220	358.38	43.97	-	GO:0016859//cis-trans isomerase activity;GO:0016788//hydrolase activity, acting on ester bonds;GO:0003676//nucleic acid binding	GO:0009790//embryo development;GO:0000737//DNA catabolic process, endonucleolytic;GO:0044267//cellular protein metabolic process;GO:0012501//programmed cell death	gi|170594273|ref|XP_001901888.1|/8.57416e-50/cyclophilin-type peptidyl-prolyl cis-trans isomerase-13, Bmcyp-13 [Brugia malayi]
Tsp_03121	10	8	2	1.6	GO:0016020//membrane	GO:0042625//ATPase activity, coupled to transmembrane movement of ions;GO:0046873//metal ion transmembrane transporter activity;GO:0000166//nucleotide binding	GO:0009987//cellular process;GO:0006816//calcium ion transport;GO:0008152//metabolic process	gi|170595409|ref|XP_001902371.1|/0/Membrane calcium atpase protein 3, isoform b [Brugia malayi]
Tsp_03126	0	11	0	2.2	-	GO:0046872//metal ion binding	GO:0044237//cellular metabolic process;GO:0009790//embryo development	gi|268532500|ref|XP_002631378.1|/2.92507e-50/C. briggsae CBR-CAL-2 protein [Caenorhabditis briggsae]
Tsp_03127	111	4	22.19	0.8	-	-	-	-
Tsp_03128	31	10	6.2	2	-	GO:0004672//protein kinase activity	-	gi|157427696|ref|NP_001098754.1|/6.88454e-47/mitogen-activated protein kinase 11 [Xenopus (Silurana) tropicalis]
Tsp_03129	0	4	0	0.8	-	-	-	-
Tsp_03132	261	33	52.17	6.6	GO:0005635//nuclear envelope;GO:0044444//cytoplasmic part	GO:0005488//binding	GO:0030178//negative regulation of Wnt receptor signaling pathway;GO:0016567//protein ubiquitination;GO:0009798//axis specification;GO:0031331;GO:0001738//morphogenesis of a polarized epithelium;GO:0048598//embryonic morphogenesis	gi|71043662|ref|NP_001016939.1|/2.63966e-80/prickle-like protein 1 [Xenopus (Silurana) tropicalis]
Tsp_03134	4	144	0.8	28.78	-	-	-	-
Tsp_03136	5001	608	999.58	121.52	-	-	-	-
Tsp_03137	8	188	1.6	37.58	GO:0016020//membrane	GO:0005488//binding;GO:0004620//phospholipase activity	-	gi|312065881|ref|XP_003136004.1|/5.66851e-65/phospholipase D [Loa loa]
Tsp_03139	8	151	1.6	30.18	GO:0044448//cell cortex part;GO:0032991//macromolecular complex;GO:0031224//intrinsic to membrane;GO:0044459//plasma membrane part	GO:0005488//binding	GO:0000278//mitotic cell cycle;GO:0006909//phagocytosis;GO:0007043//cell-cell junction assembly;GO:0033673//negative regulation of kinase activity;GO:0065008;GO:0002164//larval development;GO:0045165//cell fate commitment;GO:0045137//development of primar	gi|308470990|ref|XP_003097727.1|/1.57172e-83/CRE-PAR-6 protein [Caenorhabditis remanei]
Tsp_03140	32	106	6.4	21.19	GO:0044464//cell part	-	-	gi|264681541|ref|NP_766160.2|/7.53752e-110/rhomboid family member 2 [Mus musculus]
Tsp_03142	3	3	0.6	0.6	-	-	-	-
Tsp_03146	0	24	0	4.8	-	-	-	gi|268558192|ref|XP_002637086.1|/5.3109e-56/C. briggsae CBR-CRM-1 protein [Caenorhabditis briggsae]
Tsp_03148	7	5	1.4	1	-	-	-	-
Tsp_03151	6	27	1.2	5.4	-	-	-	gi|270009747|gb|EFA06195.1|/0/hypothetical protein TcasGA2_TC009044 [Tribolium castaneum]
Tsp_03152	218	755	43.57	150.91	-	-	-	-
Tsp_03153	16	29	3.2	5.8	-	-	-	gi|118090248|ref|XP_420605.2|/2.81184e-122/PREDICTED: similar to ankyrin repeat domain protein 17 [Gallus gallus]
Tsp_03154	8	55	1.6	10.99	GO:0043234//protein complex;GO:0044444//cytoplasmic part	GO:0016668//oxidoreductase activity, acting on a sulfur group of donors, NAD or NADP as acceptor	GO:0006544//glycine metabolic process;GO:0009060//aerobic respiration;GO:0009106//lipoate metabolic process	gi|260822388|ref|XP_002606584.1|/5.17651e-168/hypothetical protein BRAFLDRAFT_273055 [Branchiostoma floridae]
Tsp_03155	5	17	1	3.4	GO:0005768//endosome;GO:0016023//cytoplasmic membrane-bounded vesicle	-	GO:0007041//lysosomal transport	gi|312096144|ref|XP_003148579.1|/1.81894e-46/HGF-regulated tyrosine kinase substrate [Loa loa]
Tsp_03156	34	110	6.8	21.99	GO:0005815//microtubule organizing center;GO:0005902//microvillus;GO:0032421//stereocilium bundle	GO:0005488//binding	GO:0007626//locomotory behavior;GO:0060004//reflex;GO:0050954//sensory perception of mechanical stimulus;GO:0060122//inner ear receptor stereocilium organization;GO:0042471//ear morphogenesis	gi|308470294|ref|XP_003097381.1|/7.10311e-28/CRE-CDH-5 protein [Caenorhabditis remanei]
Tsp_03157	70	120	13.99	23.99	-	GO:0008233//peptidase activity	-	gi|308491274|ref|XP_003107828.1|/1.16147e-53/CRE-NAS-8 protein [Caenorhabditis remanei]
Tsp_03158	0	2	0	0.4	-	-	-	-
Tsp_03159	8	28	1.6	5.6	-	GO:0008233//peptidase activity	-	gi|273529742|gb|ACZ98149.1|/8.08334e-66/astacin protease precursor [Steinernema carpocapsae]
Tsp_03160	7	103	1.4	20.59	-	GO:0016740//transferase activity	-	gi|260783410|ref|XP_002586768.1|/1.42057e-75/hypothetical protein BRAFLDRAFT_265962 [Branchiostoma floridae]
Tsp_03161	1470	5751	293.82	1149.49	-	GO:0005488//binding	-	gi|2597972|emb|CAA04877.1|/1.08713e-118/RAL-1 protein [Litomosoides sigmodontis]
Tsp_03162	32	6	6.4	1.2	-	GO:0008415//acyltransferase activity	-	gi|270007855|gb|EFA04303.1|/9.45193e-48/hypothetical protein TcasGA2_TC014595 [Tribolium castaneum]
Tsp_03164	59	264	11.79	52.77	-	-	-	gi|308460138|ref|XP_003092376.1|/1.34852e-53/hypothetical protein CRE_05232 [Caenorhabditis remanei]
Tsp_03165	382	44	76.35	8.79	-	GO:0016787//hydrolase activity	-	gi|312086412|ref|XP_003145066.1|/2.31925e-22/hypothetical protein LOAG_09491 [Loa loa]
Tsp_03166	130	23	25.98	4.6	-	-	-	gi|312081344|ref|XP_003142988.1|/7.23364e-32/hypothetical protein LOAG_07407 [Loa loa]
Tsp_03167	3	11	0.6	2.2	-	-	-	gi|308492213|ref|XP_003108297.1|/3.36527e-71/CRE-QUI-1 protein [Caenorhabditis remanei]
Tsp_03168	12	4	2.4	0.8	-	-	-	-
Tsp_03169	2	10	0.4	2	-	-	-	-
Tsp_03171	143	188	28.58	37.58	-	-	-	gi|312080359|ref|XP_003142566.1|/3.22119e-49/hypothetical protein LOAG_06984 [Loa loa]
Tsp_03173	0	8	0	1.6	-	-	-	-
Tsp_03175	2	4	0.4	0.8	-	-	-	-
Tsp_03176	30	844	6	168.7	-	-	-	gi|312077473|ref|XP_003141319.1|/6.02929e-08/hypothetical protein LOAG_05734 [Loa loa]
Tsp_03177	1058	163	211.47	32.58	-	-	-	-
Tsp_03178	0	3	0	0.6	-	GO:0003824//catalytic activity	GO:0048519;GO:0007596//blood coagulation;GO:0009987//cellular process	gi|260802058|ref|XP_002595910.1|/5.6559e-10/hypothetical protein BRAFLDRAFT_98560 [Branchiostoma floridae]
Tsp_03179	23	8	4.6	1.6	-	-	-	gi|210076773|gb|ACJ06740.1|/9.1393e-117/secreted from muscle stage larvae 1 [Trichinella spiralis]
Tsp_03180	8316	1714	1662.17	342.59	-	-	-	-
Tsp_03181	3	4	0.6	0.8	GO:0015630//microtubule cytoskeleton;GO:0044446//intracellular organelle part	GO:0005488//binding	GO:0007049//cell cycle	gi|260807245|ref|XP_002598419.1|/1.81011e-29/hypothetical protein BRAFLDRAFT_123390 [Branchiostoma floridae]
Tsp_03182	83	73	16.59	14.59	-	GO:0003824//catalytic activity	-	gi|309361754|emb|CAP28956.2|/5.80027e-34/hypothetical protein CBG_09655 [Caenorhabditis briggsae AF16]
Tsp_03183	0	5	0	1	-	-	-	gi|291222596|ref|XP_002731306.1|/7.41196e-20/PREDICTED: coiled-coil domain containing 97-like [Saccoglossus kowalevskii]
Tsp_03184	48	68	9.59	13.59	GO:0044444//cytoplasmic part;GO:0015630//microtubule cytoskeleton	GO:0005488//binding	GO:0006458//'de novo' protein folding;GO:0048731;GO:0048869	gi|126329290|ref|XP_001370708.1|/7.45361e-16/PREDICTED: similar to cytoskeleton associated protein 1 [Monodelphis domestica]
Tsp_03185	13	4	2.6	0.8	-	-	-	gi|170582149|ref|XP_001896000.1|/3.94015e-29/hypothetical protein [Brugia malayi]
Tsp_03193	20	14	4	2.8	GO:0044424//intracellular part	GO:0005515//protein binding	GO:0016070//RNA metabolic process	gi|189230302|ref|NP_001121475.1|/1.20259e-157/UPF2 regulator of nonsense transcripts homolog [Xenopus (Silurana) tropicalis]
Tsp_03195	1009	31	201.67	6.2	-	-	-	-
Tsp_03196	69	8	13.79	1.6	GO:0005626//insoluble fraction;GO:0044444//cytoplasmic part;GO:0016020//membrane	GO:0017111//nucleoside-triphosphatase activity;GO:0032561;GO:0005515//protein binding	GO:0006810//transport;GO:0007264//small GTPase mediated signal transduction;GO:0009207	gi|13785146|emb|CAA72626.2|/3.71727e-65/rab4A-like protein [Trichinella pseudospiralis]
Tsp_03198	72	9	14.39	1.8	GO:0016020//membrane	-	GO:0009987//cellular process	gi|170055731|ref|XP_001863712.1|/7.70168e-46/neurexin [Culex quinquefasciatus]
Tsp_03199	32	53	6.4	10.59	-	-	-	gi|312084509|ref|XP_003144305.1|/5.04759e-90/TPR domain-containing protein [Loa loa]
Tsp_03202	69	13	13.79	2.6	GO:0005902//microvillus	-	GO:0050954//sensory perception of mechanical stimulus	gi|195996277|ref|XP_002108007.1|/2.59993e-13/hypothetical protein TRIADDRAFT_52050 [Trichoplax adhaerens]
Tsp_03207	0	2	0	0.4	-	-	-	gi|196007470|ref|XP_002113601.1|/8.98024e-16/hypothetical protein TRIADDRAFT_26650 [Trichoplax adhaerens]
Tsp_03208	28	13	5.6	2.6	-	GO:0016671//oxidoreductase activity, acting on a sulfur group of donors, disulfide as acceptor	GO:0008152//metabolic process	gi|311252883|ref|XP_003125318.1|/4.49653e-26/PREDICTED: protein yippee-like 5-like isoform 5 [Sus scrofa]
Tsp_03209	6	9	1.2	1.8	-	-	-	-
Tsp_03210	92	3	18.39	0.6	-	-	-	-
Tsp_03212	5	2	1	0.4	-	-	-	-
Tsp_03217	9	2	1.8	0.4	GO:0016461//unconventional myosin complex;GO:0005819//spindle;GO:0042995//cell projection	GO:0032028//myosin head/neck binding;GO:0046872//metal ion binding;GO:0016628//oxidoreductase activity, acting on the CH-CH group of donors, NAD or NADP as acceptor	GO:0000278//mitotic cell cycle;GO:0007017//microtubule-based process;GO:0009968//negative regulation of signal transduction;GO:0032412;GO:0051276//chromosome organization;GO:0009586//rhodopsin mediated phototransduction;GO:0006464//protein modification pr	gi|158302589|ref|XP_001687795.1|/7.308e-40/Anopheles gambiae str. PEST AGAP012844-PA [Anopheles gambiae str. PEST]
Tsp_03218	0	3	0	0.6	-	-	-	-
Tsp_03219	7	87	1.4	17.39	-	GO:0005488//binding;GO:0016705//oxidoreductase activity, acting on paired donors, with incorporation or reduction of molecular oxygen	GO:0033483;GO:0003007//heart morphogenesis;GO:0043392//negative regulation of DNA binding;GO:0006950//response to stress	gi|50540256|ref|NP_001002595.1|/1.833e-32/egl nine homolog 1 [Danio rerio]
Tsp_03220	228	33	45.57	6.6	GO:0044424//intracellular part	GO:0019904//protein domain specific binding	GO:0007169//transmembrane receptor protein tyrosine kinase signaling pathway;GO:0006959//humoral immune response;GO:0051056//regulation of small GTPase mediated signal transduction;GO:0000578//embryonic axis specification	gi|170030954|ref|XP_001843352.1|/7.71294e-15/grb2-associated binder [Culex quinquefasciatus]
Tsp_03222	2	5	0.4	1	-	-	-	-
Tsp_03223	128	73	25.58	14.59	-	-	-	gi|260797403|ref|XP_002593692.1|/3.13638e-12/hypothetical protein BRAFLDRAFT_251515 [Branchiostoma floridae]
Tsp_03225	46	4	9.19	0.8	-	-	-	-
Tsp_03226	35	30	7	6	GO:0043231//intracellular membrane-bounded organelle;GO:0043234//protein complex	GO:0005515//protein binding;GO:0004674//protein serine/threonine kinase activity	GO:0006357//regulation of transcription from RNA polymerase II promoter;GO:0051091//positive regulation of transcription factor activity;GO:0007610//behavior;GO:0050767//regulation of neurogenesis;GO:0006468//protein phosphorylation;GO:0048858//cell proje	gi|195172554|ref|XP_002027062.1|/4.09193e-88/GL18141 [Drosophila persimilis]
Tsp_03228	3	20	0.6	4	-	-	-	-
Tsp_03229	130	4	25.98	0.8	-	-	-	gi|308512541|ref|XP_003118453.1|/3.07908e-10/hypothetical protein CRE_00352 [Caenorhabditis remanei]
Tsp_03230	67	8	13.39	1.6	-	GO:0030528//transcription regulator activity;GO:0005488//binding;GO:0004872//receptor activity	GO:0006351//transcription, DNA-dependent	gi|28628006|gb|AAO18151.1|/9.47793e-27/USP-RXR [Lithobius forficatus]
Tsp_03231	51	7	10.19	1.4	GO:0031090//organelle membrane;GO:0043229//intracellular organelle;GO:0044444//cytoplasmic part	GO:0005488//binding	GO:0008202//steroid metabolic process;GO:0044237//cellular metabolic process;GO:0009889//regulation of biosynthetic process;GO:0050896//response to stimulus;GO:0019216//regulation of lipid metabolic process;GO:0044281//small molecule metabolic process	gi|309356367|emb|CAP37290.2|/2.42201e-57/CBR-SCP-1 protein [Caenorhabditis briggsae AF16]
Tsp_03232	6	5	1.2	1	GO:0043229//intracellular organelle;GO:0043005//neuron projection	GO:0005515//protein binding	GO:0016192//vesicle-mediated transport;GO:0015031//protein transport;GO:0051649//establishment of localization in cell	gi|170593125|ref|XP_001901315.1|/1.3073e-61/Sec8 exocyst complex component specific domain containing protein [Brugia malayi]
Tsp_03233	0	4	0	0.8	GO:0044464//cell part	GO:0046914//transition metal ion binding	-	gi|171473955|gb|ACB47093.1|/1.16508e-15/SJCHGC02769 protein [Schistosoma japonicum]
Tsp_03236	2	2	0.4	0.4	-	-	GO:0002165//instar larval or pupal development	gi|241136053|ref|XP_002404688.1|/4.53958e-48/adenosine A3 receptor, putative [Ixodes scapularis]
Tsp_03237	75	318	14.99	63.56	GO:0044424//intracellular part;GO:0016020//membrane;GO:0044421//extracellular region part	GO:0070011	GO:0031638//zymogen activation;GO:0009725//response to hormone stimulus;GO:0006954//inflammatory response;GO:0072376;GO:0030195//negative regulation of blood coagulation	gi|260830856|ref|XP_002610376.1|/1.74548e-30/hypothetical protein BRAFLDRAFT_277744 [Branchiostoma floridae]
Tsp_03239	27	19	5.4	3.8	GO:0016021//integral to membrane;GO:0000323//lytic vacuole;GO:0012505//endomembrane system	GO:0004872//receptor activity;GO:0005488//binding	GO:0008202//steroid metabolic process;GO:0050896//response to stimulus;GO:0030301//cholesterol transport;GO:0055092//sterol homeostasis;GO:0044248//cellular catabolic process	gi|241647497|ref|XP_002411148.1|/1.26302e-133/Niemann-Pick type C1 domain-containing protein, putative [Ixodes scapularis]
Tsp_03240	27	8	5.4	1.6	-	-	-	-
Tsp_03247	292	137	58.36	27.38	-	-	-	gi|66515345|ref|XP_624761.1|/2.12794e-12/PREDICTED: similar to COP9 constitutive photomorphogenic homolog subunit 3 [Apis mellifera]
Tsp_03248	2	23	0.4	4.6	-	-	-	gi|156385278|ref|XP_001633558.1|/2.77312e-28/predicted protein [Nematostella vectensis]
Tsp_03249	26	412	5.2	82.35	-	-	-	gi|170580463|ref|XP_001895274.1|/5.472e-35/Thyroglobulin type-1 repeat family protein [Brugia malayi]
Tsp_03251	111	24	22.19	4.8	-	-	-	-
Tsp_03252	0	18	0	3.6	-	-	-	-
Tsp_03253	27	6	5.4	1.2	-	-	-	-
Tsp_03254	9	2	1.8	0.4	-	-	-	-
Tsp_03255	25	73	5	14.59	-	-	-	gi|308511841|ref|XP_003118103.1|/2.75033e-18/CRE-DHS-27 protein [Caenorhabditis remanei]
Tsp_03257	2	80	0.4	15.99	-	-	-	-
Tsp_03258	71	17	14.19	3.4	-	-	-	gi|270001688|gb|EEZ98135.1|/1.24455e-17/hypothetical protein TcasGA2_TC000560 [Tribolium castaneum]
Tsp_03259	2460	113	491.69	22.59	GO:0030529//ribonucleoprotein complex	GO:0005198//structural molecule activity	GO:0010467//gene expression	gi|22758880|gb|AAN05599.1|/7.56389e-30/ribosomal protein S11 [Argopecten irradians]
Tsp_03263	12	13	2.4	2.6	GO:0043231//intracellular membrane-bounded organelle;GO:0031410//cytoplasmic vesicle;GO:0031090//organelle membrane	GO:0046915//transition metal ion transmembrane transporter activity	GO:0006829//zinc ion transport	gi|307194730|gb|EFN76966.1|/3.43091e-43/Zinc transporter 2 [Harpegnathos saltator]
Tsp_03264	34	2	6.8	0.4	-	-	-	gi|239793006|dbj|BAH72771.1|/6.2452e-11/ACYPI002071 [Acyrthosiphon pisum]
Tsp_03265	26	11	5.2	2.2	-	-	-	gi|110773933|ref|XP_624667.2|/3.78019e-12/PREDICTED: similar to CG9356-PA, isoform A [Apis mellifera]
Tsp_03266	107	591	21.39	118.13	-	-	GO:0006810//transport	gi|270014679|gb|EFA11127.1|/3.83174e-72/hypothetical protein TcasGA2_TC004728 [Tribolium castaneum]
Tsp_03267	4	219	0.8	43.77	-	-	-	-
Tsp_03268	0	4	0	0.8	GO:0044464//cell part	-	GO:0006810//transport	gi|312087833|ref|XP_003145626.1|/3.22728e-42/major facilitator superfamily transporter [Loa loa]
Tsp_03269	638	18	127.52	3.6	-	-	-	-
Tsp_03271	35	10	7	2	GO:0030141//stored secretory granule;GO:0044459//plasma membrane part;GO:0016021//integral to membrane	-	GO:0022403;GO:0001932//regulation of protein phosphorylation;GO:0031324//negative regulation of cellular metabolic process;GO:0007243//intracellular protein kinase cascade;GO:0055074//calcium ion homeostasis;GO:0016043//cellular component organization;GO:	gi|116874784|emb|CAL33865.1|/7.31287e-101/caveolin-1 [Trichinella spiralis]
Tsp_03272	3	78	0.6	15.59	GO:0016021//integral to membrane;GO:0008021//synaptic vesicle;GO:0042995//cell projection	GO:0005275//amine transmembrane transporter activity	GO:0015893//drug transport;GO:0050804//regulation of synaptic transmission;GO:0002164//larval development;GO:0043050//pharyngeal pumping;GO:0006836//neurotransmitter transport;GO:0006936//muscle contraction	gi|170585872|ref|XP_001897706.1|/1.06055e-107/vesicular acetylcholine transporter unc-17 [Brugia malayi]
Tsp_03273	368	45	73.55	8.99	-	-	-	-
Tsp_03274	94	208	18.79	41.57	-	GO:0005198//structural molecule activity	-	gi|13633934|sp|Q9N361.1|RT25_CAEEL/3.14158e-31/RecName: Full=Probable 28S ribosomal protein S25, mitochondrial; Short=MRP-S25; Short=S25mt
Tsp_03275	9	90	1.8	17.99	-	-	-	gi|308449182|ref|XP_003087882.1|/8.83545e-34/hypothetical protein CRE_22743 [Caenorhabditis remanei]
Tsp_03276	33	6	6.6	1.2	-	-	-	gi|260827242|ref|XP_002608574.1|/2.86804e-13/hypothetical protein BRAFLDRAFT_128818 [Branchiostoma floridae]
Tsp_03277	378	26	75.55	5.2	-	-	-	gi|270004857|gb|EFA01305.1|/5.95332e-49/scabrous [Tribolium castaneum]
Tsp_03278	11	18	2.2	3.6	-	-	-	gi|156551686|ref|XP_001601735.1|/1.9629e-33/PREDICTED: similar to papilin [Nasonia vitripennis]
Tsp_03281	20	6	4	1.2	-	-	-	-
Tsp_03284	13	200	2.6	39.98	-	-	-	gi|196014528|ref|XP_002117123.1|/3.52154e-10/hypothetical protein TRIADDRAFT_61093 [Trichoplax adhaerens]
Tsp_03285	303	4	60.56	0.8	-	GO:0005488//binding	GO:0001667//ameboidal cell migration;GO:0040001//establishment of mitotic spindle localization	gi|170586890|ref|XP_001898212.1|/2.48391e-94/Protein kinase domain containing protein [Brugia malayi]
Tsp_03286	19	58	3.8	11.59	-	-	-	-
Tsp_03287	25	54	5	10.79	GO:0044464//cell part	GO:0003824//catalytic activity	GO:0055086//nucleobase, nucleoside and nucleotide metabolic process	gi|47934208|gb|AAT39739.1|/3.95935e-132/adenosine deaminase [Trichinella spiralis]
Tsp_03288	39	76	7.8	15.19	-	-	-	gi|312082003|ref|XP_003143264.1|/1.64373e-149/SEC-15 protein [Loa loa]
Tsp_03289	14	33	2.8	6.6	GO:0044464//cell part	GO:0046872//metal ion binding	-	gi|170586410|ref|XP_001897972.1|/1.50394e-12/YY1-associated factor 2 [Brugia malayi]
Tsp_03291	61	128	12.19	25.58	-	-	-	-
Tsp_03292	115	3	22.99	0.6	-	GO:0016740//transferase activity	-	gi|307202836|gb|EFN82096.1|/1.77368e-53/Fringe glycosyltransferase [Harpegnathos saltator]
Tsp_03294	127	128	25.38	25.58	-	-	-	gi|312087279|ref|XP_003145409.1|/6.89495e-07/hypothetical protein LOAG_09834 [Loa loa]
Tsp_03295	25	268	5	53.57	-	GO:0003676//nucleic acid binding	-	gi|268558150|ref|XP_002637065.1|/2.82519e-26/Hypothetical protein CBG09562 [Caenorhabditis briggsae]
Tsp_03296	302	102	60.36	20.39	-	-	-	-
Tsp_03297	2	35	0.4	7	GO:0005667//transcription factor complex;GO:0005819//spindle	GO:0004674//protein serine/threonine kinase activity;GO:0030528//transcription regulator activity;GO:0003678//DNA helicase activity;GO:0042623//ATPase activity, coupled;GO:0005515//protein binding	GO:0006915//apoptosis;GO:0006357//regulation of transcription from RNA polymerase II promoter;GO:0022010//central nervous system myelination;GO:0043009//chordate embryonic development;GO:0043062//extracellular structure organization;GO:0045935;GO:0001503/	gi|260830571|ref|XP_002610234.1|/0/hypothetical protein BRAFLDRAFT_286830 [Branchiostoma floridae]
Tsp_03298	30	13	6	2.6	-	-	-	gi|66564899|ref|XP_623868.1|/2.00314e-15/PREDICTED: similar to Transcription initiation factor IIF subunit beta (ATP-dependent helicase TfIIF-beta) (TFIIF-beta) isoform 1 [Apis mellifera]
Tsp_03299	243	352	48.57	70.36	-	GO:0005488//binding	-	gi|119904176|ref|XP_586580.3|/1.35882e-56/PREDICTED: TBC1 domain family, member 5-like [Bos taurus]
Tsp_03300	135	31	26.98	6.2	-	-	-	-
Tsp_03301	22	2	4.4	0.4	-	-	-	-
Tsp_03302	8	116	1.6	23.19	-	-	-	gi|241836192|ref|XP_002415091.1|/1.42928e-77/pre-mRNA splicing factor Syf1, putative [Ixodes scapularis]
Tsp_03303	0	5	0	1	-	-	-	-
Tsp_03304	41	113	8.19	22.59	-	GO:0005083//small GTPase regulator activity	GO:0007264//small GTPase mediated signal transduction	gi|170587444|ref|XP_001898486.1|/1.50271e-38/Guanine nucleotide exchange factor for Ras-like GTPases; N-terminal motif family protein [Brugia malayi]
Tsp_03306	23	123	4.6	24.58	-	GO:0016787//hydrolase activity	-	gi|158261501|dbj|BAF82928.1|/4.66786e-56/unnamed protein product [Homo sapiens]
Tsp_03307	120	708	23.99	141.51	-	-	-	gi|91078314|ref|XP_972745.1|/2.98408e-06/PREDICTED: similar to ribosomal protein L28e [Tribolium castaneum]
Tsp_03309	5	16	1	3.2	GO:0043231//intracellular membrane-bounded organelle	GO:0003676//nucleic acid binding	GO:0030036//actin cytoskeleton organization;GO:0040025//vulval development;GO:0040009//regulation of growth rate;GO:0006897//endocytosis;GO:0002009//morphogenesis of an epithelium;GO:0009790//embryo development	gi|307175153|gb|EFN65255.1|/3.5006e-19/hypothetical protein EAG_09775 [Camponotus floridanus]
Tsp_03312	1051	867	210.07	173.29	GO:0043234//protein complex;GO:0042598//vesicular fraction;GO:0031227//intrinsic to endoplasmic reticulum membrane;GO:0048770	GO:0004869//cysteine-type endopeptidase inhibitor activity;GO:0046872//metal ion binding;GO:0032559;GO:0017111//nucleoside-triphosphatase activity;GO:0043021//ribonucleoprotein binding;GO:0019899//enzyme binding	GO:0007179//transforming growth factor beta receptor signaling pathway;GO:0010466//negative regulation of peptidase activity;GO:0001775//cell activation;GO:0032989;GO:0006887//exocytosis;GO:0009790//embryo development;GO:0016567//protein ubiquitination;GO	gi|216807499|gb|AAK85149.2|/0/heat shock protein 70 [Trichinella spiralis]
Tsp_03313	103	3	20.59	0.6	GO:0005829//cytosol	-	GO:0051179//localization	gi|72166355|ref|XP_786360.1|/4.35683e-31/PREDICTED: similar to MGC84763 protein [Strongylocentrotus purpuratus]
Tsp_03314	6	2	1.2	0.4	-	-	-	-
Tsp_03315	0	4	0	0.8	-	-	GO:0044260;GO:0044238//primary metabolic process	gi|66552161|ref|XP_625147.1|/5.63499e-87/PREDICTED: similar to Probable phenylalanyl-tRNA synthetase alpha chain (Phenylalanine--tRNA ligase alpha chain) (PheRS) [Apis mellifera]
Tsp_03317	0	3	0	0.6	-	GO:0016879//ligase activity, forming carbon-nitrogen bonds	GO:0006464//protein modification process	gi|170586806|ref|XP_001898170.1|/4.60901e-69/Ubiquitin-conjugating enzyme family protein [Brugia malayi]
Tsp_03319	0	36	0	7.2	-	-	-	gi|71842203|gb|AAZ43254.1|/2.5235e-103/GM2 activator protein [Trichinella spiralis]
Tsp_03322	0	4	0	0.8	-	-	-	-
Tsp_03323	128	21	25.58	4.2	-	-	-	gi|193659604|ref|XP_001952720.1|/5.51355e-48/PREDICTED: similar to KRAB-A domain containing 2 [Acyrthosiphon pisum]
Tsp_03324	27	7	5.4	1.4	-	-	-	gi|312072408|ref|XP_003139052.1|/2.60135e-18/hypothetical protein LOAG_03467 [Loa loa]
Tsp_03328	0	72	0	14.39	-	-	-	-
Tsp_03329	48	417	9.59	83.35	-	-	-	gi|194859710|ref|XP_001969435.1|/9.96393e-115/GG23959 [Drosophila erecta]
Tsp_03330	0	16	0	3.2	-	-	-	-
Tsp_03331	92	36	18.39	7.2	GO:0016020//membrane;GO:0005576//extracellular region	GO:0008238//exopeptidase activity;GO:0005515//protein binding;GO:0046872//metal ion binding	GO:0003081//regulation of systemic arterial blood pressure by renin-angiotensin;GO:0006518//peptide metabolic process;GO:0048513//organ development;GO:0051179//localization;GO:0009056//catabolic process;GO:0050789//regulation of biological process;GO:0002	gi|145279215|ref|NP_001077410.1|/0/angiotensin-converting enzyme isoform 2 [Sus scrofa]
Tsp_03336	0	8	0	1.6	-	-	-	-
Tsp_03337	45	4	8.99	0.8	GO:0016020//membrane;GO:0045202//synapse	GO:0005230//extracellular ligand-gated ion channel activity;GO:0004888//transmembrane receptor activity	GO:0009790//embryo development;GO:0006937//regulation of muscle contraction;GO:0030001//metal ion transport;GO:0007588//excretion	gi|71998246|ref|NP_001022438.1|/4.3758e-25/Ligand-Gated ion Channel family member (lgc-35) [Caenorhabditis elegans]
Tsp_03338	6	8	1.2	1.6	-	-	GO:0009790//embryo development;GO:0006810//transport;GO:0009987//cellular process;GO:0002164//larval development	gi|268571189|ref|XP_002640962.1|/3.87101e-58/Hypothetical protein CBG11705 [Caenorhabditis briggsae]
Tsp_03339	106	35	21.19	7	GO:0044444//cytoplasmic part	GO:0005488//binding	GO:0048858//cell projection morphogenesis;GO:0006915//apoptosis;GO:0030041//actin filament polymerization;GO:0071845	gi|73968580|ref|XP_531652.2|/2.10854e-22/PREDICTED: similar to advillin [Canis familiaris]
Tsp_03341	427	10	85.35	2	-	-	-	-
Tsp_03342	6	18	1.2	3.6	-	GO:0005515//protein binding	-	gi|312073554|ref|XP_003139572.1|/1.74925e-29/TPR Domain containing protein [Loa loa]
Tsp_03343	9	264	1.8	52.77	-	-	-	-
Tsp_03344	2	18	0.4	3.6	-	-	-	gi|308477533|ref|XP_003100980.1|/4.23309e-09/hypothetical protein CRE_16894 [Caenorhabditis remanei]
Tsp_03346	5	2	1	0.4	GO:0043231//intracellular membrane-bounded organelle	GO:0016491//oxidoreductase activity	GO:0007592//protein-based cuticle development;GO:0035264//multicellular organism growth;GO:0009653//anatomical structure morphogenesis	gi|308497208|ref|XP_003110791.1|/5.91201e-73/CRE-DPY-18 protein [Caenorhabditis remanei]
Tsp_03347	0	20	0	4	-	GO:0005488//binding;GO:0016491//oxidoreductase activity	-	gi|312092237|ref|XP_003147267.1|/4.08089e-06/hypothetical protein LOAG_11701 [Loa loa]
Tsp_03348	372	14	74.35	2.8	GO:0043231//intracellular membrane-bounded organelle	GO:0005488//binding;GO:0016491//oxidoreductase activity	-	gi|17541712|ref|NP_502317.1|/8.94565e-66/Proline HYdroxylase family member (phy-2) [Caenorhabditis elegans]
Tsp_03349	4	105	0.8	20.99	GO:0042598//vesicular fraction;GO:0044444//cytoplasmic part	GO:0005488//binding;GO:0022892	GO:0048193//Golgi vesicle transport;GO:0016044//cellular membrane organization;GO:0015031//protein transport	gi|157107343|ref|XP_001649736.1|/3.0778e-101/vesicle docking protein P115 [Aedes aegypti]
Tsp_03350	8	2	1.6	0.4	-	-	-	gi|241147055|ref|XP_002405238.1|/1.01931e-16/oligopeptidase, putative [Ixodes scapularis]
Tsp_03351	86	2	17.19	0.4	GO:0005622//intracellular	GO:0003824//catalytic activity	GO:0000956//nuclear-transcribed mRNA catabolic process	gi|260786342|ref|XP_002588217.1|/1.31232e-40/hypothetical protein BRAFLDRAFT_118897 [Branchiostoma floridae]
Tsp_03354	99	18	19.79	3.6	-	GO:0005488//binding	-	gi|32566776|ref|NP_505173.2|/1.56724e-59/hypothetical protein F52E1.13 [Caenorhabditis elegans]
Tsp_03355	40	8	8	1.6	GO:0043231//intracellular membrane-bounded organelle	GO:0046915//transition metal ion transmembrane transporter activity	GO:0006829//zinc ion transport	gi|291234468|ref|XP_002737170.1|/4.31393e-53/PREDICTED: solute carrier family 30 (zinc transporter), member 6-like [Saccoglossus kowalevskii]
Tsp_03357	2	3	0.4	0.6	-	-	-	-
Tsp_03363	0	15	0	3	-	-	-	-
Tsp_03367	0	65	0	12.99	-	-	-	gi|268553117|ref|XP_002634542.1|/3.40155e-09/Hypothetical protein CBG08339 [Caenorhabditis briggsae]
Tsp_03368	14	27	2.8	5.4	GO:0044464//cell part	GO:0016491//oxidoreductase activity	-	gi|45383856|ref|NP_989456.1|/2.11028e-25/sulfhydryl oxidase 1 precursor [Gallus gallus]
Tsp_03372	52	431	10.39	86.15	GO:0044464//cell part	-	GO:0006810//transport;GO:0009987//cellular process	gi|308488003|ref|XP_003106196.1|/2.01822e-43/CRE-HKE-4.2 protein [Caenorhabditis remanei]
Tsp_03373	0	30	0	6	GO:0031224//intrinsic to membrane;GO:0005924//cell-substrate adherens junction	GO:0004872//receptor activity;GO:0005515//protein binding	GO:0007411//axon guidance;GO:0009584//detection of visible light	gi|289740871|gb|ADD19183.1|/8.67157e-13/syndecan [Glossina morsitans morsitans]
Tsp_03377	121	88	24.18	17.59	GO:0016020//membrane	-	-	gi|170593707|ref|XP_001901605.1|/1.62938e-74/TDE2 protein [Brugia malayi]
Tsp_03378	0	14	0	2.8	-	-	GO:0009612//response to mechanical stimulus;GO:0006970//response to osmotic stress;GO:0007186//G-protein coupled receptor protein signaling pathway;GO:0050795//regulation of behavior	gi|902367|gb|AAA74035.1|/1.46714e-16/CV-FLP-1A [Caenorhabditis remanei]
Tsp_03379	15	336	3	67.16	-	-	-	gi|47209947|emb|CAF89955.1|/7.80804e-06/unnamed protein product [Tetraodon nigroviridis]
Tsp_03380	28	154	5.6	30.78	GO:0016020//membrane	-	GO:0032502//developmental process	gi|157108993|ref|XP_001650474.1|/1.31679e-43/aspartyl/asparaginyl beta-hydroxylase [Aedes aegypti]
Tsp_03382	3359	40	671.38	8	GO:0043229//intracellular organelle	-	-	gi|241096187|ref|XP_002409548.1|/1.37503e-15/Mid1-interacting protein, putative [Ixodes scapularis]
Tsp_03383	67	517	13.39	103.34	-	-	-	gi|198459326|ref|XP_001361340.2|/4.96746e-72/GA20590 [Drosophila pseudoobscura pseudoobscura]
Tsp_03384	60	15	11.99	3	GO:0043231//intracellular membrane-bounded organelle	-	GO:0006406//mRNA export from nucleus;GO:0031124//mRNA 3'-end processing;GO:0046831//regulation of RNA export from nucleus	gi|198425225|ref|XP_002128560.1|/2.35367e-29/PREDICTED: similar to zinc finger CCCH-type containing 3 [Ciona intestinalis]
Tsp_03385	3094	2	618.42	0.4	-	-	-	gi|149535422|ref|XP_001507272.1|/2.79375e-29/PREDICTED: similar to dehydrodolichyl diphosphate synthase, partial [Ornithorhynchus anatinus]
Tsp_03386	46	46	9.19	9.19	-	-	-	-
Tsp_03387	9	3	1.8	0.6	-	-	-	gi|66542402|ref|XP_393031.2|/5.9573e-40/PREDICTED: similar to CG3860-PA isoform 1 [Apis mellifera]
Tsp_03388	159	425	31.78	84.95	GO:0030529//ribonucleoprotein complex	GO:0005198//structural molecule activity	GO:0010467//gene expression	gi|22758848|gb|AAN05584.1|/7.94507e-41/ribosomal protein L30 [Argopecten irradians]
Tsp_03389	13	4	2.6	0.8	-	-	-	-
Tsp_03390	26	13	5.2	2.6	-	-	-	gi|311244185|ref|XP_003121351.1|/2.67199e-59/PREDICTED: ras-related GTP-binding protein D-like [Sus scrofa]
Tsp_03391	22	23	4.4	4.6	-	-	-	gi|307166100|gb|EFN60352.1|/1.50263e-41/Angiomotin [Camponotus floridanus]
Tsp_03392	352	82	70.36	16.39	-	GO:0005488//binding;GO:0016787//hydrolase activity	-	gi|195132785|ref|XP_002010823.1|/2.71435e-159/GI21752 [Drosophila mojavensis]
Tsp_03393	45	9	8.99	1.8	-	-	-	-
Tsp_03395	54	17	10.79	3.4	-	-	-	gi|170588077|ref|XP_001898800.1|/4.58833e-130/SD01790p [Brugia malayi]
Tsp_03396	102	27	20.39	5.4	-	-	-	gi|17550208|ref|NP_510689.1|/2.23623e-32/hypothetical protein C06G1.1 [Caenorhabditis elegans]
Tsp_03397	0	44	0	8.79	-	GO:0005488//binding	-	gi|241651037|ref|XP_002411261.1|/1.01129e-17/UBX domain-containing protein, putative [Ixodes scapularis]
Tsp_03398	27	3	5.4	0.6	-	-	-	gi|91076512|ref|XP_973316.1|/7.02637e-17/PREDICTED: similar to CG9849 CG9849-PA [Tribolium castaneum]
Tsp_03399	9	295	1.8	58.96	-	-	-	-
Tsp_03400	135	10	26.98	2	-	-	-	gi|149412787|ref|XP_001509129.1|/1.68853e-11/PREDICTED: hypothetical protein [Ornithorhynchus anatinus]
Tsp_03401	122	68	24.38	13.59	-	GO:0004620//phospholipase activity;GO:0032561	GO:0016192//vesicle-mediated transport;GO:0035556//intracellular signal transduction;GO:0019094//pole plasm mRNA localization;GO:0048592//eye morphogenesis;GO:0007017//microtubule-based process	gi|189233646|ref|XP_972453.2|/7.1484e-55/PREDICTED: similar to rab6 [Tribolium castaneum]
Tsp_03402	54	7	10.79	1.4	-	-	-	-
Tsp_03405	51	2	10.19	0.4	-	-	-	-
Tsp_03410	0	11	0	2.2	-	-	-	gi|312067504|ref|XP_003136774.1|/2.04381e-18/hypothetical protein LOAG_01186 [Loa loa]
Tsp_03412	22	2	4.4	0.4	-	-	-	gi|170593717|ref|XP_001901610.1|/1.13203e-11/hypothetical protein Bm1_50710 [Brugia malayi]
Tsp_03413	40	521	8	104.14	-	-	-	gi|239799403|dbj|BAH70624.1|/5.5288e-12/ACYPI007189 [Acyrthosiphon pisum]
Tsp_03414	26	6	5.2	1.2	-	-	-	gi|225710888|gb|ACO11290.1|/7.27893e-27/UPF0326 protein FAM152A [Caligus rogercresseyi]
Tsp_03415	22	7	4.4	1.4	GO:0042995//cell projection;GO:0044424//intracellular part	-	GO:0040011//locomotion;GO:0007186//G-protein coupled receptor protein signaling pathway;GO:0050795//regulation of behavior	gi|242019109|ref|XP_002430008.1|/5.39368e-63/Regulator of G-protein signaling, putative [Pediculus humanus corporis]
Tsp_03416	64	57	12.79	11.39	-	-	-	-
Tsp_03417	45	9	8.99	1.8	-	GO:0030234//enzyme regulator activity	GO:0051345//positive regulation of hydrolase activity	gi|211908636|gb|ACJ12615.1|/1.04257e-15/neuroendocrine protein 7B2 precursor [Dermacentor variabilis]
Tsp_03418	112	5	22.39	1	-	-	-	gi|195113271|ref|XP_002001191.1|/1.80139e-23/GI10648 [Drosophila mojavensis]
Tsp_03419	47	537	9.39	107.33	GO:0016604//nuclear body	GO:0003723//RNA binding	GO:0012501//programmed cell death;GO:0000380//alternative nuclear mRNA splicing, via spliceosome	gi|291237648|ref|XP_002738750.1|/3.38564e-43/PREDICTED: CG4119-like [Saccoglossus kowalevskii]
Tsp_03420	28	443	5.6	88.55	GO:0031981//nuclear lumen	GO:0004866//endopeptidase inhibitor activity;GO:0019899//enzyme binding	GO:0010466//negative regulation of peptidase activity	gi|18250720|emb|CAD20980.1|/6.37671e-15/cystatin [Lepidoglyphus destructor]
Tsp_03423	158	87	31.58	17.39	GO:0043231//intracellular membrane-bounded organelle;GO:0015934//large ribosomal subunit	GO:0003723//RNA binding	GO:0006412//translation;GO:0019080;GO:0031016//pancreas development;GO:0042254//ribosome biogenesis	gi|291233933|ref|XP_002736904.1|/7.44683e-44/PREDICTED: 60S ribosomal protein L5-like [Saccoglossus kowalevskii]
Tsp_03427	18	348	3.6	69.56	GO:0031981//nuclear lumen	GO:0005488//binding	-	gi|55741772|ref|NP_001006959.1|/2.81619e-97/protein SDA1 homolog [Rattus norvegicus]
Tsp_03428	2	3	0.4	0.6	-	-	-	gi|268531500|ref|XP_002630876.1|/9.59592e-23/Hypothetical protein CBG02594 [Caenorhabditis briggsae]
Tsp_03429	72	342	14.39	68.36	GO:0044464//cell part	GO:0016740//transferase activity	-	gi|301784977|ref|XP_002927903.1|/4.25415e-22/PREDICTED: lysocardiolipin acyltransferase 1-like [Ailuropoda melanoleuca]
Tsp_03430	11	3	2.2	0.6	-	GO:0046914//transition metal ion binding	-	gi|189236568|ref|XP_975609.2|/1.81644e-33/PREDICTED: similar to CG11138 CG11138-PC [Tribolium castaneum]
Tsp_03431	50	2	9.99	0.4	-	-	-	gi|308476452|ref|XP_003100442.1|/8.71001e-06/hypothetical protein CRE_18031 [Caenorhabditis remanei]
Tsp_03432	67	21	13.39	4.2	GO:0044464//cell part	GO:0005488//binding	GO:0009987//cellular process	gi|312084776|ref|XP_003144412.1|/8.06039e-25/hypothetical protein LOAG_08833 [Loa loa]
Tsp_03433	2	3	0.4	0.6	GO:0044464//cell part	GO:0017111//nucleoside-triphosphatase activity;GO:0000166//nucleotide binding	GO:0009987//cellular process;GO:0008152//metabolic process	gi|268559584|ref|XP_002637783.1|/3.05368e-42/C. briggsae CBR-PMP-3 protein [Caenorhabditis briggsae]
Tsp_03434	0	2	0	0.4	-	-	-	-
Tsp_03435	11	2	2.2	0.4	-	-	-	-
Tsp_03436	671	14	134.12	2.8	GO:0030130//clathrin coat of trans-Golgi network vesicle;GO:0030128//clathrin coat of endocytic vesicle	GO:0005515//protein binding;GO:0022892	GO:0009653//anatomical structure morphogenesis;GO:0006901//vesicle coating;GO:0002164//larval development;GO:0015031//protein transport;GO:0007173//epidermal growth factor receptor signaling pathway;GO:0009790//embryo development;GO:0050688//regulation of	gi|17551440|ref|NP_508767.1|/9.37265e-64/AdaPtin, Small chain (clathrin associated complex) family member (aps-2) [Caenorhabditis elegans]
Tsp_03437	0	114	0	22.79	-	-	-	gi|198436833|ref|XP_002127744.1|/4.64994e-09/PREDICTED: similar to Os01g0919500 isoform 2 [Ciona intestinalis]
Tsp_03438	18	12	3.6	2.4	-	-	-	gi|189083707|ref|NP_001121108.1|/1.85465e-10/nudix-type motif 13 [Rattus norvegicus]
Tsp_03439	12	83	2.4	16.59	-	-	-	gi|292610379|ref|XP_002660721.1|/1.27193e-10/PREDICTED: general transcription factor 3C polypeptide 1-like [Danio rerio]
Tsp_03440	0	110	0	21.99	-	-	-	-
Tsp_03441	447	9	89.34	1.8	GO:0031227//intrinsic to endoplasmic reticulum membrane;GO:0042598//vesicular fraction	GO:0015119	GO:0002262//myeloid cell homeostasis;GO:0033500//carbohydrate homeostasis;GO:0006639//acylglycerol metabolic process;GO:0001818//negative regulation of cytokine production;GO:0006073//cellular glucan metabolic process;GO:0009791//post-embryonic developmen	gi|47213520|emb|CAF96063.1|/5.87755e-31/unnamed protein product [Tetraodon nigroviridis]
Tsp_03442	145	22	28.98	4.4	GO:0044464//cell part	-	-	gi|307172340|gb|EFN63828.1|/3.94271e-73/Erlin-1 [Camponotus floridanus]
Tsp_03443	10	67	2	13.39	-	-	-	-
Tsp_03447	289	593	57.76	118.53	-	-	-	gi|241122398|ref|XP_002403549.1|/2.16407e-26/conserved hypothetical protein [Ixodes scapularis]
Tsp_03448	1826	60	364.97	11.99	-	GO:0005488//binding	GO:0043161//proteasomal ubiquitin-dependent protein catabolic process;GO:0051320;GO:0007050//cell cycle arrest;GO:0016070//RNA metabolic process;GO:0051439//regulation of ubiquitin-protein ligase activity involved in mitotic cell cycle;GO:0006520//cellula	gi|308323987|gb|ADO29129.1|/4.50451e-94/26S proteasome non-ATPase regulatory subunit 6 [Ictalurus punctatus]
Tsp_03456	2	14	0.4	2.8	-	-	-	-
Tsp_03457	293	24	58.56	4.8	GO:0044444//cytoplasmic part	GO:0005102//receptor binding;GO:0019899//enzyme binding	GO:0050896//response to stimulus;GO:0006796//phosphate metabolic process;GO:0023052//signaling	gi|157823763|ref|NP_001103138.1|/2.26892e-58/toll-interacting protein [Rattus norvegicus]
Tsp_03458	57	435	11.39	86.95	GO:0005626//insoluble fraction;GO:0043231//intracellular membrane-bounded organelle;GO:0031501//mannosyltransferase complex;GO:0031090//organelle membrane	GO:0048029//monosaccharide binding;GO:0000030//mannosyltransferase activity	GO:0006013//mannose metabolic process;GO:0016093;GO:0006497//protein lipidation;GO:0006493//protein O-linked glycosylation;GO:0006487//protein N-linked glycosylation	gi|226372676|gb|ACO51963.1|/1.46668e-77/Dolichol-phosphate mannosyltransferase [Rana catesbeiana]
Tsp_03460	106	91	21.19	18.19	-	-	-	-
Tsp_03461	131	149	26.18	29.78	-	-	GO:0009987//cellular process	gi|291229696|ref|XP_002734810.1|/1.28873e-88/PREDICTED: mKIAA0187 protein-like [Saccoglossus kowalevskii]
Tsp_03463	129	32	25.78	6.4	GO:0005626//insoluble fraction;GO:0043231//intracellular membrane-bounded organelle;GO:0045202//synapse;GO:0016020//membrane	GO:0019900//kinase binding;GO:0004690//cyclic nucleotide-dependent protein kinase activity;GO:0032559	GO:0006468//protein phosphorylation;GO:0046824//positive regulation of nucleocytoplasmic transport;GO:0051969;GO:0032870//cellular response to hormone stimulus;GO:0001704//formation of primary germ layer	gi|224057636|ref|XP_002187574.1|/9.16921e-130/PREDICTED: protein kinase, cAMP-dependent, catalytic, beta [Taeniopygia guttata]
Tsp_03464	277	76	55.37	15.19	-	-	-	gi|156359834|ref|XP_001624969.1|/1.21922e-33/predicted protein [Nematostella vectensis]
Tsp_03469	0	4	0	0.8	-	-	-	-
Tsp_03470	10	222	2	44.37	-	-	-	gi|72108973|ref|XP_795241.1|/1.49232e-39/PREDICTED: hypothetical protein [Strongylocentrotus purpuratus]
Tsp_03471	7	52	1.4	10.39	GO:0005856//cytoskeleton	-	-	gi|57529883|ref|NP_001006492.1|/1.64701e-19/actin-related protein 10 [Gallus gallus]
Tsp_03472	18	139	3.6	27.78	-	-	-	gi|307212509|gb|EFN88240.1|/3.94108e-20/39S ribosomal protein L39, mitochondrial [Harpegnathos saltator]
Tsp_03473	14	53	2.8	10.59	GO:0043005//neuron projection;GO:0016020//membrane;GO:0044297//cell body;GO:0044432//endoplasmic reticulum part;GO:0012505//endomembrane system;GO:0045202//synapse	GO:0005515//protein binding;GO:0042165//neurotransmitter binding;GO:0043169//cation binding;GO:0004091//carboxylesterase activity	GO:0008291//acetylcholine metabolic process;GO:0031346//positive regulation of cell projection organization;GO:0007399//nervous system development	gi|543754|sp|P04058.2|ACES_TORCA/3.3279e-93/RecName: Full=Acetylcholinesterase; Short=AChE; Flags: Precursor
Tsp_03474	0	2	0	0.4	-	-	-	-
Tsp_03475	6	62	1.2	12.39	-	-	-	gi|157133848|ref|XP_001663026.1|/2.17831e-16/dcapl [Aedes aegypti]
Tsp_03477	5	4	1	0.8	-	-	-	gi|291245085|ref|XP_002742422.1|/5.81614e-11/PREDICTED: hypothetical protein [Saccoglossus kowalevskii]
Tsp_03478	24	53	4.8	10.59	-	-	-	gi|229367570|gb|ACQ58765.1|/2.23026e-20/Actin-related protein 2/3 complex subunit 4 [Anoplopoma fimbria]
Tsp_03479	45	162	8.99	32.38	-	-	-	gi|241672378|ref|XP_002411476.1|/4.26439e-69/ribosome biogenesis protein tsr1, putative [Ixodes scapularis]
Tsp_03480	176	693	35.18	138.51	-	-	-	gi|91077396|ref|XP_975299.1|/2.19345e-74/PREDICTED: similar to chaperonin [Tribolium castaneum]
Tsp_03481	137	104	27.38	20.79	-	-	-	gi|126342732|ref|XP_001367276.1|/1.0439e-76/PREDICTED: similar to APEX nuclease (apurinic/apyrimidinic endonuclease) 2 [Monodelphis domestica]
Tsp_03482	0	22	0	4.4	-	-	-	gi|189240837|ref|XP_001812240.1|/1.63005e-12/PREDICTED: similar to class b basic helix-loop-helix protein (bhlhb) (differentially expressed in chondrocytes) (mdec) (sharp) [Tribolium castaneum]
Tsp_03483	852	23	170.29	4.6	-	-	-	-
Tsp_03484	17	101	3.4	20.19	-	-	-	gi|301604620|ref|XP_002931939.1|/1.16581e-31/PREDICTED: ATP-dependent RNA helicase DDX51 [Xenopus (Silurana) tropicalis]
Tsp_03489	401	20	80.15	4	-	-	-	gi|309363435|emb|CAP26196.2|/2.28668e-21/CBR-UNC-22 protein [Caenorhabditis briggsae AF16]
Tsp_03493	71	29	14.19	5.8	-	-	-	gi|66547200|ref|XP_396773.2|/0/PREDICTED: similar to Probable phospholipid-transporting ATPase ID (ATPase class I type 8B member 2) isoform 1 [Apis mellifera]
Tsp_03494	147	2	29.38	0.4	-	-	-	gi|115655410|ref|XP_001194121.1|/1.95881e-29/PREDICTED: similar to general transcription factor IIH, polypeptide 3, 34kDa [Strongylocentrotus purpuratus]
Tsp_03495	28	18	5.6	3.6	-	-	-	gi|195437296|ref|XP_002066576.1|/1.77431e-13/GK24489 [Drosophila willistoni]
Tsp_03496	0	6	0	1.2	-	-	-	gi|240978646|ref|XP_002403008.1|/3.55935e-85/conserved hypothetical protein [Ixodes scapularis]
Tsp_03497	14	8	2.8	1.6	-	-	-	gi|224074845|ref|XP_002193290.1|/9.44087e-92/PREDICTED: tubulin folding cofactor D [Taeniopygia guttata]
Tsp_03498	6324	357	1264.02	71.36	-	-	-	gi|308453515|ref|XP_003089470.1|/2.18197e-13/hypothetical protein CRE_14402 [Caenorhabditis remanei]
Tsp_03499	138	19	27.58	3.8	-	-	-	gi|307169781|gb|EFN62326.1|/3.89975e-22/NADH dehydrogenase [ubiquinone] iron-sulfur protein 4, mitochondrial [Camponotus floridanus]
Tsp_03500	212	32	42.37	6.4	-	-	-	-
Tsp_03503	9	26	1.8	5.2	-	-	-	-
Tsp_03504	4	5	0.8	1	-	-	-	gi|194770468|ref|XP_001967315.1|/1.43955e-32/GF20618 [Drosophila ananassae]
Tsp_03505	18	35	3.6	7	-	-	-	gi|240995613|ref|XP_002404631.1|/1.93559e-35/serine/threonine specific phosphatase, putative [Ixodes scapularis]
Tsp_03506	115	10	22.99	2	-	-	-	gi|170589293|ref|XP_001899408.1|/7.90211e-55/Protein kinase domain containing protein [Brugia malayi]
Tsp_03512	0	5	0	1	-	-	-	gi|308499599|ref|XP_003111985.1|/7.02266e-08/hypothetical protein CRE_29657 [Caenorhabditis remanei]
Tsp_03514	19	7	3.8	1.4	-	-	-	-
Tsp_03516	2	2	0.4	0.4	-	-	-	-
Tsp_03517	97	31	19.39	6.2	-	-	-	gi|126697480|gb|ABO26697.1|/5.36712e-57/serine/threonine-protein kinase Pim-3 [Haliotis discus discus]
Tsp_03526	32	21	6.4	4.2	-	-	-	gi|149041174|gb|EDL95107.1|/7.93605e-59/rCG27541, isoform CRA_b [Rattus norvegicus]
Tsp_03528	0	2	0	0.4	-	-	-	-
Tsp_03530	0	7	0	1.4	-	-	-	-
Tsp_03531	11	404	2.2	80.75	-	-	-	gi|170579184|ref|XP_001894716.1|/4.11469e-22/Bromodomain containing protein [Brugia malayi]
Tsp_03532	36	20	7.2	4	-	-	-	gi|307212211|gb|EFN88045.1|/9.20259e-15/H/ACA ribonucleoprotein complex subunit 3 [Harpegnathos saltator]
Tsp_03533	17	250	3.4	49.97	-	-	-	gi|193610899|ref|XP_001948481.1|/2.3313e-35/PREDICTED: similar to CG13296 CG13296-PA, partial [Acyrthosiphon pisum]
Tsp_03534	8	4	1.6	0.8	-	-	-	-
Tsp_03535	27	11	5.4	2.2	-	-	-	gi|307197051|gb|EFN78423.1|/3.75189e-07/hypothetical protein EAI_13692 [Harpegnathos saltator]
Tsp_03536	41	85	8.19	16.99	-	-	-	gi|241151593|ref|XP_002406715.1|/3.00659e-43/calcineurin B, putative [Ixodes scapularis]
Tsp_03537	129	1044	25.78	208.67	-	-	-	gi|126303830|ref|XP_001375093.1|/1.23327e-83/PREDICTED: similar to poly(A) polymerase gamma, [Monodelphis domestica]
Tsp_03542	78	9	15.59	1.8	-	-	-	-
Tsp_03545	0	12	0	2.4	-	-	-	-
Tsp_03548	27	3	5.4	0.6	-	-	-	gi|308510805|ref|XP_003117585.1|/1.74558e-25/hypothetical protein CRE_00895 [Caenorhabditis remanei]
Tsp_03550	1081	998	216.07	199.48	-	-	-	gi|241613226|ref|XP_002407362.1|/1.58204e-103/Paxillin, putative [Ixodes scapularis]
Tsp_03552	5	8	1	1.6	-	-	-	gi|229621724|sp|A8XPY4.2|BNIP3_CAEBR/1.03246e-10/RecName: Full=BNIP3 homolog; Short=CbBNIP3; AltName: Full=Daf-16/FOXO controlled germline tumor affecting
Tsp_03554	47	337	9.39	67.36	-	-	-	gi|291222895|ref|XP_002731453.1|/1.21129e-40/PREDICTED: hypothetical protein [Saccoglossus kowalevskii]
Tsp_03555	0	2	0	0.4	-	-	-	-
Tsp_03557	13	821	2.6	164.1	-	-	-	gi|291221415|ref|XP_002730714.1|/1.73055e-20/PREDICTED: mCG22814-like [Saccoglossus kowalevskii]
Tsp_03558	430	4483	85.95	896.04	-	-	-	gi|260830407|ref|XP_002610152.1|/3.28468e-16/hypothetical protein BRAFLDRAFT_77103 [Branchiostoma floridae]
Tsp_03559	13	165	2.6	32.98	-	-	-	gi|308489093|ref|XP_003106740.1|/1.44398e-26/CRE-VAV-1 protein [Caenorhabditis remanei]
Tsp_03561	366	2731	73.15	545.86	-	-	-	gi|57525214|ref|NP_001006197.1|/3.90379e-71/mitochondrial-processing peptidase subunit alpha [Gallus gallus]
Tsp_03562	4	20	0.8	4	-	-	-	-
Tsp_03564	9	2	1.8	0.4	-	-	-	gi|170586684|ref|XP_001898109.1|/1.35602e-48/Homeobox protein ceh-14 [Brugia malayi]
Tsp_03565	7	310	1.4	61.96	-	-	-	gi|187607431|ref|NP_001120364.1|/6.47398e-22/GC-rich sequence DNA-binding factor 1 [Xenopus (Silurana) tropicalis]
Tsp_03566	1346	282	269.03	56.36	-	-	-	gi|170581489|ref|XP_001895704.1|/3.78994e-21/Chitin binding Peritrophin-A domain containing protein [Brugia malayi]
Tsp_03567	141	24	28.18	4.8	-	-	-	gi|195399488|ref|XP_002058351.1|/5.59018e-58/GJ14362 [Drosophila virilis]
Tsp_03568	52	12	10.39	2.4	-	-	-	gi|15384270|gb|AAK96220.1|AF406808_1/4.34802e-158/thymidylate synthase [Trichinella spiralis]
Tsp_03570	387	27	77.35	5.4	-	-	-	gi|241260150|ref|XP_002404929.1|/1.0325e-77/phosphatidylserine synthase I, putative [Ixodes scapularis]
Tsp_03571	219	31	43.77	6.2	-	-	-	gi|291242769|ref|XP_002741281.1|/1.05827e-52/PREDICTED: Nit protein 2-like [Saccoglossus kowalevskii]
Tsp_03572	27	12	5.4	2.4	-	-	-	gi|8117174|dbj|BAA96354.1|/1.0031e-41/phosphatidyl-ethanolamine-binding protein [Dirofilaria immitis]
Tsp_03573	25	338	5	67.56	-	-	-	-
Tsp_03574	2351	1094	469.91	218.66	-	-	-	gi|17509133|ref|NP_492772.1|/1.53361e-43/SET (trithorax/polycomb) domain containing family member (set-18) [Caenorhabditis elegans]
Tsp_03575	0	2	0	0.4	-	-	-	gi|307179448|gb|EFN67772.1|/6.62007e-12/Gamma-tubulin complex component 2 [Camponotus floridanus]
Tsp_03576	23	14	4.6	2.8	-	-	-	gi|195448078|ref|XP_002071500.1|/5.18228e-14/GK25106 [Drosophila willistoni]
Tsp_03577	15	24	3	4.8	-	-	-	-
Tsp_03579	0	2	0	0.4	-	-	-	gi|308463783|ref|XP_003094163.1|/1.2745e-34/hypothetical protein CRE_13708 [Caenorhabditis remanei]
Tsp_03582	2	32	0.4	6.4	-	-	-	gi|110761057|ref|XP_391862.3|/2.49045e-70/PREDICTED: similar to CG17484-PA.3 [Apis mellifera]
Tsp_03583	2	7	0.4	1.4	-	-	-	-
Tsp_03587	16	27	3.2	5.4	-	-	-	-
Tsp_03588	569	44	113.73	8.79	-	-	-	-
Tsp_03590	28	119	5.6	23.79	-	-	-	gi|194895845|ref|XP_001978357.1|/3.75761e-09/GG19545 [Drosophila erecta]
Tsp_03591	53	37	10.59	7.4	-	-	-	gi|312072458|ref|XP_003139075.1|/3.0932e-47/hypothetical protein LOAG_03490 [Loa loa]
Tsp_03593	368	149	73.55	29.78	-	-	-	gi|195469549|ref|XP_002099700.1|/5.08359e-17/GE16630 [Drosophila yakuba]
Tsp_03595	223	14	44.57	2.8	-	-	-	gi|146231716|gb|ABQ12933.1|/3.1273e-19/acyl-Coenzyme A dehydrogenase family, member 9 [Bos taurus]
Tsp_03597	203	14	40.57	2.8	-	-	-	gi|307203948|gb|EFN82855.1|/1.16391e-45/60S ribosomal protein L18a [Harpegnathos saltator]
Tsp_03599	22	16	4.4	3.2	-	-	-	gi|91075936|ref|XP_967560.1|/1.41795e-98/PREDICTED: similar to AGAP002481-PA [Tribolium castaneum]
Tsp_03603	846	2	169.09	0.4	-	-	-	-
Tsp_03610	31	26	6.2	5.2	-	-	-	gi|312075352|ref|XP_003140379.1|/3.04912e-53/sodium-independent organic anion transporter [Loa loa]
Tsp_03611	145	7	28.98	1.4	-	-	-	gi|257215770|emb|CAX83037.1|/3.17097e-07/Serine/threonine-protein phosphatase 1 regulatory subunit 10 [Schistosoma japonicum]
Tsp_03613	0	2	0	0.4	-	-	-	gi|312077907|ref|XP_003141507.1|/2.62983e-10/hypothetical protein LOAG_05922 [Loa loa]
Tsp_03623	2	5	0.4	1	-	-	-	gi|170575595|ref|XP_001893304.1|/2.68221e-09/hypothetical protein [Brugia malayi]
Tsp_03637	8	19	1.6	3.8	-	-	-	gi|268579449|ref|XP_002644707.1|/3.0907e-11/Hypothetical protein CBG14697 [Caenorhabditis briggsae]
Tsp_03639	2	170	0.4	33.98	-	-	-	gi|156250|gb|AAA27985.1|/1.03827e-24/alpha-collagen [Caenorhabditis elegans]
Tsp_03643	470	125	93.94	24.98	-	-	-	gi|156543372|ref|XP_001608219.1|/3.47621e-80/PREDICTED: similar to ENSANGP00000012825 [Nasonia vitripennis]
Tsp_03644	35	11	7	2.2	-	-	-	gi|308454378|ref|XP_003089823.1|/3.88075e-11/hypothetical protein CRE_16525 [Caenorhabditis remanei]
Tsp_03645	13	11	2.6	2.2	-	-	-	gi|241063664|ref|XP_002408196.1|/1.23267e-09/hypothetical protein IscW_ISCW000551 [Ixodes scapularis]
Tsp_03650	2	4	0.4	0.8	-	-	-	gi|268562058|ref|XP_002638488.1|/1.29381e-70/C. briggsae CBR-SEC-23 protein [Caenorhabditis briggsae]
Tsp_03652	4	33	0.8	6.6	GO:0005818//aster;GO:0043234//protein complex	GO:0019900//kinase binding;GO:0003774//motor activity;GO:0000166//nucleotide binding	GO:0065008;GO:0051293//establishment of spindle localization	gi|241829819|ref|XP_002414783.1|/3.21858e-129/conserved hypothetical protein [Ixodes scapularis]
Tsp_03654	2	33	0.4	6.6	-	-	-	-
Tsp_03655	31	8	6.2	1.6	-	-	-	-
Tsp_03656	54	654	10.79	130.72	GO:0043231//intracellular membrane-bounded organelle;GO:0031332;GO:0044444//cytoplasmic part	GO:0005515//protein binding;GO:0008135//translation factor activity, nucleic acid binding	GO:0016246//RNA interference;GO:0006401//RNA catabolic process;GO:0006379//mRNA cleavage;GO:0007365//periodic partitioning;GO:0002164//larval development;GO:0010259//multicellular organismal aging;GO:0034645//cellular macromolecule biosynthetic process;GO	gi|32564644|ref|NP_871992.1|/0/Argonaute (plant)-Like Gene family member (alg-2) [Caenorhabditis elegans]
Tsp_03657	8	183	1.6	36.58	GO:0005794//Golgi apparatus	-	-	gi|242011886|ref|XP_002426674.1|/1.52866e-15/trafficking protein particle complex subunit, putative [Pediculus humanus corporis]
Tsp_03658	28	75	5.6	14.99	-	-	-	gi|55736029|gb|AAV63541.1|/2.95851e-17/fed tick salivary protein 7 [Ixodes scapularis]
Tsp_03660	216	144	43.17	28.78	-	GO:0004518//nuclease activity	GO:0006909//phagocytosis;GO:0000737//DNA catabolic process, endonucleolytic	gi|290561517|gb|ADD38159.1|/7.30812e-74/Deoxyribonuclease tatD [Lepeophtheirus salmonis]
Tsp_03661	48	186	9.59	37.18	-	-	-	gi|118404884|ref|NP_001072556.1|/1.33617e-24/general transcription factor IIE, polypeptide 1, alpha 56kDa, gene 2 [Xenopus (Silurana) tropicalis]
Tsp_03662	73	7	14.59	1.4	-	GO:0005215//transporter activity	GO:0006810//transport	gi|308489444|ref|XP_003106915.1|/5.54701e-79/hypothetical protein CRE_17211 [Caenorhabditis remanei]
Tsp_03663	48	28	9.59	5.6	GO:0005681//spliceosomal complex;GO:0031981//nuclear lumen	GO:0003723//RNA binding;GO:0008134//transcription factor binding	GO:0010468//regulation of gene expression;GO:0000377	gi|196010820|ref|XP_002115274.1|/2.69431e-27/hypothetical protein TRIADDRAFT_29141 [Trichoplax adhaerens]
Tsp_03664	6	8	1.2	1.6	-	-	-	-
Tsp_03665	26	8	5.2	1.6	-	-	GO:0009790//embryo development	gi|268580609|ref|XP_002645287.1|/4.13791e-50/Hypothetical protein CBG00196 [Caenorhabditis briggsae]
Tsp_03666	5	14	1	2.8	-	-	-	gi|3880761|emb|CAA16312.1|/1.70073e-48/C. elegans protein Y32F6B.1, partially confirmed by transcript evidence [Caenorhabditis elegans]
Tsp_03667	4	5	0.8	1	-	-	-	gi|268580421|ref|XP_002645193.1|/2.31172e-09/Hypothetical protein CBG16925 [Caenorhabditis briggsae]
Tsp_03672	42	339	8.39	67.76	GO:0005815//microtubule organizing center;GO:0043234//protein complex;GO:0016604//nuclear body	GO:0003723//RNA binding;GO:0042802//identical protein binding;GO:0019899//enzyme binding;GO:0003824//catalytic activity	GO:0051259//protein oligomerization;GO:0000377;GO:0031124//mRNA 3'-end processing;GO:0006353//transcription termination, DNA-dependent	gi|241730686|ref|XP_002413834.1|/9.30903e-76/mRNA cleavage factor I subunit, putative [Ixodes scapularis]
Tsp_03673	131	5	26.18	1	-	-	-	-
Tsp_03674	4	8	0.8	1.6	-	-	-	gi|260797277|ref|XP_002593630.1|/1.21794e-34/hypothetical protein BRAFLDRAFT_284130 [Branchiostoma floridae]
Tsp_03675	26	181	5.2	36.18	GO:0005634//nucleus	GO:0030528//transcription regulator activity;GO:0005488//binding	GO:0006357//regulation of transcription from RNA polymerase II promoter;GO:0030099//myeloid cell differentiation	gi|118100673|ref|XP_417425.2|/2.30376e-70/PREDICTED: similar to transcription elongation factor S-II, hS-II-T1 [Gallus gallus]
[truncated: 4,304 more rows]

## Sheet: antisense ML
Gene	GeneExpression(+)	GeneExpression(-)	TPM(+)	TPM(-)	GO Component	GO Function	GO Process	blast nr
Tsp_00003	0	2	0	0.39	-	-	-	-
Tsp_00004	2	81	0.39	15.95	-	-	-	gi|307191321|gb|EFN74944.1|/9.66332e-13/Retrovirus-related Pol polyprotein from transposon TNT 1-94 [Camponotus floridanus]
Tsp_00005	98	47	19.3	9.26	-	GO:0005488//binding	-	gi|260826177|ref|XP_002608042.1|/2.38214e-12/hypothetical protein BRAFLDRAFT_213668 [Branchiostoma floridae]
Tsp_00006	97	234	19.1	46.08	-	-	-	gi|225708190|gb|ACO09941.1|/1.4008e-19/Exosome complex exonuclease RRP45 [Osmerus mordax]
Tsp_00007	84	376	16.54	74.05	-	GO:0016776//phosphotransferase activity, phosphate group as acceptor	GO:0009117//nucleotide metabolic process;GO:0040009//regulation of growth rate;GO:0006897//endocytosis;GO:0048806//genitalia development	gi|268560686|ref|XP_002646267.1|/1.55467e-47/Hypothetical protein CBG11972 [Caenorhabditis briggsae]
Tsp_00008	101	119	19.89	23.44	-	-	-	gi|291227449|ref|XP_002733708.1|/1.4092e-38/PREDICTED: protein O-fucosyltransferase 2-like [Saccoglossus kowalevskii]
Tsp_00009	98	36	19.3	7.09	GO:0031982//vesicle;GO:0016020//membrane	GO:0046872//metal ion binding;GO:0016740//transferase activity	-	gi|170589828|ref|XP_001899675.1|/7.28477e-19/Zinc finger DHHC domain containing protein 5 [Brugia malayi]
Tsp_00010	243	6	47.86	1.18	GO:0043231//intracellular membrane-bounded organelle	GO:0016755	GO:0006464//protein modification process	gi|148227425|ref|NP_001082937.1|/2.90002e-58/arginyl-tRNA--protein transferase 1 [Danio rerio]
Tsp_00011	72	660	14.18	129.98	GO:0044444//cytoplasmic part	GO:0005102//receptor binding	GO:0007166//cell surface receptor linked signaling pathway	gi|34924888|sp|Q24331.1|TID_DROVI/1.28317e-46/RecName: Full=Protein tumorous imaginal discs, mitochondrial; AltName: Full=Protein lethal(2)tumorous imaginal discs; AltName: Full=TID58; Flags: Precursor
Tsp_00012	7	3	1.38	0.59	-	-	-	gi|251735220|gb|ACT10101.1|/6.9538e-74/transforming growth factor Tgh-1 [Trichinella spiralis]
Tsp_00013	0	7	0	1.38	-	-	-	gi|309363153|emb|CAP27162.2|/6.68879e-90/hypothetical protein CBG_06944 [Caenorhabditis briggsae AF16]
Tsp_00015	173	17	34.07	3.35	-	-	-	gi|309358852|emb|CAP33518.2|/2.51626e-09/CBR-PTL-1 protein [Caenorhabditis briggsae AF16]
Tsp_00016	0	33	0	6.5	GO:0043005//neuron projection;GO:0044297//cell body;GO:0045202//synapse;GO:0030136//clathrin-coated vesicle	GO:0016831//carboxy-lyase activity;GO:0048037//cofactor binding	GO:0007270//nerve-nerve synaptic transmission;GO:0008652//cellular amino acid biosynthetic process	gi|308499068|ref|XP_003111720.1|/1.7705e-35/CRE-UNC-25 protein [Caenorhabditis remanei]
Tsp_00017	331	16	65.19	3.15	GO:0043231//intracellular membrane-bounded organelle	-	-	gi|239790554|dbj|BAH71831.1|/2.28113e-36/ACYPI007982 [Acyrthosiphon pisum]
Tsp_00018	23	11	4.53	2.17	-	-	-	-
Tsp_00020	32	10	6.3	1.97	GO:0045172//germline ring canal;GO:0044424//intracellular part	GO:0008092//cytoskeletal protein binding	GO:0033205//cell cycle cytokinesis;GO:0008356//asymmetric cell division;GO:0048513//organ development;GO:0051641//cellular localization;GO:0071842	gi|170591554|ref|XP_001900535.1|/2.17461e-21/PH domain containing protein [Brugia malayi]
Tsp_00021	0	27	0	5.32	-	-	-	gi|225877988|emb|CAA79570.2|/5.07436e-07/C. elegans protein ZC84.6, partially confirmed by transcript evidence [Caenorhabditis elegans]
Tsp_00022	0	10	0	1.97	-	-	-	gi|62202768|gb|AAH93287.1|/1.90094e-12/Zgc:112403 [Danio rerio]
Tsp_00023	2	37	0.39	7.29	GO:0044464//cell part	-	GO:0032501//multicellular organismal process	gi|71989741|ref|NP_491312.2|/1.15438e-25/hypothetical protein R12E2.8 [Caenorhabditis elegans]
Tsp_00024	5	8	0.98	1.58	-	-	-	-
Tsp_00025	12	9	2.36	1.77	GO:0043234//protein complex;GO:0005768//endosome	GO:0016491//oxidoreductase activity;GO:0016209//antioxidant activity;GO:0004869//cysteine-type endopeptidase inhibitor activity;GO:0019900//kinase binding	GO:0030097//hemopoiesis;GO:0043086//negative regulation of catalytic activity;GO:0043549//regulation of kinase activity;GO:0042743//hydrogen peroxide metabolic process;GO:0008283//cell proliferation;GO:0051091//positive regulation of transcription factor	gi|291228076|ref|XP_002733995.1|/3.64811e-51/PREDICTED: thioredoxin-dependent peroxide reductase-like [Saccoglossus kowalevskii]
Tsp_00026	126	29	24.81	5.71	-	-	-	gi|268578675|ref|XP_002644320.1|/5.64564e-10/Hypothetical protein CBG14129 [Caenorhabditis briggsae]
Tsp_00031	11	4	2.17	0.79	GO:0016021//integral to membrane	-	GO:0042051//compound eye photoreceptor development	gi|170591670|ref|XP_001900593.1|/1.79308e-139/EGF-like domain containing protein [Brugia malayi]
Tsp_00033	267	44	52.58	8.67	GO:0005768//endosome	GO:0005515//protein binding	GO:0016192//vesicle-mediated transport	gi|213624669|gb|AAI71414.1|/7.83881e-68/Bc2 protein [Danio rerio]
Tsp_00034	93	23	18.32	4.53	GO:0044464//cell part	GO:0008324//cation transmembrane transporter activity	GO:0006812//cation transport	gi|241693015|ref|XP_002412961.1|/5.64185e-34/zinc transporter, putative [Ixodes scapularis]
Tsp_00035	91	51	17.92	10.04	GO:0005887//integral to plasma membrane	GO:0005267//potassium channel activity;GO:0005515//protein binding	GO:0030001//metal ion transport	gi|156381132|ref|XP_001632120.1|/1.17462e-16/predicted protein [Nematostella vectensis]
Tsp_00037	182	8	35.84	1.58	-	-	-	gi|149411415|ref|XP_001511832.1|/6.51476e-39/PREDICTED: similar to Leucine rich repeat containing 15 [Ornithorhynchus anatinus]
Tsp_00039	101	1037	19.89	204.23	GO:0043232	-	GO:0006941//striated muscle contraction;GO:0014706//striated muscle tissue development	gi|312075663|ref|XP_003140517.1|/1.72299e-19/hypothetical protein LOAG_04932 [Loa loa]
Tsp_00040	16	30	3.15	5.91	-	-	-	-
Tsp_00041	0	5	0	0.98	-	-	-	-
Tsp_00043	2	3	0.39	0.59	-	-	-	gi|198414690|ref|XP_002123822.1|/6.4708e-12/PREDICTED: similar to pol polyprotein, partial [Ciona intestinalis]
Tsp_00046	2	7	0.39	1.38	GO:0031981//nuclear lumen;GO:0005635//nuclear envelope	GO:0004386//helicase activity	GO:0006259//DNA metabolic process	gi|224075156|ref|XP_002190226.1|/5.22621e-94/PREDICTED: RecQ protein-like 5 [Taeniopygia guttata]
Tsp_00047	6	1634	1.18	321.8	GO:0044424//intracellular part	-	GO:0007275//multicellular organismal development	gi|308487888|ref|XP_003106139.1|/2.07131e-70/CRE-RPN-6 protein [Caenorhabditis remanei]
Tsp_00048	2	9	0.39	1.77	GO:0000785//chromatin;GO:0043231//intracellular membrane-bounded organelle;GO:0005737//cytoplasm;GO:0043234//protein complex	GO:0003723//RNA binding;GO:0008408//3'-5' exonuclease activity	GO:0006810//transport;GO:0000956//nuclear-transcribed mRNA catabolic process;GO:0016049//cell growth;GO:0006304//DNA modification;GO:0006364//rRNA processing	gi|308491849|ref|XP_003108115.1|/2.3213e-17/CRE-TIN-9.2 protein [Caenorhabditis remanei]
Tsp_00049	369	224	72.67	44.11	-	-	-	gi|198427766|ref|XP_002131149.1|/1.75398e-10/PREDICTED: similar to RIKEN cDNA D130059P03 [Ciona intestinalis]
Tsp_00052	0	27	0	5.32	-	-	-	gi|268531948|ref|XP_002631102.1|/9.10655e-13/Hypothetical protein CBG02876 [Caenorhabditis briggsae]
Tsp_00053	23	7	4.53	1.38	-	-	-	gi|21615545|emb|CAD36016.1|/1.39184e-14/c-myb like protein [Sterkiella histriomuscorum]
Tsp_00054	5	2	0.98	0.39	-	-	-	gi|193718493|ref|XP_001945352.1|/1.39839e-08/PREDICTED: similar to putative gag-pol protein, partial [Acyrthosiphon pisum]
Tsp_00055	71	1747	13.98	344.06	GO:0043232	GO:0032559	-	gi|29293659|gb|AAO67718.1|/0/beta actin [Engystomops pustulosus]
Tsp_00056	0	5	0	0.98	-	-	-	-
Tsp_00057	42	4	8.27	0.79	-	-	-	-
Tsp_00058	46	8	9.06	1.58	-	-	-	gi|312066732|ref|XP_003136410.1|/2.36155e-10/hypothetical protein LOAG_00822 [Loa loa]
Tsp_00059	158	13	31.12	2.56	-	-	-	-
Tsp_00060	102	168	20.09	33.09	-	GO:0003824//catalytic activity	-	gi|281207462|gb|EFA81645.1|/3.22559e-16/short-chain dehydrogenase/reductase family protein [Polysphondylium pallidum PN500]
Tsp_00061	357	16	70.31	3.15	GO:0031224//intrinsic to membrane;GO:0044432//endoplasmic reticulum part;GO:0030425//dendrite;GO:0044297//cell body;GO:0030529//ribonucleoprotein complex	GO:0035254//glutamate receptor binding	GO:0032502//developmental process;GO:0006464//protein modification process	gi|260806903|ref|XP_002598323.1|/1.93579e-78/hypothetical protein BRAFLDRAFT_204584 [Branchiostoma floridae]
Tsp_00062	43	167	8.47	32.89	GO:0031224//intrinsic to membrane	GO:0008528//peptide receptor activity, G-protein coupled	GO:0007166//cell surface receptor linked signaling pathway	gi|195394297|ref|XP_002055782.1|/2.4098e-17/GJ18590 [Drosophila virilis]
Tsp_00063	11	21	2.17	4.14	GO:0016020//membrane	GO:0016740//transferase activity	-	gi|170572320|ref|XP_001892064.1|/6.4275e-122/glycosyl transferase, group 2 family protein [Brugia malayi]
Tsp_00064	17	288	3.35	56.72	-	-	-	gi|312095359|ref|XP_003148329.1|/1.93795e-10/mlp/crp family protein 1 [Loa loa]
Tsp_00070	41	106	8.07	20.88	-	-	-	-
Tsp_00071	3	178	0.59	35.06	-	-	-	-
Tsp_00074	3	3	0.59	0.59	-	-	-	-
Tsp_00075	0	2	0	0.39	-	-	-	-
Tsp_00078	84	18	16.54	3.54	-	-	-	gi|72015885|ref|XP_784212.1|/3.28855e-49/PREDICTED: hypothetical protein [Strongylocentrotus purpuratus]
Tsp_00079	75	41	14.77	8.07	-	-	-	gi|170595863|ref|XP_001902549.1|/6.50923e-17/Exocyst complex component 7 [Brugia malayi]
Tsp_00080	33	179	6.5	35.25	GO:0016020//membrane	GO:0016491//oxidoreductase activity;GO:0005496//steroid binding	-	gi|300836858|gb|ADK38544.1|/1.09116e-21/progestin membrane receptor component 1 [Penaeus monodon]
Tsp_00081	264	15	51.99	2.95	-	-	-	gi|118403552|ref|NP_001017328.2|/4.38028e-35/ectonucleotide pyrophosphatase/phosphodiesterase family member 4 precursor [Xenopus (Silurana) tropicalis]
Tsp_00082	2	31	0.39	6.11	GO:0044464//cell part	GO:0016740//transferase activity	-	gi|193662103|ref|XP_001947151.1|/1.1746e-36/PREDICTED: similar to AGAP003191-PA [Acyrthosiphon pisum]
Tsp_00083	0	2	0	0.39	-	-	-	-
Tsp_00084	29	15	5.71	2.95	-	-	-	-
Tsp_00085	11	21	2.17	4.14	GO:0043005//neuron projection	GO:0004708//MAP kinase kinase activity;GO:0004674//protein serine/threonine kinase activity;GO:0000166//nucleotide binding	GO:0048468//cell development;GO:0000187//activation of MAPK activity	gi|110763741|ref|XP_394054.3|/1.82727e-50/PREDICTED: similar to MAP kinase kinase 4 CG9738-PA isoform 1 [Apis mellifera]
Tsp_00086	20	7	3.94	1.38	-	GO:0004930//G-protein coupled receptor activity	GO:0007186//G-protein coupled receptor protein signaling pathway	gi|308459621|ref|XP_003092127.1|/5.35516e-22/hypothetical protein CRE_22684 [Caenorhabditis remanei]
Tsp_00087	36	194	7.09	38.21	-	GO:0005515//protein binding;GO:0004672//protein kinase activity	GO:0044237//cellular metabolic process;GO:0008406//gonad development;GO:0007169//transmembrane receptor protein tyrosine kinase signaling pathway;GO:0044238//primary metabolic process;GO:0009887//organ morphogenesis	gi|312079325|ref|XP_003142125.1|/1.6187e-58/TK/KIN16 protein kinase [Loa loa]
Tsp_00090	53	292	10.44	57.51	GO:0032991//macromolecular complex	GO:0016740//transferase activity	-	gi|308494859|ref|XP_003109618.1|/3.30728e-90/hypothetical protein CRE_07276 [Caenorhabditis remanei]
Tsp_00091	13	92	2.56	18.12	-	-	-	-
Tsp_00092	16	145	3.15	28.56	GO:0016020//membrane	-	GO:0006811//ion transport	gi|118091384|ref|XP_421055.2|/9.64359e-40/PREDICTED: similar to bestrophin [Gallus gallus]
Tsp_00093	14	37	2.76	7.29	-	-	-	gi|312075517|ref|XP_003140452.1|/6.98531e-08/hypothetical protein LOAG_04867 [Loa loa]
Tsp_00094	10	13	1.97	2.56	-	-	-	gi|145489161|ref|XP_001430583.1|/4.23496e-07/hypothetical protein [Paramecium tetraurelia strain d4-2]
Tsp_00095	4	22	0.79	4.33	-	GO:0016787//hydrolase activity	-	gi|260830403|ref|XP_002610150.1|/4.01858e-73/hypothetical protein BRAFLDRAFT_121562 [Branchiostoma floridae]
Tsp_00096	0	3	0	0.59	-	-	-	gi|118776370|gb|ABL14202.1|/1.29547e-64/n/apple PAN-like protein [Trichinella spiralis]
Tsp_00098	7	17	1.38	3.35	-	-	GO:0009790//embryo development;GO:0040009//regulation of growth rate;GO:0035264//multicellular organism growth;GO:0010259//multicellular organismal aging;GO:0040025//vulval development;GO:0006897//endocytosis	gi|193643339|ref|XP_001943455.1|/4.96882e-11/PREDICTED: similar to enhancer of polycomb [Acyrthosiphon pisum]
Tsp_00099	3	5	0.59	0.98	-	-	-	-
Tsp_00100	46	104	9.06	20.48	-	-	-	gi|224072657|ref|XP_002189348.1|/7.53029e-11/PREDICTED: similar to hCG2008146 [Taeniopygia guttata]
Tsp_00102	0	8	0	1.58	-	-	-	-
Tsp_00103	6	2	1.18	0.39	-	-	-	-
Tsp_00105	0	2	0	0.39	-	-	-	-
Tsp_00115	62	64	12.21	12.6	GO:0031672//A band	GO:0046914//transition metal ion binding	-	gi|308501889|ref|XP_003113129.1|/6.63327e-20/CRE-LIM-8 protein [Caenorhabditis remanei]
Tsp_00117	9	4	1.77	0.79	GO:0005635//nuclear envelope;GO:0031981//nuclear lumen	-	-	gi|45361329|ref|NP_989242.1|/8.1896e-51/WD repeat domain 3 [Xenopus (Silurana) tropicalis]
Tsp_00118	0	11	0	2.17	-	-	-	-
Tsp_00119	8	52	1.58	10.24	-	-	-	-
Tsp_00120	17	35	3.35	6.89	-	-	-	gi|91090129|ref|XP_971541.1|/1.81825e-09/PREDICTED: similar to AGAP008392-PA [Tribolium castaneum]
Tsp_00121	8	30	1.58	5.91	-	GO:0005488//binding;GO:0016740//transferase activity	GO:0009790//embryo development;GO:0009653//anatomical structure morphogenesis;GO:0002164//larval development	gi|242002240|ref|XP_002435763.1|/3.68676e-166/glycogen synthase, putative [Ixodes scapularis]
Tsp_00124	0	7	0	1.38	-	-	-	-
Tsp_00125	215	13	42.34	2.56	GO:0043231//intracellular membrane-bounded organelle;GO:0031332	GO:0004525//ribonuclease III activity;GO:0005488//binding	GO:0000278//mitotic cell cycle;GO:0016246//RNA interference;GO:0050658//RNA transport;GO:0048812//neuron projection morphogenesis;GO:0007365//periodic partitioning;GO:0007281//germ cell development;GO:0035196//production of miRNAs involved in gene silenci	gi|58382645|ref|XP_312076.2|/5.39021e-92/AGAP002836-PA [Anopheles gambiae str. PEST]
Tsp_00127	18	16	3.54	3.15	-	-	-	gi|198415566|ref|XP_002128233.1|/5.70565e-06/PREDICTED: similar to Ras homolog enriched in brain [Ciona intestinalis]
Tsp_00128	39	160	7.68	31.51	-	GO:0016301//kinase activity	GO:0009653//anatomical structure morphogenesis	gi|307206057|gb|EFN84150.1|/3.41045e-55/Phosphorylase b kinase gamma catalytic chain, skeletal muscle isoform [Harpegnathos saltator]
Tsp_00130	27	4	5.32	0.79	-	-	-	gi|312067043|ref|XP_003136557.1|/1.54246e-20/B-box zinc finger family protein [Loa loa]
Tsp_00131	9	49	1.77	9.65	-	-	-	gi|91090440|ref|XP_966754.1|/1.13024e-26/PREDICTED: similar to conserved hypothetical protein [Tribolium castaneum]
Tsp_00132	2	126	0.39	24.81	-	-	-	-
Tsp_00133	102	68	20.09	13.39	GO:0031981//nuclear lumen;GO:0005657//replication fork	GO:0005488//binding	GO:0006261//DNA-dependent DNA replication;GO:0006289//nucleotide-excision repair;GO:0022402//cell cycle process;GO:0000723//telomere maintenance	gi|224076092|ref|XP_002192072.1|/5.29455e-66/PREDICTED: replication factor C (activator 1) 2, 40kDa [Taeniopygia guttata]
Tsp_00134	127	391	25.01	77	GO:0031981//nuclear lumen	GO:0005488//binding	GO:0006139//nucleobase, nucleoside, nucleotide and nucleic acid metabolic process	gi|189524164|ref|XP_691636.3|/1.45518e-97/PREDICTED: Phasmid Socket Absent family member (psa-4)-like [Danio rerio]
Tsp_00135	31	3	6.11	0.59	GO:0043229//intracellular organelle	-	-	gi|198419822|ref|XP_002120411.1|/2.7241e-54/PREDICTED: similar to symplekin, partial [Ciona intestinalis]
Tsp_00136	50	46	9.85	9.06	-	-	-	-
Tsp_00139	6	53	1.18	10.44	GO:0043231//intracellular membrane-bounded organelle	GO:0030528//transcription regulator activity;GO:0003677//DNA binding	GO:0007542;GO:0003002//regionalization;GO:0048066//developmental pigmentation;GO:0006357//regulation of transcription from RNA polymerase II promoter;GO:0030030//cell projection organization;GO:0019748//secondary metabolic process;GO:0008544//epidermis de	gi|270005966|gb|EFA02414.1|/4.72478e-43/hypothetical protein TcasGA2_TC008099 [Tribolium castaneum]
Tsp_00141	14	27	2.76	5.32	-	-	-	gi|260833883|ref|XP_002611941.1|/2.60197e-08/hypothetical protein BRAFLDRAFT_126415 [Branchiostoma floridae]
Tsp_00142	988	73	194.58	14.38	GO:0031224//intrinsic to membrane;GO:0016471//vacuolar proton-transporting V-type ATPase complex	GO:0015077//monovalent inorganic cation transmembrane transporter activity	GO:0002164//larval development;GO:0015988//energy coupled proton transport, against electrochemical gradient;GO:0015031//protein transport;GO:0007169//transmembrane receptor protein tyrosine kinase signaling pathway;GO:0006754//ATP biosynthetic process;GO	gi|260830816|ref|XP_002610356.1|/2.836e-67/hypothetical protein BRAFLDRAFT_114064 [Branchiostoma floridae]
Tsp_00143	0	4	0	0.79	-	-	-	gi|158285793|ref|XP_308462.4|/2.80741e-41/AGAP007367-PA [Anopheles gambiae str. PEST]
Tsp_00145	284	62	55.93	12.21	GO:0043231//intracellular membrane-bounded organelle;GO:0044444//cytoplasmic part	GO:0032561;GO:0017111//nucleoside-triphosphatase activity	GO:0032091//negative regulation of protein binding;GO:0031647//regulation of protein stability;GO:0008283//cell proliferation;GO:0007162//negative regulation of cell adhesion;GO:0009207;GO:0016567//protein ubiquitination;GO:0051726//regulation of cell cyc	gi|312083723|ref|XP_003143981.1|/3.36353e-59/nucleolar GTP-binding protein 1 [Loa loa]
Tsp_00147	17	7	3.35	1.38	GO:0043005//neuron projection;GO:0016020//membrane	GO:0005488//binding;GO:0016787//hydrolase activity	GO:0044237//cellular metabolic process;GO:0043170	gi|91084559|ref|XP_973465.1|/9.03056e-65/PREDICTED: similar to AGAP007796-PA [Tribolium castaneum]
Tsp_00149	12	12	2.36	2.36	-	-	-	gi|309357573|emb|CAP35346.2|/5.85661e-124/hypothetical protein CBG_17774 [Caenorhabditis briggsae AF16]
Tsp_00150	102	40	20.09	7.88	GO:0044424//intracellular part	GO:0005488//binding	-	gi|193673952|ref|XP_001949236.1|/2.41038e-81/PREDICTED: similar to AGAP010346-PA [Acyrthosiphon pisum]
Tsp_00151	21	36	4.14	7.09	-	-	-	-
Tsp_00152	15	21	2.95	4.14	-	-	-	gi|86563050|ref|NP_498939.3|/2.00568e-19/hypothetical protein K02D10.1 [Caenorhabditis elegans]
Tsp_00153	15	11	2.95	2.17	GO:0044444//cytoplasmic part	GO:0051536//iron-sulfur cluster binding;GO:0000166//nucleotide binding	GO:0031163;GO:0040007//growth;GO:0006875//cellular metal ion homeostasis	gi|257096589|sp|A7RUD5.1|NUBP1_NEMVE/3.26299e-105/RecName: Full=Cytosolic Fe-S cluster assembly factor NUBP1 homolog
Tsp_00155	21	29	4.14	5.71	-	-	-	-
Tsp_00156	38	30	7.48	5.91	-	-	GO:0019953//sexual reproduction	gi|312080623|ref|XP_003142678.1|/9.1184e-17/hypothetical protein LOAG_07096 [Loa loa]
Tsp_00157	88	8	17.33	1.58	GO:0031981//nuclear lumen;GO:0031461//cullin-RING ubiquitin ligase complex	GO:0005488//binding	GO:0043161//proteasomal ubiquitin-dependent protein catabolic process;GO:0032446//protein modification by small protein conjugation;GO:0007059//chromosome segregation;GO:0010948	gi|291401123|ref|XP_002716951.1|/2.16056e-135/PREDICTED: F-box and WD repeat domain containing 7 [Oryctolagus cuniculus]
Tsp_00160	30	51	5.91	10.04	-	-	GO:0009987//cellular process	gi|157107709|ref|XP_001649902.1|/8.89393e-30/phd finger protein [Aedes aegypti]
Tsp_00162	34	130	6.7	25.6	-	-	-	gi|221109725|ref|XP_002170731.1|/6.44429e-30/PREDICTED: similar to hCG32740, partial [Hydra magnipapillata]
Tsp_00165	3	10	0.59	1.97	GO:0043231//intracellular membrane-bounded organelle	GO:0003676//nucleic acid binding;GO:0042623//ATPase activity, coupled;GO:0004386//helicase activity	GO:0031670//cellular response to nutrient;GO:0006355//regulation of transcription, DNA-dependent;GO:0008283//cell proliferation;GO:0006974//response to DNA damage stimulus	gi|301777952|ref|XP_002924394.1|/7.52586e-81/PREDICTED: Fanconi anemia group J protein-like [Ailuropoda melanoleuca]
Tsp_00166	2281	326	449.22	64.2	-	-	-	gi|291229647|ref|XP_002734784.1|/2.89e-08/PREDICTED: CG13585-like [Saccoglossus kowalevskii]
Tsp_00167	78	58	15.36	11.42	-	-	-	-
Tsp_00168	85	58	16.74	11.42	GO:0043231//intracellular membrane-bounded organelle;GO:0044425//membrane part	GO:0000166//nucleotide binding;GO:0042625//ATPase activity, coupled to transmembrane movement of ions;GO:0003682//chromatin binding	GO:0006984//ER-nucleus signaling pathway;GO:0010259//multicellular organismal aging;GO:0006812//cation transport;GO:0009790//embryo development;GO:0006897//endocytosis;GO:0002119//nematode larval development;GO:0010927;GO:0018988;GO:0008152//metabolic pro	gi|17554158|ref|NP_499386.1|/4.14288e-151/SERCA (Sarco-Endoplasmic Reticulum Calcium ATPase) family member (sca-1) [Caenorhabditis elegans]
Tsp_00169	10	8	1.97	1.58	-	-	-	gi|241694471|ref|XP_002402211.1|/1.79637e-27/Density-regulated protein, putative [Ixodes scapularis]
Tsp_00170	74	8	14.57	1.58	-	-	-	-
Tsp_00172	68	172	13.39	33.87	GO:0031981//nuclear lumen	GO:0005488//binding;GO:0070566//adenylyltransferase activity	GO:0019359	gi|115754873|ref|XP_783084.2|/4.55193e-60/PREDICTED: hypothetical protein [Strongylocentrotus purpuratus]
Tsp_00173	64	238	12.6	46.87	-	GO:0004866//endopeptidase inhibitor activity	-	gi|7542480|gb|AAF63473.1|AF231948_1/5.73691e-174/serine proteinase inhibitor [Trichinella spiralis]
Tsp_00174	26	26	5.12	5.12	-	GO:0005488//binding	-	gi|113200391|gb|ABI32311.1|/1.58397e-51/serpin [Trichinella sp. ML-2006]
Tsp_00175	13	8	2.56	1.58	GO:0043231//intracellular membrane-bounded organelle;GO:0015629//actin cytoskeleton	GO:0005515//protein binding;GO:0005198//structural molecule activity	GO:0030041//actin filament polymerization;GO:0008064//regulation of actin polymerization or depolymerization	gi|74195800|dbj|BAE30463.1|/2.97068e-40/unnamed protein product [Mus musculus]
Tsp_00176	18	78	3.54	15.36	GO:0031966//mitochondrial membrane	GO:0046983//protein dimerization activity;GO:0019904//protein domain specific binding;GO:0004869//cysteine-type endopeptidase inhibitor activity	GO:0010243//response to organic nitrogen;GO:0051707//response to other organism;GO:0008283//cell proliferation;GO:0008406//gonad development;GO:0022602//ovulation cycle process;GO:0000302//response to reactive oxygen species;GO:0006916//anti-apoptosis;GO:	gi|291241780|ref|XP_002740789.1|/3.4403e-34/PREDICTED: predicted Bcl-2 protein-like [Saccoglossus kowalevskii]
Tsp_00177	82	10	16.15	1.97	-	GO:0016787//hydrolase activity;GO:0005488//binding	-	gi|307177574|gb|EFN66658.1|/0/Probable ATP-dependent RNA helicase kurz [Camponotus floridanus]
Tsp_00178	9	41	1.77	8.07	-	-	-	gi|312066980|ref|XP_003136527.1|/1.42036e-08/hypothetical protein LOAG_00939 [Loa loa]
Tsp_00179	19	139	3.74	27.37	-	-	-	gi|118776360|gb|ABL14197.1|/7.27758e-64/actin-binding FH2-like protein [Trichinella spiralis]
Tsp_00180	0	4	0	0.79	-	-	-	-
Tsp_00181	367	100	72.28	19.69	-	-	-	gi|239793032|dbj|BAH72781.1|/8.22681e-31/ACYPI003062 [Acyrthosiphon pisum]
Tsp_00182	8	55	1.58	10.83	GO:0044444//cytoplasmic part	GO:0005515//protein binding	GO:0007033//vacuole organization	gi|147907110|ref|NP_001086669.1|/1.30056e-39/autophagy-related protein 101 [Xenopus laevis]
Tsp_00183	31	54	6.11	10.63	GO:0044459//plasma membrane part;GO:0042995//cell projection;GO:0016023//cytoplasmic membrane-bounded vesicle;GO:0044431//Golgi apparatus part;GO:0005624//membrane fraction	GO:0005375//copper ion transmembrane transporter activity;GO:0005507//copper ion binding;GO:0015662//ATPase activity, coupled to transmembrane movement of ions, phosphorylative mechanism	GO:0006915//apoptosis;GO:0035434//copper ion transmembrane transport;GO:0044249//cellular biosynthetic process;GO:0042415//norepinephrine metabolic process;GO:0007420//brain development;GO:0043085//positive regulation of catalytic activity;GO:0009072//aro	gi|158300962|ref|XP_552490.3|/4.19418e-62/AGAP011754-PA [Anopheles gambiae str. PEST]
Tsp_00184	34	7	6.7	1.38	-	-	-	-
Tsp_00185	105	28	20.68	5.51	-	-	-	gi|145220604|gb|ABP48077.1|/5.86953e-21/putative gag-pol protein [Drosophila ananassae]
Tsp_00186	84	296	16.54	58.29	-	-	-	-
Tsp_00187	23	16	4.53	3.15	-	-	-	gi|312068108|ref|XP_003137059.1|/2.06089e-28/UDP-Galactose transporter member [Loa loa]
Tsp_00188	100	2	19.69	0.39	-	-	-	-
Tsp_00189	193	28	38.01	5.51	-	-	-	gi|241748784|ref|XP_002412474.1|/5.2719e-11/mediator of RNA polymerase II transcription subunit, putative [Ixodes scapularis]
Tsp_00190	504	42	99.26	8.27	GO:0044464//cell part	-	-	gi|291238582|ref|XP_002739199.1|/3.7454e-30/PREDICTED: CCDC (human Coiled Coil Domain Containing) homolog family member (ccdc-47)-like [Saccoglossus kowalevskii]
Tsp_00194	451	18	88.82	3.54	-	-	-	gi|194222134|ref|XP_001489531.2|/5.87989e-08/PREDICTED: similar to MKI67 (FHA domain) interacting nucleolar phosphoprotein [Equus caballus]
Tsp_00196	1060	33	208.76	6.5	GO:0016020//membrane	GO:0032555	GO:0006810//transport;GO:0007126//meiosis;GO:0007165//signal transduction;GO:0008283//cell proliferation;GO:0009790//embryo development;GO:0040021//hermaphrodite germ-line sex determination	gi|239789319|dbj|BAH71290.1|/3.74746e-14/ACYPI007125 [Acyrthosiphon pisum]
Tsp_00204	71	39	13.98	7.68	-	-	-	-
Tsp_00205	54	2	10.63	0.39	-	-	-	gi|221117434|ref|XP_002163940.1|/5.6045e-38/PREDICTED: similar to hCG32740, partial [Hydra magnipapillata]
Tsp_00208	24	14	4.73	2.76	GO:0044429//mitochondrial part	GO:0008483//transaminase activity;GO:0048037//cofactor binding	GO:0006520//cellular amino acid metabolic process	gi|158297847|ref|XP_001689079.1|/1.69279e-157/AGAP004793-PB [Anopheles gambiae str. PEST]
Tsp_00214	0	27	0	5.32	-	-	-	-
Tsp_00218	134	1017	26.39	200.29	-	-	GO:0033057;GO:0009790//embryo development	gi|268576543|ref|XP_002643251.1|/9.56364e-73/C. briggsae CBR-ILE-2 protein [Caenorhabditis briggsae]
Tsp_00219	49	25	9.65	4.92	-	-	-	-
Tsp_00220	13	298	2.56	58.69	-	-	-	gi|308485806|ref|XP_003105101.1|/1.07734e-16/hypothetical protein CRE_20741 [Caenorhabditis remanei]
Tsp_00221	5	12	0.98	2.36	-	-	-	-
Tsp_00222	849	64	167.2	12.6	GO:0019866//organelle inner membrane;GO:0043231//intracellular membrane-bounded organelle	-	GO:0032501//multicellular organismal process;GO:0016044//cellular membrane organization	gi|17561656|ref|NP_506381.1|/3.6951e-77/LETM1 (Leucine zipper, EF-hand, TransMembrane mitochondrial protein) homolog family member (letm-1) [Caenorhabditis elegans]
Tsp_00223	38	377	7.48	74.25	GO:0043231//intracellular membrane-bounded organelle	GO:0003676//nucleic acid binding	GO:0000377;GO:0006979//response to oxidative stress	gi|170591200|ref|XP_001900358.1|/1.09855e-30/transformer-2a3 [Brugia malayi]
Tsp_00224	293	122	57.7	24.03	GO:0016020//membrane	-	-	gi|3878371|emb|CAA92683.1|/3.9066e-40/C. elegans protein K08E4.6, confirmed by transcript evidence [Caenorhabditis elegans]
Tsp_00226	29	49	5.71	9.65	-	-	-	gi|195064397|ref|XP_001996562.1|/4.50535e-59/GH23927 [Drosophila grimshawi]
Tsp_00228	91	36	17.92	7.09	-	-	-	gi|260809492|ref|XP_002599539.1|/4.26291e-81/hypothetical protein BRAFLDRAFT_121765 [Branchiostoma floridae]
Tsp_00229	2	40	0.39	7.88	-	GO:0016740//transferase activity	GO:0042723//thiamine-containing compound metabolic process	gi|149706773|ref|XP_001491580.1|/6.2167e-18/PREDICTED: similar to Thiamin pyrophosphokinase 1 [Equus caballus]
Tsp_00230	37	27	7.29	5.32	GO:0031981//nuclear lumen;GO:0044444//cytoplasmic part;GO:0031090//organelle membrane	GO:0019899//enzyme binding	GO:0009987//cellular process;GO:0006811//ion transport;GO:0015031//protein transport	gi|241829974|ref|XP_002414796.1|/1.22679e-147/vacuolar proton ATPase, putative [Ixodes scapularis]
Tsp_00231	4	15	0.79	2.95	-	GO:0015075//ion transmembrane transporter activity;GO:0005515//protein binding;GO:0016787//hydrolase activity	-	gi|195110847|ref|XP_001999991.1|/4.00501e-55/GI22777 [Drosophila mojavensis]
Tsp_00232	622	15686	122.5	3089.23	-	-	-	-
Tsp_00235	0	118	0	23.24	-	-	-	gi|31242227|ref|XP_321544.1|/1.06501e-06/AGAP001566-PA [Anopheles gambiae str. PEST]
Tsp_00236	11	8	2.17	1.58	GO:0044464//cell part	-	GO:0065007//biological regulation	gi|225878027|emb|CAX65056.1|/2.37672e-65/C. elegans protein F25C8.3d, partially confirmed by transcript evidence [Caenorhabditis elegans]
Tsp_00237	4	84	0.79	16.54	GO:0043005//neuron projection;GO:0034702	GO:0005216//ion channel activity	GO:0050801//ion homeostasis;GO:0040011//locomotion;GO:0042221//response to chemical stimulus	gi|308486283|ref|XP_003105339.1|/5.08904e-47/CRE-UNC-80 protein [Caenorhabditis remanei]
Tsp_00238	0	18	0	3.54	GO:0043005//neuron projection;GO:0034702	GO:0005216//ion channel activity	GO:0050801//ion homeostasis;GO:0040011//locomotion;GO:0042221//response to chemical stimulus	gi|225878027|emb|CAX65056.1|/1.5173e-45/C. elegans protein F25C8.3d, partially confirmed by transcript evidence [Caenorhabditis elegans]
Tsp_00239	9	40	1.77	7.88	-	GO:0003677//DNA binding	GO:0006351//transcription, DNA-dependent	gi|260808937|ref|XP_002599263.1|/1.15727e-28/hypothetical protein BRAFLDRAFT_187098 [Branchiostoma floridae]
Tsp_00240	23	196	4.53	38.6	-	GO:0016787//hydrolase activity	-	gi|242012194|ref|XP_002426820.1|/6.35178e-104/ATP-dependent metalloprotease, putative [Pediculus humanus corporis]
Tsp_00241	51	4	10.04	0.79	-	GO:0008194//UDP-glycosyltransferase activity	GO:0005975//carbohydrate metabolic process;GO:0009058//biosynthetic process	gi|312071238|ref|XP_003138516.1|/8.46895e-74/hypothetical protein LOAG_02931 [Loa loa]
Tsp_00242	40	395	7.88	77.79	-	GO:0046872//metal ion binding	-	gi|118098262|ref|XP_423064.2|/2.60628e-27/PREDICTED: hypothetical protein [Gallus gallus]
Tsp_00243	18	17	3.54	3.35	GO:0044464//cell part	-	GO:0050794//regulation of cellular process	gi|149743326|ref|XP_001500167.1|/1.26036e-166/PREDICTED: similar to RUN and TBC1 domain containing 3 [Equus caballus]
Tsp_00249	2	15	0.39	2.95	GO:0044464//cell part	GO:0046914//transition metal ion binding	-	gi|312076779|ref|XP_003141014.1|/2.14711e-21/hypothetical protein LOAG_05429 [Loa loa]
Tsp_00251	88	473	17.33	93.15	GO:0070822//Sin3-type complex	GO:0004674//protein serine/threonine kinase activity;GO:0005515//protein binding;GO:0019208//phosphatase regulator activity;GO:0032559	GO:0006468//protein phosphorylation;GO:0016049//cell growth;GO:0008283//cell proliferation;GO:0007166//cell surface receptor linked signaling pathway	gi|7209841|dbj|BAA92346.1|/4.00571e-147/CK2 alpha subunit [Hemicentrotus pulcherrimus]
Tsp_00252	28	25	5.51	4.92	GO:0043231//intracellular membrane-bounded organelle;GO:0044444//cytoplasmic part	GO:0016836//hydro-lyase activity	GO:0008152//metabolic process	gi|156403636|ref|XP_001640014.1|/1.69629e-132/predicted protein [Nematostella vectensis]
Tsp_00253	95	22	18.71	4.33	GO:0000781//chromosome, telomeric region;GO:0000228//nuclear chromosome	GO:0005515//protein binding;GO:0004518//nuclease activity	GO:0080090//regulation of primary metabolic process;GO:0006310//DNA recombination;GO:0042325//regulation of phosphorylation;GO:0016043//cellular component organization;GO:0060255;GO:0007049//cell cycle;GO:0006281//DNA repair	gi|238637251|ref|NP_001154855.1|/9.08251e-58/RAD50 homolog [Xenopus laevis]
Tsp_00256	87	11	17.13	2.17	-	GO:0004527//exonuclease activity	GO:0009987//cellular process	gi|72095945|ref|XP_794375.1|/1.70615e-31/PREDICTED: similar to cell cycle checkpoint protein Hrad1 [Strongylocentrotus purpuratus]
Tsp_00257	27	313	5.32	61.64	GO:0043234//protein complex;GO:0015630//microtubule cytoskeleton;GO:0044444//cytoplasmic part;GO:0044430//cytoskeletal part	GO:0005515//protein binding	GO:0006996//organelle organization;GO:0000087//M phase of mitotic cell cycle	gi|260833126|ref|XP_002611508.1|/4.52554e-14/hypothetical protein BRAFLDRAFT_63857 [Branchiostoma floridae]
Tsp_00258	45	18	8.86	3.54	GO:0005624//membrane fraction;GO:0043231//intracellular membrane-bounded organelle	GO:0070011	-	gi|156357088|ref|XP_001624056.1|/2.27384e-62/predicted protein [Nematostella vectensis]
Tsp_00260	10	18	1.97	3.54	-	-	-	gi|118639515|gb|ABL09501.1|/5.70656e-144/condensin [Trichinella pseudospiralis]
Tsp_00261	437	54	86.06	10.63	-	-	-	-
Tsp_00262	130	10	25.6	1.97	GO:0016021//integral to membrane;GO:0005790//smooth endoplasmic reticulum	GO:0046872//metal ion binding;GO:0005543//phospholipid binding;GO:0005548//phospholipid transporter activity	GO:0007606//sensory perception of chemical stimulus;GO:0009586//rhodopsin mediated phototransduction;GO:0007186//G-protein coupled receptor protein signaling pathway	gi|195165477|ref|XP_002023565.1|/1.70589e-112/GL19870 [Drosophila persimilis]
Tsp_00263	248	573	48.84	112.85	-	-	-	gi|312077142|ref|XP_003141173.1|/4.96153e-65/proable exocyst complex component Sec6 [Loa loa]
Tsp_00264	11	239	2.17	47.07	-	-	-	gi|195503929|ref|XP_002098862.1|/1.50705e-22/GE10606 [Drosophila yakuba]
Tsp_00265	28	240	5.51	47.27	-	-	-	gi|170579266|ref|XP_001894753.1|/1.32379e-13/hypothetical protein Bm1_16475 [Brugia malayi]
Tsp_00266	97	512	19.1	100.83	GO:0044424//intracellular part	-	-	gi|48120544|ref|XP_393223.1|/8.21994e-85/PREDICTED: similar to G protein beta subunit-like [Apis mellifera]
Tsp_00267	23	56	4.53	11.03	-	-	-	gi|148236579|ref|NP_001091244.1|/2.45231e-76/asparagine-linked glycosylation 1, beta-1,4-mannosyltransferase homolog [Xenopus laevis]
Tsp_00268	60	11	11.82	2.17	-	-	-	-
Tsp_00269	91	70	17.92	13.79	GO:0044444//cytoplasmic part	GO:0003824//catalytic activity	GO:0006766//vitamin metabolic process;GO:0006732//coenzyme metabolic process;GO:0042559//pteridine-containing compound biosynthetic process	gi|126320828|ref|XP_001367755.1|/3.133e-55/PREDICTED: similar to molybdopterin cofactor sulfurase [Monodelphis domestica]
Tsp_00270	16	29	3.15	5.71	-	GO:0005488//binding	-	gi|91079690|ref|XP_968122.1|/8.03016e-51/PREDICTED: similar to CDK5 regulatory subunit associated protein 3 [Tribolium castaneum]
Tsp_00273	8	12	1.58	2.36	-	-	-	-
[truncated: 6,510 more rows]

## Sheet: antisense NBL
Supplementary file 10. Tags mapped to either sense (+), antisense strand (-) or both strands of the genes identified.
[truncated: 7,034 more rows]
